# Supplementary material for: Isolation of a widespread giant virus implicated in cryptophyte bloom collapse
Source: ISME J. 2024 Feb 24;18(1):wrae029. doi: 10.1093/ismejo/wrae029 (PMC10960955; doi:10.1093/ismejo/wrae029)
Supplement: Supplementary_Table_S1_wrae029 [file supplementary_table_s1_wrae029.xlsx]

## Sheet: Sheet1
Supplementary Table S1: Functional classification of genes found in the Budvirus genome.
protein_id	protein sequence identifier
COG	Clusters of Orthologous Groups category (if available)
pfam domain architecture	PFAM domains found in the protein arranged from N->C
cellular_localization	predicted cellullar location (by DeepLoc2)
sequence	protein sequence
	protein_id	length	COG	description	pfam domain architecture	cellular_localization	sequence
	METABOLISM
	Amino acid transport and metabolism
	BUDVIRUS-cds50|BUDVIRUS	266		GuaA GMP synthase - Glutamine amidotransferase domain	GATase	Cytoplasm	MPEEPNASLVFLVINMYKDIELFNRLKKGYEYALKGHKIIYKNWDDTEGIRDTLRKGGSGGVSGGNSVSGVSEVSGGNSVSGVSEVSGIIITGSNYFINNKEHSIIDESILRYRRSRRSRCFRRFRRFRLPILAICYGFQYMVCRLGSRGSRGSRSSVASSKNPFIKSNKAGYMKYNRSFSLSDSGSAGASSIPFNIPKTKYFFYHRDYIVKVPKDFTVIKKIKDKILMAYNSKKNILGVQFHPEKYKKSARVFFNAWISGCVLRK
	BUDVIRUS-cds358|BUDVIRUS	399	E	COG0019,E Diaminopimelate decarboxylase	Orn_Arg_deC_N~Orn_DAP_Arg_deC	Cytoplasm|Nucleus	MKKGCAGKETRDIIKGYIKENASSDGAAAAAPATAPDEPFYIVSLDKVEEQFNKWVEYLPNVKPYFAVKSNPDDKIIRLLAKLGCGFDCASKNELKNVLGVVYNPNRIIFANPCKVSSHLMYARENDIAMMTFDSIEELEKIHNIYPEAQILLRISVDDTNSLCKFNSKFGCPQSNIIKIFERAKSLRMNLVGFSFHVGSGCSDARSFYNAIEDCSITYKASQDYGFNISVIDIGGGFPGVDRGIRFADICDNINMAIADFFLYETSNNIIRFIAEPGRYFTEATHTLVINVIAKKKEEGVIKYYLSDGIYGSFNCINYDHQKPELIPLLPRDQYDPIYNSTFFGPTCDSLDCIYKDVPFVELNVGEWIYVEDFGSYTVSPSSAFNGFSVSNKKYIYTH
	BUDVIRUS-cds376|BUDVIRUS	444	E	COG0260,E Leucyl aminopeptidase	Peptidase_M17	Cytoplasm	MSINIINSIDKKIGNYKHSTITVGSEANAGSEAMKATVKKTVATDIIINNPLDILLNSISIKDILNNKKDVLFNLQKLNKAFVKGFIYRIIQGLYVFSKYKSINNDIINILFYSPQLSKADIDSLFNVLNYSNISRNIINEPSNIFTPEKLAAYACGLFEKSKNVKINNYRHADIKRMGLRLIDAVGGSSRNKPHFLVLDYKPAKSHKTICLVGKGVTIDTGGYSMKRDKHMEKMYMDKEGASLALGLFKYLVDSKSEHRIVCLCPLVENIVTDSAVKPNDVIKSYNGTSVEIVNTDAEGRLILADALAYACKNYQPDYIFDYATLTGWSERIHCHTSFTYFTLNDKLSKDIELYNKEYAEKSIRLPPWVEYMYYIKSNIADVKNSGYKCVNSDGMMAS…
	BUDVIRUS-cds407|BUDVIRUS	348	E	COG0686,E Alanine dehydrogenase	AlaDh_PNT_N~AlaDh_PNT_C	Cytoplasm|Nucleus	MYIVGIPKEIKEFERRVSLVPSDIRRLLDAAANTAAAAPITVYVETNAGYEAGYSDEDYVACGAIILNNIKDIYEKSNIIVKVKEPQLPEYGLITSSHTVLSFFHFAGNSRLVDAMVESRAKCYAYETIKDDKGHYPILSPMSIIAGKKAMDEADRHLKKKRKKNIYTIITIIGVGNVGKAAAEQAILLGYHNINLIDNDYKKIKEIEQSNPTIYKAYEMNDKNLKKLLIFSNVVISSIYTNGMKASHIITNELLDLMKHTGAIIMDVAIDQGGTTEQSTPTTLKHPIIRYKNTSIYCVPNIPSTEPTEASIKLSNAIYPYLHSLLYDAIREDNMYYKELQRGLYMSQ
	Nucleotide transport and metabolism
	BUDVIRUS-cds54|BUDVIRUS	231		deoxynucleoside monophosphate kinase	hypothetical protein	Cytoplasm|Nucleus	MLDSYKMSYHTRSHTRMPRIIAICGAKRSGKDVLAEHLVRKYNYERIAFAEPLKHAIKTLFNFDDEQVGIGEDTGTGKKDALDERWGITPRAALQFFGTEVMQEKIQELLPDIKRNFFANTLKNYIKTRMGANEEQRFVISDLRFLHEYEVLFSIPNIRKDDIAIIRVIRPDAGFLGISNDAVAAARDAVAAASISHKSEQEYINIPYDIILFNNGTIDAYIEKFDKIISL
	BUDVIRUS-cds164|BUDVIRUS	288	F	COG1051,F ADP-ribose pyrophosphatase YjhB, NUDIX family	NUDIX	Cytoplasm|Nucleus	MKTKEDDVKQRDDVKQREETKRTGYFRPQICRNCGINGHLYKDCLHPIMSFGIICYKIENGEIKYIMIQRKDSLAFMEFVRGKYIQSDINYIKQLIDYMTENEKEMILQDSFDTIWNYTWCQSSQNIFKHTKEYIESKSKFDYVISNNNFVNVIKSSKVKCSYLEQEWGFPKGRKKIRENDVDCAVREFCEETQLYKDDIQIVKDINPFQEIFFGTNNILYKHVYYVAKIVKEKSKIFLDNNCLEQVREVRDIKWLTYAEVLTHIKYHNIERIEIFKKAHNIISASVA
	BUDVIRUS-cds194|BUDVIRUS	367	FV	COG0756,FV dUTPase	dUTPase	Cytoplasm|Nucleus	MSKEYDEEYFATIDTPLKSYILGIVTFNKVSITDADTATSDADLLNVSIPLNNIKDYDNNMRSISYGYYSDLNEDDKKNYPYFNNIDRLVASLRNIGSVKYTEATLTGTLELSITSQKIKDDINSHLKDEDNRDTGVEFYKAYIEKYGSIIKDHLNITFYDEKMTDSISKLYDIPHNILKGVNNHVIQYKGVNMIDFLGMIYSDYDCPYYNNYIYSYNNQGGDAIPTIKVFKVDERAVVPSKSRYSDSGYDLTIISEYKRLTTNTVIYDTGIQLEIPNGYYVEIVPRSSISRSGYILANNVGIIDQGYRGNLYVALTKINEDVPELSMPWRCCQMIVKKQVYSRLEVVSPNAIETSSRGSGAFGSTG
	BUDVIRUS-cds279|BUDVIRUS	354	F	COG0207,F Thymidylate synthase	Thymidylat_synt	Cytoplasm	MYFNGENGYLNLLKETLDNGEKKATRNGNVISMFGCMTNFKDVSLSFPLITTKRMFFRGIVEELLWFLRGSTNADELKEKNIHIWDGNSSRQYLDSIGLNYPEGELGPVYGWQWRKFGKEYETERYTVDASDTDEDIYNDMGSSDSSDNTSDSLNSLINYIYPDDMSINPRDGIDQNGIDQIKYVLEELSKDNNSRRAVLSGWNPTDLKKMALPPCHILYVFNKSSKGLSCHLTLRSSDLFLGLPFNIASTALLTQILAHILYMPANEITLSICDAHIYEEHIPQVEKQINSGTGDGSGSASGQFNFPKVIIKKDAPFLKAPIEDKIKWIESLVYEDFELLNYKCGAPLSAVMK
	BUDVIRUS-cds405|BUDVIRUS	199	F	COG1428,F Deoxyadenosine/deoxycytidine kinase	dNK	Cytoplasm|Nucleus	MPIITIDGNIGCCKTSILNYFHKNYRLAIDLEPVDSWTEYLANLYNTTNSSYDFQIKVWVDRCWIQEKTNMSVLMERSPYFIKNVFVKKAFYDKSINETEYDNIIKLHKTTDDLWKPNGYIYLRSDPEKCLQRINKRGRFAEKNIQLEYIQSIHDLHEKNYKAALDAKMNIIVIDVENKSIGDICGEILASNLYNDIVC
	BUDVIRUS-cds419|BUDVIRUS	338	F	COG0208,F Ribonucleotide reductase beta subunit, ferritin-like domain	Ribonuc_red_sm	Cytoplasm	MSMSISKNNEPSSEPFEPLLEPSNRLTIFPIEHYDMWEMYKKALSCFWTPEELDLSKDLIDFNRLNKNEQFFIKQILAFFSSSDTIVNINLGERFLNEVQVLEAKFFYAFQMSIENIHSETYSLLIDTYFKEPKEKHEALDAINYMPCIKKKAEWCFKWINDESAPFSQRLLAFALVEGVFFSGAFCSIFWLKERGMMQGLSFSNELISRDEGMHVEFAVLLYSKIVNRLPQEVVHNIVREAVEVEKNFIIESIPCSMLGMNSALMSVYIEFVADRLLTQLNYDKIWNSNNPFPFMERISIESKTNFFESRVSQYSKANVGSKQEHTDIRKFSLDADF
	BUDVIRUS-cds421|BUDVIRUS	814	F	COG0209,F Ribonucleotide reductase alpha subunit	ATP-cone~Ribonuc_red_lgN~Ribonuc_red_lgC	Cytoplasm|Nucleus	MRVIKRNGEMEDVSFDKVLNRLKNLSAGLTIDVTEIAQKVCSRIYDGVKTYELDELAAYLCSSLSIEHPDYSILASRIIVSNHHKNTSPSFSETIQTLYNNVDNHNNPIPLVSDELYNVVSKNKEKLNTCIDYQRDYLFDYFGFKTLERAYLLRVDKKIVERPQHMWMRVAIGIHGNDIKEVLQTYDLLSRKYFTHATPTLFNAGTNRPQLSSCFLCSVNDDSVSGIFDTLKEVALISKYAGGIGLHIHQIRGNGSHIRGTNGTSNGIIPMLRVFNNTARYIDQAGKRLGSIAVYLETWHCDIESFLELKKNHGSEEDRCRDLFLALWISDLFMERVKAEGKWSLMCPDKCKGLSDVYGDEFKELYEKYEREGKYTKQINAQDLWFKILEAQIEQGVPY…
	Carbohydrate transport and metabolism
	BUDVIRUS-cds39|BUDVIRUS	306		putative glycosyltransferase	hypothetical protein	Cytoplasm	MSEESSTNSSEASIADTSKVSVAGIILVTSCHKYLHTRLQELNLKATYGDWKVICVIGDLFLDCDYRLEGNLLRIKCEDAYIYNLKKFVLSLKYLYEMFDITEGVLRANDDLVFNEKLLVGFLQMPKKLVINPDAGTEIDIDFLGRSSIGHSLINYPFVCEPHRSGVNRHLVNYYETHQEDFDNPLHNIKGVDVLKYSVMPHIPAFLHGPLIYFSNKSCKILINHLEEINYDIYHYHEKSNSYPYTIDDLTYPLILLSNNINLLHTNNWHKELESSPAHTSQFAYDICGNFENSPECIAFHTNKYK
	BUDVIRUS-cds40|BUDVIRUS	281		Glyco_transf_34 galactosyl transferase GMA12/MNN10 family protein	hypothetical protein	Cytoplasm|Nucleus	MIAVKGIILVISCHKHLNTRVKHFKLPRDEYAGWKVIYVIGDLFLDSDYKFVRHEGSEANLMIVKCEDSYLHLLKKLVLALKYIYETFEIEEGVLRAGDDLIFNEDVLSAFLCDIKKNSASTSRAGAAIDFLGKSPAGRSLLAHEITDADIKTTINDTFMIDYYKCHPEDFDNPLHNLKGVDIAKYSKRPHIPVGPCGILFYLSNKSCKILIEHLDNIGYDIFHYDEGTSSYPYTIEDCAVAFILYSNKIGFIHNLAMYDEYYNNPEKVGVIAIHTNLNKY
	BUDVIRUS-cds90|BUDVIRUS	576		putative glycosyltransferase	hypothetical protein	Nucleus	MSELQENIQRIIDSRRLNITDANFVNPASKFIIITYWWGRGNLNRNTQTPCKDLAYVGYNWVLKDGQKLLKEPETFEGMIDKWNNNCISKNCNYFSQEYPEFAVAGGYQLAINAKPLFIKKVLETLRDMGKGDISVVYIDGDMTVNKYPHIFDMDNVDYMGRGWNIDPRSNVHYKTKPCFDPFTFETSGGIMYFGNNDNGHALLTMWNKWSFMQKFQGKADDRILSMLINSKQLYITMNVLQLPIEYLWLTDAYEPLDKRDNYLDKKHFSRKEIVFEHPACLTTEEAARDQGAAANRQPAYYDVLVENLIDCQTEGGILHEYIVFDEYAQAKEWKKYFQYISSPDASLGNYKDGEPIIPYYIRSYKSGYAEKNEFVEGNTDNLRNIIAYIRQNADIRKY…
	BUDVIRUS-cds130|BUDVIRUS	95	G	COG0580,G Glycerol uptake facilitator and related aquaporins (Major Intrinsic Protein Family)	hypothetical protein	Mitochondrion	MYDKIELDQLFAECVGTYVFFMCILQSSDPLPIAIGLLAAVYMFGKVSGGFFNSTLSFIMYLKGTISITKLFAYVFAQTVGGILALATWKIINNQ
	BUDVIRUS-cds138|BUDVIRUS	256	G	COG1216,G Glycosyltransferase, GT2 family	hypothetical protein	Cytoplasm|Nucleus	MEEEDELVCVIIPSYNRFKFLMLAIQSIKKQTYKNIEIIVINDGSDKEREKYHSYNWEKNGIKIIHLETNSKEIFGYPCVGYVRNIGILDKISNSANAKSAKYFAFCDDDDIFLKNNKLELQIAAMKRTGCKMSSTEALFGYGEYDSNKTYSKYNAEAHIDILKNIYKDTTYLDDGEFPEIWTKDFIKIHNCVICSSVVIDRSLLNNINNMRHISIAALIPEDYDCWLRATEYTDCVYIKEPCVYYDGDHGYGLNR
	BUDVIRUS-cds264|BUDVIRUS	289		K20151 fucT; alpha(1,3/1,4) fucosyltransferase [EC:2.4.1.65 2.4.1.152]	Glyco_transf_10	Cytoplasm|Nucleus	MKVFFNGFWGGFYDNNDPINVKFFLQLLRDVYETELEVSFNINDADILMESVFTNNTFVNYKPWKASFLYTGESYYADCMLHTLASYTCILGFNYTGGNYVELPLYLLYLKSFPDMSLEPAKTIPNNYTTAVISNSSVNERSIFLDRLDKRMPVMYGGGYKNNIGGKLQGHFATDNLTAFYKNSKFVVAMENTKIAHYITEKVINGFRAGIIPIYWGSQHIYEHFNRNRIIVLEDISEASINAVIDRMENMSDEEYFKIVNEPIFNEGQSVDSIYNKALENIKRLVVKN
	BUDVIRUS-cds269|BUDVIRUS	442	G	COG1216,G Glycosyltransferase, GT2 family	hypothetical protein	Cytoplasm	MAQDIPIVIICYNNYRYVENTLSQILRINKEYYKNIIILNNASTCEDTIEYLRKLGSDGSGSVVSIINNIGNFGPWIAADNNSHIYNVLPNKFVLTDPDLKLNDNIPSNFIDILATLSDKYKTTKIGLALDITEHHKFYQTAEYMANLSIYDWEKRFWIDRIEDADYVLYKADIDTTFCLINKDNVAANAASASANAANAYIQIRVAGNFTAKHIPWYIDNEVYNIYDNYSACINTTHISTIARIVKPFVEDNYLRIYKNGELFLIKNSDVSPFWRDVYGGWDNEMFEVFDRYLSKDKVFIDIGDWITPTSLYATRKSKYVYGIEYSDSEAADTSFTSIMKDNCANNYKRAAGAASADIETLIKDAIAATVATAISLIRLDIDGKEEDMLSDLYNIHIK…
	BUDVIRUS-cds369|BUDVIRUS	242		putative glycosyltransferase	hypothetical protein	Cytoplasm|Nucleus	MIHLITFGDSKYANTKRRLHNEAVSCGWFDTVVSYGTEDLDEDFKERFKNILEQHRGGGYWIWKPYIINKHLEKMEEGDILIYLDAGCHINPHGVKRFNEYIEMLKNSEEGAISFQMSQHIEKKWTIKEIFEYLNIHNDSSDIIQSGQIIATVRMFKKNSNTTNLVSSWLNTLYYNPLLFTDYYNKSEQSDIFIDNRHDQSVLSVLSKLYNTIIMEDETYFDGNFNSAIAREYPFWAARIRS
	BUDVIRUS-cds391|BUDVIRUS	309		glycosyltransferase GT2	hypothetical protein	Cytoplasm	MTATDDNAIVDTEVATATANVEATAATDVEATANVEVAEAATEAVADTVADVVDTVAAPPATEAPVEAPAFPVLPVPTAQPVKKIVFALPGDTFSSKFLISWTSTISKLWETRKYDIMISPATGSFVPFVRMTTLGLDVLRGQEQKPFGGQPFDVWITIDSDIVFTYEQVEKLIEATEEHPVVAGMYRMSDLVNYAFVKEWDTSYFKANGTFKFIKPEDIEVWKKETDFKYFPVVYSGMGFMAIRKEVFDNIKYPYFDSEVITIEADDGKVIRDICSEDVSFCKKITQAGYQIMVNTDIRVGHIKSLVI
	BUDVIRUS-cds427|BUDVIRUS	722		GT2_BcbE_lik Glycosyltransferase	hypothetical protein	Cytoplasm	MKYIILCGGIDKQPTSSSSHSQASHIPSHIPSHIPSHIPSQATQATQQASLPYPLNYIQGRHMIEYVIDNIPSNEVYIIYNIFLDEYNFQEILINKCKSKRLFFSQIEYQTRGAVETAFVGISKFIDGVGDDKITYDDKITECDNIVFIDNDNLHNITKPIPVFENDFLGYSILYMRSTIEASPASLLSQGTPQASPQQFSFIRFEGDRITHIEEKNQISSFNCSGFYGFKNVKTFLKYAKMLFLRLDDNTKDIYFSALYNIIIESGVKVEPFFIEETTHLGILKDIRSNHIIPKNKLRICFDLDNTLVSYPTIAGDYSTVKPIAHNISLLKKLRDDGHEIIIYTARRMKTHGGNVGKVIKDIAGITIDTLERLNIEYDELIFGKPIADIYIDDRAINP…
	Coenzyme transport and metabolism
	BUDVIRUS-cds57|BUDVIRUS	641	HR	COG1335,HR Nicotinamidase-related amidase	hypothetical protein	Nucleus	MSGDYKVLVVVDLQNCFIQGGSLGTENIGDLKKYIDLVKGVEDKILKDNYDLVVFSKDSHPLNHSSLSDNTDATHGVFKYHCRDSKKNCIKDTENPTTYMSSAAKEAIRDILCDVENVEKAEGRPSRPSIPSITANVKENFYNTDYKEDDYNFYNSKYKELFTYLLNLQENKNKVIKVMNDVKVNIDKDKIITLEMLINEYLSNQDLDDGSKGYLKGILENKKYKSLKVQGLDLNYLFYNTELKDIIDALNTNTDSEIGIKGSTVLGKTKKFININDTPNYDDNVYNVDSLAPKPFNNTKFITIAKGQYCDYESYSAFNYHTNIKKQYLQTKSIIYEIFKKYDSSLNVLDKLPAEKRYSTGLFEYILKSLKDQSSSKKTNINIDVCGLVTNICVINTVH…
	BUDVIRUS-cds267|BUDVIRUS	196	H	COG0262,H Dihydrofolate reductase	DHFR_1	Cytoplasm	MNKNLSIIVASSLEYGIGYDNKLCWNIPEELKSFRHITLSCQRKDTKNCLIMGKNTWYSLPNAPSPLKDRVNVIISSCDYEKISKEIEGMPDVFVFRTIEDALKYIDDEDIIENCFVIGGALIYDAFLEKYIKYVKAIYWSIIYDKKYLCDRFIPSNIIYNNFSFLKEDIVIKDKYVSMYGVNKNNLNVVIDEPPD
	Lipid transport and metabolism
	BUDVIRUS-cds203|BUDVIRUS	300		K10249 ELOVL4; elongation of very long chain fatty acids protein 4 [EC:2.3.1.199]	ELO	Endoplasmic reticulum	MNIDTCPRGSYDDANAANAADAADASFAGLIAYTTQPSFMSLAVAGYFSMICVLSKYMKYRIPYNLKVPMLIYNNAQILLNIYMVYGLSAVISYPNIYGINIPYTNELRYFVYIHYLSKYLDYFDTLFIILRGKETQQLSYLHIYHHSTIGIIWGFLLYRGHGNGTAAFGCLINSAVHLVMYSHYLCTSLGYRNPFKKYITRTQLLQFVVCLLHSLVVICVEDIVPRRYALIELVYQTTMLVLFSNFYVKSYYARDAGLSCSARYARDAGLSCSARYARDAGYARTAGLSCSLPITLNTV
	BUDVIRUS-cds268|BUDVIRUS	242	I	COG0204,I 1-acyl-sn-glycerol-3-phosphate acyltransferase	Acyltransferase	Endoplasmic reticulum	MPFRFILFTAMMILSIHILQPLKNESNIICGILWFAKMFMYILSFNINISKEDLVKYMEHLYSDKKFICTFNHTTLIDGFVLISAFPRSSYLILKVIIYATIGYTDQINDLLGNIFVEKGHTSNKIKERVDSRKSGDKVLFIAPGSGNTSAIPGSITEFSSNGAFVHKYPILPIVVKYEDESLNYNHDNGESMLHSCLKLFLVRDYNIKIKVCDMVEYAEDETIEEYKNRVYEIMNETYKGM
	BUDVIRUS-cds316|BUDVIRUS	228		K10249 ELOVL4; elongation of very long chain fatty acids protein 4 [EC:2.3.1.199]	ELO	Endoplasmic reticulum	MDISPLITPFVAIALYLAYPKHLRINPLFLYKLSVAHNAGLVIFSGLTFVSLASILYNDGIVFQHNYYFTNPKFDTIIYWFYISKYYEFADTFLLYLNGKTPLFLQKYHHIGAVLSWYLMYSYRVDMVWTATLLNSGVHTVMYSYYLGCLLKIKQVRLIKKYITTLQLCQFFILYSNFYLYRPPIETWFNYGIISFFAAYGVGIIGLFGWFYYDSYIVKEKIGRIQYI
	BUDVIRUS-cds435|BUDVIRUS	90	I	COG4281,I Acyl-CoA-binding protein	ACBP	Cytoplasm	MEIATEFEGVLAKLKGVDMDKLNLSDAIKLDFYKYYKQATEGDCNIPEPYTIYFKAHAKWAAWKSLTGMANEDAMLEYINYYKNYIIISA
	Inorganic ion transport and metabolism
	BUDVIRUS-cds277|BUDVIRUS	139	P	COG0607,P Rhodanese-related sulfurtransferase	Rhodanese	Cytoplasm|Plastid	MNKTLKNYLRSTKDDWNYITPIDFYNKYYLNPKAYKDIYLIDLRSKAEYNRGHIKGAKNIYWLNILDEKNLKRLPKNKPIFLICYVGHTSSQVLTLLKLLGYNVVSIKYGYGISPVKYVPVAGWIDYGLPMVANAKPVK
	Secondary metabolites biosynthesis, transport and catabolism
	BUDVIRUS-cds356|BUDVIRUS	294	Q	COG5285,Q Ectoine hydroxylase-related dioxygenase, phytanoyl-CoA dioxygenase (PhyH) family	PhyH	Cytoplasm	MSSYTEQLNCLAEKGYCVIEGILETEEVETALKHFREWFSSHPQIEATHNKISPHGIIKYHEVGHQRHSWFIRTRPSVQNVFKEIWKTDDVVVSYDSTCYIPADCKKKDGVWTHTDQAPSKKGLKCIQGFVALTDNINRTLVVYEGSHKLHEEYAKEYNLTSTKDWLLIEQEYLDKISDSKRILNIKAGSLVLWDSRTFHQNQYGNGDKNKCINTEERIVQYVSYLPRCNLTPKMLEKRQKYFTEKRTTSHWAYPVKVNGLQPQNYGDKTLNIKYEELIPPQLDDLLEEIVKLV
	BUDVIRUS-cds406|BUDVIRUS	383	Q	COG2175,Q Taurine dioxygenase, alpha-ketoglutarate-dependent	TauD	Endoplasmic reticulum	MFCNSNYTKNNKNNMTQRSRRSSSLRSLRSLRIIHILTYIDYITSLGYFMILSAVLINYTHSLKVSFPTFNKNLAVISNIDVKRATDYDKGELAKLFKAVPMLMFKNQNLNPKEFYEFCKVFDSKSNDRVVHPFHNSQVDYVPQVAIRGNCYIKDLYGLKDITLKYSGPFKNTAVWHQDIVGISEHRPPVVSGIYMLKAPPIGGETMFASMEAAYDNIESSLKKELKYFNVVYSNSNTEGGVMNTYYDYTGYNRIDVNQASVVNMKPPSQTQGTTIINREPLVIYTDECKNKKALMLSPFRFAKFDKMSRDDSYDLYRELMSKYILHKDNIVKVEWEMNDLLIFNNRKLIHSSSPSAEYENYERLYYSCFLGTDAPILRCNSI
	INFORMATION AND STORAGE
	Chromatin structure and dynamics
	BUDVIRUS-cds36|BUDVIRUS	58		HMG-box domain containing protein	HMG_box	Nucleus	MTESCNAATTGGAKKRKLTPYNKFVKKMYAELHKKHPTDTAPQIMKKIGAEWRKKNNK
	BUDVIRUS-cds189|BUDVIRUS	260		HMG-box domain containing protein	HMG_box	Nucleus	MSAATATATTAATATTAFSILIKQAIANMPDSLNTKKEIDEYYKVAMKEINDKMKEEKKALKKAEPKPPKAPKEPKAPKEPKEPKKRVKKEKPAEVDADGNEIVKVKKPLNNYQKFIQEQRPKVKEDYPDLSGEEIFTKIVELWKKHKEDNADNKSDEKEIKKIDEEIKKIDDEIKKIDSDSEANEDAASDSGESESGNESEAADAADDADAADDASVVVSVVAPVAVVEDKKPNPSGGKAPRKALGVAKPAKPAKPTKQ
	BUDVIRUS-cds289|BUDVIRUS	262	B	COG5531,B Chromatin remodeling complex protein RSC6, contains SWIB domain	SWIB	Nucleus	MPPTPSKKQPVVSAPVSATQVPPVVPATPVVAPVPAATAAAAAATADTQAKKKKPVVLQTTPVPAATPVATTTPAAVAASVPAVAASVPAVAASAAADTTAPVVDAAENVLSNIIDKVNSLAGVIKDIQTHLKSLSKEYDKQQKIIEKAQKKRQNAKNSPSGFAKPNKISDELCDFIGVPHGTEKSRTDITRLINAYVKEHNLNKPENKRFILPDTKLKKILNVGDSEEINYFILQKLISHHFPASASKAAVKAPVAPAATA
	BUDVIRUS-cds380|BUDVIRUS	149		HMG-box domain containing protein	HMG_box	Nucleus	MFKHKHKMTTIAMKIKELMANMPDTLNTKKEIDDYYKEAMKKSVVSKSNKKDASDADKPKKELNGYQLFMKEKIKVVKEENPSLTGPEVFSKIAELWKKQKEEAVSGAATSVPVVAEAVAEVAATAPVAPVETVVKVEDEKAEVKKKKK
	BUDVIRUS-cds381|BUDVIRUS	221		HMG-box domain containing protein	HMG_box	Nucleus	MSVNVNLLIKEAIANMPDTLNTKKEIDEYYKVAMKEISEKLKEEKKANKETKTKDKAAPKKRVAKAKPVEVDDDGNEIVKVKKPLNNYQKFIKEQRPKVKEDYPDLSGEEIFKKIAELWKQHKEDIKNGDGEPKKDSDDEPKSDSDAETDAKAAEAAEAAEAYINSEEEDEAYEAAEADEAAEADEAAEVAEADVKTTVVVEEKKEKPKEKKEKKPKKETS
	Translation, ribosomal structure and biogenesis
	BUDVIRUS-cds89|BUDVIRUS	192	J	COG0361,J Translation initiation factor IF-1	eIF-1a	Cytoplasm|Nucleus	MYQTSIRNKKKLSQFNKVSNNNYNIDLQHEVYAYVIKLLGNCRVLVLCDNGTEAIGVIRGSMRRFNKRVLIETGDILAVSMRDFQDNKVDIVHKYNAEQCKILINNKEISDTLINAYNKISNAAINNTNEANIIFDDTVAEAAEGDADASRGDSYANSKFEFDSDASDASDDEAATTAAADEATADEAADDI
	BUDVIRUS-cds273|BUDVIRUS	178		CDC33 Translation initiation factor 4E (eIF-4E)	IF4E	Cytoplasm|Nucleus	MNNVMNNEVSPANSVSSVSIAKVFLNDSWNMYFHDPYDNNWDDKSYKMLGVISSVDDYIHYFKAFKELFKKGMFFIMRSDIMPRYEDELNIKGGCFSFKVMAEELDNKFFALCANIIGENFANNNDENIIYNINGISISPKKFYYIVRIWIKDRKYAKKEYYNFDIPKYSTLMYKNHI
	BUDVIRUS-cds389|BUDVIRUS	196	J	COG0590,J tRNA(Arg) A34 adenosine deaminase TadA	dCMP_cyt_deam_1	Cytoplasm|Nucleus	MVDDRNALPAAAAAAAATAVSNRKKKTISNAPRASRASSRTGYYASNYFECIDSTSARNSSEKQKYYLNIAAKVAIKSPMFNHKHGAIIVYKDKIIGSGFNYYMADFSIHAEVAAISSIHKKRRHILSECDIYVVRIGPDRFNNPLKYSRPCTNCSNTIIKNNIKTAFYSTNYEYDTIREFADTHKCKRTVKCILQ
	Transcription
	BUDVIRUS-cds26|BUDVIRUS	1067		Spt5 C-terminal nonapeptide repeat binding Spt4, transcription elongation factor	hypothetical protein	Cytoplasm	MSIIPISVKKLVKNPKFSGVYKDYDKLKVVDCNDLITYLYSGRKTGWENPLTFISLKRESKIIVSFLSYCYYILDDGSKVNIVGHNLSYREHVLQFIDEIYLYEKGRVSVSAATQLAQTNTPLRSSRSPSPTRGTSQAARGATAQPAARGATAQPAARGATAQPAARGATAQPAARGATAQPAARGATAQPAARGATAQPAARGATAQPAARASAAPSPVVLSPNAPSPFARARSPSPARGPFPVLAAKSSSSSAKLSYSPATLYKAAQSIVSLNDTSNRLTKEEALSFVKELRALKKGKTIDQMKRLTIRNPITSVQIGLKGLAFQRLIYKLYNYDDEELKKAIRKVVSKKFLDDLQTHINSIKVARQSAADKVRYAKADAQAAALAALAKEKEDMAK…
	BUDVIRUS-cds30|BUDVIRUS	308	K	COG0571,K dsRNA-specific ribonuclease	Ribonuclease_3~dsrm	Cytoplasm|Nucleus	MKRIQGIHNKTKEIDINSQPYNNKNVLLQSTDLAEIFANNGLEGIEFKNIDLYRVAFVHKSYCTMKNIDFDKSNINCPADCLPLQDMSYERIEFLGDALLGMIVANYLYARFPDQNEGFLSKIRTKIVNGRMLGYLSDKIGFPKFAIISKQVEETGGRNNFKIMEDIFEAFIGALFLDFQTDSDKVQLPNAIKIAPLTGSGYFIVESFIIYIIENYIDFCELIRIKNNYKDMLVSYMMHNLQDAPKFYEVKILMRDNVRIFTYCVKDRNNAIIATSTGCNKKEAENNAAKEALLYYNVDICEYNSNID
	BUDVIRUS-cds42|BUDVIRUS	624	KB	COG1243,KB Histone acetyltransferase, component of the RNA polymerase elongator complex	Radical_SAM~Radical_SAM_C~Acetyltransf_1	Cytoplasm|Nucleus	MNLIKSITSLFSYQVPTVTTVPTVLQAPEPPQPPPEPPQLPPQPPQPPIPPTDIEDIHKHIHKDKEYKENSIFNGLLECLAEEFKNNLDTFKTTSDIDRFKKGIQKKYKYTISNAEFIKIYKYLNLDNQQLRNLITKKKCKSNSGVLVITVLTSAHPEYIDGSGEVKTARFSCKHDCAYCPNEPAHEGNNWVAQPRSYLYAEPAVLRANANDFDPIKQMNSRISSLINMGHIPDKLEIIVLGGTWSEYPRNYQDRFITDLYYAANSYFDTNRPKLSLEEEIEINETAKIHIIGLTLETRPDTITLEEIANFRRYNCTRIQLGVQHTNNAVLKKIMRGHTIERAYEAIKLLKNNCYKVDIHIMPNLPAASYEIDKAMLEDVLYDERIQVDQYKIYPTAIV…
	BUDVIRUS-cds55|BUDVIRUS	1512	K	COG0085,K DNA-directed RNA polymerase, beta subunit/140 kD subunit	RNA_pol_Rpb2_1~RNA_pol_Rpb2_2~RNA_pol_Rpb2_3~RNA _pol_Rpb2_4~RNA_pol_Rpb2_5~RNA_pol_Rpb2_6~RNA_pol_Rpb2_7	Cytoplasm	MFSNVCWDVLDIYFQKGGSPESSNPLVKHQVDSYNKFIDNTLGQIIGGFNPIKVKITNQKAELPDNSYNISINILNPSIVKPNYQLPDGTQNIMTPYIARMNNMTYSSGIYVNVHISTEITNKSGMTEKFDKTVNGVYIGKIPIMVRSKLCVLSQMQGICEENKNECIYDFGGYFIVNGNEKVLISQDRINENKVLVFHPNNNAEGLYAEIRSMCDSTYLPPKTTCLNMSGKLNHMGRIIRINTSFIRSEVPVFVIFRALGILSDREIINHIVYDTDSEKNQRIINELMACCEDACDINTQEQAENTLIKIMIGVNKNNDHETNKAQLHNNLLNDFLPHVGKSYRRKALYVGYIIRKMIRIYLGYDTYDNRDSYINKRVDTPGVLMSNLFRQCYGKMTK…
	BUDVIRUS-cds71|BUDVIRUS	386		DNA-directed RNA polymerase II subunit RPB3	RNA_pol_L~RNA_pol_A_bac~RNA_pol_L_2	Cytoplasm|Nucleus	MPTFQNYNYDEPSGCSSFEINNIDLAIINGIRRVILTDIPIPGIIGEKLENDDPSVDILINNGALHNEIIIHRIGLIPICLKEDEIDDYKDNSIHIELNVKNTTNKTLDVRTSDITATRETATRNTTNITKEELATIFPANKISGDHILITRLRTGEHLHFKAKVVKRTGRDNASFNPVSLSNFSYIQDPKEADKKTNILDKERSYYKNKYGDAVRFKFDIESINHNIGPKYLVSKSLDIIMNKLELLRRELNNEPAAATATTAATKVKIQQFQDIAGTYEFIIEDEDDTLGNIIQSYIHNHFIRENNKYKDKISCTYIGYICPHPLKSLMILRISLEDAGGAGGAAKDAISPKIFSAFLDDNCAIIAEELSKIKNDWVKFAIDNI
	BUDVIRUS-cds76|BUDVIRUS	321	K	COG2101,K TATA-box binding protein (TBP), component of TFIID and TFIIIB	hypothetical protein	Nucleus	MTTTATSATTASGISNIFFSPYRISTITCNANVGNNININLGIFFDNLNVIENVAESGDKGVVWAQFMKNGTDASKGVYPKKRRKSKKNTMKKNRFDNQVTVIYKFTDKYIPNVKIFKNGNIQLTGIKDVKDTEEIVNHIINDITTTYNNIDKNIIVNPEPDYVLDLKYQNFKIRMINTDFKVYCDPEYTKGFEIRRKEIHKLFINDEHNNKCSFQPGIYQGVKLEYFWNVNNKNKNGICSCPKYCYGKGTGQNLGECKKVTGALFESGSVLITGGITFAQVDETYKYICDFLVKHKDIIRKPPPNTNMAAPAPVAAIEVA
	BUDVIRUS-cds98|BUDVIRUS	953	KL	COG1061,KL Superfamily II DNA or RNA helicase	ResIII	Nucleus	MSKKSNEALCIRNAGTWANVKPEHKFDSGKFNKQMVLNDLPRLSPKIYNMIKKINELDEQDMAADNKYYKHIIYSDIAGVSGAKMVASSLIANNFTLVYSNKFALKPDIQDKNKTFGLLTTSTVYQKPLTVGLKKKMMTLMNERPNNIYGENMRIIILDSGYKEGLDVFDVKYMHILEPLETKAEYTQVIGRGTRYCGQSGLPFTPNLGWALNIYRYNLRYDNDNTVHDLYIKHSNKNISAFNFIADIEAIIIASAVDTPLTENLHLLSDKNNRFYTSMMAKNNIKVVVKPKRRDLIEVVNNIRGKIYTNDTVIDCKKKCKGLLEEFPAANALLIIAAVFVIDKIGDREDIKNTQKGKKLYKGNLNNKVQNYVRDGELLKYLNERYPKPLLCNVIDKNQ…
	BUDVIRUS-cds121|BUDVIRUS	1026		mRNA capping enzyme, methyltransferase domain containing protein	mRNA_cap_enzyme~Pox_MCEL	Cytoplasm|Nucleus	MEISKDDPIFAIINGLSSTGAGENTETVIKLENEGIWTEDNYYNFVNIMNAEGFVESTAPQELNVYASDYLLSIKGSKKILYYSNHNNYKYDANRVSDANRVSDANLVSWYNHSILSKNVVNMLFNSRLTFLNIRNAPIDTETAPVSNWDSMRKYFKINKYISYTDTATNIKYSVNISKCCDRDYYEANDGDYHLTLNKAKIVNKTQTYEFYIDITNTTDKDNILPAIIKMEQALHLHSFIISKSQQADVIKNYGALVKSDIYAWKYDDKKPPLLTPKPFTLERINMLDPSDYTHGYGTTSILAEYTVTEKADGERLLMYINGVGGVYLINNSHQVIDTGLKSPADLYNSLIDGEYIVCNKRKDNASVGLYAAFDMYYYNGKKITQLPLMDGGDAKEAG…
	BUDVIRUS-cds125|BUDVIRUS	1293	KL	COG0553,KL Superfamily II DNA or RNA helicase, SNF2 family	SNF2-rel_dom	Extracellular	MSQKPNPCNEEKIRECEKINKVCNPNNGNCVGKSYLKQIAKKKAFTTVLPKQPPKPSPKPSPKSPSPPSPPKSPPKSPSPPKSPSSPKSPLSPKASPKASPKSPKPSSNKDFKLYYPDLDDPDFASKISNNKEFLIHKISDYPIIRSVKDFDAVSNKLCGKFDKMLYQHFIGQYISYRTPYRGALLYHGVGVGKTCSAITITEALLSSQITTKPTVWVIMPQALKGSFKNEVFKIDDYDTLEMLSNQCTDQNYIKLLNIYKASFDKDNGGTGGAGEVNKEYRNTLKGDLKALLKTRYKIFTYDGFAKYIKDNYSKNIVENKVIIIDEAHNIRSTNKKVKETYAALMKCLDKGVNNRLVLLSATPMYNEPRDILELLKLLLINDKRLSILKDNKKLFDNK…
	BUDVIRUS-cds151|BUDVIRUS	927	KL	COG0553,KL Superfamily II DNA or RNA helicase, SNF2 family	SNF2-rel_dom	Nucleus	MDIIVKPTDWVLPNRIGYNKKIYNTFNPSKYLETKERTAPAACKCSNDTCEIEESYIKLLRQQKIVKDYMQFDSPYRGILLYHELGSGKSIASIAAAEGYVKLKKIVIMTPASLSQNYENELLIASKIGRDLKKTWTQIKVNKKSPEMMKDLKEKYAIADKFVKKDGLAWVPLYKEDIEGAEIVIEKTRYNSSDPKDARHRAVIDTYINHILRNRYTFINYNGLTEKMIKELGARPFDNAFIIIDEIHNFISRIVNGSRLAKAVYIHMMNAKGTKMILLSGTPIINQPHEIATLINLVRGPIKEYNIDLLKKSNVPDLNAITEHLKAKNLYSYIDYIDYNETSVSITLIPEGFKRANAVAGDADAATITKYKSSLIQQEDIIKNITEVLNKSGLVKLSV…
	BUDVIRUS-cds170|BUDVIRUS	416		RNA polyadenylate polymerase	Poly_A_pol_cat	Cytoplasm|Nucleus	MINNSGSADKIDKIIRDIEVNKLKNVYNEYNDVIKLISTFIIKKKLILYGGFVINIILPKKLRFYKDYTINDFDCLSKNPLNDSIELAKIIKSKGYSYIKIKKAKHQGTYRVYVYGKQIFDITIVKSNIYDNLLKYSKKEKKDLKHYKDKYNIIPLPIIKKNLYYELSRPEQSGYRWEKIYERLHILNNIYPTQSIKVKYECVKIPPLYKGMVNKILAYIKNSKTPIIDGFALKLYKNMVVNCCGRISEHSKYITILSTNYEQTKNDVMKIIKDCDLTNHRVDINNFVDKEAVLYTHFDINIINDDDNTIFNLINIINVKNECFSINKNIKGYAIGSVDTILYFLYTSYIYNTIYTSDALLSSEKQYYINEFEDYIKNNLHNNIQKRLKSTCYGKINYE…
	BUDVIRUS-cds198|BUDVIRUS	366	K	COG1405,K Transcription initiation factor TFIIIB, Brf1 subunit/Transcription initiation factor TFIIB	TFIIB~TFIIB	Nucleus	MEYDDDIWNMLKNLKNDDDASGATTSSSIGSIDISKIDINSNSCGCGCSEVISEDHMQICKNCSAIVSKMIENTAEWRFYGNDDNRDGDPSRCGLPTNNLLPKSSIGSMIGCGYKDNIDIRRIRMFQMWNSMPYDERTLWNVFDKMTGNTINNGIPQKVIDDAKVLYKKASEKKISRGDNKEGLIASCIYHACLINKIPKSSKDIAAMFNISHVTLNKGNSRFQTLLQINVSSPEPMDFIAQYGNNLNMAIKDIEKCKALVRLIEDNDIMNDNSPTSSAAGILYYYATVKNLGYTKKTFAKACNVSEVTIIKCYKIINNHHQFIISHKSNLFEVSEVSEVSEVSEAGVACEAHGVSEAAPAETVAT
	BUDVIRUS-cds258|BUDVIRUS	122	K	COG1594,K DNA-directed RNA polymerase, subunit M/Transcription elongation factor TFIIS	hypothetical protein	Cytoplasm|Nucleus	MEFCEICDNMLYVKSNDKNMLVKYCKHCNYEKVETDAKSAVKISKTIYSEDDLLYNQHVNKYLRFDPTLRRINDPHISCSNAKCVEENANKQIIYIKYDSKNMKYLYVCDNCGETWKQVRQN
	BUDVIRUS-cds259|BUDVIRUS	115		DNA-directed RNA polymerase subunit K	hypothetical protein	Nucleus	MTLIYKAANIEDVSKINEQLNKEDRISKPIMTIYEFDKIMGMRTQQLASGAMPFVNTGAGKIVVSSNMELRNIALQELEEGRLPYIVERVLSNKKKEYYRVCDLNLVAIRDRMRK
NCLDV_hallmark	BUDVIRUS-cds276|BUDVIRUS	352		mRNA capping enzyme, catalytic domain containing protein	mRNA_cap_enzyme	Cytoplasm|Nucleus	MQGIISFSDRVAFNIKSNDHKDIILDQLKTLYDIKILQRHHHNLDNNNINFILSNHLMNLRSNGNRYYLYFTLYNNIETMYFIDKKIHPGYQRPRIIFGRGLFAKALFKNTLLDGEMVKCKDNTWSFLINDIICYEGAYLNRKMLPERLKIIYNMLETQYTPDDTIDVCNYKVKTYFNMCKEAIESIMELSSNLNYTCRGIYICPYDFKYKPKLYNFDESSVINVVRKTKDITEFNSGTSIALSTAPMVAATAPKVPVPAPATPALSTTTKTLINNEEKILYIVKTNEPDIYNVYDNEDVLNKPSIGIALVQTLSDSKLLRNSFRDKNAITNIKFACVFVDKFKKWRAVRQV
	BUDVIRUS-cds282|BUDVIRUS	210	K	COG1594,K DNA-directed RNA polymerase, subunit M/Transcription elongation factor TFIIS	TFIIS_C	Cytoplasm|Nucleus	MATATATEYTYYDLSAEVEKFNKIYEENKNAADVVNRYNKHKIREDFKELLATNLHITELEVNDLEIGVFNATIDYANNAKVQLSWKCQMFLEIYSNISRSIYSNIKNDSYVGNDKLYDRMINKKEFHPHMLPYMQCKDTFPERWKEIDERNQLRLKAAYEIKLVPMSDMIKCSRCKSKKVSYYELQTRSGDEASTLFMNCLICGKQWKQ
	BUDVIRUS-cds294|BUDVIRUS	934	KL	COG1061,KL Superfamily II DNA or RNA helicase	ResIII~Helicase_C	Cytoplasm|Nucleus	MNNQEKGLRYERFVKAFIIQHLEKNAYLWNECPENILIQNNLIHSHNDMRLMRKDLKEGHLHSHKDIGIDIIQLDNDNNNCSIVQCKNGYKSGVSIENISGIMLRAALITDINTYIYYTNCLSRNLQNTINLSTRVECVDYTSDTDKLKLLKLLECDNNNKIHFVKLPCDYSDSSVSGDSITEEIVPIISPYTYQLEAVSKFKEHFVDNNRGILAIPCGCGKTYISMLISGDYKHIVLLSPLREFAKQNLKRFIEYGYNKKDTLLVDSDGVRDIDSIKKFIQSKDKFVISSTYKSMDLIAECLDLFTDALFIVDEFHNLSKANVLDETDNIYKLLKSNHKIMFMSATPRIYDIEYVENSNRVSVGDSVADSDVDSDVDSDVDSDVDSEADSESVVELFG…
	BUDVIRUS-cds321|BUDVIRUS	519	KL	COG1061,KL Superfamily II DNA or RNA helicase	ResIII	Nucleus	MYSILSRNGYGILKSALTEKELEHIRKDLTMVPKVNFDMGAGAAGAAGAKGKGGAASNSPEDLSFPLYSENDKRIYIPRYYGFQKYGAPTLCKLTGGADINVDFIGSLREAQQEPISNFLKAANDPLKMGGIISVPCGFGKTIMSLYIACALKKKTIFISHKDFLNQQFTDTVAQFAPTATVGIIKQKKVDVVGKDFIIASLQSLAMRDYDESIFDDIGFVIIDEVHHTGAQVFCKAFRKLNNPIILGLSATLNRKDGMRKVFENYIGKSVYTLKNKEFCDVKVQVHKYFETHIDYSTVKLMWNGKENGAGMINNVCSFMPRTLFIITLLMDILSKEPDRRVLILSERRNQLKDIEKFIVEYKIASGSTSGSTSGYGYYVGGMKQADLAISAEKQIILA…
	BUDVIRUS-cds346|BUDVIRUS	209	K	COG2012,K DNA-directed RNA polymerase, subunit H, RpoH/RPB5	RNA_pol_Rpb5_C	Cytoplasm|Nucleus	MDINIVIANLKDMLKSRGDDITLFEEHEASIDKDKYERDASCIEYETSNTTLIFALTKQTRKNIILELKEDLKDDTGTLSTLGFVKKHRGKHNIILIFNNDTVSLPLISQLNKYDKIFQKNGGMLQYFQVKQLMFNPTKHEYVPQHIKLADSEVGDFMKKYMIRSKLDMSRIYPNDPIAKWLGLKYGDIVKIIRYNENSGESYYYRSCF
	BUDVIRUS-cds390|BUDVIRUS	655	KL	COG0553,KL Superfamily II DNA or RNA helicase, SNF2 family	zf-C3HC4~Helicase_C	Cytoplasm|Nucleus	MSASTENYNLTYDIELDGNSLRCSQPTKIKKILKPHQLACLYKAIYMENVGSITYKNREIAVGQRNTQAAAAASLNPRTIKISTNIGIIGDIVGYGKTLTALSIIAHNPLDKIHINTTKFHSFHSNKAYNYFTAETDNLSLPNLDNMINSTLIVVPRGPVYVQWEKTLKEATDLKYIAIEDLNFIKKNLPPITNNNERDIINYFNQFDVVLIKNTTLDRLLDYYFSPVFTSKNFIYNWRRIMIDECHDIINKIDIFNYLFVWLISGTYFNMCNRISSSSYSQYYNIKDILREDYINYILVKCDKDFVKESFKIPPIIEFYHLCKMSKYLKIIKKYINSSILDKINANDISGAIKDLGGKNETEEGIATLICADMNKNLSNKQREREYISGLDILEENKA…
	BUDVIRUS-cds396|BUDVIRUS	1526	K	COG0086,K DNA-directed RNA polymerase, beta' subunit/160 kD subunit	RNA_pol_Rpb1_1~RNA_pol_Rpb1_2~RNA_pol_Rpb1_3~RNA _pol_Rpb1_4~RNA_pol_Rpb1_5~RNA_pol_Rpb1_6~RNA_pol_Rpb1_7	Nucleus	MSIYPELSYNDQKVEIQDVRGIQFSVLGPQEIRNRSVVEITKTDTYAGSEPIVGGLFDSRMGVLEHNRICCTCEQKNIFCPGHFGHIELAKPVFHAMFFDIVKKLLNCVCYKCSKCLISADTDKEFKHDMQRILSIKNNQKRWEAYFKLCNTTTKIRVCGDDGTVGCGAVQPTKYVKENSMKIIAEWKDARKQSANKNGEKLADKVVQEFTAEDILKIFSRITEKEMEMMGFNPKWNRPEWMICTVLPVPPPAVRPSIIEENGQRREDDLTHKLSDIIKTNKQLSEKICKGASEDTIKYVAMLLQYHVFTFINNQMPGLAPAQQRNGRKLKSVSDRMKKKEGRIRGNLNGKRVDQSARSVITPDPYISIDELGVPIKVAVNITFPEVVNDYNIDKMREL…
	BUDVIRUS-cds430|BUDVIRUS	910	KL	COG1061,KL Superfamily II DNA or RNA helicase	ResIII	Nucleus	MSSLDYDWDFLGMKEISKKAECIRNRTNFTVPKSFHMVDKKDFNPDMLNLYIKSDAAPKLKLLLEKIKLLDEQDMRLTGKLNKHLIFTDVNRSTYGAKIIASALTANGMNLVYHPQGTGFSMVDDSELRKTKNNNYAALLSKSFFERPVNTKIRKAVLEKFNSRPDNTYGELIRFIILDQGFKEGIDLFDVKYVHLFEPLAVNADEKQAIGRATRFCGQKGLEFHPRYGWSLFVFKYDVVIPKILQNKYMDSETLFELYIKNSKLDMRKIIFANELENATIGASVDKELNKPIHQFAIEKPANILKSSGSRGGGGAVGKPKSTKAVPPAKIMNLEKMQEYIKKNFGTFKYPPLVLENKCVGGGANGNIVSFTPTQDFVRHYFQPQSAYKGILLHHSVGT…
	BUDVIRUS-cds444|BUDVIRUS	1629	K	COG0085,K DNA-directed RNA polymerase, beta subunit/140 kD subunit	RNA_pol_Rpb2_1~RNA_pol_Rpb2_2~RNA_pol_Rpb2_3~RNA _pol_Rpb2_4~RNA_pol_Rpb2_6~RNA_pol_Rpb2_7	Nucleus	MSNNEWDILDLYFKNHRYPFTGHHLDSYREFIKNQIPFIVKSYNPITMIKYNDAKEEIFKIEIFVGGKEGTELSISRPIIYEDGCPKLITPYDARMRNLTYETHLFAEVSVNISSLDEDGNRNIEPPVIFKNVAIGSIPIMLHSDICILKNQGSSILSKLGECPYDTGGYFIIDGKEKVIIAQEKIVTNKLFVSALKDHKDFSHKGIIRCVADKGNLMPTNTQFYFVKNPLGRNTRLDKALDKAFDMDKDPNKSKHRDDSEENVSGKYENSRGAIYVSVPSFKEKIPLFILFRAIGVQSDKEICKMIFGTGYTKIEQEYFDNLIRPSIIDARYFNKDKETMVYTQQKAIDYLKFSVQYGTVEHVKMVLSKDFFPNIESFENKKKYLGYLTLQFIKTAKG…
	BUDVIRUS-cds453|BUDVIRUS	74	K	COG1644,K DNA-directed RNA polymerase, subunit N (RpoN/RPB10)	RNA_pol_N	Cytoplasm	MIIPIRCFTCGKVMADIADYYEKEKNKIDETNDVDTIYKNFEKIHTGHILDKLGLKRYCCRRNLISNIDMMNII
	Replication, recombination and repair
	BUDVIRUS-cds10|BUDVIRUS	1478	L	COG0419,L DNA repair exonuclease SbcCD ATPase subunit	hypothetical protein	Cytoplasm	MPLSHIFHLSDLHIRNGDNTFSRYEEYRQVFGETIVSLNNNIADLGLSFDNFIIVITGDIFHNKNVIGNYGLFIYREFIQSLSKIGRLYIISGNHDYDQSDPNKPSLVYSSTFDIPNVCVLNSSTSFVIDDVGFSFVSIDKTLDTYRNSGRIQDLPTFPIITEPVKYKIALFHGSFASAKLYNGKSIEETFNPYPLEWVKEFDYVLLGDIHKRQVFTYKKKTICGYSGSLIQQNFGEDIIHHGYLIWNLGNSEATEINVYNDIGYINIVEDVSNNIFIRTNGGYTETLYSYIKENIQYFPKNLEIKAFTNINFQSLSIILNSFDISFRIVSKLNGGLSGGLNDGLSGGLNDRSSMDADAASDANASGDATAANASTYTSTLSRLDTDYLLDYFKKLLTP…
	BUDVIRUS-cds52|BUDVIRUS	321	L	COG0863,L DNA modification methylase	N6_N4_Mtase	Nucleus	MAKYVCETCKEVFARKLAYTKHLKDKECNIEAVAEAAMEPPSDTETNNFETETNDDFYTDTIRLYCGNCIDKMALIEDDSVDLVLCDLPYGTTKCKWDTIINLDLLWKHYKRIVKKPQGVILLFGQQPFTSMLVSSNYEWFKYNIIWKKNKTTQFLLANYRPMKCTEDICVFSKGGAAAASIKTGNMTYNPQGLKPVNIKKQNSEKRIGKMLNQAHHLGANNKLLSNAEYTQKFTNYPIELIEFDIENSTIHETQKPVKLIEYLILTYSNEGDTVLDNTMGSGTTGVGCINTKRKFIGIELNEKYYRLSKNRIREEATPSP
	BUDVIRUS-cds66|BUDVIRUS	275	L	COG0258,L 5'-3' exonuclease	5_3_exonuc_N	Cytoplasm|Nucleus	MNTIYFTKNNIVLIDSSYYVFHRYFATYRWFSFQNIDVSVDDITDNEVFITAFYKHINNDIKKICKKWNTHKDNIVFCVDCQRTEIWRNDIYDTYKATRVQKNNFNKKIFSIFSDYTNSLGFKYISQSRLEGDDVIYLTQKMAKAAMTDAADTADANIVIITNDNDFLQLVDTQTLVYNMQFKELMKRGYNNPKVDLLFKAIYGDKSDNISKIGTGITKEKALMISNMTDSDREKYIKECGYEDKFRLNMNLISFENIPKEYVDKFNKNVRIVIE
	BUDVIRUS-cds67|BUDVIRUS	315	L	COG0328,L Ribonuclease HI	RNase_H~DUF5710~DUF5710	Cytoplasm|Nucleus	MCDGEPINIYIDGSCIHNGSPNAIAGYGVYFKADDERNEYARVVGKQTNNTGELTAFIRAVEKIQDELTKTPPVKKINIYTDSEYVIKCAGAYGDRLFKNDWKTTEGKVPPNLKLLQRIREIYKPYKKHISLNHIKAHTGFDDEHSIGNAEADRLANLAVGYNIVKALDGASADCLDTTLISNIKEAKKYEKHYINIGFDYKDSVKKLGAKWDMSCKKWYYEDIMDDDNIKAILEIVKVSDEEKIASVASVASVAGADDSAADSDIPKKIFVKIPFHKKNDAKKYGCRWEPEKKSWYYLSNHDKNKIESIIKLQA
	BUDVIRUS-cds161|BUDVIRUS	537		XRN_N XRN 5'-3' exonuclease N-terminus	hypothetical protein	Cytoplasm	MGIPYYFYSLTQKYNSILSNNKPTGLDIYCIDFNGVIHNIAQDVIKKYAKSGASSTSSDTIETEIIDGVWERIKYYFDNYKASRYIICADGVAPLAKMFQQRKRRYLNIYRNTLDNTKIIWDTNAITPGTVFMDKLNDCITKNITHDRYINKIIYSGSNESGEGEHKIFNILKETPTDAKIIIHGLDADLIILSLMSHKENIYLMREMKDTQHSQHSQHSQQHSTVINYLNIKELRKAILCELKGSWDLEGGTGTDDDHDLIETYCTACSILGNDFIPHLLTVELKNNGIETLMFATKNAIKTNGLLVKNGEINHNCLIDIFKSLANTEDEDIHRVCERYIKKKPPPSVPQNGTSSLPSDYYGLKNKDPLISAIYNSPNKWRQEYYRVIFDNNISIDST…
	BUDVIRUS-cds195|BUDVIRUS	147		putative DNA polymerase epsilon subunit D	hypothetical protein	Cytoplasm|Nucleus	MIDYKNGICEEMKLFIFEWVILNPEAGKGIKYVRQLNKQELIKVILYIEGKLSKDVLMKEVIIPKKMYFSEIARIRQLKQKGEYVEEDEEENNEDEDKEEAAEEEEDEEEEEEAAEEEEAAEEEEEDDEEDDEEEEDKEDEEEDNKE
	BUDVIRUS-cds210|BUDVIRUS	560	L	COG0249,L DNA mismatch repair ATPase MutS	MutS_V	Endoplasmic reticulum	MDEETLKDFEELFDFDASKKQIILNKIITDDIITGNKIDISDDVYKDTGIDKWISQLPVLEGSQILIEKLIRHPINDKALLVKRQNTMITYDIDIEILKEYENDILWIYKIAEEINNNASIEILFPSTFIINYINYIEQVLDLYHLYKIYFIPATSILYPLSTFIAPYVYLTNYMKMDISFASYLEIFYNILQLLFRTTGNFRADITKFVSIFMYIGVYLYNMYQTYEIALFLHNTKHKLHAKMQGLVHFVRHSQNIMKNLPTNLIAPFFNIKETYQRISINNSMTDIYRIWKDDGLKGDLSSLLKTIYAVDAIDTINKLLLSGTGEWSRVAYGDRTLFWDAKNPVLNITQVANPVNLDKNIIVTGPNAGGKTTYVKTILANVILGHTVGITYSVRSQM…
	BUDVIRUS-cds250|BUDVIRUS	727	L	COG0551,L ssDNA-binding Zn-finger and Zn-ribbon domains of topoisomerase 1	Toprim~Topoisom_bac	Cytoplasm|Nucleus	MKSLIIVESFTKTKTIKKYLGDRDVAVSFSGGHIYNLPKDTLGFDTNTWDITYIPTNPNIIKNIKEMARNADVIYLAADPDLEGEAIAHSLYKCLEGIIKSGNKVCHRITFNEITKNAVINAIENPRTIDMDKVKAQETRRIVDRLIGYKVSPVLWNKFNKNYLSAGRVQIAGLIICINQRTRIINKEIIPYWTIEGTFSIHKDLTIVGILNVYEDASGASGSDAKLKEYKIKDVDIVKKILNNLSIGSLYSIEYEKHIRNVSPSPPYTTTTLQQDAYNKCRLNAKTTMKLAQDLYEHGHITYMRTDSTSIAEDAKKMLLTYIRDTYDGTYGTSGTFAKYRTYKTKVANAQEAHEAVRITNPKNKTISFEGSTQSHEKLYQLIWVRTLASLMTDAVYTD…
	BUDVIRUS-cds256|BUDVIRUS	1132	L	COG0272,L NAD-dependent DNA ligase	DNA_ligase_aden~DNA_ligase_OB~BRCT~PNK3P~AAA_33	Cytoplasm	MDYNIENINKDPMGFIKNNKKADIIAFLMKADDAFFNDDDVLIHDDIYDVIKDHIRKKYPKDKYFKRVGADVKNKVVLPYYMGSQNKIKDSEEEIAKYQAKYQGTYRISDKLDGVSCMLVYTPDNIKIYTRGNGTEGQDITHLLGYIQGIMPTYNAYDIQIFGLTNKEIAVRGELIISKENWEALVAEGKQGANPRNTVAGAINSDILNKDILSKIDFVAYALVYPELADGQIKLLDLGFNVAHSVGTRILNLEKLSKILETRRAESEYVIDGIVIEEVSKYYNIEKGKNPEHSFAFKSIHTLEQVEVIVSKVEWNVSKDMYMKPIVMFNEIDLDGVKIKQATGFNAAYITKNVVGPGSRIVIIRSGNVIPHIHSVLTPSANKKPSIPGTEGVDYKWND…
	BUDVIRUS-cds266|BUDVIRUS	334		clamp loader, small subunit	hypothetical protein	Cytoplasm|Nucleus	MSKTAWDKLEEVFPDIIRGNERYRLILENILLSSNNKLLYTPIGFPIDTFLNLLLIRLLNITAPFNKTEHIWDKSISYVENQYYIDIDLMNPDNIKNIEKITPFMLHIISSKNVNMKKHIIVIRHIDLLSSLNCDFRIILEKFSQNVVFISTTHFITRIDAPIKSRFSRFRIPLFTFNEICDIFTNHLDISMNDYLLETRPRNIIKAIFIAELERHPASSEILTKEFVELNYPPFVEFIKTYNKNKNNLEEIRGLSYKCCQFNISIQQITQDFVRLVDYGTYYLNIRGVSGTATKDILKCEIIKIGTEIDYLLSQTNKCKEPLYIENLLCHLLI
	BUDVIRUS-cds278|BUDVIRUS	171	L	COG1525,L Endonuclease YncB, thermonuclease family	SNase	Cytoplasm|Nucleus	MSIEDFRQYGGSTPELSMTGVKSYGRLVDIYDGDSIKVILPVFGSYYKFTIRLDGIDTCEIRSKDTVLQEYAIKARDRLFELLTNNTPYTKVYTKIDAKKDIKKLLDAEVYLVWVECGNKDKYGRILANIYKDKGSAQSMSSILLEEKLAYRYEGKTKLSDDEVKKELGII
	BUDVIRUS-cds293|BUDVIRUS	893	X	COG3378,X Phage- or plasmid-associated DNA primase	PriCT_2~D5_N~DUF5906	Cytoplasm|Nucleus	MGITEDFRSFINKYKVEKGKPYTNTSIGYPRVSICVPEDKYGDFVNIYGLALTNGVPLYFTEKPTEPSSLRVDIDFRFTMPDDKSGIYNSHDSNSSLNTKKKYDRIYTAKNIFTIVNSYFQIINQYLDVPEEANIAYVMEKPNPVEFRNKLKDGLHIIFPHIVVNNNVHHFIRRKILDVAADIFKELPICNDYDSIVDKAIIDVNCWQMYGSRKPDCDTYRVSSIYRHINSETVNTEYTLNAGDEINFIKLFSMRNVSTDIKNLVKPEFDTEISQYCKHILPSIDLKLKNKLQNNIFGKSLNTNRSYISDDEFAFAKQLVDCLSSTRADNYTDWINLGWVLRNIDYRLLETWVEFSKISSAYIEGECHTLWDKMRKDNMGIGTLRWWAKQDNLVKYVSI…
	BUDVIRUS-cds347|BUDVIRUS	351	L	COG3569,L DNA topoisomerase IB	Topoisom_I	Cytoplasm|Nucleus	MKLTKITRLGTYKTGFKYYKNKIEITNEDDIEKIRLLKIPPAYENVSILNNKKIIAFGYDSKNRKQVLYQPDFIAKQTAKKYDKISTSIKFFSKLKKKIATDLGSNGDEKTLAIAVIITLILTCGFRIGNKKYEKDNNSVGLTTLKYKHLKFDNEKQGVLLIDFIGKKGVRNVAECDNKIIYEYMYNKYMKAVAAVAATAKEDYVFCYDGTKVITSSDVNEYLRVISSQYSGKGAEPIIITTKDLRTWNANTLFLTYYNKLRKSRSRGSRKDAKDAKDTLVSAANAKDAAAKDAKDTLVSAADATKDLKTINKDIKTAIEMVSAKLHNSYSICKKSYIDPKIIDDLLRDAK
	BUDVIRUS-cds348|BUDVIRUS	460	L	COG0507,L ATP-dependent exoDNAse (exonuclease V), alpha subunit, helicase superfamily I	PIF1	Cytoplasm|Nucleus	MMTDTEEPVVDVSDVSIASDASDVSEAVPPAEVVPLPSLNTKQALAVSQTMDGENILITGPAGTGKSFTIKYIIELLKANNKNVGLTATTGTAAFIIGGQTIHSFMGMGIGEDTTANIFIKIKKKTGIYRTLVELDVLIIDEVSMLDAALLEKISDILCYVKSHSLKEPSLLEKPFGGIQIIFIGDFCQLAPVKGFYCFLSKLWKDANIKVIMLDELVRQNDDLLFQKMLQIIRKGKCTDNILKVLNALKDTQFEDEIIPTKLYPKNVNVDKINEIEIEKLKKAGNKTVIYKAEASEAVAMNAANISNYDVELVENSQVILTRNIDITNGLVNGMRGVVKHLFKDFVIIKDTQGNLHTILLYKDVFETASKKAAKAAKATKSHILHMPLKVSYALSIHK…
	BUDVIRUS-cds349|BUDVIRUS	216	L	COG2356,L Endonuclease I	Endonuclease_1	Extracellular	MYKYKYLLLILVNISMRFVGGFTYINIVKKTILLDTKMPSVYLENGFFGDAYHGTSSGDPKFKNKFFSAEHIFPQSLLNNKHTNDMHNIIKTLNTLNVNRSNYMYVEDTQINMKDKNWAELDFGNYVNHKNKVFVPNHYSRGFISRAILYMCWEYDYSHKKVIDTDLLIKWYFQHPPLKEERYHNEIIHRLQRKHNIFITNYFKKNNVIIKFINKL
	BUDVIRUS-cds353|BUDVIRUS	1404	L	COG0417,L DNA polymerase elongation subunit (family B)	DNA_pol_B_exo1~DNA_pol_B	Cytoplasm|Nucleus	MEFPRKEHEPLNNHEDAIEFQITDIYDPESDKANIQKDATDFYSLLIYGTSAVGATYCVKVNNFVPYFYIKPPEKWEGLGKNAFKAKVDELNDIMLNDSYKCVFTNNGKTTEYNKKIIPRALDTHFVSMKVVRKKDFWGFTNDKIFRFLKVSVKSLKLYNSLKYYFKSLEKSDFKMYETNIDPFLKYIHTQNIRPCDWVRIEKGGYEMGDDISRCDYNIETEYKNIMPIQVNKIAPLLITSFDIECSSSHGDFPVPKKNYSKVAQDLAMVAKHGFKYTPENIVEWLRTIYYEDVILDVAKDVKINRVYAKNRITGAYIEAIQGKIEPHIPKIIEILNIIASSIKKVPNGGGGGDGDGDDAGGDDAAEAAEADDGDSDADADTDKGTRMTVRELNAHELK…
	BUDVIRUS-cds359|BUDVIRUS	259		K10848 ERCC4, XPF; DNA excision repair protein ERCC-4 [EC:3.1.-.-]	ERCC4	Cytoplasm|Nucleus	MSAAATAATANNNLVITIDARETTLYNDITGRDLDDYTDKIEVVSENLTLGDIHITYKSLNYIFERKTLADLQASIVDGRYKEQKARLLSNTSQKYITYIIEGDNILSSSTYSKNKSMIQGAYLHTLFRDNIRILYTKNIEETATLILMISTKILDKPEKFLCEEYTADKCYTDFVKLKKKKMDNIDTKSCFIMQLSQIPMISNVIAKHIHAKYASMSVLIRALDVLETPEQKIKELCKVEGVGKEKASHIVKYLFAVD
	BUDVIRUS-cds362|BUDVIRUS	387	L	COG1796,L DNA polymerase/3'-5' exonuclease PolX	HHH_8~DNA_pol_lambd_f~DNA_pol_B_palm~DNA_pol_B_t humb	Cytoplasm|Nucleus	MNKKDKKCPEGKVVNPLTGRCINIKALEKKLKKIEKDEAKAKDAPAAVVLTSSPKQDNSPIIALEENNKKLIDNLKILADYERINKEPFKVKAYEKVINSIELFDKKIETLEDIKLLKGVGKKIEDKIIEFLNTGNIEEVVSVLNDPKYILGNKLKGIYGVGPAKITELMTKIEDFDELKEHPELLNDKQKIGLKYYDDMNLRIPMAEGKQHLKVVGKILNTLYSGIEFEFVGSFRRKNKDMGDIDILIKNRKGLVLKDVIKQLEDKSYIIEKLAQGNNKFMGICRLSPELPARRIDILVADPSYYYFALLYFTGSYNFNIYMRKIALTKGLSLSEYGFKPVGEGAAGAAAAGVATNKNIIDTSDSINSEEDIFKYLGMVYVEPHRR
	BUDVIRUS-cds370|BUDVIRUS	248	L	COG0847,L DNA polymerase III, epsilon subunit or related 3'-5' exonuclease	RNase_T	Cytoplasm	MALFIDTETSGLPDTRNLRWGVYPDYKDIAKYDSARIVQFSMLLTDTKFNCEDIKDYTIKREGFDIMNGEFHGITNDISDTIGVDFNVVAAEIFYELLKKTTHIVAHNVGFDVGVIKAELHRRNLQFIIDELDKKTLLCTMKHLKPILKIINQYGNYKNPSLNEIYKYNFKKDVENAHNSLYDVKNLHQVVEYMYKNKTLRYEIADTPDTPDTAAPLRDAKKPVKDTEDTAEPPEPPSSLASLASLTT
	BUDVIRUS-cds373|BUDVIRUS	439	L	COG0415,L Deoxyribodipyrimidine photolyase	DNA_photolyase~FAD_binding_7	Cytoplasm	MTEIYIFIFRRDFRIHDNLALNRLIAASGNKGIYPMFIFNPKQIYAKNNEYFSNNCVQFMIESLDELDKHIHINYFEATATAATAASGDTDILTKLSKKYKIKAIAYNKDYSPFAIKRDKVIEDWASTRNITIITAEDYTLYPMGTILNNKDDPYQVFTPFYKKSLTIKVPAPEPLAVKTIDVIKHITKFDKHKYYAANEDLAVRGGRDKALERFKKIMTDYAATRDYPAMDKTTRLSAYIKFGCVSIREVYYNYSKVKELQRELLWREFYANILYYFPQVLGNSFKPQYDKVKWTNNKEWFKRWCNGTTGYAMVDAGMAQLNKTGWMHNRLRMITAMFLTKDLLIDWRWGEKYFATRLVDYDPASNNGGWQWSASTGTDAQPYFRIFNPELQLKRYDK…
	BUDVIRUS-cds383|BUDVIRUS	296	L	COG0648,L Endonuclease IV	AP_endonuc_2	Cytoplasm|Nucleus	MSQLYLGAHINREKTILKTMEAITKNGGNCLQLFASNPRSTALVSLDNYLSIADDIREYEAKHNFKTVIHASYTINLARDFKNGKRAVPIEDCAWIQLLLHELYISHLIGSSGVVVHVGKHTTLTPEYGLENMRIAVEYVIAELQKNKINAKILLETPAGQGTELLTDLHEFLEFFNQFSAEQKKHLGICLDTAHIWAAGYELSEALALITNKNAADLIAIHLNNSKVAKGSRVDRHATLFDNAGTIPHNSIIEFLELFKKNKKSVSPLAQPIIILETPSANYADELAILVAVSGG
	BUDVIRUS-cds401|BUDVIRUS	236	L	COG0164,L Ribonuclease HII	RNase_HII	Cytoplasm|Nucleus	MTTIAAKAASKETAANAAKAAAAATADYIQSSDITMFVAGVDEVARGTFVGPVVAACVVLPHILTDDKYKQIKDSKTLSEKKRTELAKFIKTNAITYGIGTASVEEIDDINILHATMRAMHRAIDEAYRKHPFHKLLIDGQYFKGYTPPGLDSELLDYECIPKGDKHFLSIAAASIIAKDYHTNLIYDMVEENKELVLYDIKKNKGYGTPKHLAAIKTHGITDFHRRSFGICKTLP
	BUDVIRUS-cds409|BUDVIRUS	1224	L	COG0188,L DNA gyrase/topoisomerase IV, subunit A	HATPase_c~DNA_gyraseB~Toprim~TOPRIM_C~DNA_topois oIV	Nucleus	MPPKKNANAAAASVATNAVVPSVPSSVSVPTKNVEDKYKKYELLEHILALPDTYIGSIEPQKITSYIYDEETKRMRSDELTYIPGLLKIFDEVIVNAIDHSMRLRADEAKGKADIKHVKNIKVSIDKETGRITILNDGNGVDIKKHSSYGDLWIPELIFGELLTSTNYDKGEEKIWGGKNGYGSKLTNIFSKEFVIETIDHNAKKIYTQTFTDNMTKRTKADVKASSKAPYTQISFVPDYEKFGMKGMTEDIYKLFNRRVIDACATTPKDVSVYFNGEKLMIKDFEKYCELFLDKKEQPFVYEAAGERWEVVASISGSGSFEFLSFVNGINTIKGGKHIEYITNMITKNLVDMTLAKKKKTVKTQHIKDNLFVFVKALIVNPSFDSQSKETLTTPVAKF…
	BUDVIRUS-cds415|BUDVIRUS	266		DnaN DNA polymerase sliding clamp subunit (PCNA homolog)	PCNA_N~PCNA_C	Cytoplasm|Nucleus	MDDNNIYLLNIKTIQASTFKQVIDALKEILMDVNLEIDETGIKIVAMDNTHIVLIHLKLEADKFEIYECEKKIYVGINMLRLHALIKTITNNDILSLYILKDDPNHLGITIDNNEKNYKTNYKLSVLDIDVLNIQIPPVDFHTIINMPSSYLQKIIRDMHNLAEFIEFRNINDKLILSCKGDFCYQETILGAEKSQSITIKKNSGEEEQEIIQGIFSLKYLSIFTKCTNLSNTVEIYLKNNYPIILRYTIASLGEIKLCLSQQDIS
	BUDVIRUS-cds422|BUDVIRUS	988	L	COG0249,L DNA mismatch repair ATPase MutS	MutS_I~MutS_III~MutS_V	Cytoplasm|Nucleus	MIEDYLEYTKVYKEKYGDKCVVLMQVGSFFEIYTIYPNTDVSHNNDVYVIAELCGIQTSRKNKTVAEISLANPVMAGFPLASLPKFRDKILASNYTIVLVEQVSEPPNPQRRVTDIISPGTNVNIVKKQSNYIMVVYYEVIEGYIIAGISGIDLSTGKTFVYEVSSTKDDPEFANDEVFRYISTYNPAELIIISEKVSDDYKKRILKNLNINSIRVHYKWDKYEHLAFFSNLNSQRDILEKVFVVKKGFLSIIEILNLERYNNARFSFCCLLEFAYEHNADIVKGLEEAPEVFEMNKNMCIEFNSAIQLNVLGLYPDDQPLIDILNRCATAFGYRTFKERLLQPMIDVGAINRAYDDVDMLLKDSRYLIVRKHLSSIMDLERLKRKMKTNRMAPQDWVS…
	BUDVIRUS-cds425|BUDVIRUS	203	L	COG2827,L Predicted endonuclease, GIY-YIG superfamily	GIY-YIG~zf-CCHC_5	Cytoplasm|Nucleus	MEHIYILRLSTGKYYIGKTKNVDKRWEEHITGNGSGWTKKYKPLSLIKSVVSTSHFDEDRYVKEYMEKYGIENVRGGTYSNMVLDANCIAVLEKEIRHSNNLCVRCGRGTHFVKDCYATTDSDGKAIKKETAKKDVKPPKAYKEKNVKMSSYDNNSCDDDSGDSGGSNDSWKSKKSKVVVKKYVKPCDICGKKGHREVNCYSF
	BUDVIRUS-cds463|BUDVIRUS	735	X	COG3378,X Phage- or plasmid-associated DNA primase	D5_N	Cytoplasm|Nucleus	MSNKGIPTIGVRDIQFRSRIEAQWAYIFEKLEWDWEYEPIDLQGYIPDFIIKFDGDKEILIEIKGDTNIWNSDVYKYHKNKIVKSGWRGIFGILGGSYKAGSAEYWINIGKVFYLIEDQLRHNDLVLRKNNKTHKWSLGCDTGTYDILNDYFKDTYHIDDVPQKEFSKLWVEAKNKVQWKGIQNSKNSVAKAASKHIGIPTKKLKQNLIYIPIVKDIEPYLIDIPFDNDMNDIVHALVVKFSTGIELFVENNITHIKECISNASNLSLATLAYKIFNNWAYYDTKRKSWFYCDLNNLWCESKKPIILKYLIQKILIRILSLYIKTIHDTICYDEFSRFIIEEKSKASFTLIQSLESTGFIESIMKNVALYLKDGFYEDYIDSKPYLFAFKNKVYDFRTK…
	Potential transcription factors
	BUDVIRUS-cds27|BUDVIRUS	115		YABBY protein	hypothetical protein	Nucleus	MSVAKSVSGKKIKEYLLSAFEDDKEYTLDDTKKGAVAAFKDALKSGQGKKRAVKVDSDGVVIKKAPSKYNLYIKDEMARLITENPDKERKELMKQAAINWNESKAAAAGEASEAA
	BUDVIRUS-cds100|BUDVIRUS	115		helix-turn-helix (HTH) transcriptional regulator containing a XRE family HTH domain	HTH_3	Cytoplasm|Nucleus	MSSHYQDWEPVVIRSNNATKAAKAANAAHHTIAKPMGNKEFQRLNNEEIPKLNKITHEQALVISTARNALGLKQIDLARKLGIQEKIIKEYENCSVSNFSPVLYKRILKACGVAA
	BUDVIRUS-cds123|BUDVIRUS	224		BET Bromodomain containing protein	hypothetical protein	Nucleus	MNKIDLCKTIQMNVSKLTESENLELFKMILDTKANYTKNNNGIFLNLNWIEEELLVKINNYILFCIKSQNEISKYELMKTLLNDSINTKDINDDDYASSGNAFNDALGAVGGVSGVSGVSGATNDTGANATAATAANATAANATAANATIDAASSTSIPTDTTASSTVDTDGSGQIPAANSINPKQKFSSSMKFYLLKKKFMKQNTCYNACLENDLSYEDYLIT
NCLDV_hallmark	BUDVIRUS-cds331|BUDVIRUS	469		Poxvirus VLTF3, late transcription factor	Pox_VLTF3	Cytoplasm|Nucleus	MFKEKSSKKKYISDNNEVFTLDAMHNNIIKKFELTSKDKENYKILLLDLEAQSNLIMDNIGIYRSAANAAVANAADREYVNNLWTSNIVIRERIIELKNNIKELDSYNEVEYYKNTSYILFQYYDTVEKQSNISNTHASISNGICISSSELLSRQPKIYKNDSKKKRSSVSATTINVLDALNNLSTENNSGGGSGSSGSSGTSDNKHPCPSSCPNMLANNHSVKESVIDKSSLVDKYMSIINKKYVRNVEEEDIEICKNCKNQMTCLQHDAIIICNICGYQELLLVEQNRPILKQNTKDTSHFSYKRINHFREWCNQVQGKESTDIPDEIFEKILTEIKKEKIMDTKTITYNKMRDILKRLRINKYYEHINYIINRINGIPTPQFSQELEDKLCNMFRN…
	BUDVIRUS-cds464|BUDVIRUS	66		zf_C2H2_6 Zinc Finger domain containing protein	hypothetical protein	Nucleus	MENNDAIKKHSCPFCNFVSKRKYDLTRHQNAKHIQMVTPAAEVMDSVASVASGTCVFLYNSSMIYL
	CELL PROCESSES AND SIGNALING
	Cell wall/membrane/envelope biogenesis
	BUDVIRUS-cds15|BUDVIRUS	260	M	COG3306,M Glycosyltransferase involved in LPS biosynthesis, GR25 family	Glyco_transf_25	Cytoplasm|Nucleus	MKHYWINIDKDGASGAGTQSEAGAGTNDRRSFMEDQFKNNKLDNVRISAITPSDFDEVLADKRPLTCKHPGCFRCEYEYACISSHIKAMIEGLKDADNDWFVVMEDDIVIPFNINYNQLISELPEDAMLVQLLILYGATVKALYELSVARNARFIKWQYLLPSTGMYIISRKGAEILVGKYFKNNKYDFTECPYQVVADVALYSSINSYATTFPFAYPNINLVSEIHPEHYDAHKQTYLEIMEVIEAGINSKNIPYVLAS
	BUDVIRUS-cds51|BUDVIRUS	285	M	COG0451,M Nucleoside-diphosphate-sugar epimerase	RmlD_sub_bind	Cytoplasm	MKILFFGSKGWIGQQFGYYLNKNGITYISTDIRADDEKAVEEEIKLYSPTHIISFIGRTHGGGYNTIDYLELSGKLKDNIRDNLYSPLVLSILCERHNIHYTYLGTGCIFSSDDPTTTSIDDDALPNFFGSSYSIVKGFTDRLQHLYSKNTLNLRIRMPIVNYEHNRNFLSKIFKYDKICSMPNSMTVLEDMFPVIMDMMLKNTTGTFNLVNKGVITHNEILEMYKEHQEPSFTWKNFSVEEQNAILLSKRSNTQLSNEKLYSLYPDIPDIKTSVEKCVIQYHSK
	BUDVIRUS-cds104|BUDVIRUS	295		core-2/I-branching beta-1,6-N-acetylglucosaminyltransferase	Branch	Cytoplasm|Nucleus	MRNQYIYSTSKIPPHILSPMNKIAFLFLIYDAINHEHLWFNFFNGIAKTKYNIYIHYKTDDNLEFFNDYKINKSKTIDTRYADISIVKAQNVLLREALKDKDNKHFIFLSGSCIPLKSFKHIYNYLDPRYSYFHIAGSDDCFPDCEVALKYIPKEHIKKSAQWSILNRKHGELLAAASDYLLWFKDTYAPDELCYITYLSYFYNNSLDKEIIATSYNSPPEVATTFANWEDMNYKYVSDRELKNYKSISEEELEHLLKSPCLFGRKFKPSCYYSLNKRFYYDAIRDSGSGSGDSK
	BUDVIRUS-cds218|BUDVIRUS	476	M	COG0438,M Glycosyltransferase involved in cell wall bisynthesis	Glyco_trans_1_2	Cytoplasm	MSLNLSSLFSKSIDVGEETIADNKKADDAAATATTPTNTDWWYPSTNGKKRIMLCGTYPIGASNGYSKVVYYISKYLGIYEDIELTVYGFQNIKCADSYAVRNDIPASVKIHDAMATENPRRNGFGELEISKYLKDNPQDTIIIFNDNVVTSALIGNIMNECGTHKDKFKIISYMDQVYPYQKKDYIKLLNTYADGIIAFTPYWMDIARKLGIKDSMPMYSFPHGFDTNVYYPIPTNIARTFFNYDDDAFMVLNLNRNQPRKCWDHTIIAWVEFVERHYAVNVLNKRSNITTNKHTKRPIKLIIGTSVDAYWDLMDVLENEVKFRNVPFEYVKNTIIEVANPQQLSDKEINILYNCCDVGCNNCNGGGYELTVFECLALGKPQVSAFVGGIREYLTDNN…
	BUDVIRUS-cds274|BUDVIRUS	328	M	COG1088,M dTDP-D-glucose 4,6-dehydratase	GDP_Man_Dehyd	Cytoplasm	MSILITGGCGFIGSNYINSLLRTGLFANKEYDFIVNIDKLDYCSAEANVCDADADAYTKYRFIKGSVCDKELLIEVFNKYKISFVVHFAAQTHVDNSFDNSINYTIDNILGTHQLLECCRLYAKDTIKRFIHMSTDEVYGELSINCKDSLENSLLNPTNPYAATKAGAEFIVRSYYYSYNIPIVIIRCNNVYGERQYPEKIIPKFIMLLKENKKLTIHGTGLTRRNFIYIEDVCAAINIIVANGADNNVYNIGSTDEYNVLEIATFILNHIKGSDENIEDWIEYTKDRNFNDFRYAIDTTKLNDIGWTKSVNFHDGLSRTIRWYMNND
	BUDVIRUS-cds350|BUDVIRUS	276	M	COG3774,M Mannosyltransferase OCH1 or related enzyme	Gly_transf_sug	Cytoplasm	MIPRIIHQTWRDKNLPPIIYKLVSENIAFLKANGYELMFWTDEMILKLIAEEYPNFYNIYKLARTGVQKGDIARIILVYHYGGIYIDLDVLILRDFAEILDMSADKLYITYEPSGQTNALYNSDKYLCNAFFAANKNNKMLKVILNNIPENIKNYTENIFARFDVFGGAYFKEVITAPINAMFKDDVCIINDRELFYPINDPKFADMPFTVGDWTKLKTGDYGNNTIMVHYWIHGDFESRALLTTFVPEMNKTIHENMYGFFSRLYPHIAKKIDSI
	BUDVIRUS-cds372|BUDVIRUS	258	M	COG3306,M Glycosyltransferase involved in LPS biosynthesis, GR25 family	Glyco_transf_25	Cytoplasm|Nucleus	MNLKHYWINLDRCADRMNYMEAQFHKKHIENYRISAETPETIKDYTIIRHQETLSTTTPCEIACILSHLKAIQRGYDDGDQYFCVLEDDIEFINIDFSKILKYIEEAQNKDKDKEKENIEVLQLYTSSHPVVIQLYNGHFLKGSDGTSSGTEIIVKRHEAYPGAVYYLVSREGARKILDKYVMTATPNTYDLSHSNWTAADNLIYAAANSFVITYPVAITDITLGSTIHPEHLPNHEYCNNIIRHIWNVNNQLKMFSK
	Posttranslational modification, protein turnover, chaperones
	BUDVIRUS-cds33|BUDVIRUS	286		DnaJ domain containing protein	NIF	Nucleus	MNNNEPYIFLLDLDGTIIGDCSYQCDIYNIQEIIKKNIILKNGNIQLGNLVKYKTMCDRMLDNCYNLHSKLLRPHFATFMTEMRKKFPNSFFFIYTASEKSWAYKEILIIEKQNNIKFNRPIFTRDNCLKDAAGNLKKSVKLILPQLLKAIKMPKTHSIANNIIIVDNNPTFIDYTDNLLICPTYDYLKFHNLWENIPQEYAKIGELRHFVSRLISNKKMYIRNNPSNTLVLEKLHRWLYRKYKKVNKYNNKYANDAFWLNLATLIKHHNITVFNKKSVSLLHKSI
	BUDVIRUS-cds38|BUDVIRUS	127	O	COG0695,O Glutaredoxin	hypothetical protein	Extracellular	MASYKKPTNTDYTIYSISNCKYCVMAKEHLGRSSGASGAKSPVIINCDKFIGSCRERDNFYNFMRQYTVIPYIHFPMIFKDGKFIGGLKELLEKAKPVKAKPKQPKPKPKPKPKPKPKPKPKPKKPI
	BUDVIRUS-cds44|BUDVIRUS	338		cd11301 Fut1_Fut2_like Alpha-1,2-fucosyltransferase	hypothetical protein	Cytoplasm	MNTIGAIVYGDISIQLFVVFAILSYYFDNKCADYKFYTREDATQQATQHTYFWDTIFSNIGSKVYPDKTVKETYTMALDYVYKEIPVYADDAIVDGYFRSPKYFAHNIEKIKTLLGFEEKINNVLAKYPEYSINKTIVIQHIINCDIQERSGPADNNHHIQLYQVVHKPKYFIEAFKVLLERGVDIYDYDILYVCRETDNKIVNYYNQEINKALKELTGKDLRYKKVSDDIPVWEQLFITTSAKHHIIPNGTFAWFGAYLSTSKDAIVCYPKTWLGSKFDGTIAEDDLFPNSWYKVAGNNTDDLFPDNWLKIDEGYNETDLSPETYYKDIRIVNELQK
	BUDVIRUS-cds58|BUDVIRUS	372	O	COG0484 ,COGFAMS2, COG0484,O DnaJ-class molecular chaperone with C-terminal Zn finger domain	DnaJ~DnaJ_C	Cytoplasm|Nucleus	MSGDNHKLYGVLGVAKDASADDIRRAYKKLAMEYHPDKNKGNAVAEEKFKEISAAYTVLNDETSRTKYDDIGDANYNNGSGQEANRSQHNPHDIFEAFFRSRGGMGGMGGMGGFEEDIFSFGMGGSGANRPPKKASSIEKTFVFNLDDVYAGINKDLNINIRKYCLKCNKKCGKCDGRGIIQQIRSLGIMQQIFQGSCDNCEGTGITIEGKPECKTCCGKGFYNEDKKATLIIPKGIDENYKTAFPELGEQPKIPHIKPGDLIIHIKIEEHKHFIRKGNDLYYKTDISFVDSVLGKDMVIPYFKEKININTNIFGVISNGKNYLLEGKGMPVLNTTNKGNMFVEFAVKYPKIKADVNAEKIGELRALLEECF
	BUDVIRUS-cds80|BUDVIRUS	161		Thioredoxin	Thioredoxin	Endoplasmic reticulum|Lysosome/Vacuole	MVKANGMSFGKGLSMSFGKGMNMGKGKGSTNMTLTGIILISTVFIFAILIANKDRIQEGFFNSEKKYSVEYYYMDTCGHCIDFNETGIWDRLKAMSFNNVSLKKYNRSEHIERVNALGITGFPAIIVVDNTASGSPTILASFEEARTYDKLLQFIKKYDEM
	BUDVIRUS-cds95|BUDVIRUS	441		putative Ubiquitin carboxyl-terminal hydrolase	hypothetical protein	Extracellular	MNSPPSPAKILKAKNNTCARILTPLQASFPICWFTAIFVAMFYSQRSRKLLLAASLGWNKKKELFNLFKNVLEDKYLKTAGGRESEDYRNYTEDTLINILKLMNKEDKNAFPYNPIHKTVVESFRPKLYIGRLYTLLGVNYKMFDYSTLDYKLRYSYLNEDYNVFRISKIVDNNIIDDIVDSQGKLKDYKYIDDGSAPPILLVRGHDYHIPIYDDPLTNNVIPEDDKNINIKYSQDNITYNGKKYTLDSAIITNTNIENKEGHIISGITCKKERYVYNGWPRLNTEPAKATRELEQDIPCKLMKWNWNTVYDTDICLNRLKCTPEILKKKVGKGDFCFNFSGGIRILVYVRDDAKSATSSSHSKDRSPARSPAKSPAKSPAKSPTTPIRKKQPSKKPAA…
	BUDVIRUS-cds129|BUDVIRUS	310		cd11301 Fut1_Fut2_like Alpha-1,2-fucosyltransferase	hypothetical protein	Cytoplasm	MNNLYTTVDISGGLGNRLFQLAYAIYFLRLSKKQKIKRRLVFAKSSVSSYWDTIFKGLFRIIADDEYNNITFASYNSISPHKFIEPPSKAKEHIALKGKYETFKYIGDTLREKMINIVYSNEDIMYPAYYKYRDILNYFGDNTKDDDMVSLHIRRADYSPSSSSSSYNYNLPMSYYADALRIVNKKNVVIFSNDIEWCINNFRDCVNSAKVAPLADYNIYYVSSKIFSEEELGSRAEIEFVLMSMFKHNIIANSYYSLWASFISYYKTKMVVAPKRWYSCDDSKENDEYAEYNEYNEYAELYHKYITHII
	BUDVIRUS-cds167|BUDVIRUS	220	O	COG0740,O ATP-dependent protease ClpP, protease subunit	CLP_protease	Nucleus	MEHKYMRPIKKRKYTCEDEEEEENMQQQDKNIYVINNHLYFCADITPKTAFSLCKYLRSLEIRLRMEAAATGSSPPPDIYLHITTNGGCIYSAFSIIDCFNSLSIPVNTVIDSNVSSAGTIISIHGAKRYICDNSYVLIHELRSGCWGKLAYIDDTYKNCLKIQEHINQIYLDKTKITKKYLKEILVKDLELNADECIRMGIADEIYIGNRDSKASRARL
	BUDVIRUS-cds173|BUDVIRUS	244	O	COG0443,O Molecular chaperone DnaK (HSP70)	hypothetical protein	Cytoplasm	MVNTDEIAAGFDIGTTTSCAAVWLNDRVEIIPDGQTGSRIIPSYVSFTDDEKLVGDAAKNQSTMNPKNTVYDAKRLIGRKFSDAVVQEDIKLWSFNVTGDTNNKPLVNVKYKGEDKQFHPEEISAMVIQRLKETTESYLGHPLKKVVITVPAYFNDSQRQATKDAGAIAGLEVLRIINEPTAAAIAYGLDKTDDKQERNILVFDCGGKVLLPTEYARTPIACSGYGASDAGNACFASVAGIACY
	BUDVIRUS-cds175|BUDVIRUS	463	O	COG0443,O Molecular chaperone DnaK (HSP70)	HSP70	Cytoplasm	MVIMSCLGTHDVSILTLDGGIFEVKATGGDTHLGGSDIDNLIVEWLCEDILKKLKKNVRENARALKRLNIAAEKAKKTLSSSTTTTIEVESLLDGVDYNTTLTRANFERLADKVFTRTLEPLDRLLKDAKMSKGDIHEIVLVGGTTRIPRVQELLSNYFNGKQLNKSLNPDEAVAYGAAVQASILTGQGNSKTNELLLLDVAPLSLGIETAGGVMTKIIERNTTIPTKKSQTFSTYADNQPGVDIKIYEGERGFTKDNNLLGSFHLDGIPPMPRGQPQIEVSFDVDANGIMNITAEEKTTKKTSNITITNDKGRLSKEQIEEMIKKAEDFKDEDNKLKEKIEVKNGLENYLYNLKNTMTKNDNSPAILDEIKAELDPIIDEGIKWLEENDKAETDIYKE…
	BUDVIRUS-cds177|BUDVIRUS	341		UBP5 Ubiquitin carboxy-terminal hydrolase	UCH	Cytoplasm|Nucleus	MQGIENLGSTCAINSLIQIITRNDILRNIILSNSFADTTISGQLKEIIDLMYVRDNSIIPRKFLSTFYNIFKDIFYSGEQIDIGELWTFLSDKICDESEASEAIEVPSGATKDHLTEGVVYKDDAEFHNAMVNCKLLKKKYEYYYNKFNKKTSMWLKSTQGFYLNTTRCLDCNLTFYNFEPFTSLNIDIPKDMTHPRVSDLISKSLKEEDIQGDWYCPKCAKNRAYRKSTKLWKLPDVLVIIIKRFINIHTKNDAPISINDYLNFNKGSILSNKKDAVYTFSSAALHFGSLNGGHYSAICNTPDGDILYDDRNVVKIDAKELDFKDRSTNAYMLVYTKKSQ
	BUDVIRUS-cds191|BUDVIRUS	328		HSP70 interaction site on conserved domain DnaJ	DnaJ	Cytoplasm	MGANSSRQYTYQQYYNAAQKSGAIDEIDFTDIDIDSINPYEVLNVSKNFTWNELKEAYRKLAINTHPDKQGGNKDLFNIITICFKKLGDELKRREDDKGHHDLKKQSNDFFHKMTNNEQVHPSEVLSPSDIKMTPTKFNKNFEKCKLYDEEIEFGYGSKMEVSTKVREDINIEKLIKKNKIDNESFNNLFNKNVPVNKALIKYREPEPLILAKTLQFTELGGKRPDDYSSSIEKNSSLAYTDYMRAHDGTRLVDPSLMKNVKEFKSVDEYEAYRENKAKKVLSARELKAEELKKMKEAKAEEERLERLKVYDKKVEKSYEKASQLFLR
	BUDVIRUS-cds228|BUDVIRUS	1430		putative E3 ubiquitin-protein ligase	hypothetical protein	Cytoplasm	MPIRLNDEECLEWLRDPGISPFVAIKRDRKIQRNILTEETLNNPRSFLNKIKRKCFYNTELRPKIIERIKEYQKDGTMRLYIDGIEYRTPPFTRKECERWLKNHLENPRPIPAAASGTKKVYDKISVGDNIYIELIYTSLQYGLSPPLASIAIVINTALNKKPEDKLEITRCKEMNKLIEDIKSRLKFMKENDEYFLNHNVGSFDDKLKIASPTTPRHKAAARAANIAINPFGVSSTTSNSLNSAEKRQLRDKILERKEEETAVAIHRYKKGIAKKKDRKSRASREEIDITKKDIFIKFKEFLIDLKDAVMKGGIIKRILKKASDDDKEELTDAIRKYFDGKGYNNSYIDRVLKENNYNTIEWILRNFINNMFIQLIDPSTDKLPNELEIGVLSYTNNL…
	BUDVIRUS-cds230|BUDVIRUS	78	O	COG5272,O Ubiquitin	ubiquitin	Cytoplasm|Nucleus	MQIFVKTLTGKTITLEVEASDTIDMVKSKIQDKEGIPPEQQRLIFAGKQLEDGRTLNDYNIQKESTLHLVLRLRGGDF
	BUDVIRUS-cds254|BUDVIRUS	341		alpha 1 2-mannosyltransferase	Glyco_transf_15	Cytoplasm	MIKAAIFILTQNTIERKVYLKTSLYFLFKNFNAKYKYPVIILHEGDYTEDAKSDILAGVRGECRNLVSFKEIDKEDFTIPTHIDTDKMNEIIDLHIVPYWRNQKYRSMCSFWLKNFYKYTEGYEYVMRIDDDSIIEEPIKYDLFELMRDKDYTYLSNIIHLDCSLCNYGMKEFFIKYNEAAVAAQEQEAFPVIKVSLEKINELFMGHTLKSDNGYFENFKKLYRSLNNNEEYVGDTVELSMPFMYYNNFNIISVDTWNKPEIQDIVKKIDEQGYIYYCRWGDAPLQTIILSLYDSSRITKVNFKYSKRLQREAFKDDEGALHSFMPNDYENNSCVMKNSKK
	BUDVIRUS-cds265|BUDVIRUS	339		DnaJ domain containing protein	hypothetical protein	Cytoplasm|Nucleus	MYVEALNLNIENIDKYTREDIKNIYKKIALECHPDKLSNVSDEDERAAKIERFKKASIGYKKANEDFDNYGKLNYRGGSDYNFDNLADDYEIYNSFDLNFWKNTYDGIFKDKEAIKNTFIDVASYFFNRGFKNKNHYNPSTKVVIHNINLPITYYDLCSVNKRKLRILLKNVKEPVYITLCCKKDYPCLTRQYIDDDSIEHEIIINMSIDEAEGCGDCGEGTEGCEEGCEEGSGDCGDIKYTHSLTGINNGIDLHTTIYINIIEYLMGGVKKIWYVDDTYIDINIMPFSTKDIIVKNKGLLGGDLNIKVVFKNITLKDWKKISEKKRAKVIKLIAKMYC
	BUDVIRUS-cds344|BUDVIRUS	542	O	COG0466,O ATP-dependent Lon protease, bacterial type	AAA	Cytoplasm|Nucleus	MTIDNEDDESEEYTDNDDYSSGEVYECEACEEDEEDEEDCEDCEECEAECEDCEECEADEDEYDEPAGGFFSKYAEAAAEAEAEAAEPPAPPKPSKVAKQPKPPEPPEPVEPAQHGIFLILKKAPKNHIKKAIKKVKYNFYKKYNNDEKRYFDLLSAKEQEKISMLEDKLVASKKTLSVPMRFKVLDLDINERTKRSIIYKLECLSRMSSTSGEFHKISNWLGVLNEVPFNKYFRVPVKNTDGNDKICSFLSGIRERMNNSIYGHKEAKEQIIRVLAQLISFPKAYGYIIGIQGAAGIGKTKLIKEGICNALDYPNAFISLSGTDDASFLRGHSYTYEGATYGKICESLIKTGIMNPLLLFDELDKVSDTYKGQEIINTLIHITDPVQNDKFTDRYFEE…
	BUDVIRUS-cds361|BUDVIRUS	395	O	COG1222,O ATP-dependent 26S proteasome regulatory subunit	AAA	Cytoplasm|Nucleus	MSITLYSYKADARIILTHIYDILCKDGGEIDCECEGIDRKHFRDYKKENSDYMFLHHFIPQNGTYVINDIEIEISDYILDGKIQTFTFKEEFYHIKKIVLKASSKDKITAFFEEAINKKFKERKEKFAEVSGDKIIKKKWTGYSWTYESSIPKRSFDSIFLKDQHLAKIREPIKKFIDKDTYKDYCKHGIPYKMNVMLHGPPGAGKTSLIHSIASECEANICVLNINAELKEEAMIEAISHVNEDDKKSILVLEDIDCIFVDRKPNDGLKNNITMNGILNCLDGFNNPEGLIVIMTTNFPKNLDDALMRCGRIDLDIELTNLDKYQAGKMFLSFFDNEEYFELLWENIQKYNIEPATLIQFLFSNRDEENITTKFDDFYKLLSKKYSKDKSDIYM
	BUDVIRUS-cds364|BUDVIRUS	215	O	COG0265,O Periplasmic serine protease, S1-C subfamily, contain C-terminal PDZ domain	Trypsin_2	Cytoplasm|Nucleus	MNSKDIFKSIEEEQTKIFENSMSSVCYITTDKKIGFGSGFIWDKKGHIITNLHIINKADKVFVTITDKEGKQKSYIAKLTGIDPDIDLAILKIEAPESKLQVINYNANANAKTRIGNFAFVIGNPFGLCHTFTTGIISAINREITSPTGMKIEGVIQTDAAINPGNSGCPVLNSNGEIIGIVAASIGLGVSAGIGFAIPISSVFKSITDIIEYKN
	BUDVIRUS-cds382|BUDVIRUS	309		cd11301 Fut1_Fut2_like Alpha-1,2-fucosyltransferase	hypothetical protein	Cytoplasm	MNFVGIEVNGGIGNQLFKIFATISYYIDNSQNYILYTATNMGYRKYYWDTLFSNISHKVADKKEITSKYVAPYFHYKEIPVYTCDTILEGYFQSHKYFQHNINKIRRIIGIDEKINSVLSRYPEYTANKTITVHYRMGDYKNLSAYHPVQKPQYYIDAFKALVSKGIDIYDYEILYFSEENDRELVNEYNWKINEALKNEFGKYLKFKKVADSIPDWEQLLIMTSSKHYIIGNSTFSWFGAYLSSAINPVVCYPNEWFGENYEGTITADLFPESWVKVSDATAANAATAANAATANGSLANAFNHIKVC
	BUDVIRUS-cds387|BUDVIRUS	110	O	COG3118,O Negative regulator of GroEL, contains thioredoxin-like and TPR-like domains	Thioredoxin	Nucleus	MLYILGAANKKQVGDVLKTSPNITILYYWDMCGHCAALKPTWEKVCKKYKNARDCDILNVEASHINHLPAKYKAGVKGFPTIAKYSLGKKQGEYEDERVLKKLEKFVKGI
	BUDVIRUS-cds408|BUDVIRUS	110	O	COG3118,O Negative regulator of GroEL, contains thioredoxin-like and TPR-like domains	Thioredoxin	Cytoplasm|Nucleus	MNSAIINVKTLGEYSQFLKANPCVVANFSASFCKPCKEIAPFIEDMVAKYPSITFLKIDIEEGSEISDCHNITSIPYFKFYKNEIEITSYCGTDKKIIQEALDNITCMYL
	Signal transduction mechanisms
	BUDVIRUS-cds4|BUDVIRUS	680	T	COG2453,T Protein-tyrosine phosphatase	hypothetical protein	Cytoplasm	MKAGKGLASSTIKQNIQSVFITGQDEVSLYKQSKRQSATLAPRQQSTPSSTSTQETNGYYIKNTLDPEKKKLLIEPQQFKANTIFTYLSHSIYNENSRDKNGRLISPNNPPEYITYNMLIREIGIYMNEELITEKELKRQFKIATAKEQKALISELWRVWYNIIVGDDKDEDMPSKKSQLTRRRSIGGVSGVSNSVSGVSNSVSGGIGTPRTSPNASPSLAPTPEELVYYDFLIGEMEKYMSKADKTKKDRYGYTEHDYEKDYFRFATKHASVAISKAYDTKILLRKKIYEDAVNIHDIVCDFKPNQFPYPDPSGFITLFRPNNKLHLYGMQLPHQFNRELLLNSMIYLFHKKIYNIADLQGCADAINRQNSRMNIGIGCNPYDRDCEPLMWDIAKRLT…
	BUDVIRUS-cds91|BUDVIRUS	211	T	COG2112,T Predicted Ser/Thr protein kinase	hypothetical protein	Cytoplasm	MKDEEDDRSPDYLKNIKDIKDIKVVKQKGDTVICFSFVDAENNQPYFGKLIHTDLQTEFIRERDINKYLNNNITDFKYFTKMLKVYENITLPDNLRTLVDTTYADAKYNLMIFAHSGNRTLRYYINRMSRDNFKDVLIQLRDATALLSKIGVIHYDLYCESNVMLKKEHNRWVIKIIDFGLSYVDLTDDSDSDYQNILESIECYNNRHIIQ
	BUDVIRUS-cds185|BUDVIRUS	201	T	COG3476,T Tryptophan-rich sensory protein (mitochondrial benzodiazepine receptor homolog)	TspO_MBR	Endoplasmic reticulum	MGVNICLANLGCASSPFSNATTVSNIITFTIILLPLVIGLSIGAVYGKNWNDPKYRNLKKPAYNPPSYVFGIVWPILYLAIGIIYSYALYDYKKANRAGGSSGSGSTFIYYKELKYWIIPMLALLFNFLYVPVFFGENGLFNGFVIIILSLVFAILTMIQFYLQSNYNDSIKYYAILALLPYIAWLSFASYLSYNIWVMNT
	BUDVIRUS-cds206|BUDVIRUS	450		putative serine/threonine-protein kinase	hypothetical protein	Nucleus	MNAFQNYSNIIRDKNKRKLRTSVAAAAAAAIKRRRRIVKLWSERQSDIIRSSTRIPKISKISRISRIPVYNSQSRVFSKDIYDSHANAANAAAKSPHLLTYNKLAIHKNNTLFNRITNYKLFKQKLSLLKKTDCLESKVFNGVVGYTIRNIINLEKKIGTKSKYGTIYLTSIPKIQGIYPIATKIMKNDADNLSEIMIMTQITNDIILKNVSKHFLMIYGACACSKRISPRIKLISINELADGDLKMLINMREVAENSEMMFNILFQTFISIATFHNIAGYTHRDAHYGNFLYQTNSEIGYYHYIFDNTDYYLKATKCNIIIFDYGFARKISPYTKGEQVRLAALINRQNRKITEDYQRIINAFFNKNSGGWGSFPRLPAEPTNSKMLDIAITIDDIYR…
	BUDVIRUS-cds449|BUDVIRUS	292	T	COG0639,T Diadenosine tetraphosphatase ApaH/serine/threonine protein phosphatase, PP2A family	Metallophos	Cytoplasm|Nucleus	MINDDIIYEYDYQYDNNRLVIIGDIHGDIKRFKDILIDAKVINKNIEWIAEPKNTIVIQMGDQVDSINRDPVLEEWEVLPDVEMIHFTNMLNKIARSKGGRVISLIGNHELMNTIGNYSYVSQKSIDESQGGIRKRHDLFKPNGALSAILSQRPIVVKIGNLLFCHAGLTIEHLDLLDKYDKDISYLNSIWRNFIKNGVILLEDKEIFETIILGTEGILWTRDLDNPDNIVKLLDRIGCLYMFVGHTVVERVKLINDRIWYTDTGISRAFGNTSYQYIDIFENQINIKEVKN
	Intracellular trafficking, secretion, and vesicular transport
	BUDVIRUS-cds375|BUDVIRUS	545	U	COG4618,U ABC-type protease/lipase transport system, ATPase and permease components	ABC_membrane~ABC_tran	Endoplasmic reticulum	MLIFKRYIELCGDDIRYSILGLLCGCLGSYYNVIASEQMTRLMLGDFTNDRLSKLFYTNLISMIAISLRGGLFVYSQKSTNHKLRCVVYRKILNQPLKFYETEPVNGLLERVNNDARVVSDIISLNVNVFSRSLIEVMITFWLLSNISWKLTSIAIILIPINYLISAGYEHIHKKIMANYEELNKELNTYTHETISHISIMKTYANERRAEDKFNLLSGVIANYNYKECLLYGSNLLVVCNIPTITTIIIILSANYLGTVEGLTIFILHNQGLYSTIKTLFDMRNEFLKCKEPYLRITAILDAPEYAKGYYIPPNNTLNGEISFNSLSFKYEKAEEPVLTDFNFRINRGDKIAIIGASGCGKSTLSKLLVNILEPTSGSITIDGVDIRNYDSEWLKRHI…
	Defense mechanisms/Methylases/Restriction Enzymes
	BUDVIRUS-cds96|BUDVIRUS	210		Methyltransferase FkbM	Methyltransf_21	Cytoplasm	MIINLEEIQNILTSKKINIKGCFHVGAHDCEELPIYNNFGIKTEDIVWVDALSFKVEQSIARGIPNVYHAVITDKDDADVVFNVANNIQSSSILEFGTHATEHPQVVYVDKIHQKSITIDTFFKRNNLDASKYDFWNFDIQGAELLALKGATETIKHAKVLYLEVNSKELYKECALINEIDEYLAPLGFKRVLTNMTIHKWGDALYILDV
	BUDVIRUS-cds105|BUDVIRUS	288	L	COG0338,L Site-specific DNA-adenine methylase	MethyltransfD12	Cytoplasm|Nucleus	MATATPATAATAATANISPLRYPGGKTRACKVIEGVIKDHFDITSFDTIISPFFGGGSFEFYMQNKYGLVIKANDKFTPLYNFWKQVKTDKMALCEGLRAIEAVSKEQFADYRRTIMGLDANTLQQAIQFFIINRCSFSGSTLSGGFSQEASNKRFTPSSIARIEALDFTNIEVYNEDFYDFIVNNANANANDAASSLLFLDPPYYLKNKSNKLYGNNGDLHNGFNHRMLFNLLENRKDWVLTYNNCEYIRDLYKDFKIFDVKWSYGMNSSKASAEIIIIPSLPRYLG
	BUDVIRUS-cds156|BUDVIRUS	437	V	COG1002,V Type II restriction/modification system, DNA methylase subunit YeeA	N6_Mtase	Cytoplasm|Nucleus	MAPNSFSDLSYKITKIISKKEKQDDGIYFTPPKTVIRCIELLAAATFNNILEPSCGSCEFIEKLKVCYPEATITGVEYNKTVYENIRKAYGEYGIYHDNNAKIKIIEGDFLQTGFADAQTGFADAPKFDLIIGNPPYYVMKKADVKSDYYDYFDGRPNIFLLFIIKSLTLLTDDGILCFVLPKSFLNCLYYNKTRKYIYDNYSILSIEECDDNYIDTEQPTIIFMIQKKDAGTSSDAADANDKYIIRHLANEYTIFSTSEVIKRLDELYVGATTLNALQFKVSVGNIVWNQHKADLTGDPEKTRLIYSQDIKNNILSIKDYTNAAKKNHINKKGCDEPLLVVNRGYGVGNYNFEYALINCGFHEGHLIYIKEYLIENHLICIRYAAGGDVDAYALGEKY…
	BUDVIRUS-cds165|BUDVIRUS	1582	V	COG1002,V Type II restriction/modification system, DNA methylase subunit YeeA	ResIII~Eco57I	Nucleus	MNINTAVPKKVKECPEGREINPYKPEKGCVIKCKEGKERRAPYGRCVYVPKASPKSPKASPKPIREFSISPKQPKPLKPSSIRNFLKQIKHYQSAKELIADYKNKDGNEAKTDQGFIYEKLWDICIKLGITEMTDINTHHAIGNFNIIKDTQFETIKDYFDNYIEEGIISGNSGGYSDITFVHNKILHLVSVKYIEGKDIKDFDLQNLCTIIADRKKHEYDDIKVLLFVKDKKAFIKLCKDTNQSSNLLINYISANGKNGNYENVYDLNDLEIHFYKLKKLLELYGYFKDNPSKGYIENFKAEYLKFVDKNSPFIPRFHQELFIEKINTLVNRGVKQILVGAIPRSGKTYIMAGSILRHAREHTERELKNGTPPTYNNYVIITPAPNETLPQYKEVFDN…
	BUDVIRUS-cds184|BUDVIRUS	171	V	COG0732,V Restriction endonuclease S subunit	Methylase_S	Cytoplasm	MTERTLEDLCNILPRSKRNTKYGSKEGAFPFFRGTAIVDSFVDTPDYLGESIIIGDGGAPNIAYGYEFSVSDNCYILQNKNKSLLNLKYVYYYLSNNLDIMSNLYTGSGDTVRHISKSSLKNITIPVHSLDKQYEIVEYCENNENNIKELEKEIEANRMRMAQYMKDCKKT
	BUDVIRUS-cds187|BUDVIRUS	219		Type II restriction endonuclease, TdeIII	hypothetical protein	Cytoplasm	MNASLAAIKHKGKLWVDNMMLKKLTSTKAGSISHLLYGEKPSEQSVNIKFGRFGEFIAKEMIKSNDNLELLDCGIQMINSRMKDVDLIFMNKTTKTIYYRELKGNIELDTEKLPATIAKCNEIAAFLRSKYASDTGDADAYTSDADAYTIDYAILNWSIYDRRVLTCGLSNIKAFEKEGVKIEHFGEFSNIAGIDWSEEDFYAYFREIGSHILSGGGGA
	BUDVIRUS-cds188|BUDVIRUS	315	L	COG0338,L Site-specific DNA-adenine methylase	MethyltransfD12	Cytoplasm|Nucleus	MELSKKSKKELIKMCEDYGITDYKSKNKSELVLLIEASSGSGGSEGGTGETGLIKRLKPLVKWSGGKMDEIKMFKKYFPEDFKIYIEPFVGGGSVYFYLNPNKAVISDAHSELISLYKCIGNGDGQAIYDFMENTPNDEATYYGVRDVMEINGDLDIAKRFYYQRKTCFRGMLRYNKDKKFNIPFGRYKTINYAELLNKDYETLLSRTEIYNDKFEDIFDKYNDEENFMFLDPPYDSEFTDYGYCVFDKEEQRKLANLFKTTKIRCLMVIGKTKFIEELYEGYIVEEYDKKYKFKLYNNRIGDEINNKHLVIKNY
	BUDVIRUS-cds199|BUDVIRUS	382	L	COG0270,L Site-specific DNA-cytosine methylase	DNA_methylase	Cytoplasm|Nucleus	MEHSNIIEQLDTLKLLEKNKGDLINTKRTPRNEFLPTVNVISLFSGMGGMDVGFTEQVIVHRESILSSTFIDSDYTISGFVNLKLLPFKIVFQNDILPAAKKIAELNNWNYNYTLKDIRDCITEKYVFPQADVITGGFPCQDFSHAGKRKGFDTNRGTLYQSYIDVVKQVKPIIFVAENVKGLLTMAGNPIKKIMEDFAATGYEVKYQLIKCEEFGIPQTRHRVIIMGIRLDCRSKLKDDWNVITENKKTCAIKHYFKHLEEPDISPDIAQQSYSKAAKLEKGQGQTEIKIEGFCPTMRAEHHGNIEFRRINGGKNNEEHLPERRLSVREAALIQTFPPNCILTERKPTSIAYKPIGNAVPPLLGYIIARKVQQILEECRAH
	BUDVIRUS-cds272|BUDVIRUS	348	L	COG2189,L Adenine specific DNA methylase Mod	N6_N4_Mtase	Cytoplasm|Nucleus	MDILEYSKNTVNELKELCKKRNLTGISKKTKAGLIELLRQSSITDDTSDTSDKTSITEKPQGSPCLPCSHGLRSNIILGDAIQILPTLDTETAQIIIADPPYNIGKDFGNDSDKQPMDEYLLWCEVWIKDCLRILKPNGTMFIYGFSENLALILSKVPYNINRRWIIWHYTNKNTPHLNFWQRSHESILVLWKNDKVFHRDDIREAYTEGFLNGAAGKERKATKGRYSKGDKTTTYIAHEKGALPRDVIKIPALAGGAGMKERVNHPTQKPLALCDKLIKSCRQTASDGYVLVPFAGSGSECLAAKNNNLPFVGIELNAEYIKIINERLSSGSGGDGTDCETNNPRPS
	BUDVIRUS-cds286|BUDVIRUS	154	L	COG0270,L Site-specific DNA-cytosine methylase	hypothetical protein	Cytoplasm|Nucleus	MDYSTNCKFKFIDLFCGIGGFHQALTNMGGECVFACDIDDNCRMIYEKNYGIKPASDITKIKIDDIPEFDVLCAGFPCQPFSKAGFQKGFDDDRGNLFFNICDIIKNRQPHQPPKYLLLENVRNLASHDDGNTWKVIYEYIDSLGYYTYEMPLI
	BUDVIRUS-cds313|BUDVIRUS	302	L	COG0338,L Site-specific DNA-adenine methylase	MethyltransfD12	Cytoplasm|Nucleus	MKDNKKSIPKPIVKWLGGKSQIIDKLIADFPLEINNYHEPFLGGGSVLLALLSYVKSGAIKIHGNIYACDLNESLIYMYKNIQTQHNSLYDTLKTLIVDYKECERETKEAYYYLIRSRYNNLSLEDKKGILGSAMFIFLNKTGFRGMFRVGPNGFNVPYGHYSNPEIINKEHLDIVHNLIQGVIFECCDFTVSLMRPIVASSGSGDHSDFLYIDPPYAPETTTSFVGYTEKGFNIENHNKLFGLIHDLTDANHKVMLSNADVSLVRSNFTKDLYHTTPILCKRYINSKNPDAKAKEVIIRNY
	BUDVIRUS-cds363|BUDVIRUS	383	L	COG0270,L Site-specific DNA-cytosine methylase	DNA_methylase	Cytoplasm|Nucleus	MSKLELLERCESLGIINCKSKNKKQLLELITSKMPIVKPVQPVPSFQQEHSVSSLNVIDLFCGCGGMSKGLIDAGLNIIAGIDVWDKAVVSYNKNFSHHQAYCEDLTQLSPEKFEELYNKDKKAVDVLVGGPPCQSFSIAGRRDKDDPRNTLFMEYVKYLDYFRPKAFIMENVIGLLSKKTASSEDTSGEKVIDIIMELLNREYNCIITKLYASDFEVPQNRRRVIIIGIRKDLGIFPKEPEPVIKSVEDRIPVRTVLLRKEDVDAKYYLSEKALAGIENKRAVSKAKGFGFGAQMLDVDKPSYTIPARYWKDGYDALVKYNDKEIRRLTILELKRIQSFPDNYIIEGSNKDVIIQIGNAVACKLAYHLGNYLVNTLIPKTNT
	BUDVIRUS-cds366|BUDVIRUS	218		fkbM_fam, methyltransferase, FkbM family	Methyltransf_21	Cytoplasm	MFNNCNPKANGEELFYNKIKDHISVIFDIGCRTDSEFINFAGEVHYFDPVPDFIEALKEQPKLNSRSFCNNVGLGNENKAIYYYPRYQSFYNRTVSCQIDDDENKITLNIIKGADYVAGNNIKSIDFMKIDTEGYELNVLEGFEDYLDIVKVIQFEYGGTFLDNNTKLIDVIKYLELKGFHKFSYLTNYGTEPITDYEDHYKYCNIVCVNKKSNFVPY
	BUDVIRUS-cds397|BUDVIRUS	204	R	COG4122,R Predicted O-methyltransferase YrrM	Methyltransf_24	Cytoplasm	MEHEYIYTVDWFSSHILLWANYLNEFKGKPNLRFLEIGSYQGRSSVWLLENILTDDTSSITCVDTFEGSTEHHEHFRDDITTLFETFSHNISKFNEKVKDKVKVIRNTSQVALKQLSLEDGAGAGQYDFVYIDGDHKASSVMEDAVLSLPLLKKGGLMIFDDYLWTCCKKEIDDPKPAIDAFMHLYADKIKVLFINQQVIIRKL
	BUDVIRUS-cds424|BUDVIRUS	281		putative methyltransferase	hypothetical protein	Cytoplasm|Nucleus	MATKHITQTTGLQRNTIDKYYTHLDTVNMCIEYIKKYVIINDNDLIIEPSAGDGAFIEGIKSLVYNRLFYDIEPENEEIVRHDFLALDIYATGLNEFQHKIHIVGNPPFGRQSSLAIKFIKKSCEFADSVSFILPKSFKKDSLIRKFPLNFHRVFEVDLPDNSFIVNGVPHNVPCIFQIWIKRVYNRDVIEQLLPLNFKFVKKTEDPDISFRRVGVNAGSIDTECVNKSIQSHYFIKFTNNKSVADNITLLSTITYDFNNTIGPKSISKQELITRFNPLLC
	BUDVIRUS-cds450|BUDVIRUS	353	L	COG0270,L Site-specific DNA-cytosine methylase	DNA_methylase	Cytoplasm|Nucleus	MDTSKDTSKDTSKDTSKDTSKDAATFIEVCAGGGGLSAGLIKAGFTPILLNDNNSDCCKTLKHNHPDANVVCASMDKIDYTPFIDKVDLLTGGVPCQSFSQAGLRKGLDDPRGDLMLKFIDILNLIKPKVFMIENVKGLLTHDEGKTIEKIINALNKNDLYNITYKCLDASKYDVPQKRERVFIVGVIKSISGISRLFEFPSESVNKPVLKDVLCDVPISCGAKYNEEKIKLFKMIPQGGCWINLPETLQKEYLGNSYYSGGGKRGILYRLSMEKPCLTLLCSPSQKQTERCHPLEERPLTVREYARIQTFSDSYEFIGSLTSQYKQIGNAVPVELARYMGTSLLNLLNFLRY
	VIRUS STRUCTURE/MORPHOGENESIS/PACKAGING
	BUDVIRUS-cds1|BUDVIRUS	293		Chaperone of endosialidase	Peptidase_S74	Cytoplasm	MRIDGVTGGITNPMGTAVWSIGSDSRIKENIEEASYERCYESMGRLELRRFSYKEGYNRVNRDRVQLGFIAQEVRDIFPKAITAREYKGEFMSLEDMLSIDLSQINYTLYGAVKRLMEKGEVVERRIERMERMLEVCGDGVVEGCGVVEGGGEGGEVVSGDGMVGSNVVVSEDGMVGSNVVVSGDGMLGSNVVVSEVIDDTMTSNVVVSEVIDDTMTSNVVVSEVIDDTMTSNVVVSEVIDDTMTSNVVVSEVIDDTMTSNVVVSEVIDDTMTSNVVVSEVIDDTMTSNVVIE
NCLDV_hallmark	BUDVIRUS-cds14|BUDVIRUS	282		Pox_A32 Poxvirus A32 protein	hypothetical protein	Nucleus	MKLELKRFDPARIKGDSVVTFIGKRNTGKSYCMKDILSHNKDIPVGVVVSPTERANGYFEKFIPKMLIYDELDEKLISKFLSRQINITNERKRDLAKHGNSSIDPRAFLILDDCMYNKAAMTDKNIRCIFMNGRHYKIFLLITMQHGLGLPPDLRSNIDYVFIFRNNIVKEREKIYNHYAGMFPTFDVFNQVMNQCTENFECLVIDNKVQSNNISDIVFWYKAQDINYKMCSHDLWEMQSLQDQRDLMGLTNEEGEDIEDYDPGVFVKKKNSKLIKVKKQTY
	BUDVIRUS-cds29|BUDVIRUS	2182		putative Long tail fiber protein p37	hypothetical protein	Cytoplasm	MDDFIVQDTEPIIKVDSLGIGLSTIQDIQRLSLNDREYLVVGDGMGTTNSTATSSNQQDTKWNMYVNHDGVAINTSRFITSNYRQPNASLYVNRNIQCDGIINAHGIQFSNISISGEIGSNALIDLIKSVNVLSQSQPFKTGVATYFNNLYDMKYLVNNIYTPNYLTLGGLVDTNYNQHPLNINSTPNNDFHNIHIALRNDTYNTSTEELSKLSIGIIGGSNISPAVISTTKGMPLEFHINKSADEINALYNREAVPTYLNDAQFAAMTIDNNGNVCIGKNSAASITYYKNVLFNGISSNQVYTKQTRFDVKGAAKFDDIIIFDNFANDYKHMDEVYIRADGVGSIRPSQITAGIFNGSSYTFNNIDVIEAVKSRYVNATTELTAQNIAASSITISQNA…
	BUDVIRUS-cds43|BUDVIRUS	1780		Chaperone of endosialidase	Peptidase_S74	Cytoplasm	MDVIRDLIQTSNASRSKVRIVNNNGIFGVVATNETTPTLPAEIAAPSAMPTAISVVGATSGTIGTTERVISFPYSGSAATKDYTFTTTENLICDILVVGGGGAGGKRHGGGGGAGTLLYHKNITLNGTYNIKVGKGGTGVPSTGFASGNTVLATSGNFSQFIKSDSSQEYYANGGGRGGGWSANSLAITNGGRTYSDSDTTLPLTNKFNGATVSVVNKNYVNTLTSPEGCRGNIGGLQVTNYKGGGGGGAGGVGMNHDEETTVNDGYGGLGLAVDITGTSVVYAGGGNGSDFSGSVSQVFDPSYPTIQSRGGGGFGSDTGTGQNGLDGTGGGGGGQGNDADGFPSGNGGSGIVIIRYRKPSSEIVVSSTIAGTTDRYISFPYTGTATTKDYTITTTEAL…
	BUDVIRUS-cds45|BUDVIRUS	1254		Chaperone of endosialidase	Peptidase_S74	Cytoplasm	MDIIQGLIETGNAGRSGWRIVNNGGVFGVYNNRTSNVSFSVLNNGAIGASSNIPSNIISSYSNINVITNYTSGSSSSGGGSSQWTTVGTEIYYNSGNVGIGTIDPITPLHVYNNIATLPTLISVVGATGDVIGSTDRVISFPYSGTGATKDYTFTTTENLICDILIVGGGGAGGMQIGAGGGGGAVLYGTNINIPLSTYTIKVGKGAVPGEVRGASSEAFGATILGGGSVVNAVWATTNNSPNGNSGGSGGGGKGVQAGGTPGISGTVGTSTKGTILNSSTLYNGNIGGFGQSQAAGVASGGGGGAGSVGGNGYDTKSGGNGGDGVPINITGIQYYWGAGGGSGCHEGIPGNGGLGGGGAGSTLNSVLGTYTGNVGGSGYGIASGKNAGNGTGSGGGGV…
	BUDVIRUS-cds68|BUDVIRUS	3799		Chaperone of endosialidase	Peptidase_S74	Cytoplasm	MIKCINSNIEIYSDDNYNYNNWNLINNKGIFNILNNTSNRVDFCILPSGNIGIGSTAPKSRLDVVGDVSIQGRTTINSNIIVASTLTTAPIAQFGTHANASSNIYLVGGARSRIGIGSASPTVALDVAGATNISGLITANGGLTIPTGRVLNVLGEMNSGTINATNLNVAETISANGGIILPYGYAIIADGGIYTTFINATEIINATQGLIVSAGSLLTANGGISATTLTASGLITANNGLSIPTGKTLVANGSISTTTLEASSNIRVLTTTATAPIVQYGTNASAANNLYFVGGGRARIGIGSSSPTVALDVLGNANISATISATAVTTTAITTATINASAAISANSIASTTTILAGDLITANGGITVPLGKQVVANGGITATTISASGLITATNGIQ…
	BUDVIRUS-cds79|BUDVIRUS	491		Major capsid protein	Capsid_N~Capsid_NCLDV	Cytoplasm	MGGGITQLVLKGQMDAYININPCINYYKYVYNKHVNFSMENKNIIPVNNSSIDLMNTTTNIQMTFEIKRYGDLLSNLYLSFNLPDIYSTDTHRFRWVNNVGHNFIKTAIIRIEGIIIDEIYGEWMNIWNELTNKDGVEYNKLIGNIPEYTNPNNNNSRYVIRNNILFNKVYPSKDKIADEGNPSIKGRVLQVPLNFWFVRNPSLALPLYKIQNQEIKIDVEVNDIEKLYQVWCDKLKMYVSPTFYNNIYKDNIKITTFIRTGSYIQFFLDANYIFLDSDYRMSSLQTEGIVKYVVDYVKRQTFPALNITSSGDYYTLTSSYNHIKEIIWVLRRTDIPENLNIHDNYTASHTYNETAGLLESAQIKWADTIIREDQKAYYYNNIQPYQYHTQVPRTGIYC…
	BUDVIRUS-cds106|BUDVIRUS	713		putative PBCV-1 minor capsid protein P2 like, tape-measure protein	hypothetical protein	Cytoplasm	MDLYSSVNNDIPSMNNIYSSSYWDKVKADEQKRSDKLYEKAKTPYETGIVAKPAYADMFARIDAEDDTNNYVSSLTGEMINKGDFSHNNMTPFLRKNVTQNTNIENMSSVFDTKTGNNQFWQSKKEVPCLFKPEMNAGGNVCSMKNNDDFLKSRINNSSRVNNFFPIEKIRVGPGINKGYDAAPSGGFHQMDTADYAKPRTLDDLRSKINQKETYFEIPMQAPPKGIEQRGVITPFDKNRPDTNYEVTPDMWLKTTGAVMKDAERPAENVRPTARPEFHIEYKGAAKYGENSPGQGIENDYGKNAIMLYENERMTTETRTVVSNVSSLVKAIVAPIMDALKYSMKEYTVEAVRAVGNPSIQIPSKATTYDPDNHIMKTTVKETTIHDSETINLTGNKET…
	BUDVIRUS-cds142|BUDVIRUS	686		Chaperone of endosialidase	Peptidase_S74	Cytoplasm	MGWTVSTFDNKYQIKYGSNTSYLITDDDISYITITDTKHIGINNDTPNPRYLLDINGETHINSNLYISGNLYVSDSEYISSNLYIASNLNVGNILYTSNITGLGRNNSNNLRINYTFPNFVNNSTQIYGNTSFIGKVNIENQTSNSFHLLDVEGSLRASRIYGEGCNIFNINASNITLGILETQHGGTGLSNIIPNAILYGGLNNSVIQTIDTLRFERGVLRAPEFRGALDGGDILAGFVRVSRGGTGRTAIPNGLIPFGNDNTEPMLTTADLAFNTTTKMLEVNTLRLGNSNIYLKDANNIVRNFNYNDLGVFNATSNSFGLVMPSNKDFNTSNGYLSIRKDENAIWLVNEETGGSNIYFPNDIRLEQDIICSIGVNTRYPSFPLDVKGDINTSNGNF…
NCLDV_hallmark	BUDVIRUS-cds172|BUDVIRUS	173		putative PBCV-1 minor capsid protein P1 like, penton protein	hypothetical protein	Lysosome/Vacuole	MNEADLNNTFKYDKVVVNLNNHNCLTTDATKTSFYVNLVEPIKNVVYIKILRSNILSVNAMKSAPLSYVRYEPIYITLNDYNRSVSYINNNGTFNYANYFDLIPYSFDNFTEISYGQTSFDWTDPSVYVLNPPEQILKRLNVEFRDKTFNLFDTTVLTHFNLSICVYYIKNRV
	BUDVIRUS-cds215|BUDVIRUS	272		putative PBCV-1 minor capsid protein P11 like, minor capsid protein	hypothetical protein	Cell membrane	MGSNKNVVISFSIAILLLLSLLLLLTYNSKCSGSNKSQMSMDNSQVPTGFLTDSEKYYNYETFASQMEGGAGGAGGAGSSGAAPAAPAAGRSVANNYPSNPALASSGIGNYSPDNPDYNPAQMLDGSQSGASGGDSMYASASVGGGVGASGGASGMGGVSGVSGADGSPASGMQSCFPRDRLTAGDLLPKDAADSKWARINPSGTGDIHDQNYLTAGYHVGINTVGQSLRNANLQLRSEIPNPQNAVGPWMISTIEPDLRQNTLEIGSSAAY
	BUDVIRUS-cds217|BUDVIRUS	7264		Chaperone of endosialidase	Peptidase_S74	Cytoplasm	MTSLLNVGYGTTNPKKLIHLVQNNVALRLQDIRTTGDRTAGVEFMNGGSEVFSSNNFGTDWRIINSNSLFCIQSGTSNITNNVMNFTNSGNVGIGTTQPRSRLDVVGNMTIAGDIIPASNVAYNLGSSSNKWKDLYLSGNSIFLNNTVISSDGNSNLNIKDTAGSFKNININTLQLNDSGKRIVLGIDTSGRLTYTNASNITSYAITTTNIASANLDSSILAVDKGGTGVGTFAIGEILVGNGSSNVLQNANLKWDNTNSRLGVGTSAPDTRLHISDASTSNTKLLIQNSYVVNTVSGGSSGAIPNEIVVAGATSGTIGTTDRYISFPYTGSGTTKDYSFTTTENLVCDILIVGGGGGGGQFGGGGGGGSILFGSNISISTANSVSIKVGNGGTGSTSF…
	BUDVIRUS-cds292|BUDVIRUS	336		Peptidase_C57 Vaccinia virus I7 processing peptidase	hypothetical protein	Nucleus	MTKEIIKYNSPKNAKNPYIFSKPSLIHLINAWNKYKPDKITYKKTDAIAKLSQMLNEKIKPVCDDKQYWCWTGAISKIANGAGSGAGGAADIKTKEIIKMIEAEELRPEMPAEWYANSREWLSNYDIEDVMKQYDKEREYKYAFLGVFPIDFAEEDKFGRCLYSQICSLDVKKYINKNIKYLGLITNLDKHNQSGSHWTSTFIIIDPRNKCYGAHYYDSNGVPIPAYVKKFINNIKTGLLAIYPKNKFKITYNTIRHQKKNTECGMFSMTHQIRWLNSLLKYKSLKLPDPYKDEAFLKCITNNKNITDDIMNESRKYLYRPNLKVHLSRKAATTIT
	BUDVIRUS-cds332|BUDVIRUS	469		Major capsid protein	Capsid_N~Capsid_NCLDV	Cytoplasm	MGGGLLQLVAYGAQDVYLTGNPQITFFKVVYRRHTNFAIEAIQQTFNGTVGYGQTVNCQISRNGDLINRVYLQVALPKITGIEGGEAVSNTGARYVNYIGLRLIKSVLIEIGGQQIDKHYSDWLYIWNELALPRGKRYGYDTMVGADKDITSFNDTTLYIPLEFWFCRNVGLALPLIALQYHEVKIKIDFETKANCLISLKNAVTEDETYPSSGTLPAGTVKDITDMSLWVDYIFLDTDERRRFAQLSHEYLIEQLQFTGTETLNGGATNRVKLNFNHPCKELVWVAKPNNFAKKACWYNYTAVDNVDLTSTIVSAQLPAIQAGNTNITNFSASNYMAGFNFGNAASGQIAASSPFADTILQLNGNDRFSVRDGTYFSFVQPYQHHTNIPSNPGINVYS…
	BUDVIRUS-cds333|BUDVIRUS	412		Major capsid protein	Capsid_N~Capsid_NCLDV	Cytoplasm	MGGGLLQLVAYGAQDVYLTGNPQITFFKVVYRRHTNFAIEAIAQTFNGTPGYGNRVTCQISRNGDLVHRMYLSLKIPADNTVDLCAFYGLRLVNFVEIEIGGQKIDKHYSHWLYVWNELSLPKSKRDGYNKMVGQTGGALADQTLYVPLEFWFCRNVGLALPLIALQYHEVKINIQFETATLCRGNSTDPSVFPNATLWVDYVFLDTDERRRFAQLSHEYLIEQLQFTGSESVSSTKLNSKLSFNHPCKELVWFASKKLSTDTVQVQNNNWFNYTTAQNVIDITTNAPYNKNLLHNKAFGSTNPITTAKLILNGNDRFSVRNGSYFNLVQPFQHHENIPTNAGINVYSFALKPEEHQPSGTLNMSRIDTATLSLDLNSSLTATNMSSTVNVYAVNYNVL…
	BUDVIRUS-cds334|BUDVIRUS	428		Major capsid protein	Capsid_N~Capsid_NCLDV	Cytoplasm	MGGGLLQLVAYGAQDVYLTGNPQITFFKVVYRRHTNFAIEAIEQTPTGSNSLGSRVSFQITRNGDLIHRVYFYGVLAASGGTAGTTPIALVPNFGHKLLKTIELEIGGQRIDKHYSEWLYIWNELSLPIGKRNGYNVMVGANPRNISSKLISGQEYELYVPLEFWFCRNVGLALPLIALQYHEVKINIEYESEALMKDTNAANYTYEEETTGSAPFTANSTFANNNVVLRLDKATLWVDYIFLDTDERRRFAQLSHEYLIEQLQFTGADSITSSGDSMKSIRMNFNHPCKELVWTIKNTAAPVYWNNYSTAGGGVNNDHLDSTNPVTSAKIMLNGNDRFATRKGDYFSLVQPYQHHENTPDKFHQGINVYSFALKPEEHQPSGTLNMSRIDTAVLSISS…
NCLDV_hallmark	BUDVIRUS-cds336|BUDVIRUS	938		DNA Translocase FtsK	hypothetical protein	Cytoplasm	MAATATEEALKSIYNYNMIFNNIGNTSAEDDLKFNTNLISDFDLQNFDPKRYEYYVNLLKVFNNDPETLRNLLNKYNSIKGLKVKERKIIREISDYVNKLKDIESNNPQQPQAGGKGSVSGTNYQEGSVGSVSGTNYQEGSVGGGSNNELLKIKRDAEELLGSAEELYASANADASDASGDEEEDDDDAIGTFKNAIDTFKNAIETFKADLRTEENGYNNSNNGNTINTFRDAIGVFDTAIGKYKKIPNNQSGGLNLISMLRGTVPANKALKADAGTAATGATATIATGTAATTTLATETPIALLQSLKSFANPLSMTRRNLLKEYEATPVKTQKKITEITGKPLTEVKAVFASLANIKDGLINKANILVKKANIMVERALSADKDIRTRNKEGKDKFQ…
	BUDVIRUS-cds352|BUDVIRUS	191		putative PBCV-1 minor capsid protein P4 like, minor capsid protein	hypothetical protein	Endoplasmic reticulum	MDIGLEGLLILIITIAGAYYLYNYYLNEGLIKVKSSVDDTEYTVQLKDDAKEAADLIATIKNKLKTLLEHLEKTYGASDNRVEMLKDNYKPDRLSEGVDTPGYTSYSVNKGEQIVLCLRNRDKLMDINTMTFVVLHEFAHLATESIGHTEEFWTNFKWILEEAVNIGIYTRQDFKSNNVDYCGIKITSSPL
NCLDV_hallmark	BUDVIRUS-cds451|BUDVIRUS	352		Pox_P35 like envelope protein	hypothetical protein	Cytoplasm|Nucleus	MYRLNIYLVYSEELENRRTTINSAVSLVKDICQQKGIDCKLHVITEPNKDYINANIAAFNSRVNYDKFASGNMYNDLIMPLNVSQISNFEKHRYIYKLIMDSHSTSTKELHMIMEDDLIILKDYIDNIGGFLDDLNNPPENDGDDWDILFNCLNVVSNPEKFININQLYNIIISKACYIIKNPKLCEKLYEATSKFKLNLKLTLSKCLKDNDFKALSYNKITFIEGSKLGLYPSSVNPDNYLFLNNNYIALRQLAAKKELITDDDIKDAEKIYSSSLNIPSIDIQGMMGTIYFNHGNYKKAKEYMCMSLNNLKKCKGYSIMKNNDILNNTINIYKYEQDMLSECLLHKPKYS
	BUDVIRUS-cds457|BUDVIRUS	1215		Chaperone of endosialidase	Peptidase_S74	Cytoplasm	MANSITPGGTSRSIFGVSSGDIVTGGSVTAATFIGAGKSITNINANNLTTGNLGVARGGTGNSSFITNALIFNSNNKLYSDNNLSWEDNILTINSRDFLSDTSNYVSSEASKLTDRINNTESILIQQISTDIVQTTLDVSNYILTTSNILIDYIREEAANNIIYPATSTTLGSVKIGNGIYVNTNGVISLTPEIIYITPPVIYSSVPPIMPVPRTDYMVCKFTYNPLLGTTFDRDNPSRLILPVWCKFTEDSNNILINNEVGAPNRGIRRIKNSGYQGYPENSLTSLELYGDIYISPRNLYMRNVEYMPLDTTYLELNCTSNIATYGNFESGFNINSMFQRYSNWALTIGFWLKVNLYSNEITIIEFSNGDILNLRKLNINYVDNTLTFYMDKIKTPII…
	BUDVIRUS-cds470|BUDVIRUS	1623		Chaperone of endosialidase	Peptidase_S74	Cytoplasm	MITLNNSNIDFDIDNKNLGSKYSILLDEGTCNIIFRTYGEDRMTIMSSGNIGVGLANPTAPLEVAGIIKATGAIISTGSGFQGKGVNLTEIPITGVLNLLPTLQGLTGNVGSVVLNIESTSNALVNRILEETTYGSNYTFRINRELNTRVDNTSNYLLSTSNFLVNRVVADITRTSNILVNRIMEEVGFGSNYLVRMDTNASNLVATTSNILVSRILTEVGFGSNYLLRLDANASNLVFSTSNILVSRILTEVGFGSNYLLRLDNNASNLVFSTSNILVKRIVDEVGFGSNYLVRLDTNASNYIITTSNLLVNRILTEVGFGSNYLARLDTNASNLVATTSNILVNRILTEVGFGSNYLLRLDTNASNLVATTSNILVNRILSEVGFGSNYLLRLDTNA…
	BUDVIRUS-cds472|BUDVIRUS	656		Chaperone of endosialidase	Peptidase_S74	Cytoplasm	MMMTSNTTQGTSTVQGSTQTQTSTTFTATFSDNAPSVHEAVSGSTTERIMIFRVVRTHTFTVPSGGLNCDILMIGGGGGGGSNGGGAGACIVAINQTLIEGTYQVYIGSGGPSGSQNNPGSNGSESYIYRNSYGNLYNARGGGGGGANGFAGFSGGCGGGAGYGTSVNISGGQAVSTNTVAGNTNIGPTTTTTYSVMGNNGGGNAGSSSGAGGGGGIGEPGATPGVGGNGRYDKTINGTTYNFRDWFANGGNSFGVLSGGNYYIGGGGGGAAAGSAVSGGLGGAGSSGTSPVANTGSGGYSYDTGGASGIIIIRYRTQITTSTTTTTYTHTPTSTTTLSTTLGTPSIELVRGTQGDSNTDYKIGNYNGDFIVKSSVSSVDSDYIRMLGTNGAIYNFTNS…
	BUDVIRUS-cds473|BUDVIRUS	1440		Chaperone of endosialidase	Peptidase_S74	Cytoplasm	MEIVGNVNITGAYNINNRNVIADTSNYILSTSNILVERINANSGSGGALTSGGNLTLSNNATSNTILSIQNNFTSNYTSNYTSNVVTVSGTPFTADFSGAGNTAPSVHEAVSGSTTERIMIFRTANVNHTFTVPAGGLNCDILMIGGGGGKVGGAGACIVAINQTLPAGSCVVNVGAGDATGSSNGADSFITVGGADRYRAKGGGGLSNISNSPGNAGGCGAGAGNNTDTIAESGGAAVQTNVVNGVIENTPPRITSTYAVMGNAGGNNGTIIYNGGSGGGIGAAGTTAGKGGDGAYQVTLTTSPTTTINFRNYFANGGNSFGVQDGSTGNYYIGGGGGGYNGNDGSTWQAGGLGGGGGVNNGYAGVANTGGGGSGGGYGGSGIIIIRYRSGTTTTTPT…
	BUDVIRUS-cds474|BUDVIRUS	1294		Chaperone of endosialidase	Peptidase_S74	Cytoplasm	MIICSASNIDLIQGTLGYGDNTEGVNITDWRISNTQSAIAGQSGVFNIFNSSSITPSISIVDSGTVGIGTVPSVSSASKMEIVGNVNITGAYNINNRNVIADTSNYVLSTSNALVSRINASGGGSGSLTSGGNLTLSNNATSNTVLSIANSNVVYGTLGVPTIELIRGIQGDTNTDYKLGNYDGNFKIMSSISSIDTDRLSINSSTNSTALSIINRDFVVGSVFPAITTDLNTTGTVSKAAITSSTDRFMVFTTGAGTFAVPTGGIECDILMIGGGGAGGNGSGAGGGGGGAGACIVAIRQTLATGTYTVNVGAGDTASGTTTGAGGDSSIILGTTTLYLAKGGGRGEYNNNGINRGGCGGGSGTTVVKTGAFAVNTNIVSGIIVGANTITSTYAVFGN…
	OTHER
	BUDVIRUS-cds3|BUDVIRUS	335		Phage_integrase Phage integrase family	hypothetical protein	Cytoplasm|Nucleus	MNDEEKRLKRNEDKRKLRAKKAAETESIVSKPELVVNTDTTALKYKPKKAKKIQLKEKSIITYTSKLRAFHNRMTGLPLSQDIIDAIQGKDYDKKAVQQEFKYLYDRVAYIKEKELNSIPNICKIFTKITGFVKLMKILVPIKRNIELAEGVRRNETIIKHEDIISFDKQEILKHAAKLTDNQAKIMYLLMTLLPTRRLDDYRNMTYGVSDGNYFDDEFMYIKEANTKNKKGITIKIPSEILELLPKAGYILGKEYSGPVLSNKFSSLMNKIYGKKIGALNLRRMYLTTINNSGASFLERKDIADAVGHSVEESIKYALKVKTDAPQVPQQEEPK
	BUDVIRUS-cds5|BUDVIRUS	741		DUSP14-like domain containing protein	hypothetical protein	Cytoplasm	MKGQISTKAKITKGGLNNYLTQTYIEQQKEIPLLSSVLPKAAASPRVAASPRAAASPRVAASPKATASPRAAPSPTLVRKARAVSAPVLISPKASLQTPHRASPRVSPKSPTIVRRASSALQASPKQSTELSPYYIINTLNPEKKRILIKPQHFKANEKFTYLSHSIYNEKGKDENGRLISPKNPPEYITYDMLIREVGIFLDDEIYTEEELKEQYNKADAKEQKALKSYLWSIWYNIIVGDDKEDDVPSKQRASKRIFKLETEDKSSTGGRRRKGGTGSTGASPPEEQKYIDFLLATRKTYVDKADNTQKDKYGYTEKDYEDAYFNFADTKAPSKIRSSYDIKLGLINRLGNKKVIVHDIVCEQPPKDFPYPKIGFNTLYRPNKNLHLFGMQLPHQFN…
	BUDVIRUS-cds6|BUDVIRUS	771		DUSP23 domain containing protein	hypothetical protein	Cytoplasm	MKGQISTKAKITKGGLINYQSQTYIEQQQKKAHLLSSVLPKATPSPRATPSPKATASPRAAPSPKAAPSPKATPSPRAAPAASPTLVRKARAVSAPVLISPKVSPRASQSPTLVRKARAVSAPLPKQATELSPYYIKNTLFPEKKRILIKPRRFKANEKFTFLSHSIYNGKARDMKGRLISPINPPEYITYDMLIDEIGVYLNEELITDEQLKEQFKIATAKEQMALKSYLWRVWYNIIVGEKVIYKQTGASSGIVNKRWDEGLSYPSSSSFASSASAPRAFPSIRPVEPLMSLAPVALRSPVSRRSPVSQRSPVAAEEEAYNDFLINEMNKYINTADATIKDQFGYTEQDYELAYFGFANANAKPVIKNAYDTKLLLDKKDISVKGVVCGFEAEKFPY…
	BUDVIRUS-cds12|BUDVIRUS	483		DUF5764 domain containing protein	DUF5764	Cytoplasm|Nucleus	MEGLIDTRNEYIEHIQDILSVAISKRIYAIYTEMMEEKKGLKGFQNELYSIRKWNNNIVSDEYKKIVKYTKCKYLSNLIKIIIITTIKIKIYEYREQFDNIKIKIPNAEDFVHKCYINAASFSWKNAYLYNRNNIKDAEYQNNLNLIEENIRAIIKKTFRDFVPFDEIFKQIEDNLTGNVKQFKDTEDNDEGNANSVSDASGRSIASSRDSVSGASGASDTSDSEASEASDDIEPPKPLKKIKTNKKPVKPTKKTEESEDDEEEDDEEESEADESKAEDEEDSEAEEDEAEEDEAEAEESEEEDEDSEAEESEAEAAEAAEAEPITVLKENVETEYNKIDNIVDTTLTKNNNEEPNKQPQEILFKAFSSSEQTNKESEARDTSEARDTSEAREVPDNIS…
	BUDVIRUS-cds20|BUDVIRUS	138	S	COG4852,S Uncharacterized membrane protein	DUF2177	Endoplasmic reticulum	MDIYIKYIIISVVLIFLDFMWISLNMTAYSNTILKIQKSALEPRLEHTLIAYIIIFFSVIYVAIPFTVQNIKKGEAIENKLLKSLMYGGAVGFSIYGIYNFTSLAIYKDMDTTVGIMDTLWGTTLYTLTTFAYLLLPE
	BUDVIRUS-cds31|BUDVIRUS	346	R	COG1752,R Predicted acylesterase/phospholipase RssA, containd patatin domain	Patatin	Cytoplasm	MDKLNITHLVLSGGGMRGVIFIGALRYLYIEGLLKNITHISANSIGSFVALFITFKLSIEEIEEIIYNSKDDKELCVIPTKNYYRIISKLGLCSITNFMAHLKRRLSIKYPDIDDLTFKEVSQRFGVNLYFSTTNINRCENRIFSIEETPDISVFTACEASMSIPLIFTPILIDGEYYYDGAFSNNFPIKIFSNISKENIIAMILYKERDEYVPTNTKINIFYILRQICKMFEILRVRQVTINELKSEDKDYYFMPRNLTMQHSMNIIVNRKGVKLDLSNQQIDEMILYGFSSMADYIDRRKELLYEKNKTRLAGLAGLSEQSEPLCDTSEPLCDTSEQSEPLCDT
	BUDVIRUS-cds34|BUDVIRUS	220		putative CCE1-like Holliday junction resolvase	Pox_A22	Cytoplasm|Nucleus	MIYISFDIGIKNLALCILERTEEQIQVLDWRIISLADKKKDIKGIDDIAERIYMEMDNIIGFLKEKGIDEIDYVLIENQPSNLNGMMKSIQFIIYCYFSLLKYWDKIIENVVLVNAGLKTKTHDFKPEIQVKMDDAKQDAKKNVKGFRRDKYKMNKQTSIEICRNYIKDDADLCEIFDNNKKKDDLCDACLQAVAFIRSHNADAMTNKTKHNRLSYKGYV
	BUDVIRUS-cds49|BUDVIRUS	518		DUF5767 domain containing protein	DUF5767	Nucleus	MTTLNLNNINDDLIEINRDTFKNKQMGFNIPNKQQRASQNNFMSDDVLFNKNKISSDVISMSSRSSSRSSSRASSVNGDYDKSAYMKNMNNIYKNKGGAAASVSRPKPSKYEESVASEASSRSGSGGRSHNKYKKPSKYEEDDEDDEDDEDDEEGSEGSEGSEGSGGSGGSEGSGASGASGSGGEYEDDDEGGGGRRGSKTRHLSAKEIIMNELNEKKEIIYQLDRLESKGFKVPFKFNMNSDLEEMRTEYNRLIREKELDGSVRFQQKMLMAFISGTEYMNSRYDPFAIKLDGWSEQVNENINDYDDIFEELHYKYKATGKKMAPELRLFISLSGSAFMFHLTSRMFKEQPMPNVENVLNSNPELMKQFQQAAAKQYMMGNTGNNYNQSPPQQHQQQQ…
	BUDVIRUS-cds57|BUDVIRUS	641	HR	COG1335,HR Nicotinamidase-related amidase	hypothetical protein	Nucleus	MSGDYKVLVVVDLQNCFIQGGSLGTENIGDLKKYIDLVKGVEDKILKDNYDLVVFSKDSHPLNHSSLSDNTDATHGVFKYHCRDSKKNCIKDTENPTTYMSSAAKEAIRDILCDVENVEKAEGRPSRPSIPSITANVKENFYNTDYKEDDYNFYNSKYKELFTYLLNLQENKNKVIKVMNDVKVNIDKDKIITLEMLINEYLSNQDLDDGSKGYLKGILENKKYKSLKVQGLDLNYLFYNTELKDIIDALNTNTDSEIGIKGSTVLGKTKKFININDTPNYDDNVYNVDSLAPKPFNNTKFITIAKGQYCDYESYSAFNYHTNIKKQYLQTKSIIYEIFKKYDSSLNVLDKLPAEKRYSTGLFEYILKSLKDQSSSKKTNINIDVCGLVTNICVINTVH…
	BUDVIRUS-cds69|BUDVIRUS	201		SLATT_4 SMODS and SLOG-associating 2TM effector domain family 4	hypothetical protein	Mitochondrion	MNDNTVIARTASKISPNLQFKVEKLLSKTEALVLLCSKASGYWSMVKFAFNIPLVLTSSAMCIINSISEDANEVKIPNIVVNAISVLIISLNNSIKASEKCDLFKRLGQQFLLLAGQIENDDEIDDHEFSLLALKYENLINDILFEEIPNRYKMQVVESFKDRHLPLQLNGTIGNNKSFTAPPNSAEIVMRQQNAMNTANP
	BUDVIRUS-cds73|BUDVIRUS	523		T4 RNA ligase like protein	hypothetical protein	Cytoplasm	MTSVCSPVIIPTNLYQLIDETFKLYEERNTGACEAVPNSYSNNSYSNNSYSNCLISLLKKYHLWPMMKVKKFKGRSDIVLLHNTYIRNNVDNFKELYEQCRSIVLDFSLNCNNNIVVTYANSIPERINYNTYIASQYAEGDKVYEAYDGTIITVYNYKDEWYFGTSSCPDANSSKFSHPTKKHGNMFDEILFKYFKGYLDAEDTALTPEEFSAKLRGLFVQHLDPEMAYEFIIVHHENKHIVDYTGLLGENYMEMFHINTKHRCSLAENDIMSSIIPSLLEVGVKYPLPFNNIQEAYAHINTTPYSYGLIVKKVVVADGSGSGGNGSGSGGNGSGSGNGSGSKVKLYKISTDAINYREETDPCHPNMWMNILAVYMKNKTEYTIKDYIANYNPYINLPV…
	BUDVIRUS-cds83|BUDVIRUS	210	R	COG0628,R Predicted PurR-regulated permease PerM	hypothetical protein	Lysosome/Vacuole	MKETDSTLSFYSSLFIQLIFVILLLIIWSYIYKLESVGCECSEHPNKEFIKTFTVVALVYFFVTAFVSLKSIAKNMGTAIVQLLAFGTFIFFLTFVVYIYYAFDYVRFLMNEKCKCSDDLRRDIIAIGTMISLFLFITLLFTIIIIPILISTLTNLLVKIQEFEGEVEEVIKNPVKSIRSTPGRLLSSTKDIGSFVKKTASKLAKGKKGR
	BUDVIRUS-cds84|BUDVIRUS	580		DUF2828 domain containing protein	DUF2828	Cytoplasm|Nucleus	MASHAQSSQSAAQSASLPAFTHTENGAIALDTTGSDIVDYFMLYTRTLTKEQNHQFLEKCWAVNPKKTVAIIFNGRDRLKGKKEKTVSNQAMLWLRDNKPYTYMNNILTYVNNYGCWKDLLYICYENKGDGMIDKNYELTMFADRLREDLSDLKISEIVAEAANADEAVDAAAEAANADEATDAAEADANPKPKKVKSVSLCAKWAPSENDRNDSRKHFAKKIATILYDRDDAKKMEKYRKEYLAPLRKKINIVEKLMCNNEWDKINYEGVPGVASRRLHKAFSNHDSDRYCDYLAKVRSGNAKINITGILPHELANYYVNLRSTQDEYEENETIELQWRAVVNDVKSSGILGNSLAIIDLSGSMFSASNGSVPAQVAISLGIITSMCCKGLFKNKFIT…
	BUDVIRUS-cds87|BUDVIRUS	370		putative NTPase	hypothetical protein	Cytoplasm|Nucleus	MAFVKINFSTDRIKYLLFEEVKKTVFKHNGIIFGGFVRDMIIGDHYKEKYNGVNKYNIHKFWNRMYQPETAARTIVANDMDICMNKEEDVDVFIVALRDIFNDRVGYANISSSMISVTSENSYFRIPISLHKKINYTITIGKIPFVHSGVEISFDFDIIVPRNPKLMPPFNRLDMLCNVFVLNKQGVVMSSNTGTIIDQMSILNKQKMSLRIMEDIVKFKTQFCLGNYTDNYTCGSFNYNKKVFERLNKMLFRTFKWNVENMPFILREHKCVANAPADTSDTSDKCCVCLNNYRNNERVFKVFLDKSAGQTCSIAHDKCIFKYFETQLENAKQDKIEYGEDFKFRCPMRNTINFKQFAENINDIITEKMR
	BUDVIRUS-cds88|BUDVIRUS	173		protocatechuate 3,4-dioxygenase-like protein	hypothetical protein	Cytoplasm	MIFNDEYTSFSVAFNGDYSLLQITGSVKNNALYNNVVIIAANPIDRMTNYSGSGLPFPNYEIAFENTPNIHLVDSSGTFNISFKYPNSFYMPDGINKIKPSIYFVITDGTNGANNSFRIQYELHDIVALRTLVNRSARKNPEFYAAKDYILPIDTAENVMRAYARAKIENDIG
	BUDVIRUS-cds101|BUDVIRUS	217		TNF receptor like protein	hypothetical protein	Nucleus	MPVAKKVRECPEGKELKPSTGRCVKKCKPNRVREPISFKCIKNPKNHVVNPITGRQVKRGYYHGVEKAQARILQAVVRRKIAKGKPSSGTPEQYKRMSPASRHYSSSSSSASQSSSSASQSSPVFTPHLPFMPPKPKKSSSASAASAKSNSSSLLGSPARSSRASLSSASAASRSSSASRSSSATAAAAHSVSSPKHIMKFMDGKREGEIVKIKRQR
	BUDVIRUS-cds102|BUDVIRUS	286		putative acetyltransferase	hypothetical protein	Extracellular	MSNTYKDPLTKMEVDEGNIEKWKNKLKFVSAIPNHILINMDIKTNNGSIQVKRDLYFDRVKTFIGNKSGHLLNKLITINKSRRILEERKAEYNDIMRKYNKSIKEYKDKDGKTVVVRLILNKNKDKMMAYLQYYNYKKHTKDEYDKKSIIAEVQDYILKHQIYGLYVGDLMMGFLVIKKSRAFNIDGTDTMVDTFYIQEVFIDTNMRGRKLGKILIEYALLLCPVNKKYMSLMTYEGNIMAKIATDKGFVLQKKPSVCPVNRLLLIRTMNEEDFNKNTNRITASAT
	BUDVIRUS-cds115|BUDVIRUS	185		DUF5824 domain containing protein	DUF5824	Nucleus	MEKPAILAKQAKQAKPTKSLKFPMRYLPKMLDAKDNAKQLKMLIKSQKQYAKGVYYTREKVASFKPKKSNHIANARRIYKVANIAPTKELAVKTGCSLEALNKMVRKGEGAYYSSGSRPNQTPQSWGLARLASALTAGKAAAVDYKIISEGCDHKKKAFILANKAKQKYRSGHSSSKKVVATGIV
	BUDVIRUS-cds117|BUDVIRUS	208		putative papain-like cysteine peptidase	hypothetical protein	Cytoplasm|Nucleus	MKFVSIGIDCDVANFLNKYNLRKASLPFDWNVSYNGVSKCIDSGFKDFTEPLSKERINKDDVYFHHDFLEDTMISIDKDKYSRRCQRLLNMFEECQATGEQVLFIRKGHLCYHHEEQNGKYKEITCDIEDAKRLDRVLQRKYPSLKYKIVVILGCTSCFKKTVCYQNTDNNIEVYNNVCDAGCSSEDRSRLFEECLLNVCIAKIREGM
	BUDVIRUS-cds118|BUDVIRUS	204		DUF5762 domain containing protein	DUF5762	Endoplasmic reticulum	MFWLDNLNVLTIPILIPDINMTFEDKLNAIIRGLLFLGIIFTLVFNDSKYILFVLIIMIISIIIFNYQYDKNKQIEKYLNANDLDIVNNKRCIKPTKSNPFMNPNILDSKYDENNNLFSACSIENSKINNSMNKYFNENVFRETDDLYNKSLLPRQFYTMPSTTIPNEQGKLGDWLYNTGPSCKENGLKCYENIHTDLRSSAHS
	BUDVIRUS-cds120|BUDVIRUS	214		Thioredoxin family	Thioredoxin	Cytoplasm	MILFYSVYCNHCKMLLEHIKRYDKEKVIKLVSIDDLRNKNINIESKIHSVPAFMILPSKELLFGKSVFDHLLLPGRGILCSTQSTRLDKAVSGENDMIPLANTGNGTVGAGSISGGSGSGGCGAGDSSDSEPMAFTLNTASFSDNFSIIEDESKELNDKNYNWDFITNDNNITDGIKNIATPISGDDTSGSGGTKSERTSQSIEELKKLRDAQF
	BUDVIRUS-cds137|BUDVIRUS	706		putative endonuclease	hypothetical protein	Cytoplasm|Nucleus	MARKKKIYCNKDLLLEICDRDKCIIDVDKIEKYNRNIKFNFICNCGIEYSKTFRLLYDIGAFCKKCTENTRQEKRKQTCIEKYGVEYTFQSQEIKDKIKLVFLDKYGVKYPSQSQEIKDKKKQTCLDRYGVEYILQSQVFKDKIKQTCLDRYGVENISQSQAFKDNYKQTCLDRYGVEYPLQLQEFKDKSKQTCLDRYGVEYSLQSQEVRDKCKQTCLDKYGVENPQQLQEFKDKFKQTCLDRYGVENPLQSQEVRDKCKQTCLDRYGVEYPSQSQEFKDKYKQTCLDRYGVEYPSQTQELKDKYKQTCLDRYGVEYPQQLQEFKDKFKQTCLDRYGVEYPSQLQEFKDKYKQTFLDKYGVEHPSQTQEFKDKSKQTCLDRYGVEYPSQLHGFKDKYKK…
	BUDVIRUS-cds146|BUDVIRUS	356		DUF5871 domain containing protein	DUF5871	Nucleus	MNVLLAKNFDVENLKYSELKVMKSGAKSVYINYKGNKVNLQTPILNIPYGVNDNMQFIKKDENRKDEERKYDVTVSFKGMDENPKIKQFHDKMKELENKIIDDAFSNRLVWFKNNYGGNKDVVSNMFTPIVKHDKDKLTGEYANKYPPTFKAKIPYNSFENKFEFDCYDMDNNETNFNDILANLKGGRAQFIIQLSGIWFSAGMFGCSWKIVSAKFQQINTSKITFVADSDDDNEKDDEDEDDISVDNDVIAKITTKPVVSAAAEKKTVVEKPAPAPAPAPVAKTAHKPIPQEEEDDEEEDEDADDAEADGELGNIDEVDEDDEEEEEEPVAVVPVKVEEPVKPEAKSKKVVAKKK
	BUDVIRUS-cds150|BUDVIRUS	216		putative lipase	hypothetical protein	Cytoplasm	MIYIYGDSHANLSFKNLPLPHRKFYENSVTMFRVGRDKSIMKFDKEGIINDASDPSRRILISITYGEIDCRCHINRQINLQRDEDDIICELVNKYIDAIIDNTTGLDAKIVVVGVIPPTKRSDYEHLNGKITNDFPFLGSDQDRVRYTQKTNRLLEELSKKNNFIYFNPYLHYTRDDGTLKYELSDNTVHLGDNSHFLEKFVELYEGLALATTSGQ
	BUDVIRUS-cds163|BUDVIRUS	342		putative ADP-ribosyltransferase	hypothetical protein	Cytoplasm	MATTAAAATAAAATVATTTTTIQYFPSLRNYTNKITISRNRRPINVADFIYEWINEYDADDYLDVRRNEGYSRLNYYIIIYILLNHQQLFLNNLTKAELLAYIRDNIFYNHNSEISTYEEYMRENGINIYGFVLEQFKNIQKLHNCLATKLPPCSAVLSRSDSNTRSRRRRQERLVLYRGFNYPRYKKMLRRTDIGDVITTETFLSTSIQLAVAIKYVFNYDKRADKHILWKIIVDEDMFDIFNYTFLGEPFNIHDDLQMLFDNNNIVCEFLLNMGAILRCVDIRVVNDFQGYYIKGYNIPQKEYTEYTFKFIGWNYEYTERINRSMSRYITYLRSGAISAT
	BUDVIRUS-cds166|BUDVIRUS	182		protocatechuate 3,4-dioxygenase-like protein	hypothetical protein	Endoplasmic reticulum	MTNVFLNDIYIHMITITLILFYTVISSLYILLNDDYNIILRIFVIFVIAAAVILMMKKDTFLPFLGLTVLPSTLIANEKAPNGANLSYTIDMSDYEEGTLVVYWAANKTDAIIEDPYEAYKNYNNVGVSKVKNGKADVRIFCPDRYKVRKVFNQLLERHFHYRIVFKETGFLGPVMTVKVNC
	BUDVIRUS-cds169|BUDVIRUS	72		PBCV-specific basic adaptor domain containing protein	PBCV_basic_adap	Nucleus	MVFEETYGGQIAGSVKVYTGPKQGKFIINKHGKKVYIDRKTLNNDIPYLKKAKAAKAAKAAKAAKAKKAKKA
	BUDVIRUS-cds174|BUDVIRUS	363		putative endonuclease	hypothetical protein	Cytoplasm|Nucleus	MDERLKILNNILEITKDNIPVEIKSIRLEFSCNKYSAKKNSIYHITLNDKHLSKRDTFNIKYKCVSCDAIHIVGTTQFLRKINKCSYRCGLCVNNDVIDALIKPLSLREHNEESVKQFNEYDDDFKDTYYSYHLTNEDYKRISKNVISLQNGKYKIEDLEYWSVFKTNNQMLFTSVFYDSTNNLVIKANQPILRCDNCGNDWRAKTLEKYKNCHKIMCPDCMLCNKTYKIRTTKNCVNDIVLYQSKLELNFINWCNNNSIIVKNGPVLPYVFLDVARKYKVDFEIKDLLIEIKDRHIWYRNDIKSGKHEAKLKAVREAIEKGDYKEYYLITPDIWVNTLKTIKNQVARKQQASQQANQANKSR
	BUDVIRUS-cds178|BUDVIRUS	506	R	COG3349,R Uncharacterized conserved protein, contains NAD-binding domain and a Fe-S cluster	NAD_binding_8	Endoplasmic reticulum	MRYYDLVIVGAGPAGLALAHTSSSMYRRILIIDKEQEIGGCHRVKRNVDGLFTEHGPRIYLSIYYNFFNLLGELGLKVEDVFVDYKYSFSDIATSKILPNYTSYEIAMFLLAYLMFVIDDDYGKNISLYEFLRGHGFSLKVIDMYDRLCRFTDGGNVYTYSLNKILKSSDNALMLKIYQPRAPLDISLFDTWKKFLSNRGVDFMMGFNITDYDIRNNNVETVSLSNGEKIGCGKLVFAVPPIALLGIIKYEDGLRNAFGNYNDFERWAEKTKYIDYISITYHFKKYLRLPIVNGLTFDTDWGIVLINLSDYMDDIDASDGADAIGGADADDASGAIGGPDAIGATVLSVAISICEKNSRATYKKANECSADELIKEVHRQIKESIFPDLSADYKAIINP…
	BUDVIRUS-cds190|BUDVIRUS	255		EsV-1-7 cysteine-rich motif containing protein	hypothetical protein	Extracellular|Endoplasmic reticulum	MRLLLLLTSLIFLSSSSCAYMNINIYGTGMFLPYSIGIIGYIKKHFPLPEANITGISGGAICSILYTQEDELTNPDKIWDYMIGSDINELALYKDMRIFQKNIGDNLKLRYRDTPRDFKNISVISTNVLKMKNEKISGFSNINDLIDFSLCSSYIPFVSGDTLGKNYKGAEYMDGEIFRDYKYDKKHTCPTTISIHRKIWGRKFNMGNYLYTNKQISRDLFNYGWEDTHKNKNELFKCITNTKNKIYLGKILSQK
	BUDVIRUS-cds193|BUDVIRUS	334	R	COG2509,R Uncharacterized FAD-dependent dehydrogenase	hypothetical protein	Cytoplasm	MAINNIIIVGCNIVGLYSALRCADNGYRVSIVDKLSDDKVSAKNRNNHRVFNKSHHIYIHLLNRFSIKYEKYVLKYNEKTLNVLASIINKSKLIPKKSLNTQSFAKFCRSILSITDYNLLKNNLEAFDYIYSNLSAMDALAMLSSDISTTQEYYILTEDIGVLIDRITAYLKTKNVEFHFNTEIRDITQSNNITYSSTRTNTFISNILILAISKDNLLKFNLLTKEQRKLLNNVSKYNIDCESIYTDKHLKNEYDIKTHLLDKLHIVCPIKKHSLYLWNYGINNIIIRDKIKHLFSHIFICGDCYSRNNFFINYSLEIFDNIYSKVSHRMAHPY
	BUDVIRUS-cds205|BUDVIRUS	419		putative kinase	hypothetical protein	Extracellular	MSGGDEDDDIQKRECKKILKKVQAGNVMLAKYPSYTSCMRIFTKDIHKKQRKQPKQPRKTGGDIEEPYKYKLSNRIKKYNLLRPQLSQLKEHECLEKKTFADGTEGYTVRNIINLEKRMGSKSRNSTIYLTSISGVPKTTPIVSKIMLYNSNNILETNLMTMITDSIILKSLSKHFLMTYGDCVCAKRIAKKLRFISVNELADGDLKTLIEKREVVEDTELMFNMLIQIYIAIATYHNLVGFVHRDTHFGNFLYQHNDEKGYYHYVFQGKDYYLKSCKYNMMIYDYGFSKKIDAKATTDGVDATDATTAEETIKRKEEIFNDYQKIIHAFILKKSRGWIKLRFISSYKETNYDMIRIANMLDRYIRHELEHYVAHSSASFATFIFSNIIEEIFLRLAPN…
	BUDVIRUS-cds209|BUDVIRUS	275		SAP domain containing protein	SAP	Endoplasmic reticulum	MYGFLLDQSYINLFILVIIVSIVMFLWRKLIILEGNFFVLEKRVNLIKRDTREDCIAKNIGKADIIMNEIFKDFAPSNACKQSVCGTADDDVCYPQNGGAGDISIDENMVQFISKKSARPLEKVRSGLGDCGEEDGDSGDSGDSEAIITFANGGNIDIDVLGADGDADAADIDKMVALATLATLETTIGSSEEYENRAHIELIDAVDAADAADADNMSVCSEITFTTDDKKGEKTLMKKYSKMSLDKLKEVCGSFNINSEGTRNQLIARIIEAKK
	BUDVIRUS-cds224|BUDVIRUS	495		DUF2478 domain containing protein	AAA	Nucleus	MSLQQSFRAPRKPRAAKATLLLKEDTEPLKPTLLLKEEAEPTLLLKEEAEPTLLLKEEAEPLKPTLLLKETKPAKAAKAPKTPRTPRAPRTPKTPKAPRTAKAAKLLKEQATNNDITANVPETERELTADDKDFISSLCGNHNIYSDILVWLRTFNYDTKISVKSCVIVAGATSIGKTYSINKIANHLNYEIIGIDNNNCYNSQFLKDIIQKSTSSSFIQILTNNFQKKVVIIDNFDSLFIADKTINITLLKILLENKLKNIPIICISNNDIIKKIGDIKKLCALYLMTTPNNEDITGLLLRTATADATDNISKCCLNSNGNLNKLFRDIDNINNDRLYSDSVENTSDINILYGNEFNRQLTKRIIAKDPWMIPLKFHENLISNLNNRILPLNKYNEYY…
	BUDVIRUS-cds225|BUDVIRUS	366		Concanavalin A-like lectin/glucanases superfamily	hypothetical protein	Endoplasmic reticulum	MEAPKVPPTNNDGGILASMSNAISGATGAPAATGAAPAAAPAAAPTVPVAVPSGADNTGAAATSATSAAAASINNIKDSFAAMTSGGSDSIFYLIVIVFLVAAIIAYFLYYIITDNILYQQKVDVEGTEVPIICNELSEFKITKVLPNSNGIKRTYGFWIYINDINKYAGKYRHIAHLGENAGQIKGACPYIFLDNHTNSVHVRFAPKKEPKSMSEFDTLNEITDMDSLLTYDGKRCGITIQYVPVQRWVHIVIVVSDFNGGIVYTYIDGELADVDKARERKLVLHELEFENKVGSLFVGGSVSNSTVNATGFSGLLSKFALYNYDLNKNDIYKEYSRGPLNGLLTSMGIVSYGLRNPVYKLNAVY
	BUDVIRUS-cds227|BUDVIRUS	115		DUF5759 domain containing protein	DUF5759	Nucleus	MPPRILLSELYTLKEKKEHAKYLTFDKIIETCHKKIKHTATIGGMNIFYEIPYYIYGKPLYKIEDCIKYIVDALRKNGLFVQILPEPNNNMLYISWNPSEVSSNIKSLGYTGKGL
	BUDVIRUS-cds229|BUDVIRUS	1466		HECT domain containing protein	HECT	Nucleus	MPIRLNDDQCILWIKDPTVSPFENDYVQHKRRKNIFSEAKLKNPKSFLNSVKRKCFYNSAIRQQLVDKIKEYQRDKTLRLYTLNDKLGSLSNTEYRTPPYTREECERWISNHLENPRPTTGASPPAAKTKLSVGDRVYVELIYTSLQYGLPTPVELDSEPPTLADKFDDNFQKAGYRNMNKLIKSIKSRLEFIKVNDEYFLNHNVASFDDKLKIASPITPRRKAAARAAKLAANIAINPFGVSSTTSKSLNSAERRQLRDIILERNEAENTIAIHQYKKGLANALAKKKDGKDSKGSTSAEQIDISKKGIFVAFKAFLIDLLDAVMNGSLIKNILRNATDEDDKETLTDAITKYFDRKRYNKTDITRILKENNYNTVEGILRNFISNMFVQMINPSTEE…
	BUDVIRUS-cds232|BUDVIRUS	665		putative RNA-guided DNA endonuclease (crispr-associated protein like)	hypothetical protein	Nucleus	MPRKKKDDTSKEEFEKFDYMKTIKNNINNVLKDKATLPIINDLVIRTNKIVIHTCNFIKLYCIYLYENDLEFPLIDKNFICDVFKVITKRKDNRGATPEKDYSDLLKNLYKFYNEHYISTIYDNEIIYYDKLSYILAYEAIDIEKNINNNIQEHFITHLNQFVNHSFNLQEQKDEIKKIKDKEVRKERYKSLTNEFKKVKDDLVSLANDLNADKKYHSWIKEHKKHIVPNKPAFDKDSIYYDLHSNTKDYLKSFIYINIQLEKLNDILVEDTNDTDKVKQIKLFNILPLRSNIIPKNICIDTCALISNFLGDESTKTHFKNYKKENNQFKLWNRILKLDSKIFKKNNYEFNYMIRTDGISVGILFIRTDNQGMPLKYYNPNNKPIENTKYIEKEIITDE…
	BUDVIRUS-cds233|BUDVIRUS	512		putative endonuclease	hypothetical protein	Cytoplasm|Nucleus	MTKICYDNDLLHEVCDRDKCIIDFDKIEKYNREIKIDFICNCGIEYSKTFRMLDINGAFCKICMNKKTKDKKKQTCLDRYGVENPQQSQEIKDKTKQTCLDRYGVECPLQSQEAKNKSIQTSIERYGFENPQQSQEVKNKTKQTCIERYGVECPMKSQDVKDKSKQTCFNNFGVENPQQSQEIKDKTKQTCLDRYGVECPLQSQEAKNKSIQTSIERYGFENPQQSQEIKDKTKQTCLDRYGVECPLQSQDVKDKSKQTCIERYGVEHASQSQEAKDKSKQTCIERYGVSFSLQAQEVKDKSKQTCIDKYGVENPSQAQEVKDKKIETCFNNFGVENPSQAQEVKDKSKQTCIERYGVENPQQSQEIKDKTKQTCLDRYGVEHPMQNAEFSEKVSKNAY…
	BUDVIRUS-cds235|BUDVIRUS	100		putative transposase	hypothetical protein	Cytoplasm|Nucleus	MTNKTNSQEVFKKYTGVFAISIKGVIGYELYNKGGIDGDRLLVFLQRFITNKYKNKVIILDNASSHRNIRVKELINKNNKLIYSVPYQHYTNSIEMFLVF
	BUDVIRUS-cds247|BUDVIRUS	196		GIY-YIG nuclease domain containing protein	hypothetical protein	Cytoplasm|Nucleus	MTSNNDYDYGYIYCISNVSMPNIVNIGITWMTPEQKIADINGLPILWRPPTPYKCEFAKRVLEAEHKKNAIYKVLSQSRITPKQRFFNVPIEDVRTLFDLMDGDYWEDAATDIYDIPTAANDTQVDCMLEKKKIEIKGMEEKMLECLFQKCDELEMDIENRKAELSELNATIEERKSALRDLDLPDIPDTLIITEY
	BUDVIRUS-cds271|BUDVIRUS	140		putative transporter	hypothetical protein	Golgi apparatus	MGWIQLSIFRSFLIALMIMYIRYDNTPQIMFPLIINIIVGALCLSYFTLYHREHFADEFAKPKYYIYAVVGLFVHILGYHIIKTCPNPAYFRVFIALQIITLYLGTLYITKEYKVSTQSMIGVICGCLAIILISLDKNNK
	BUDVIRUS-cds301|BUDVIRUS	441		exonuclease/endonuclease/phosphatase family protein (EEP)	hypothetical protein	Nucleus	MNIFINNRYRKIYKNKNTFYVLCKKEQVDITDNFKKNGDIKKGYAHLIQQKPKKVSVSGGVGNTLVLSSFNVYTWNGYNMRRSNFDTKFKELIADKGVELLLTQEDYYQDGDNNETVKAYSKNIKEFKGSSRKPSRFNCLSCITISPFFYGAVPRNAIIIKDRAFGITIANLHLEGGRFVDTELYDSTFQTYLEIKLDLLNKLLALKQTPDIILGDFNSVYCEDGVLLEGMYRAQQAYYNGRNYLAAKQQGEAGEAGEADEEHISKVVGDAFTKHIGDNYGFTPLGRCPRSKVVKRSCKKTLSSNEKTLSYSNIVSWNNAPFALLSKNGYIYVEPTNIKVRDEVNPTNSRGKNVLDHIWVKASLYERFNFNAEIYDGFGDADSDLLYGGVSDHKPVILS…
	BUDVIRUS-cds312|BUDVIRUS	454		EsV-1-7 cysteine-rich motif containing protein	EsV_1_7_cys~EsV_1_7_cys~EsV_1_7_cys~EsV_1_7_cys~ EsV_1_7_cys~EsV_1_7_cys~EsV_1_7_cys	Cytoplasm|Nucleus	MCVYDGCKNWTGYNFEGLKPKYCSVHKEKGMINTKNKDKKCIYDGCKKCASFNMINERKVLYCATHKKEGMVNIFVKSCLYEGCNKVPSFNMINETKAIYCGEHKEEGMLDIKHKTCLFEGCKTQAVFNMKGNKKGLYCQIHKMDGMIDIKNKLCVYEDCIKRPTFNIIGEAKPLYCLEHKLEDMIDIANRLCIYKGCGKQPAFNYEGEITALYCTTHKKIDMMNLRSKTCSYENCKTLPCYNYDNETKAVYCFKHKLEGMTDIKNKKLCIHDWCSTRITDKYEGYCLRCYIYTFPDKPVARNYKTKERAVVEFVCERFPEHTWITDKKVNDGCSMRRPDILLDLGYQVLIIEIDENAHQDYDCSCENKRIMELSQDVGHRPIIFIRFNPDSYREGTRK…
	BUDVIRUS-cds314|BUDVIRUS	198		PDDEXK_11 PD-(D/E)XK nuclease superfamily domain	hypothetical protein	Cytoplasm|Nucleus	METTKPITPVIANKGTKAGGANTNLYGKSFEDKTNMQQRLLEMGYIKNSYTAKPNDFYLSKTFEDKTIVFVLQSGLKTYMKNKYGITMFRCPDEAYIIEYTSGRKVIKILEKKEQRVEGSVETKLWAGPSLKREYELVCEGDFEVYYGFCVSEFLKKKLVSNDKKYKILNTIFQENNIEVMFGDDRNYFETIDTWINQ
	BUDVIRUS-cds329|BUDVIRUS	298		DUF5832 domain containing protein	DUF5832	Nucleus	MSVEELAVPAAANAATSATAATSITSVKEVDYLDEDKPIRGQNFVLLSFLSPEDVLVNKEAYMFNKFITKFSEDMTKLLDGITEKYSDAKGFVDSVKENNAFIFNPKDMSEQYGFYKSVNNQELETSYHRDNNFVTSIRGIKVRGVFDTIEEAKNRSEFVKKIDNKFNIYIAQVGCWCPWSPNPDCLENQEYAETQLNTLMKEYKKNMNDKDVVFENRKSALFSSGAAAGAVANTIVEEATAEEGTTVEAAIATAPEGTTAGASIDAATVEPETIELSELKESIEAVDGWSSQKLGLQ
	BUDVIRUS-cds342|BUDVIRUS	374		putative peptidase	hypothetical protein	Endoplasmic reticulum	MKYRNKNTFTFTNTSILFWMLAILAIVLAIYFVFTVYNEKLMSGLNDDEIRDAKATKENYSNGEGEADDTDSAVGDSTNIRFMTYRDTANFLAKDNDGYVRNLTELDLHARNVKTHIDYLNNIDDTTVSFTDEEKKLLVKCANNADKYLKDEKFAELNYGKHLDGKQIADIKWIFANTYTNYSKDVIKEYEQGLPHTRENIILLSKNVLKNNELKEYNELDLTNTLIHEKIHIYQRYNPELFDKVIKEMGLKELDKKSFRHAKYIRSNPDTNNKLYYYAKPVATATASSSGAMDLWNTMTGDSGGSGAKATKDYNEDKVMVCLYRNDKPNSINDVKHKNYAEEHPYEKIAYEVAENYYKNNKKIEDSKNKYINI
	BUDVIRUS-cds343|BUDVIRUS	576		putative phosphatase	Metallophos	Cytoplasm|Extracellular	MFYTRFIYNYNYNNLVYLLRIMSDTVKPVKPVKPVKPVKPVKPRAKTRTGTNAATLVRAISAKGIERSALSGLSAMSLRSPMSPLSPMSARSPASPVSLANAASPANLGSQKAKSKCNNDITTRKKHSSFIFFGCWNNVNCEKEFIYRDIVLDYIHQNEAAVKQLYIAGDNWYTNATKINAKNFKVYLTDVLTRGYDKLYSMKKEIYIAVGNHDEDKDATMTNPRLQKDCNINTQKYYLKQIKERRDGRDDGRDRRPPRGAIREPTLDELNFLASKGRLTDNYLCKKGVYIYVDDIGVRYNEGNIVIIINTNKFDDYEEGLAYLENIRLFINDVVGSSGSSGSGEQIFVMGHIPLFNFKKDKIKIQDINKKEPIYRIIILELFNMFVENRIIYICADTH…
	BUDVIRUS-cds357|BUDVIRUS	572		putative helicase	hypothetical protein	Cytoplasm|Nucleus	MSATAAAAADIISARRENVLQSYKSAIALNHLLFCEGDDTATAEYIFPNQMVDANNIVNIFYNNNKKCRVVSIQKKTKVGADGLMIEVAKLLTTHIDDDFVVNPKNVRILTGMSNAGWEKDMKDKAPSCFKDKIFHHGQLKNACLQNIRDSLIIIDEIDTGDSEVSVLHTILKDAGILDVKNMEENNNRFVFISATMIKELYDLYRWGDLHELYKMTIPAAYIGHKEFLDMKIVKDYYDLSKKESADRWVREDIIENYGEDYRVHIVRVKGNKGKSNADMVQDACIRKGVLFKNHTSKERLSPEEISSFFKEPLKQHIVIGIKGLFRRANLIPNRWKLRIGATHELWTKTVDNSVQIQGLTGRMSGYWRDAIEGGHKTGPHRTSLKAIEEYEKAYNDPF…
	BUDVIRUS-cds377|BUDVIRUS	319		MAF1-ALBA4_C domain containing protein	hypothetical protein	Cytoplasm|Nucleus	MTDTTSQATQSSAATATPFKYTFEEKKGQYFTPVYEKSGHIYKNAEDKPATFMGSLNAGDEQLYIGGGAINKAFNTAIRADDYDTTLYDLSVKMHLSCYMDCYNVEEEEGLTPDIYSRTNYLKKINDAYLNTNKAGTLHNYNAFKKGGKFEDNPYFADMYLYVSERRLTDFISNGLYPADIFIDILKKAPYNNEANKAMIYCVGPKGLRGLQGIKGKHTSTADDFKDAVYIVGKNIANAIYLYNINTPNTEKIDYVRICLISGGSFKHEGVSHIEVAESLIKGIHEVNVMKKITNVVYNFAYDNDAFRQAYGNLGLALN
	BUDVIRUS-cds379|BUDVIRUS	740		putative metallophosphoesterase family protein	hypothetical protein	Nucleus	MKGRPQTATPSRRIEELSRPKKTQKPSQQLVHPSTVLSPTYQREVEQKKLYIRPSTAYATHRQQSTLYQQEPPQVLSRQEYKPSQPHKPQEQLHDENLGIYKFTNDTTVYCFSDIESNMPDEIKDLMFSPSGNIEYTPLNLTAANKAIVFTGDLIDRGAYTVRNLLNMLKLKKGNAENVILICGNRDINKIRMYHECYIEDIDEMILKKGNGLEKIEDIIMVLEQIEDDDIFENSGCEISASINIQGIVNPHDVYKKLKTTNTVPLKYRKKYDKNFKLSYHDDISRIRDIYTKTLGALNQIKFFRDEFNVLFGNGIDLFGFNEDDLHEKDKDQFKDGIDNDPRYILLLKFIAMMNMVMGKNRKSNDLANLPKCLQPYNGLYINYLEKCHIISKFTIGDN…
	BUDVIRUS-cds388|BUDVIRUS	150		DUF5760 domain containing protein	hypothetical protein	Nucleus	MTDVAAANASAAAADNIVDSIINQGKTEPTEEELETFKNLVNDWFKYDDQIRKLMIAMKERKNYQRVLNNKIEEFMFNFKYNDLNTAHGRIKTNVKECVVPIKMNDIKTKIIQYKELSGEELLKRIFEEDRQTVMKKNIKRIIPKVSLTI
	BUDVIRUS-cds403|BUDVIRUS	160		DUF5761 domain containing protein	DUF5761	Cytoplasm|Nucleus|Peroxisome	MDFLNGRVNAISEVLNYNLKSAPENITENSTNLVSRNMNCTDVSAIFFSDRNVELLQLGIRNKVLNLSNGKYNIGKQSDIDLKIVMRSIYFQYGKNVSSNVKSQVLDLNTRVIDWCVPEIISNIKQSDKYIMDISTLPVPLDRPNLTTQKGLRTLEIMKM
	BUDVIRUS-cds411|BUDVIRUS	184		DUF5755 domain containing protein	DUF5755	Extracellular|Cell membrane	MKGTYILYFVIFVLTVLLMTTSGLAYYYATRYNDKDNKELRVDRCPPASLERLSCPACPVCAACPNKCNDTIPIYPKELPTNDNNREYQQVGILTSNDASEPIILPLFSKIANNHRDRWNYYTTTDKNTMLRLPISHENMKCDDDLGCKEIYDGNTLYIEMYKGKTFTATIYKKQTPSYFADRY
	BUDVIRUS-cds416|BUDVIRUS	200		DUF6629 domain containing protein	hypothetical protein	Endoplasmic reticulum|Lysosome/Vacuole	MCWSASVSLNTYLLGLFASSLSYFNGITDIGGFIFYQSIILIQLLEYFIWSKTFSNRLLSQMALFVILSQPIFNIIRIQTQPELIPYILLAYIVFIVILFTVVVPLNTVDFSTVPSKNGHLAWNWLNMNIYTIILWHVFLSLYWIIDKNYPLFAVVSIFLIASIILYKETNTWGSMWCWIVNVISFYFILRVFYRDFCKI
	BUDVIRUS-cds423|BUDVIRUS	152		putative DNA binding protein	hypothetical protein	Cytoplasm	MSAAAETASASHPSQYSRILEMRDEDETMNVGKKWTIEEDIKLAQEITENKTYEEIAMEHKRTVNSIQLRVISHIIYPKIKDDLDVDIEKVALEYNITPTLITRHITKIKIKSEPKQKEYQPSNKEILDYLKKLDSKMDEINSKLDNLEYLR
	BUDVIRUS-cds428|BUDVIRUS	240		putative glycosyltransferase	hypothetical protein	Cytoplasm|Nucleus	MPAIIFSINTHENLAFLRRQIEDIEANVSLDFVIIINANDFMYNEISNSDLLRTKPNVVLYPEHINKIHNHGTLTKGIYLNMEYAVKNFEFEYFIVLSSRNLFYNKLHEGNYKEMPRICEGATYDTLNKNAWHWSIFLQAKLSDYIIDNGWRFCRSYEHHEGIAFNYASSVMIVDFLNKNKDIKDDLFNFNWGIEEFALHTIALNLSGHYYQIGNWTNDDDFANIHKLPSDRFVYKTFRR
	BUDVIRUS-cds434|BUDVIRUS	299		putative phosphatase	hypothetical protein	Cytoplasm|Nucleus	MKKLPFIIIFDIDLTIIGNIDIVMKELVFLEYLYNVCKKKGINTKCPSMDLIDIQDVLKDGLLRPNVSDFINFCDTKFKNIEVFFYTNSGYSWTNDFLGKKLEQALKIKINRPFFTRENSMNLTMKKSLANIYPTIIGSLAKRYPSLNDGDIAEYVMNNRMIFIDDIKDNIFAYTNRQVVCPAYNYTPYYEIYEKCITKYKIDPQIFNDKEILKYMSDNSILIYNNNGNAWQQSKEYIAISNMYYTKHAEISKIKNADTYYKDLIAELSKKSISGERLTDKNIVMLNNKLSTKPKAIPK
	BUDVIRUS-cds440|BUDVIRUS	813		DUF5901 domain containing protein	DUF5901	Cytoplasm	MSIEDVNYMKENSIKQAYTFIIDSAERERGLYPNPNNYVVNFSAPFKNIIGMEIIDASIPRAMYTIDVDNNELYYYVGAETGDNLIETGMLEDNTANLMLQNWNFTSNISSISSNISSTSNLINEYLTSNTTSNIREISSISGIIYETITTTTNSNITDILKIINSSNIINNSNVINNSNLFNTSNIYNTSKISSTSNISRTTSNISTGSVVLTASNILTTTNTFNITNITNISRSSNISYLDLSGDCYAILNNSINLYNIYNNTNNIGGSTEGITLNLCCQPIISGSGSSSNGSVYNIINFSYSHTYSIDADGDLIFRNISVDVSKAAGGAGGYTLTFTIGERIESVFNLPINNYINIYWSIFKTTWYIGIFDISGTQLAYKEFYDCEKIYNVFFTKK…
	BUDVIRUS-cds442|BUDVIRUS	154		phage D5 protein N-terminal like protein	hypothetical protein	Cytoplasm|Nucleus	MNANEGSGSGSGALLDASGALLDACISNNSHFDIANVIHYYLKDKHRYAENNVWEYLKTDATTKKQSWELDVDNKEFMYSIKTIVCRAFTVRSLYWANVNNDGSDGSVSGVSGVSGSDYPDTEMISLKLLNISSKLKDNKYISVLIKECKQFFV
	BUDVIRUS-cds447|BUDVIRUS	405	X	COG5377,X Phage-related protein, predicted endonuclease	YqaJ	Cytoplasm|Nucleus	MPAALAGNNNAIDLSFLKYIKGSVSGDSDTDKCIDEATQFICDELDGISIDVVKNRLADIRQYRAELKELLKLPLMKQRTTEWFDARKTRLTASDLYDAIKVSRDSSDSSVSIKLAKKKANIVAADTINYNAIPALKWGTMFEPMATRCYSQKMNDIFIHDFGLICDTNNEHFGASPDGINELGIMLEIKCPYSRKIVDGVIPDKYKMQIQGQLAVCKLKECDYIECIFKSLESEEEYLCIDGDAAVSHGTAHGVIAEFYNRAGEYVYYYSEPNRTPAECLADIRKIADNIISGGSSSEEKLKFSKYTYWRLDEMIIQRVVFNAREWETIIPKINSFWEKVEEYKLLPIETGIKKYVFVDDADEDGECGANAKASEAADGTEAGTTKKTVVPVATNKYK…
	HYPOTHETICAL PROTEINS
	BUDVIRUS-cds2|BUDVIRUS	246		hypothetical protein	hypothetical protein	Cytoplasm	MTFKQNYFNELPNDIQEKISIIVNKSRFNNCLKDIDNPKIRLFHKFNKMITDASFGFSYIVYDFDKLGWFWENHKNPFDENCNGLSEIEEKRLNNTYELFERYKRLSYKEYTKVSPKYANIRYYRFKYHNNNGFNNKYLTFLNKFVKKNYLINKPLKNTHLFIRKLTFAKNYIHVYLCNDYYEDNTAVDIAYNLFWAYEIIIDCLRTINNLVDISVDNAIEYLEETHILECFKIKNGVLTTFFNDT
	BUDVIRUS-cds7|BUDVIRUS	86		hypothetical protein	hypothetical protein	Cytoplasm|Nucleus	MRLKEQLEKLMENIDANNKNPSSGGKRKVNPDKPAMNGKKEILGKQRCIYKKAGDRKEYVKYKGSLITVKDYKKIIKDITVIRNKK
	BUDVIRUS-cds8|BUDVIRUS	43		hypothetical protein	hypothetical protein	Cytoplasm|Nucleus	MSLYYTDKADTDTDTYNKAPEYYSEEQRARFKQILGDANLDKK
	BUDVIRUS-cds9|BUDVIRUS	2331		hypothetical protein	hypothetical protein	Cytoplasm	MPLDIHIASIDMSHLSRIKAKLEWYAKVEPKVPQIMATISASPNKTVALELISEIYGSAGTQNTIDKMNVLLRAIKIDQRHDFDDEGNRCSGGIDVNFIQFPLGTIADELKARYITPPNSKVELISPQTELTGLKYYCMDIGMRDGNARKLEDNIIKTLQDEIDVGKAKCCSKISTISQIIDSAGCAYEKKNDNSYNPAECKFCDTELIMYNIGYIFYQGFFEYFGKKDIYCVFKYLPNTSKTTLASMNDATQKKVSLALYGAANKTELTSSSCTIGQQGFSVKGICAFLNNDKGMFEPQFVQYITTTVAGNKELKRLLKATTCMSIKGYGDFGQLIVISYLNCIAPYINNIILLTCDRFLAYIACILECPFMLGTTVDACYLYDASAKLQNEYIVDVW…
	BUDVIRUS-cds11|BUDVIRUS	307		hypothetical protein	hypothetical protein	Cytoplasm|Nucleus	MPRDNLKLLNVSGRNNNCFFNSLYIVVKNNETFKGVFSSVSNEYKIRNGTQLRKYICEFLIHRGHKKFKGYLEMAQELLMVHSTEKAKLLKKHDELMEVAHMLSVNKIEVVSLIEAGILRADLSKNEVIEKVLKKHLPTTGRMPSMPEFALSIQFVKDVFNIIVLPIILNSSGNSRYPRSMNIINKYNYGKKRMAYDDDVLRTMKQDIKDANIVNKIRIRIGEKFNDLNKKKGSSGMINKANEYTFAVIITDLSHYQVLSLNGMTALKYLPSTYDDLSMFILSSDNSFSFSQESFRSPPTYAEGLKM
	BUDVIRUS-cds13|BUDVIRUS	59		hypothetical protein	hypothetical protein	Cytoplasm|Nucleus	MLMVRKSSYCFLCYSGDNIIYTNTIFVCKKCNTVVKKCDICDLYCGDKCLEMFNKCLSI
	BUDVIRUS-cds16|BUDVIRUS	210		hypothetical protein	hypothetical protein	Endoplasmic reticulum	MMNILETFIIVFTIILSTIIILWHIHNLNDHHLGIGSNTATLLNINYKEAVAATAGAAVGKGAAAGSCSTSCDSIDPVSDPRYNMQQIIKQSILLEEHLTNKNKRCRDCITKHFLHIIGLAEEAQMLATNKIDKYPLINQSVILYNELFKIWIKNKNLNGKDETYVLYCTDKLREHRKQLIVIYFFNEKYNIVDNAKSDDKHTPSAHTMY
	BUDVIRUS-cds17|BUDVIRUS	76		hypothetical protein	hypothetical protein	Endoplasmic reticulum	MILEDLENLEGFAIIKSFFMEPFKGGGGGGGGGGGGRGGSSRRKNDIKQSPYYYPVFIIFIILYSLTFLYSTSKTK
	BUDVIRUS-cds18|BUDVIRUS	128		hypothetical protein	hypothetical protein	Endoplasmic reticulum	MVLTGAELFFEGFKGGGSKKGSAPADGANGSNGVLTAGTAGAVGGALLSGGSAASMSMSNVGSNNVEKCPLTDETLYCQISRTAGIAGMVVYILIIIGLVIGVLYAIYYLFFRSSVSGAVSKVARKGR
	BUDVIRUS-cds19|BUDVIRUS	34		hypothetical protein	hypothetical protein	Cytoplasm	MIHPKYENIWYVREANGVSDVGYHIGYASKRLAA
	BUDVIRUS-cds21|BUDVIRUS	267		hypothetical protein	hypothetical protein	Nucleus	MSSSVSSVSSGSRVSREFDKRDFAKIRPKGVSSVSGVSSPSHFSANKIAPSGDSDTKLTHDEIALGEEVRRLLINCYNDDAELNKNLRALLKLLTANCPKYIDGVFAGHADYNDFDLKKIGTLEYSFNKFYYEKLMSMYSRSCSNYKNINYIYSTYFDYYFKKNTNKEERNKLFKKQLLRITPMTPYIRSIINETPNGEEYSHTGGKSNKPPQQRQPQHPTKILFGKVRCIYKKSGDKKEYVKYKGLLITVNQYRDIRTRATKNRGK
	BUDVIRUS-cds22|BUDVIRUS	907		hypothetical protein	hypothetical protein	Nucleus	MDTSKGTKKYINTNKDPLLKKYNSLFSIYAASCKDISHKPVITYAYYVKHMRRLIALLHFIHQIYRITFKKDMPQLNLFDAITMRRYAEAERTYRDFVNFSTPIEPITIITRIHPSNIIPIAYYNHNMPANAQFVVKFSHTNSGTLSVSHGGTDHNEYYDNLLYSTILHRAIRLTFKANKIVFNGEPARKYTDDIASILPYASYISILPSHITLNIVDFVEDDKDIIPFFGDNIRGLLRTINKLHAGFREDYEITSDNHGYEKQLSDIKGYSDDDTIRTILYTINNNNYNSANIYKANGDAAHAHAATAYYYWFRYNSPLPAITILDTHTYISGIQTFQPFRITPARLLSITQYYIGSQEPYSRIVNSAIQNYIANGVVMEKDAYRRVRYLLKFCADAK…
	BUDVIRUS-cds23|BUDVIRUS	205		hypothetical protein	hypothetical protein	Nucleus	MSMSSYRKVPNYSGINPFKTVEQLEQEERFSSSDRLIAANLADIGKTQGTPSRKSSSMSLSAYQKASNASKDNYTRTLLSSPNSNRNSSYIPTGVHSTSRMQHLDSVVEDKKAKEAYNKHSLISSGLRSAADTIKRSKALEGLIKQRTNDGLGGGYAKLTKVGLLTRIMNIKKKAKAAKPVKPAARKAAKPVKPVRRKPTIVRRK
	BUDVIRUS-cds24|BUDVIRUS	217		hypothetical protein	hypothetical protein	Nucleus	MRGGAPSISMQVRHKPTFFGSIALGSVVDALNPVSKGTLLRKQIEQRKQAKADRELRELSARYDLVERRENAIHNSLAPLLTKLKEEKENVEKLQKTIGSLSTSSSLRPSGRRERMLKANIDDLRQSSVNVGRLQSAVNSTLQSIILAEKAQKEVELRKKGTVGTKRSSQSTNLQNVIRKGLNLSDIGLETKGGVKRRVYKGVKKPVKRPAKRPVRK
	BUDVIRUS-cds25|BUDVIRUS	295		hypothetical protein	hypothetical protein	Nucleus	MNNRDWEKFNEGRTRGVTVLPFDNRGWSPTEHGNKHFGIQTKTMNELYPFRSIPKTSLQVSTKKYPANFDEYNEVRKKLKADIEREFKLSDNLRSYIRLKENKDMTVKEYKTLEELMDKTRLEYDTNNEYYRDKFFYKGKEINDTTGKEKAETLLSNMLIKIREMGKEITEKKTERDNAYSEYKKANKEVIKVIKLAKEREAVLNKTYIKDNFYLESANNNLLVDEIIASYLSDLSGGYKSVKRVVKRPANKVVKRPANKVAKRPTKKPVKKPTAIPTKRPSKPSAKPTKRPVRK
	BUDVIRUS-cds28|BUDVIRUS	466		hypothetical protein	hypothetical protein	Cytoplasm	MGYLETLIGKEHFDYKTYREKLNVVIEAIDEIAFLSNTLDYERLIVFFKEVVETFDYYKNIDENDDNSEGFSNMNNKENLLLNIIDSDEYNNLINFLETYQATIIRKSANLKEVIIDLISLIDNKNPLILDDLRANVELINSKIKGIEDKLLDNIESVVPRSIDEKKLKFDVKIITKNDIICILSSYKFLKNLVYKQMHVLDKEYYTATKEDILAFRKELYMLYQMLCDHFNKNKSTYLEDISEKFVEVVVSQINSLIDKSDETAEDIPVKAEDMKDMKEAEDAEDAEDVKAPDDGEAPVNNEKRILNRVELTKAPPPPPPPPPPPPPPQTQPPPPPPPPPPPPPQTPPPQTQPLPPPQTQTQPPPQTQPPPPPPPPQTQTQPPPQTPLDGATDALKLQ…
	BUDVIRUS-cds32|BUDVIRUS	68		hypothetical protein	hypothetical protein	Mitochondrion	MTSNYLEYRINNRVVRYDIVRSRLPRHLMLTRRILEKPPSYISCHTVDRFRRKAPRVVRGVLAGVLAF
	BUDVIRUS-cds35|BUDVIRUS	588		hypothetical protein	hypothetical protein	Nucleus	MADAISNLEEQIRVRKDQRVMTLNLIKVQKDKKVLALLNMRKLNEIDTNIENMEGKLRNLKNLKNLKGKLDKLSKQKRQQQAQQQRRPFQLEPLQLKSNKANSSNSIMPKRQIAASPHNVASLPNVAASPPNSKDKNDKLRIRKEAAVISYIDMRSQYLLKFIKNVSTILGAYITTNTALLNGTVLNDIKGLIRQLEQLEQPDNIEAKIRYQNVIIENFLNYIDNILKDKQPFKDWLSSNDYSKIRTSFINTKLIKNGWSQKDIDDLEKTGKFNGDNIEEEYTTGYLPLSVNLVDGYNKVKNEYISRNTFIPRIGGGPGMSCLPNKNKVAPAPQSSQRSPRSPRTRPSVSGVSDDIECDDVLDFEEASHASQVPRASQASQVPRASQVPHIVLYRYIMY…
	BUDVIRUS-cds37|BUDVIRUS	530		hypothetical protein	hypothetical protein	Nucleus	MSAGPRRSERVTRSSVADRDGYNLSTELTKKTQSLITKNTKEYTDYPINDDDWVVFFCDYLDFIQNNIDPCLTKIKGLQHMTASDFYKVDLSGGGFDSDFDDFDKLNYNVGLYEALFTQFKDGTNKINNCARLNQLLSYIGAAVLRMSAHYNQTSANALIEFYRKIAVILELSVYPEIFLQFITGDSTGNKESVDLKNHNPAKHAIYRGVWIRKQEFLGVIASSGKNFWKKYDNGLRLFVRNYIRRLITYMRTYNTTYPLGYELPYNYSVEPSKVLKNPLPYDGVYKFSAPPENYYISRDDWKHIPNLLLPNNALLTVFTKDYINPENWNHPPPLWWIERTVAFFRGTEWWNVRDTVIEAISAQLSGTIEHRKWLAINCILPQQYDSYSELWDAEYEEP…
	BUDVIRUS-cds41|BUDVIRUS	251		hypothetical protein	hypothetical protein	Nucleus	MKPSTGTRKIQATKKVAKMATLKKPRKYKNVGGVGSSPINSISVEDNNKLIDISNDIVKLVHIYKDLSDLPDSKYSFTGHLVLSRIKTKTKSIKEVIKKIFVEVEKSKFIYIDTPSYIELFIEYDGLINNLIDRITRMTTNDFIVGTTYTKFFDDLYKLLLKFFHYIKTNIKINGDIPDEKILENANGGYEWFYENKEICDNNIRLFMEIQRELINKQEQDRMDKEVETARRHDAIRGLMACKANNGKSCR
	BUDVIRUS-cds46|BUDVIRUS	176		hypothetical protein	hypothetical protein	Cytoplasm|Nucleus	MSAKAAASASAFPYHYNNKYNIHANIYGDYDIYYYSMRILRNYLSKLEKYQGIYKIDLDDPSDYDNLVIHIRDRVVNTRCELANDNTVYKIIRSINKDHFLRFIKAYCKNKKIEYTTNLNLIDIREFLAYVCGELINLYKSDIIDGWRGNKWEKVHSGGVCRIYAIATAAIEAADT
	BUDVIRUS-cds47|BUDVIRUS	73		hypothetical protein	hypothetical protein	Mitochondrion	MFYKRKKVVHLNFKNANASADAAHAARDNKDVKEPHSASAASAEHILRLKFEKNMRKLFGVHTILKNKYTSIT
	BUDVIRUS-cds48|BUDVIRUS	73		hypothetical protein	hypothetical protein	Cytoplasm	MFAYLTKDIFAITSLYLIEDCDSECCAGYASGGSGADEYLFNSKTISDDASSTSGDEEMPPPFATLPPLFSYC
	BUDVIRUS-cds53|BUDVIRUS	290		hypothetical protein	hypothetical protein	Cytoplasm|Nucleus	MKYIDALKKYNENKDKWCMPRKGSVDYMEIRKMMNEKSAKAKTSSLPLSKVKLELLNVSGRNNNCFFNSVYLLVNEVDNRKWKSGSYLRRFLCASFLEKAEITRTVRRFLMYLELVQMYIKEGMGSEDIAELLSVNAVEIRSLRKANIKRLDLTNQEGIERLLDKHFKVLGRMPSQPEMSLTINYIKNNYNIVVLSIIIDDARKRDNLLEEVRKKINEKLENAIKSSGSSRLSNNTKKYRFGVIITDNTHYQMLKINNNVLSTIEEIRRFIASQGTSFSFRKTNVDSRSS
	BUDVIRUS-cds56|BUDVIRUS	103		hypothetical protein	hypothetical protein	Extracellular	MYFNKTLILFFIFCSGVSGGSGDKHHHRNISLFNKSICRDGGAASGASGGIASVAKRTPVYYVSRHKDARQYPNHYRVFTRDILRKYIYIVNVVVIYIILYSL
	BUDVIRUS-cds59|BUDVIRUS	241		hypothetical protein	hypothetical protein	Endoplasmic reticulum	MSNINKIVNDIQVLIEGVDNASNEYLLELTAISGTKISNYQLFISILFLVIICGTFYVLYRDYIYRIADKMTRCTDINDIINLNINDNDNSYIYNIYIAHVNNGNNVAKEFLLKFEYNFIAEQTSITFGQHRILSPVLFAPSDNISKMSNAFYIFDLAEKKKRYVDYYDKDSGKVFFIDRKKIATKKYKYYITSSLDEKLSDKNSILLAHFIKKYGYNDNINLDPIYNILYAIESKKNMEY
	BUDVIRUS-cds60|BUDVIRUS	37		hypothetical protein	hypothetical protein	Nucleus	MILYVIDMYNICYMICIIYDKGYVFDMILDVIDMYYI
	BUDVIRUS-cds61|BUDVIRUS	37		hypothetical protein	hypothetical protein	Nucleus	MILYVIDMYNICYMICIIYDKGYVFDMILYVIDMYNI
	BUDVIRUS-cds62|BUDVIRUS	283		hypothetical protein	hypothetical protein	Endoplasmic reticulum	MENFQCQLINIITHKASSGSSGVILLIYSVLYLCIIIMIGVFLYWDTIYKTARKRSKCNNISKIIDDNNHTGTPFVYTIVIVDTKKIKKLADYIVKITYDFNKMETNIEYGNTKGSGRGSGDDSGSETVFVYRMNDYLTILEDLKALEKKKNELSVIMKQTNKRSDLDEYNKIALEYTRIMKTPEGKKAIELNNNGGFINSFNYKYFDLQSMKPDVIENISLRINSSNYKYYAVDKNYNMIYSYTASELIDFTKNYSKNSNYPITIIEHIIFSKIQQGKNITI
	BUDVIRUS-cds63|BUDVIRUS	349		hypothetical protein	hypothetical protein	Extracellular	MKANPFYIVIYIVLIIALILVSFYVIKFLYMVSCAPLINDTFGPVRDYVIYDKQPVMWLPILVYNIINFPPLHKIYVIILCIAAFALLVIIVCWLIGLILQNIIFSNPFYNIPPWRELREEGFFDWLLEKNEIQKNKDVVRFILNIFKSVLTPEQYKAAEERCLGTGTKEEKEATAGDFAALMGADAADDVLASVEEELEAADEATGASDALEAAGEAAEAAEAADEATGASARAEAAAADTLIEGFVGKGSADAASKNAIAAFAKAFSIPQPYTEYIDYNLEKIYKDDGREKDIFYRNSYLSIRHRAEANSYRNMNIARPDIDAVLPELPDVENIIKNEVNYVNLKYG
	BUDVIRUS-cds64|BUDVIRUS	106		hypothetical protein	hypothetical protein	Cytoplasm	MTSFYDKINDFFDNDTSIKNIIKEPNLFNLHSKIIGDYMDKMSGSEEYFEDKVMASFDTFVNRCDNANEYDEVCNNIIYIYYKSIKDMNEYYGDIYKKKRYNLENT
	BUDVIRUS-cds65|BUDVIRUS	213		hypothetical protein	hypothetical protein	Nucleus	MSSKKVCINHSASYYTGKEQSPLHFGLSAEGYDINSIMEGFDKDLWIVEVRNSKKVWTKKEAINKMTYEVPLITESEVASVASLTSDTCVASVANTERVEDVASVASDTADPIDTEASTDLPELPDPTEASAELPELPDPTDLPDTTKSKVKISKTVKPTDYTLFISYRIQQLKAVSTDNKKNYDTAREEWKEYKKKPDELRSIMRTARSSEA
	BUDVIRUS-cds70|BUDVIRUS	1224		hypothetical protein	hypothetical protein	Nucleus	MDIEYLDEELDDIEYTEILSFEEMSQINPSFIALDKEEIYNSLYVFFNDKKKSNLLRNLFYEILENRESKKGKIEDYSNYIFAAEGELENYGDDGGADGDGGDSGDPKDAVYNFITRYNNKGDLREYTKRKFSVSYDRKSTKIRLKPTHNTSIITSDGDATAADQKDFPKYHQIVKDYPVIKCASVDKVENIYNINDTGDDALPILGAYYKIPTATVNDYMYAKIASHLLNSVNTNYKPATGAADICDLIKNTRPDIAMIIKEINSNKEAFYLDYSNINNIFKKYDYSLDFITEKDLELLTDALYSIIKGEKERKSGSQRAFKIRPPVLIAKKLTFYDNIEKTLKVINLSPQVKSFLEKTKDIILKYKSDIIQSEVIDLKNYNVYDIIQQINQNAITIE…
	BUDVIRUS-cds72|BUDVIRUS	189		hypothetical protein	hypothetical protein	Nucleus	MTESLMQQIQEAMNGGKMRAKRVMRAKKAAKAAKAAKAAKAAPVRKPAAAKPKRRVVRRTPMKFMGGFFAELNNMVAEGGAAADKKKAMVDMAAMPPAGGPVMDGGRRLVYRKPMAKKPKAAKAAKAVGKKPLFGSRGRMSYGGYEEMEEQVEEQEQEQEGGRPKRRVVRRRAASPARRRSASPVRRRR
	BUDVIRUS-cds74|BUDVIRUS	134		hypothetical protein	hypothetical protein	Nucleus	MSSQKRNASSGSSGSSASLNKKPKTDDVPDFLSDGLDNKAICDIVQDIMVILHDNKGKVPHTQLVNNISQEEKFKFFIERYPMLFDMVTKEAGFEYSSLEYFLSMRDEIIKQRITSEEASKQVGQVWFDKYYKK
	BUDVIRUS-cds75|BUDVIRUS	103		hypothetical protein	hypothetical protein	Cytoplasm	MGGELMYAELDYSPNVKAPEPLKNAGLYTGDVLFDKKPWGNNYVIPRVEPDAVAYCSHFYASHHIPSYNRPGNNTVNSGDYKKYNIPDATNNVYNFECHTNTI
	BUDVIRUS-cds77|BUDVIRUS	283		hypothetical protein	hypothetical protein	Cytoplasm|Nucleus	MPRKAKTADVNASDTKKKKNLMNTIIKDISVVDNEDIILQLPLSNTQINKLNITDNIASTEFPEPYEPNCFYINENNTYSTIQDNIIFDNSNSEYSLKVSHKEEILNSNNNCYWCCHPIDNRTFGMPYKYNIKTDTYVLFGNFCSLECANAYNFSSHSGSDKVWEINSLIQMLSKHYGFSHPIRPAPSRFLLKIFNGPMAIEEFRKGHYTNDKTYILNLPPMISTNFTYEVVNTSYLKNITDNMHIKLDNQSQQHTKKNKNAGGATCGTNTIDNKLSLIVSNN
	BUDVIRUS-cds78|BUDVIRUS	97		hypothetical protein	hypothetical protein	Endoplasmic reticulum	MDLLVLILILLSGYIIKYLIDTINTLNNEIREIKMKCISGDKDVKFDSPVNTGVNANATGTAGAGVMNINATNANAANAANAALIKNITYFKDYFDT
	BUDVIRUS-cds81|BUDVIRUS	120		hypothetical protein	hypothetical protein	Cytoplasm|Nucleus	MNLDLKNQFVEDLDNIYRTHLIYRTIVVCDEDTLDYKRLLENKDFSVYVVDAVSNINYDTLDHRIILVNNRILEDFLNNIIANNIDNFYTYITFTYDNTDMKVAIIKKYHNNRDIVNTIL
	BUDVIRUS-cds82|BUDVIRUS	304		hypothetical protein	hypothetical protein	Cytoplasm|Nucleus	MDVKVVKINLSVFQSRYNIDVPENILNKAETLRKSCSCFNSFYDPKMIWEKKLNNKKEKSLQIANNTAAGVGASSITGSNKGRFHIIIPDFSDTSCIKRTLIGYLNKLTSKNKDTIYDKIKVIIAGATGEAGLTEIFLIIWSYIKATDSIDGENNIYIKLLEYFDRAFLSVNIDRLCSSYLNNKEWIPPKFIFENNLLLLNNEYELYCDYIKWKKGIHNLNIIWIKYKPAEIPVLLEDIYAYLTENCIGNPSIHKYIIDIFIEQILKILNNYTYKPLVEKMRLLDVKSFDSSTRFLIYNIIENK
	BUDVIRUS-cds85|BUDVIRUS	434		hypothetical protein	hypothetical protein	Golgi apparatus	MLYFPWRFQKSRVLNCKLRNDHYLLNSIRDWVILQEPSTTISSSWKYNDLPQDVKEMFYNTTKDKKIIEMFRRLFGSASSSGTSGSGGYKIDILHDMNEIYVSPQKDFEKIAADNIFYTRHIDGLFFYIPFASCYRVIIGLDDNRDIMTIFTMTPETYIIKTGDVVGFDFHRECHYISPIIWNTDAVATTPLEKKKYRVILKLHYCVYPYWAFVFGFILSKLTILYNRLFRYLLLTIFKQGKRSQRSQRSKCLAYLAKLMSISTHIYHDIEFYIGYNNIEYLSILYYISSNLHANFFLFGSSFVHYLRWIDTQNYSNEVNNLFRRDYYFFNFLYMLQYFYMYFSYNLAVPSAGLAGSSVPFIPLPVIYTVITVPPLLASCVYNYSSFIPKVVEIYITYS…
	BUDVIRUS-cds86|BUDVIRUS	125		hypothetical protein	hypothetical protein	Endoplasmic reticulum|Lysosome/Vacuole	MDAKFFYIYLLTIFTITLIFTILRCVFNVHDLDIFFYPNNTNNILENKVYLATHIIVNFLLGAIFGFDIILGMFVKIIIFEVYLHITEHCDIFYMSKSANLIVIILISIVSYTFGSVLNKVLYTK
	BUDVIRUS-cds92|BUDVIRUS	110		hypothetical protein	hypothetical protein	Extracellular	MNLKLITYLAITSGYINCSQGGWSNRQQLTRCNRQQLTRCNSAPDLRALCNTTVYLSASGAGASSLVPELVKDNNNNRMIPYSKYKSLVFNRYKRNIYLRSKEKYTFAEK
	BUDVIRUS-cds93|BUDVIRUS	795		hypothetical protein	hypothetical protein	Extracellular	MNAPTSNSVLQDIIEKNKDAFKYQLRDWIPVKKLRWKELSSNPNAIELLGAKIKIEKAMKAEALSKAAYEKLDVRKKVDWTALSGNPEAIKLLKENMKDIDWDALSGNPNAIEMLKDNEDEIDWDALSANSNPKAIEMLSARPKKINWSELSRNPNATKLLSAEPKRIDWKALSGNSGAIDLLSRNPEKIDWEALSGNPNAIELLRANKDKIVWHFLSSNPSAIKLFTENPDKIDWWFLSRNPNPFVIALLKTHQKDIDWKEFSKNPSIFINTKPAADAVKPAAANVCSRILTPKQVGPICWFMAAFVAMFYSQRSRKKLLDASPSWNKKKPLFTILKHILDDKYLKAASRESEDYRKFSDDTFGKVLSLLYKENNKIFPYNPKANIGGFNPEYYIGRL…
	BUDVIRUS-cds94|BUDVIRUS	470		hypothetical protein	hypothetical protein	Extracellular	MNSPSQLPKIKEAKKSICSRILTPKQVGPICWFMATFVAMFYSQRSRKLLLDASSGWNNKKALYGLLKHVLDDKYLKTLDGRDSEDYKKFSDNTFFSILIYLHLEDSKKFPYDPKKEKGGFNPDFYIGKLYKLLNVDYKIFNYYKEDNSLTYSYLNEEYDWINYTVVNNKLVIGVKDNIKIERHVENNYAPPILMVKVDDGKGLFNFLNINEGDTKENLTSMKEQIFYNGKEYNLDAVILTNWNINKNNGHAIAGISCKKGKYVYNGWTRTSMDPVMKNQSIDSDIPCELMKYDWNIVKNNDFCLNTRKCIPELLRKKLKVRDICFNFSKGGRLLIYVRKDAKADTSAESDDTANAANVAKSLTPPKSPKKPRQPRQPPKNPNEPKVCPEGKVLNPRTN…
	BUDVIRUS-cds97|BUDVIRUS	114		hypothetical protein	hypothetical protein	Cytoplasm|Nucleus	MNEDSDTNEDDPMRKCYTCEVFKPRSLFYKYRYCKKCHITSYINSHLLNARVANHLNLSIDELNNILINTDNDPSRNGLGEHERYDEVMLLMTGHDLPPSTVITSDIIRCYLDE
	BUDVIRUS-cds99|BUDVIRUS	137		hypothetical protein	hypothetical protein	Endoplasmic reticulum	MYILLYSIVISAFILGAYQYIDSINRDANAEPYDITKDLFTINNIAIYMAIVSSVFFVIHMAFNDDTDIFASLGIYENDKDITGYEIKKTSVNPNVLRNATDPMKMGFEPYNSGGSKSDTGSDTSSVSSSGSSVDSD
	BUDVIRUS-cds103|BUDVIRUS	114		hypothetical protein	hypothetical protein	Nucleus	MPQTQASQTSRSPTSPLTFFRNLKDKPKQPKKDTSPLTFFRNLKDKPVKRKPTARKSPSPKRETSIESRMKIIERNMKEIDEKVKRINSNAYHTISFLDGNRKGAKVLLRKNNK
	BUDVIRUS-cds107|BUDVIRUS	221		hypothetical protein	hypothetical protein	Nucleus	MNQYIDTRLNYDSCSYKEQLKRAVGPGLYHLETPYNDCVECFQDVPNDPALRYQSYGQNTCSMKKAVDDSSELLGLNYKNTKCNADEYLPGRYEPTGCNIKGAIQPRSCMAPREDTRLSNPPCTLKETGINRWEWLCFDPQARAIEAFDRIPVNYRMVAKDNHTPCIELPEDQSGFLPKANGDGAKLISNLDEWKNKANDNKAYAPGYPYGTMYPSVKCKN
	BUDVIRUS-cds108|BUDVIRUS	147		hypothetical protein	hypothetical protein	Endoplasmic reticulum	MLILPLFATYLEIINGSPANKMRCPLAPLAAFEGFHNEYNNVYDKNGEIIENDGLKYDIISAIYLLMRGYNANYYYRWGIIDHICIVLLYILTLLISVFAAYLSFSCTWKGMIDNIMARLLFAFIAFMLGPFYLVWYFFVNYLGGLC
	BUDVIRUS-cds109|BUDVIRUS	126		hypothetical protein	hypothetical protein	Cytoplasm	MSFNRTTYDTCSYKQDLQENVSTLSYVLSPYRYEHENKCRHQLGFVGGTAVSHIQGNLVDLDSELRGQTRIISKCGANLYVPTNDGIIKNDKTAPIDTTMLHMPACQSIMYREVPLPPHINYNKCS
	BUDVIRUS-cds110|BUDVIRUS	193		hypothetical protein	hypothetical protein	Nucleus	MNNNIFDTSTSVCSDDCWKTAKELHNSKITEYNLLPNNFASCENPNVRMTEGYLEHPNLRGRPGYGLADDCLIDNYSMLRNNPDGLTHDKCRIQLNNRIFTSGPSLRCGAGNIGEELNLIEGTNTNPFMCKKQIMEKEMNNFIPLLDFMKDIQDPNNIVPVWTNGGEDTRSYIHRAEFNKNCNWVGRNKNMTV
	BUDVIRUS-cds111|BUDVIRUS	149		hypothetical protein	hypothetical protein	Cytoplasm|Nucleus	MKKTTSITYNIETTGGLSTTELEYKDYVKNVKGEENLLHYKVKNVKNCDELMAIKDAREYGDDAIAANISKETSTETFNKIYKVDDTIDETVGVSINNDDWRIHEYKNHKLDKEYAQEYDTIKFDIKSDLLENYKKRGYIENTDIYKDI
	BUDVIRUS-cds112|BUDVIRUS	567		hypothetical protein	hypothetical protein	Cytoplasm	MDRRHSAPSGSRRLSSVKLDFNTLGRYSSPSVSPVVKANKSAPAVMNKKTPRNIYKYSLVPSPRVSPPRKPYHNSLIPTPLAPLAPRKSPRKSPRKSPQKQEQLVLPVKAPASPKKPTNISPAKPKTPLVIPSVKPKTKLSFFSRNRIHPVAASPVVAASPVVAASPVVHIVPNKSLELPDKLVAIYYVGLIYETIRRLAKEIKEIVEGVSKLTYIQPPIFNIEAVGKLEELIKDIERDTHIYPRKLKEPLDIKQSFLFVKYLIKKPTNKDEFLKYMVEILRYQKDKKLIYIEKKNAEILETLKKKGASRKQIVKMERKNFIEYETERLRLNRKIDDYIIEFPYQDRKMFKRTLDTQNKDLPELTLKDIQYISHKEFEEKLQSLNDTMNEFLGIVNNIL…
	BUDVIRUS-cds113|BUDVIRUS	494		hypothetical protein	hypothetical protein	Cytoplasm	MLSSRETKRKSPRTPRTRNSPRSPVFIDMGSLDTSPTSPQASRRASPSRRASPAKWATAVRQSSPQAARRASPAHPLPPPPSYETTVGVNGPLYSMRSSAAIAASHAHAKTSKTETEYPSKFLALYYIDIMLRFIQEFANCCIGMLSGIERARYIMAEPHFEKGVINKLIRFKDNINLVRYKYKQGNIETEVKHIEFFLREKDYASLETSSYYTGLRYIYVKLEEPKNGIKIARRQHAHISTILGNTRYSDEKKLEEIQKYTTKENKELVVKINEKTKLNKMSLVSVDEKLKLLTEQIKELESIINQKFWTAAGKRKYEEYLENIRLQGTLGGKRGGVGGVGSRIRRLLGIKDKRYQVIPMNEDISQDYMAIVNIYKDTHIDKLRQIYDTIVSIFNYAE…
	BUDVIRUS-cds114|BUDVIRUS	66		hypothetical protein	hypothetical protein	Cytoplasm|Nucleus	MLLGKCLCPCGGGQSCIVDRRELNDWVHEDDIFVKNNLPLRKNCYQQLTKKQLKVLNSFAANDSMC
	BUDVIRUS-cds116|BUDVIRUS	453		hypothetical protein	hypothetical protein	Nucleus	MRGLLKEVKGTKAAPKAAPKAAPKVPKVVKGTKAAPKAAPKVPKVPKVVKGTKAAPKAAPKVPKVPKVVKGTKAAPKVPKVPKVVKGTKAAPKVPKVVKGTKAAPKVLANKQIKTKNGGGNKNTIFVVPYNPPTLSKATSVNPLIEYAPPRRVSPKYVNSGNNFNEETDITIEELRKKAQEQYNKEIYIYEQGIGRYVTAVEEGNMLNHIERDKWYKGIGDAIRYALLQGKIEDEDISKLKMLINYKRKRSLVSLLKNNLLDLYEIFSIGFDALEFYLYVGYMYETETTHFNRNKNASFADKFGDFITNKDTMIDVDTKEPPSYPELCVLERLMILYEILKIIIKINNIEDRNLLSLLNKFNESIEQFKEDYINKYRFIADEVLGYKEISLFNKTGKRL…
	BUDVIRUS-cds119|BUDVIRUS	382		hypothetical protein	hypothetical protein	Cytoplasm|Nucleus	MSNQFIFNQYYIDLIKRIKTSAKNMRESDDSDDHAFGKSTLKAIKDNYITLDKSSDEYIIYVKSIPEDFWTSYINIDDIDAVNDWFLADDVKDVCIYKNISVSSIRKLVKDDYLCHHFFSVFYLFMNELSDDDVKMYLSVLQDTKNEVGVADITNEAHKKLVERLNELKTKKAKDASGTGSGTTSGGVGGIDMSQMEGTMLGKLAKEIMEDVDVEKLQKSIGENGDILKAIGDPESGFSELISNVSRKMANKISTGELKQENLLQDAIKFASAMPGGLFGGGSGAGAGGGAGANQGTSKGGGSGGSASQPDMSSMMNMMSAMMNNKEGMDMFKNMMGNMNNQKGGSGGGGSRQTVNRPALKKLAAVNKLKTKLAKRRETSEE
	BUDVIRUS-cds122|BUDVIRUS	314		hypothetical protein	hypothetical protein	Cytoplasm|Nucleus	MFMPIKFNTTIILTPNELNKNFEATIITKIKATLENSCSKHGYIKRDSIKIIKRSPGYIKEAHFNGNIAYDLNCIAEICNPAQDSIIKCVVKAKNNLGLLAIGKYEEMAILEVIIPKITSGILSDVNIDNINIGDEVNVIVCGKKFTLYDKMISIIGRIIKDKVSDDISVIEEIEDDSPSIDDEDADAAMDEQDLYGADDLLNGDDDLYDEEAADAEEDDEVDNVRKIIIDEDGVGSSSGGGIGGGSGGIGGGGIGGSKTKGSEFSMFENDDDDVEEEDEEDEEEEDDDLDDDLDDLDDVEDDVDEDLGFGGDD
	BUDVIRUS-cds124|BUDVIRUS	200		hypothetical protein	hypothetical protein	Cytoplasm|Nucleus	MIDVLYSKLKACNDVSLAEWKDIEPRIYSKHSQAAQATPPVSQHSQTGQTAQAAPAGQAAPAAQTAPQVAQAAPQAPLNSLVSNVIPEAAKAAKALKEIKKKPAKDTGVKPLDIIMTETISLNNSTEHIKDALITLISKEEFSKVFGLTKCAEIMSGVVNNRWNKSTALFISFLLDKEVYYNEKIFLYNKEKNRGRITIP
	BUDVIRUS-cds126|BUDVIRUS	303		hypothetical protein	hypothetical protein	Cytoplasm	MLTNTISNIPIFYNTANHDIKFSLSFGEGKEEDQSENETERKHFTKNYDVEVFESGGSGDEYMKGYRVVANEAPLVIKISDICITNIKDNSNYEYAIGIAVDNAEPEYNSNSSTLPNNIQRDGTMWSIPANTGLSHNLDQNPNAKYQWMAKRSLEEGYKPTPDELELGMEETSQNTGLVYMTFMVFRKLKAEPEYSTSRGGGSGGATRCGGGATRGLRGGDSDSSDTTRGSSDSVGARFGYGNEASSASVKTTYEYSLGTEKYVMPIRLRISNNSVKSTTNCSQHLRGASINALRRQTMTVPF
	BUDVIRUS-cds127|BUDVIRUS	168		hypothetical protein	hypothetical protein	Cytoplasm|Nucleus	MAAITSDLYFANIHISPTATNATVCRSWYANVIRILKKQKQTFYELQIYNLIVNKYSDYPPRTYNIRRRLDFAKDSSGSSQGNIFENNIFNIAYDNMIKNIFEYLKTDTVVFQNIKESLIEYYNRYMSIHKKCCRMEILDMLDNDYIDEDIAKEYKGMLLKYYNHIVV
	BUDVIRUS-cds128|BUDVIRUS	63		hypothetical protein	hypothetical protein	Cytoplasm|Nucleus	MIADISLENENTILRNQVSFLMECIKNQMANLEMLCKSTTTNFINKEHLKPYYEKIYKCNMLL
	BUDVIRUS-cds131|BUDVIRUS	258		hypothetical protein	hypothetical protein	Cytoplasm|Nucleus	MKIALGIFGFIRDDIYVNSWLSFFERLKSDSDAKASGDAKIDVYLCTPNILREFDGDIVNFEYIKDTLMKNPMIENVFIRDYKYDPQVFINKSKELNLPYKTPDNLYPYRILSLFSSISNASKEILQSNIEYDFTILTRFDMLKLVYSIGADLEIYKDKSAIYGYRADNSQIEDRFIITGVVGLTKLSKLYETYHNHTPIVNIGDEPFVSEFKLRSYLLQFSPELNIYYNGNIILGLGDTYSKYTSEFETKINKIYAP
	BUDVIRUS-cds132|BUDVIRUS	182		hypothetical protein	hypothetical protein	Extracellular	MTNVLICSLFMLYLSATSSLITPNYSLICLKPLAPRAPLANRPRLFLKPNVAMALGSGDTTDGYLNNLNIQKYINANITGIIKKSNYYRKQDIPFAGDQINITSIYLNIDKVKGVYFEKDAKNVIFTLQDNLADLYYYDVSGSSGATGSSIYKISNNTRINMKGLSRFVFQSFNNDVDGILF
	BUDVIRUS-cds133|BUDVIRUS	236		hypothetical protein	hypothetical protein	Cytoplasm|Nucleus	MPSSLQQYHRNNISSCDTNHHPRTITAYYSYYGKHPNTYKPSGSYILFVSGSSSYKNIYIETQSVSIIIPYKDLPKYHKLYVYYIISQQLTPRNSKVYYSDVGYKGVYKELRYWYILTNICWKSMYLSFGDYCYFKENPLSINLSACDTEDTLDDFLDLFNSHYYNECPYKICDWLIKYEANVIENELYHNELIVNREETVYELLQIVKRHFGINEDIVIKIYEYIVFDVEHKICV
	BUDVIRUS-cds134|BUDVIRUS	344		hypothetical protein	hypothetical protein	Lysosome/Vacuole	MFNYSTQATTYLILVIITSIINLICYYMLLGMWGFVGYLLYVIIVIPIIILWMYNIDCLTTGDCQVWSWVITALTLISVISSTVILVAVAVNPSLSNDLLFNPFVIKYDLQQLPPPKVVITTTPAATPATATTTPATATATPAATTTTTPPAPPAAPPISDADKTHNMTFFQKMWDDDKQFMEDQFQKQKYISGQFERKDLTRDEKNYLWRQQLEYEYKNLVNTEKNQQKIIINVKGVPPEIMEEYRNMLKINQRLIQQRDKMTIEYPAFLGTFNPEKIESIKLQIKLNIEQRQIIQQELLKTGITNDEKKALQQQLVILQKLHDELPPREGTFLYDAYIASNK
	BUDVIRUS-cds135|BUDVIRUS	50		hypothetical protein	hypothetical protein	Cytoplasm	MIVAIFSIIKAPHRKPTKSPRLLSYNNQRQRPSKQQQRRDKQTAKQTASN
	BUDVIRUS-cds136|BUDVIRUS	69		hypothetical protein	hypothetical protein	Cytoplasm|Nucleus	MSAPRWMMEGEFEPEGYEYEDYDAAENDADYYTEYDDGVCTICMGGSFVRKIYIGYESEGDYEEEEDYD
	BUDVIRUS-cds139|BUDVIRUS	79		hypothetical protein	hypothetical protein	Endoplasmic reticulum|Lysosome/Vacuole	MRILVPNHLIIISMGVFLTLNMFENIIHFSIGRNIKEKDNSNIGIEVPEYYDIIKIMFIMLIFAFLQAIFTYYFVVSGW
	BUDVIRUS-cds140|BUDVIRUS	174		hypothetical protein	hypothetical protein	Cytoplasm	MNISSISVKLFLLLINTLGTYSYNSPIFKFSNNNSNNKGGANICVLNYHNVYSSFYKWSNENKESHPKIIEDTLWLSKYRFVNPSIIIGVYNDCYNLNYICLIRRLSQENYKLLNIFANPANNFDDDLQLLNNLFEFAINNDIKLNTDKLTEIDNSRYLLTYLFYYSQINSKTI
	BUDVIRUS-cds141|BUDVIRUS	304		hypothetical protein	hypothetical protein	Endoplasmic reticulum	MGQQLFTHHDRYHLHKVLGFGCLFNFFLRIYWLIANGSMYIYADTLPLQPLQSLLIPIAHLTLSLSSLIFQVPLTRLNSKIIIWKELQLHNMVFTSRSATIMIYSIICIRNDIDMSSKYYYLYQVGKLALVVLHHLLADYITAKYNTNEKTTTRDINWENIPDNVRRLVKQYYAICQILAINSLILTDNDRTGSGVMEAAFLVMFPIQLSTFLMTLVRKSIITNIHWHIFYALSLVSPFFLIVNTLRSDDGSGEYKNKLEVAKVYLPILYITLRLQFNFNKYYLMVHIFIINMYIQYRNGKVLS
	BUDVIRUS-cds143|BUDVIRUS	172		hypothetical protein	hypothetical protein	Endoplasmic reticulum	MFKDISQFDNTDDYLPIIAAILIVEVITIVLSFTNITESGFLKVWYKKYLLSAVLADVSLIFLGFVITRALYYYVFDEFSIFNFILLMVAIQVIHDTLFYVLITQIPKGTNKIIDILKDYADEISHYAIIGDSLMMISSALIAAYIANFDANTNLIMMAFLIYILQFILYTY
	BUDVIRUS-cds144|BUDVIRUS	113		hypothetical protein	hypothetical protein	Cytoplasm|Nucleus	MYECVLVEDIHESIYDLCESIYDNMRYCGCNTNSRHLVVVEDLSNFVEDRLNSVSTYDINNMLVWYGIDNAVKKYDEYYLLTNIDVRNFSKSLLSFLVFLSFNILENKENKGL
	BUDVIRUS-cds145|BUDVIRUS	104		hypothetical protein	hypothetical protein	Cytoplasm|Nucleus	MGSQKTLTNDRYAYNGKEFQVYKTKKGVRLIKINNNFVNINNVSAVSKINDKNINDVILANISELSNLDICEVPRIPEVAEAPEGGSDSEVSIDGEEYIIVSLS
	BUDVIRUS-cds147|BUDVIRUS	102		hypothetical protein	hypothetical protein	Endoplasmic reticulum	MTAYNNNLIKNTPDFVYMPADRNQYAEQPKGFLDIYICKFKTAVYVALLFALLSLPIAYKILDMLAKLISNNIELIDYECEEALPLGRLIMSIIVGIVVFIL
	BUDVIRUS-cds148|BUDVIRUS	472		hypothetical protein	hypothetical protein	Cytoplasm|Nucleus	MEQKIRCVYRKKKCFHICNKTAIKNSFYCCHHIHSKKKHLCKIFFNVLEDRHEITLTDIYKIYVYIIENTRENDDIFINILFIDLLKMIPIDKLSSIYKDYINNYTIIAKPLAKPEIHSKIYLLNKHTHLFSNKCNTNRLIEFQNIIKYRLLCNANGGADAAAPATNYLNDDDVFSLQSINSIHPRKLFTIKDIKGVYAFDIVELEYFVRKCLKDNVEPYNPYTREAFGDKIIWRLNKQIQYNNIRKKRDDCRWTTDMNAYTDLSIEIERRGFYNNPEWFKKMSRRDFLKCIKLFRDFSSNVEESKRYFINIRDGEAASLASSVSSASSASLAFTYDFCKESIRMFNECNDDLYILCCNFMKSLALCSNDFYNNIPEWLATYETTSYISSNLTSYISSL…
	BUDVIRUS-cds149|BUDVIRUS	311		hypothetical protein	hypothetical protein	Cytoplasm|Nucleus	MDAKVDASPCPYILIENLKDYNYPLCVADLHTDIYDAADAASTSDAASAAALYKPEKTHYWIIDSPGDFALAHWIYESFIFIHILKELNELNELNELNAQGSPTVPSVPIAFKIMTKNPKKYVKSMLCFFGIKNEVVHQIDNYNNHSYFPKVYSMNTSHNIETDKYYNLYLNSYISYIQRNISVIQSIKAVFLPRNTIDNYSQNDRIISNTDKIKEIVIENGGMVLDTYSLNNIKYQFSIINNAEIVILDYGSSLFLNCIFLKNKKIYIIDNNDQASSHHRFSINNYLYNMITSNNDVSIITSGDLSLIRI
	BUDVIRUS-cds152|BUDVIRUS	402		hypothetical protein	hypothetical protein	Endoplasmic reticulum	MNYSTLQEAYNIDTFEKKSKPSNKSRNPNGGLAGGSNGSNAANAANANTSPAFVETSKLALSSCSPLQAPTYNIPISNDCKREHDEAMNVYTNANNNMGNNMNAIPTSINNTQHFSNGTGSGSLSSPINASNTGNPNIISNPNNANNLQLSQSQQSQQAPLLPAQNLFNNSNDNVMPYYDEDLEQYFNISNLNDEVKYNPNNPNNPNNPNNSSSNTKYPYMPNNNKQSYTNNDTAEYTNNNTLIKNGNNLLNNSSYNLTPEEKKSAEEAMAYLKSIEEKINGGGSSGSGYNRNTIADPVAPTVNTGPAGFKTPEKPVPLLVAPVVPLAKNESNYIYNAIFNISILLIIGIAIILLCDQIVELSIHIGMKRTINILEPFIRAHAAAQQAAQQAAQAAQTQ…
	BUDVIRUS-cds153|BUDVIRUS	157		hypothetical protein	hypothetical protein	Endoplasmic reticulum	MENNINIEDIFKGILTGFFASYLIILGMRPAAIYPDNILDIIDNPWIFLILFIINYYILYWDITVALLLFLTLIALILDIIIFTDGDFIKDNMITLNDTEASGGAAGAAGAGGAAGAANGSKTATKATDKSYKDINDIILEKLKIYESRQKSSNAFL
	BUDVIRUS-cds154|BUDVIRUS	124		hypothetical protein	hypothetical protein	Endoplasmic reticulum	MSFSVIPGINGVATIEPLSMIFLILVQVGGRYLKIELTPAQQKIINNVVIQSIILFAIILMATKNIGNSLIIVCFIYLCVNILFNENHKYNILSKKWLLEENIISISNYKSLKEIYLKNINTIV
	BUDVIRUS-cds155|BUDVIRUS	181		hypothetical protein	hypothetical protein	Cytoplasm|Nucleus	MKKLNNTFMIDKKDDENASSMMEKIFSGKEDDNMFSNVYSINEWKMSDWFVKNGVKQKKEDVYLYVPSIPDYFKGYTVENDKFLRICIKHKIKADKEGYKKLKSKFIIRNFKSSYKSLINGLNLIKIINYMEITDVPNTKLINVNINTTINLFIPLKDDFENYLVDIFNDINDNFKKKLCE
	BUDVIRUS-cds157|BUDVIRUS	74		hypothetical protein	hypothetical protein	Cytoplasm|Nucleus	MMTDDNDFKLKSCLVNENILLKEQNARLLEEMKNLKERLKKYTCPKRNKVYYEKNKEKIIKQNSEYRKNKNNTI
	BUDVIRUS-cds158|BUDVIRUS	648		hypothetical protein	hypothetical protein	Cytoplasm|Nucleus	MKKPPDKYKSIKLPITSILNKNEEGERIFNTIQDAVYRTTYITSKTSLLLRLWCLDKYHNGIDIPLITEATIRMAMKSIVIPCASGRKPNEENALLLNEFKNLHNFKLENGKNLSTILNYYAITIFTSIETNIKMNFFDYVNRFINSYFKVLYKNEITNKEFKKQLFKDLYVVKNDILNGSLKSNVKFHNWINEYRYKILPKEFEVSYYYDVKATPQKYLKYMIYMNIELEKMEGKMYQFFPLQSSIIPKHIRMDTKSVVELLVLKEKKQYLDNIEVNKEFLWDNYFNITQKIKDYRFDNAIDTDGYATSLRFIHNDYIEDEKIKKERKKKGRKDAREMTEEDKERKKIDKKKLQDEKKELNKLKQKEMPKKVEKTHEFLYIDDVDKEELEGRHIFIDP…
	BUDVIRUS-cds159|BUDVIRUS	186		hypothetical protein	hypothetical protein	Cytoplasm|Nucleus	MSPINHDLINEIIFTDDNLFNNINIEKAKILSCLCKTANTNKTIKRCFDRTKAYYYFDKIFDVVSHYIMYKKKEAYMEREVLGEEFSITSQLDDIAEALKGENENVLYGFRELIVMEFKEYKYNYEKARDSFDVKYNLDYCIQYNLVVIHYGFYEYYESHTYDPKHFVLKPDSIYDFVSVEANAAA
	BUDVIRUS-cds160|BUDVIRUS	218		hypothetical protein	hypothetical protein	Cytoplasm	MSAINHDLLSEIIFTNDSTFIDIHIKKARMISYLCKAASKNINIKLSYDRAKAKKYSNKIIQISRKKTTKELDKNDLDEMEGDVYLNITVNYKKKIQSIITDLLKENSNIIEYVKDRMFKEHLQNKNRFIKILKKLLGIIKNIGIDLDNPNVGDLDICEADDDYMTEKYNRIRIITISKYNSYFLNLLNNNKNDKEVIDYISSEHFDNNWYRLPVIFT
	BUDVIRUS-cds162|BUDVIRUS	256		hypothetical protein	hypothetical protein	Lysosome/Vacuole	MAPSSTTNLSDVFLGSDQSRFAGIALFITILIICLAILFTSSKIPIEQRIVFVIFILIITIPSILMSLFELTCIVTGGNYTTRWWCWALAWFLAIMIVFYCIMIIISLFISMTNYDMANERINEDIANNKVDDTNDNTNANNYAKNIMNTYEQDAMSASPASSAPLSQQYQPPVPPKQQPPVPQQSQHMIAPAAATAASSGAYTGFDASDNLAPLDASFVPVKQPMRQSQQSQQSQRANETVEPYSNEENELFSPF
	BUDVIRUS-cds168|BUDVIRUS	744		hypothetical protein	hypothetical protein	Extracellular	MVFIVIYLSDYIKGTYFADCREDFRDAISIISGAAANANAAAAHENFDNEDVKKEYDRRVEARRTGVNRQEVSLGAQTEFYNNGHYDKYSSINDPIGDEYLPYTVKNYKDDPAAITTNNMNEYTIINVYKNILDRQPTDLELRKNLQDFYENDMDESILKLRIYNSAEFKIITNMQSNDIKPELITNLSKGQLKEKLIGFYKDQHDTILINTKLIDILIKCYTHLQFNDYLFRAMLMHDNYMKFENMLRNEIRLSDEKILEIFNKSFILYELRLIANELKRQDVLKRKALQIPVSLYNNKQDSLGSLSSLGSLSTSNVNMGAAKNIADIVRNSDNIFNINITVKDPNAKTTMPYSQNIQRRPSSQSSQSNRQGSPSRNQVSQNGNQRGNQSSQQGSQSS…
	BUDVIRUS-cds171|BUDVIRUS	208		hypothetical protein	hypothetical protein	Cytoplasm	MRLNIINNFRAIYYNTLANFYLYFNTFVPYYDDVILSLSITSFKNILRNNQISLKSIKEGRLMQLLSTLDDKDRIIVDDDGFIFIDYHPNDPKDSEEEQEVKETPDEETTDETPVADTVETTVETTVEEPVADTEEATVADTEEATVADTVETTVEEPVADTEDTTEDTTEDTTVEEPVADTEDTTVEEPVADTLDTECYNSLEKKNN
	BUDVIRUS-cds176|BUDVIRUS	202		hypothetical protein	hypothetical protein	Cell membrane	MPRKSKSPKVAKSLTKTLTNLSPIPGSPGGLGGPAATAGVSSQVKSNMLIFAIVFGIIALIINVNAILWVYKLEAIPECKCSENWMRTYVKYYLLVVIPVMVIMLLINFYLFTNNLGHSDISSTLYTMFRVFAGFVNFLGFINIIITIIFINRLKEMNCECSEDVRREIYFIYNIILASFIGITILITLMSLPLAITALRRQ
	BUDVIRUS-cds179|BUDVIRUS	131		hypothetical protein	hypothetical protein	Cytoplasm|Nucleus	MENINNALVDITFTENSFTITYDNELTETLVIGKETYEKMYIEWLKEQPPFISDVYKQNMNNIILTAIHKKKECIAELNGFFREENKQEVLNFIKYMRGRDLTQEKLRWNKPFNELYNNPIDQQNQQTPPQ
	BUDVIRUS-cds180|BUDVIRUS	228		hypothetical protein	hypothetical protein	Cytoplasm	MKRFPNRLLDLPEDVLILIYKYVFKECAKQIDNNNARSLCDFYDILKSSKLCYCINTGRYGDDGEGWGYGSGNCYDRDNTDNIYLYRKNYIKEDSRLSKIKYIEYPISFIPTDFGYIRTIIEEFAAIIYNDDIEDRNLMKLHRSRSGIYNLEYTQMSFRIYVDKNKLRCRVDLEKAIIMGYELIYYSLELNPYDDSDDIYRLFEYVKKRNLLLGYIIPNNVVAVELGG
	BUDVIRUS-cds181|BUDVIRUS	216		hypothetical protein	hypothetical protein	Cytoplasm|Nucleus	MRDMKHRDIYKNTKHLHKLLEITSDPFVCDLDYLGMLSINNIYDIFKYKKNKIEYNELYHRSHFTKHLQITLDNIEISNEVLYNLYKSNKRYYKLFVKEYFDFDVIMCDGYAGGDASITRSVSKASLRYQQQEPFECLAELLYNVIDFYSIIHNLINTSLYLLECIEEDGQVLTQMQRKDKYILNDMLGYHINNRYIIRFDYDIDKKSAFPILLSY
	BUDVIRUS-cds182|BUDVIRUS	234		hypothetical protein	hypothetical protein	Cytoplasm|Nucleus	MKKQGTITDISQSPRPRKRFVMTDFRLSPQSPPSPRPSQRSPRPSQRSPRQHTPHPKPRRNFVMTDIELPPQYQRQAHTEPKPRAVKKFIMTDFRISPPRPQQQSRLSPRPHPKPRRNFVMTDIELPPQYQQRGHTEPKPRVVKKFIMTDIRLSPPKQRAHTEPKPRRNFVMTDIELPQQPTPRQRRNFVMTDIELPPPLPRPRRIRKGVVKTYKLNKHLSYKRGLHILKKISE
	BUDVIRUS-cds183|BUDVIRUS	63		hypothetical protein	hypothetical protein	Cytoplasm|Nucleus	MNEDTNKKGKNYYGKQIMLDYDKFVKENKETKVKPSEPHEASIDYNIDFDELADEFIAEYIRE
	BUDVIRUS-cds186|BUDVIRUS	282		hypothetical protein	hypothetical protein	Nucleus	MTNNKGLKGKGLKVVARAPRAPQIAKYGRRKGGNYPTVLQLQQGMQAYNTYANQPVAPSVAGQPQGQQMLQPLVQQGQPVAGQPQGQPVAGQPPVAGQQGFIGTALTDLKNNKDMFQPVYDTTSTIGLFYNFVVALFATLLAALLIFVGYMVKDYYIKYTGRVRGKIVSAKCYTEIDSNKQRHKKCDALIEYEVAGKKYKNNYISDDLVNINQGIDVNYEPANPNNFTTKYDTMSYIGWGLIIFAGVMLFVSWGWFILSWMFKPIAAASGIGAIGSALTPNS
	BUDVIRUS-cds192|BUDVIRUS	98		hypothetical protein	hypothetical protein	Cytoplasm|Nucleus	MLLYNERLYDFLTSKSGLTECITDAEAQSICIALEMYNTSCLNYLSKEEIDNLSCITADKKKILWKLIKEVKKDRRFAPDLQRTYEDITNTLARYRKI
	BUDVIRUS-cds196|BUDVIRUS	100		hypothetical protein	hypothetical protein	Cytoplasm|Nucleus	MNNEFKEAIISYISSYNRINIQAVIRDCFRDARGISYITEIILGGDITSGGKKAVVKYTVKELQAIAIENKIKITKKVEGKTVRLNKQGIIAKLKRHKLI
	BUDVIRUS-cds197|BUDVIRUS	354		hypothetical protein	hypothetical protein	Cytoplasm|Nucleus	MENELFTSICNGDIQKSIMLSTQIIFLYETIEVLETVYINVCAYIGSFISLYDISKLTDIYGSLKNIIESEKLVIKDVYVIVSKMCILCDIYNKHPNAKCGNMSIKVLKDKIAAQFNNNDLKLSHNGVMRFDGILPPHDHENYALATKIVSIIIRTIKSTDDISVDDGDTLVDISNRLRHIIDYILRTKYKFETKFYSSDNDNAWFLWGVFSILYKNDIFNDAFFLYNYEYKKKCRTKRIGILWSLPIISIYSHKCDISKGWNSKETLVIAKIEEISINLYNELRRKIIKENPDKFEKKDASSQNADKYDGLKYIIGYVPVLGSGGSGSGGASVNDTTSQMNSKIKEEVRQISY
	BUDVIRUS-cds200|BUDVIRUS	248		hypothetical protein	hypothetical protein	Cytoplasm|Nucleus	MTTISEIFDEDIKYINNKLLLEIAAEITNKLTDKQEELKMCKWTDGEANTDTDFSVLACKCAEEAWICVKQRYPLLIMITATVSIPDIVFTFSKNGEIIEVPTNKIELKSSKRRIMPGSTIGKLDINQPLIYCYRPKNTDNPYDIRYGQYHTAMEENDIDLFQDRTPRPQLNFTKLFPSSHNELIYSNKKRDEWISHYGKCAVNRLNQNVSYSWQDTLTKSILYEALQNIETMDDLRKLRELVCPTFL
	BUDVIRUS-cds201|BUDVIRUS	214		hypothetical protein	hypothetical protein	Extracellular	MSPKLVIVILTLLLAYTNGYILSKTSIYKNIGKIKKETLKLRNTNSNLATCNEKYIYMRYLMGIRNFKKVYRIFKDNHYADIQNIINIITALNYINNTTEGERISGIPDNYYNSPIYINNSHFQNNSLVINNTGINNEKIAKNLILSNIYIDVSTVKYIQISTKNDTLVVELDKNNADMSSASPNNILNLMYDIGKIESLVSSVSLLLKVMNIH
	BUDVIRUS-cds202|BUDVIRUS	212		hypothetical protein	hypothetical protein	Nucleus	MQQQQQSHASHASHASQHSQSSQYRYNRRSNFDELRKNDTTSRAGLGWEAGEEEKLLSMRLEKSSYDDIASELKRTSRSIQTRLYQNVCKSVETDNDDEASLIQKYDIDYDDFVLFKNQRQEKINKYESRKEAGNGGGEGRSGASDGFKTYRKPRRYDTGERSERGDAKSQYTTPSQYTTPYENKNYNMRNELNSLRQEVYELRRMFNEMRA
	BUDVIRUS-cds204|BUDVIRUS	832		hypothetical protein	hypothetical protein	Nucleus	MSSNLTKQEKDIYTKLKNKSADSIREWLEDIKKGTDAQHRVINLLSGSKIYTDKDTGIYPIIIKWCILNIKGYDFTGVPNYKKILSMIDASGSDASGSGASDTGAAGAAGAAGAAGAAGAASSVSSDIISVLKKWREFPTLDPNTGTVLPASIREGTAYDELYKDCISKLIKHIFKNKKGSNADTLTIQDCKYIKESMPNIHAIAVIKDANNNVVDTIFYDHLFVKYFLRLKGTGKHINDNIYKYDYKYMEELEPYLYLIVYDTLEENMKRHPNSIPNGFYNTEQLLKSKYIYFGDSDYALGYFVQNLCDDIKNVLYMHESKITTVNINRAIYNKEVLKYMLSVYKLSMNNTEIVEEIVQLCEDLYYDKNNYTAQYTIKYEINAINRNRKHPQNNIYYI…
	BUDVIRUS-cds207|BUDVIRUS	124		hypothetical protein	hypothetical protein	Cytoplasm|Nucleus	MLFNNYNLNNIPVIKGICKDILEDFMTTRDTFNMSEESNLLTDYIREVMDSKSKTEKDCAMNSMSNIYEDVYYKRLMEKMGDYYDISDPLLVICDNIIKYHFRDLLKYGWDDNIDGVWKRDMIL
	BUDVIRUS-cds208|BUDVIRUS	122		hypothetical protein	hypothetical protein	Cytoplasm	MSYNSSKEIAPHCPIKMADGRAFTDYRPRCMVNSELLADVYNNSMVRSSYESRIFLQENAEKLMERNRTTMLGNLAPCAPCARPFTDQGTMYPQQYIVKCDGVSCEKIEVNPNGLGTSTRIY
	BUDVIRUS-cds211|BUDVIRUS	69		hypothetical protein	hypothetical protein	Cytoplasm|Nucleus	MSGCDNIITIYNNGMIHLINREPYETNMDVYRRGWYIINNKTVNAGAAANLYSKSLMEIYKNKGMTYDM
	BUDVIRUS-cds212|BUDVIRUS	87		hypothetical protein	hypothetical protein	Nucleus	MSSGTIKRKPSSRKTGGVNLTPLISALLLAGIKLALEQKKKAKAAKAAKSAKAAKSAKAATTKSTKSAKSAKAAKATKPLKQQRKTI
	BUDVIRUS-cds213|BUDVIRUS	89		hypothetical protein	hypothetical protein	Endoplasmic reticulum	MYNKDKDTDNDTSDTGDADDTSDTGEASLANILIDFIKDELLKSNIRYEIVKPILIYILYYLIPFIILLMILNFITTIIAVYIVFKYLL
	BUDVIRUS-cds214|BUDVIRUS	262		hypothetical protein	hypothetical protein	Nucleus	MSCIILRKPEKKDGKFVAKTIEPVKIVLSDIKLKSIRRLIDSKGYNITIYIPETINSEEISNIARLDDNIMKEIISSSPKWFNKEISRNELTEMYNRSFCCQSKTVSVIFTNTNYPRIVYNNKNVETVDAVINMLRDNNNFKKCIINVEIEYHGIYFYADNTKNKWVVSSIDITDISNDNNNEWINKEDIIDKLSGDINVINQKMSKKVLELQKYINALEEGRVNINKMFLELKGSPVNNIQEPLNKINQLIGCQESKIDNL
	BUDVIRUS-cds216|BUDVIRUS	182		hypothetical protein	hypothetical protein	Nucleus	MSDLGQNLLLSSLTEFYNKNPKHKVVLKDIIEGKHKLSLRIIEWLVTHFAKSHNIYYWVDEEKNIYSILPDDVKGNVKKINLYQDYRAQLKSYSKFNFDSFRRHNRITFFTNTERTEYIETTIGQLNFFRWIFNNSIINYAIDNYDVIYKKMIDNNTCKVKNKVNILHNHDIIKTKCLLRFD
	BUDVIRUS-cds219|BUDVIRUS	55		hypothetical protein	hypothetical protein	Nucleus|Extracellular	MLVPVLPMFEEDTTAVAAAEDTTVADIEAAEDTTAVAKIQQAEKHIGFHNNNHRG
	BUDVIRUS-cds220|BUDVIRUS	88		hypothetical protein	hypothetical protein	Extracellular	MLLADTDDTAGKDTVGQIEAPMRLAVLAMLAAVLVLLAGLVIQTVDTDIPDIEDTVDILGIEDTVDILGIEDTVDIPDTEDIHEEYQE
	BUDVIRUS-cds221|BUDVIRUS	357		hypothetical protein	hypothetical protein	Extracellular|Endoplasmic reticulum	MSNRMSNSSILITITKVISVVLVIMIFNIIIYLYLSLEGARVARAAGATGAAGAAKAGIEKFNQDSGSGGAIDYANNSKYKPYNSRLMYENTGEYPWNRHSINSSIPYDVNIKKEAVNVYYYEFDNKTFDSKLKQTFKSRCEELIIAVEGSDWGDWRNPKTLSDTSEKNKLSAYYDKIFNFVSKRLQGNIMDLPSEDKKQKIQVVHDIMLRYRKHNTFPAYYMFDIDMILYRAGKFQGKHIKLVAVANGMIVNIILAKIVGVVSEDNIVLYPYTSFDKLNITDYQQFIPSKYGTIETDTKNSSENTFNVSDNYMNSEIEAIMYKKLLEENIPEDVDISNNNFTPKAEEMVKKNRCLL
	BUDVIRUS-cds222|BUDVIRUS	487		hypothetical protein	hypothetical protein	Endoplasmic reticulum	MKSPHKSLNITTISILYYVVLGVFAILQLLAILAVFYVIKYIFVSVTGYNYGYAAAEQFANSPITICDNPLNIKDANKEVSGQHIIVSNENLANIIDNIKKTNRLNRDTIKVAINTPIYDALRGQNNLRLLIDPYINYYILNNKAPATAASEYKEGIFVCLSHKILREEDCIWDIKGKVVAYLFMSDYLFIQALIKGYNLDINDVYLKKITFADFANTNKIFDYLFTYMVIDSEYMNFICGQRYYINGIKDVDINRLKAYYPFIKENYNTVKYYYSNSKKANIDLEDLTNKDDSKNNDVYVSSVKSLLPIMSYNIVSSIENFITRLEMPEDYLEAVKEDYYTSVTSSGSGGSSGYYGCYGNSEIKSKFECDSYYNIDGTPKTYYSLWDKRCAVNEDCPY…
	BUDVIRUS-cds223|BUDVIRUS	84		hypothetical protein	hypothetical protein	Endoplasmic reticulum|Lysosome/Vacuole	MLSRKIITLLIYIILLAVLFAIQPSLFFDKDGNIKCFGINSSEEASGSGDSSGTADTILPLILFVPFIALLSYLIILVIEMIYT
	BUDVIRUS-cds226|BUDVIRUS	350		hypothetical protein	hypothetical protein	Endoplasmic reticulum	MLENYPLVQVIISLVILLLMGYIGYNIYLIELQNMFQGENDLRKEVVLLSGTYDFSNSEVKYNTADKSVLTFKDIKPSINQEGGAEYSYNFWINIDQEVLKGMRDSNKKDIVLFLKGEKNIYYNSRSNFNCANANISNNPVVLTKNPLVRLSGDGRKIAVEYNNIYNSESYQHGTAYKNCSLISSTSDWNKRNKNILGIYDIEFNKKWFMVSIVMKEVADSNNVLSLNRASCKMYINGVKLLDKKVETKYVNNIHSATFKNNSSPFYINPLITKDTVRDNINPFNRVTTGDALKMADIKYYNYAINDDMITSLYNKGFSTDVAVTTPVNKLTKYNMVSVDDMEYNKIKEL
	BUDVIRUS-cds231|BUDVIRUS	73		hypothetical protein	hypothetical protein	Nucleus	MEHTYYFSQGRMTYNKCKEPPRDIETGLMAIDATAANATTAANATKTANGAIAYLSKLWNFQLYNKSILRYKL
	BUDVIRUS-cds234|BUDVIRUS	88		hypothetical protein	hypothetical protein	Cytoplasm|Nucleus	MTDMVNIDMYNNLMIENELLKKKNIELEEKLKAYTNTERNKRYYEKNSEKVKEKAKNYMEKMKTENPEKLKEWRHTAYMNRKAKLEHS
	BUDVIRUS-cds236|BUDVIRUS	351		hypothetical protein	hypothetical protein	Cytoplasm	MVSQAPRVSHNVLHTKPLLLDPHNNRFPEDIVIKINNIICDDYIKKIYEALENNLIKNVIKIFLNDKRLSKFIYYYGYQTYYFNNIMTENLGIYGEPLYNLEWGDYECEVSQEDYTGIAEDTREPYILNIPSDMTFTEDTNYNTPNSGVFDFYKYDVNIFSKILTLNETLWILQNYSVYDKHILHDIKEYDYDTYSGTSPDTITIANFEIDADSTFKDIYEYDKEPFAIAWNLFNRGFIKFNIFKIIYVLCYNTEIDNVLQQYYRVIGGVGSINADLKVNCDRLFRKTCYNVVKYFNKKIEKAVGDTTVISYLYAIYADDAGIQFNEAHGEHENKAYDILNDNGLLTPLDI
	BUDVIRUS-cds237|BUDVIRUS	103		hypothetical protein	hypothetical protein	Cytoplasm	MTFTKTFANKTFANKTFANKTFNKTFNKTFAIKINNISSRVFNSYANKSEDFEDVRKIPRNLKKTDNNDINSKKIALRYKDARLSYKNRRSINKDWKDFNNQS
	BUDVIRUS-cds238|BUDVIRUS	212		hypothetical protein	hypothetical protein	Cytoplasm|Nucleus	MNYLHIIPYDIYTHIYKYVYDDCMREVVSSFNDKRNNKFKDKYLAYIINDENRIYYTTLEMFNLVSLGIISKYENYHNNSVDDADMLDEELYYLSKITEYNFIKYHYNILITELPDNLKDATCIRLRLSNIDTLLGFDTDDPNDIIYPPLYYLLNDFLTTWLELIYYTNKLLNEYLLIHNLTMNVNFFQLQRFETVIENGYVVIVPIFEDNI
	BUDVIRUS-cds239|BUDVIRUS	221		hypothetical protein	hypothetical protein	Cytoplasm|Nucleus	MAVSAKKVVKPKVVKKVAKKVVKPVKKVVKPAKKVAKKPRRKNIRGGTFLSTKLSPIQEESKVELQRASLLSLPPSIRLSASRSLRPLPLPVSSLSSVSSSASGSTNIYRKTGKLQPLPEPPLTKEEAAAIADREAIAAKERRIAREKIEAIEISKFLRQNMKEKERKEGLPTNRGTSREHSRRNAAEHQKVISGVSNTRDPNDANQATRFLMETRSRYQP
	BUDVIRUS-cds240|BUDVIRUS	121		hypothetical protein	hypothetical protein	Nucleus	MYNSLYYIFTKDYNDDYSNSALYMKDKINKLKILNDSKEKELKYVKKKYENLSKRYNSLEWKYNELLLNTHYHRDYTNKLEAKFNLLMNKTKKTPTAASANMCLIDIHGDILSGNDDYEHI
	BUDVIRUS-cds241|BUDVIRUS	259		hypothetical protein	hypothetical protein	Cytoplasm	MKLDCVLTAVNENPLYLEFIPIFVKTWNKLYPSVDVKIVLIAKAIPDEYKEYAKNIILFEPVEGVLTSFTSQFIRLLYPCILDYKGAVLITDMDILPTNKTYYTEHIKEIDDSKFVYYRGDHCFIYKSIAMCYNAATPEVWRDVFDIHSVEDIRFMLDNVSRNNVIEEGIGKAGWFIDQLSLYSKVMEWNKRTGNLICLDEEKTRFNRLSRDTFSMTTELRDAIAAGYFVDYHCHRPMSAYHEINNFIYDLLPNGEAEP
	BUDVIRUS-cds242|BUDVIRUS	132		hypothetical protein	hypothetical protein	Nucleus	MPPSSQRNNMSPPNQHITNMLIVKRIIKKGDSRNERDRYDRQITDRLGRTINPAALMSAHHQGNSGKYTKGAIPLSLMINGMNKPNSQTLANAAARKKQKEAASTRREAVLQNSKQKQNAGYKKPKPKPKKK
	BUDVIRUS-cds243|BUDVIRUS	98		hypothetical protein	hypothetical protein	Nucleus	MSLYSYKKRCIKKDLQIYYEELKELKATIKNIMDMNSKNNREEVDDLRKQIQNMIDIHNIKKDIVELRKDTVELRKDTVELRKDTERLTQVVAGLSAK
	BUDVIRUS-cds244|BUDVIRUS	164		hypothetical protein	hypothetical protein	Cytoplasm	MTKDFTNKRTTYYKSMLFIRFEDKVFIEVFNYNWFSVVLSYSDLMKNECLKTYYELSRAAIGKPNLDKDYYGCDDPNYVPKKYEKNNSVYVDTIYIVEDDLTHIQVAKKGNTNQTISPKWLKTMKVSTDAMIEEFFLKYNKLYGFEEENFADRKANYTALVNDL
	BUDVIRUS-cds245|BUDVIRUS	193		hypothetical protein	hypothetical protein	Endoplasmic reticulum	MILTILLSYIFANTEQFVGDTSFYRFGPNPELVILGITIDTPEKYGLIVLYAVINTVIRNLDHSIIAPWITLNVQNINAQPTEDTEKKDTNKQFEISIINTIYSWFDWLIYINMLLAQVDMFLLETITDVIAIYFVTRWYIKNRAIINNLSVATAATAATATASVAAEETIPTAIVATTYNRAMATATATVSI
	BUDVIRUS-cds246|BUDVIRUS	243		hypothetical protein	hypothetical protein	Nucleus	MFIKNYLYELPDDIQFAIYKNVFASCIADIDNKKDIKYLNRLYRATNNPKNTCVYSIKPKGMFCSDSGDSGDYCGKYYKYKRIADLEDVCNRGVKSLIYLDRSHLIEDTSHSQSNIISIYMYPLFTSSRNLRKYLAIRFNLVRYYDKKMIKTITVVDDRIDVVFTRYFECNADIYYNIMVAYNVLYNSLSNIIYSEDNTVMFNKFIELFRWLEMNNVLEGYNMYDDNNNNKVIPMFEATHRKK
	BUDVIRUS-cds248|BUDVIRUS	165		hypothetical protein	hypothetical protein	Endoplasmic reticulum	MMRRSCGSFTSLTSHSSINSQTKIFNTRDFKNYIANMEDDIIKVSNDYYHYADKYDKKINNTINRYEERTNKLFIDLRYREAECRRLNNKLEYICKEVSKIKEYTNISNYICEASDEETSGNSGNSGKTIARYIAVIDTDNRLSKNIFVILCIYTIFVFSMVITY
	BUDVIRUS-cds249|BUDVIRUS	368		hypothetical protein	hypothetical protein	Cytoplasm|Nucleus	MSDHLAFANIITEDLRENVMREHYNNKDTIKEQKRCLEDCDNYIAAYEYKKSLSIESICEEIETYTACGGDYYELILFHFQIFLEEFNYKNYMYLRFYNNIKSDPYYSSDAGEINASNLATVIKDSSLEEIFNNNYKSQKTQEVFANLISKHIKEVFVIHNYYRKNIKHPYIYKSNIYNYIITDMTFVYTSILDKYLVLSPCDCDDIFLNNKDIYNDITTNTHISDDICNNIYSINFETFIDLSFIIKYHSRHFSRDGTKSLNTFYSNTTPSLAIPELYKVFLDNIKKSKSVYDMYERTKYLYSVDIKEELNHINKDLCPTMSGLVFICKCNYVDKLWRMIFSNSHFRHYYPDKKSIDKIHEKIIYNI
	BUDVIRUS-cds251|BUDVIRUS	53		hypothetical protein	hypothetical protein	Cytoplasm|Nucleus	MENNLKWLCKKCNRLIDNCIDIDYHNDTIHPNFTDKYIVSWYKNGKKGMSAYD
	BUDVIRUS-cds252|BUDVIRUS	208		hypothetical protein	hypothetical protein	Nucleus	MNKDKMNDLNSIDIMSFLNSMQSMHGIQGGLAKPKKSKKGTSGSRPTRCTIKEEDNVYIKECTEASDASEDAEAGTDETEADTKTTKRTRKQDKDVIKNVDKIKEEDEEDEEDEEDEEDEEDEDDEEDEDDEDDEDDEDDEDDEDDEDDDEDDEEDEEDVCDVGMSPEDLYNVFNNFFTDEYGVSIATSLSNIAFELNKLNKNLKSKK
	BUDVIRUS-cds253|BUDVIRUS	455		hypothetical protein	hypothetical protein	Endoplasmic reticulum	MYNYLLFIVGFLIGTFLLLIIISDRGDIKNTKEYFANALNASDKDKDKDKDKIYDESEIVKVAVVPPPTLKEVVTKSDDDPIASVLTNSEIIDNYNFNKLLKKREMRVMVSSYNNDNIEGMDWITDNKIYNNDMRLKFGNADSSESTVATIPSIVKEFNNLNPFVNGYNIHTVSIRGPPNAIMYKQEKMLGKFSALFMFSHKRFHKNKNNLFIIYGVDNKNIVINIKDNEFNNNNYYNVNNDPNDNSDLNGAYDKNDINKSINLLNNYHYYENYDILSNKAKEQKSYKLSYFEKLYTIEIIIDDSVYNINDINMETLKRDITFFGLIMDKEDVVFHLNNTKYEFKRNTDKDIKIGKEPFVINKDKSCEIVLYSFAFFTEAISDADLKTFKLYNKYKLYG…
	BUDVIRUS-cds255|BUDVIRUS	37		hypothetical protein	hypothetical protein	Cytoplasm	MLKQLSQFYYFYETDVVVKKDASDTDSSASTSVAEID
	BUDVIRUS-cds257|BUDVIRUS	156		hypothetical protein	hypothetical protein	Nucleus	MRSRTRYEYLIDELKIELGIRGGDFLSILRRINREEYEEIGDISDDKVICYLIEGIVNERVIIGDNVANLLNNRVLLNNLLIIFNLKQQSTLAKARNELKRNVFINIYDLEAGRYDRRMASIQDITDDIRSNPERLFPLDIASSDSVLKCFLHRIF
	BUDVIRUS-cds260|BUDVIRUS	33		hypothetical protein	hypothetical protein	Cytoplasm	MTPLVVREVCFTASFIFVVGSTASALGFAKDTA
	BUDVIRUS-cds261|BUDVIRUS	33		hypothetical protein	hypothetical protein	Cytoplasm	MTPLVVREVCFTASFIFVVGSTASALGFAKDTA
	BUDVIRUS-cds262|BUDVIRUS	414		hypothetical protein	hypothetical protein	Nucleus	MDKIFKVSGKEDVLGKKRNIYITITKKAGVLKRGKVKYIKCEGKFIKLSVYLKKAATAATAATAERAAANAGRIVKISKKLSVINNISKINDIKIRNLLEKKYSKNAKIYFISSNKKWGGSGYALSGGAPTGHFRDDIMRNHDQPVNRARNGIYIDNLSIELHEQEAIYNKICNIEYIIMNDIHIRPYVEFSQNRKMFIKFYWSYANWLNGGKRMWFQLPLHISNFAELMRDNSSGHIHITSEMNVLPNYNINKKPELQENAQTRRTHTYLRAETVIELLYIINMHGETIFSDWFYDPTIRTTRTFNTYFTAENGIWARHNDGSFVLGENERRGLGYSINNMYFLVGDIFSIIHSGILNKEKIYMNGGNISRTYIRKNASRYINYIPSQSQIEWEPFSD…
	BUDVIRUS-cds263|BUDVIRUS	105		hypothetical protein	hypothetical protein	Extracellular	MSIKKIAIYIITYCLSNCLVIDRIHYDIEYFPRENFKEERYRCIRYINNNLFAKSNNIIRYIKAYPNAKCIKYKKDYIEYIINKNKIIIYNTLIHITFYITLMVC
	BUDVIRUS-cds270|BUDVIRUS	155		hypothetical protein	hypothetical protein	Golgi apparatus	MNWIYLSVIHSIIVAVLILYIKYDNTPYIIFPLVINIIVGALSLLYFTLYYKEHFTNEFAKPKYYIYAFFVLFVSILAFYIIKVCPNPAYFRVFATLEIILLLIFTIYLKNNFNISAQTITGVVLGCLAIILISMDDSNSGNDTNDSNGSNSNAK
	BUDVIRUS-cds275|BUDVIRUS	51		hypothetical protein	hypothetical protein	Cytoplasm	MTISLSSEGTEAGEEYSPQFDETDYDYIYTYRYDYTYAYTYKYAYDNEKLF
	BUDVIRUS-cds280|BUDVIRUS	135		hypothetical protein	hypothetical protein	Cytoplasm	MSNIVKGVVMNNKYLMLYNEYMLNNMYRLTNSNNRARANYKGGSGACGACCDDCDGSCVSSSDSRHFGNGYDGKYKQVNIFSNALALPRPSALSIPRPSALAFPRPSALSIPRPSASPLCSKLCSDNIHNDCICL
	BUDVIRUS-cds281|BUDVIRUS	114		hypothetical protein	hypothetical protein	Cytoplasm|Nucleus	MYYKIILNNKANNIAHTIYEKIKDIRSENKEWLVNSTNGYIFNHIELPLYDKEYLEKIIYEYGIQKAIEKFIVNKKCYDTIINLVDNDEAKIYQGLAAYIISEQFEYMSFEYMA
	BUDVIRUS-cds283|BUDVIRUS	53		hypothetical protein	hypothetical protein	Cytoplasm	MRFYNNSSSSMRNLAQRSIILTLHRPKRKMRQNYYKNIIIMLFIFSIGVNDRI
	BUDVIRUS-cds284|BUDVIRUS	646		hypothetical protein	hypothetical protein	Cytoplasm|Nucleus	MKKPPDKYKCIKLPINSILNKNDESKKIFNTIQDAVYRTNYITTKTSLLLRLWCLEKYHNGIDIPLIDENTIKMCMKSLILPSSGPKPKNNNLLLLNEFKNLHNFTLEYGKNLSSILDYYAITILTSIETNIKMHFFDYVNRFINSYFKVFYKDEITNKEFKKQLFKDLYVVKNDILNGTLKANVKFHNWINEYRYKIVPEEFEISYYYDVKATPQKYLKYMIFMNIELEKIEGKMYQFFPLQSSIIPRHIQIDTKSVIELLVDKGKKEYLDNIEVNKEFLWDNYFNITQKIKDYKFDNTIITDGYATSLRFIHNDYIEGEKIKKEKMKKGRKDAKEMTEEEKEKKKLDKKILQDEKKELNKLKQKDKPKKIEKIQEFPYIDEVDKEELEGRHIFIDPG…
	BUDVIRUS-cds285|BUDVIRUS	83		hypothetical protein	hypothetical protein	Cytoplasm|Nucleus	MDITRLIEENENLKTEIIELKEQLKKYTYGNSHKRYYEKNKERVKEGGANYLKKLKEENPDKLKEYRRNAYLKKKNMLNEDIL
	BUDVIRUS-cds287|BUDVIRUS	174		hypothetical protein	hypothetical protein	Cytoplasm|Nucleus	MATLINIKDYITDDVNIIEVFFCGSGSGDAINVKMSRDIESIVEKKYKQYKEENYKSYHHKDKVYTYELSNDNQFVSSKITTKSNYVKSVFILASKIDKFPQYIFPCTDDIDNISTYSIKEFKINNRISLMVRRDYSKDEEVAKSFYIEYRHSPNVEIDKINEYINNLVATYAI
	BUDVIRUS-cds288|BUDVIRUS	283		hypothetical protein	hypothetical protein	Cytoplasm|Nucleus	MIDIFKSYNTYIYIKLINKVIIKMSVATSPVAIAPINFNDFASSKEGSVAINFNDFASSKEGSVATSINFADFAVFADIYNDTDEKWTIHSDTKDIIQDCDDALKDYYDAYCSYLVSRKYTPDVIKTYRKNAIIDFYITENKIDGSRRKELDDYYVANIKDTFNKKLDPPPCYFHQVRMEEKNREASEKREIDTDDVAQHYINLKNMYKNVFDLMNNTSHNKSHNYSDNTQSDYEETDSNYDKYTEYYDEYGNAPYNIYDSDYYTENDNYSDGLSDDYDNYDN
	BUDVIRUS-cds290|BUDVIRUS	728		hypothetical protein	hypothetical protein	Cytoplasm	MNIPNNVGKQGSNGSQNGIDYYKELKDIVKEIDKVYKKLSKDETLADMIDNIKNDFINKNIALIEKNLTKPNYKDFNSKIIKILDIIIKLLRNFTFYDNKDANANTHLDTIKALVISLSPTEILRQDALDATIKEKFNKEAVVVAAITNDDEKERANDLLEIKKLICVFEYYKYIFENPSADVGQKIKDFNAAIDTFKANPKDDQTEKDVNNKNIKALNELLEKDKQKYTQLFSYIPLVSYNIFDFVDKRFAKEANAGAPEAADKKAKGKGEDQLIEDFKKDIYFIVIGINNTPSSDIESQIGENNDEAIDLKARNEVLKQQKELLDKQLKSLSNVIQFLIDSSKQEYTTEITDIRKIFKDYKNEKEYKDSILTLVVTEEGEVAKMIAKNEANGKMLKE…
	BUDVIRUS-cds291|BUDVIRUS	501		hypothetical protein	hypothetical protein	Cytoplasm	MAIIDEFKSVKNRSLIIQASTKMLLDKYRLSLSAETLTNIMNAIISAMSKDAILMNNTIKLMELNTITLAKMKDYIIKNMDTVRNDANIMPDIEENILGNVSNGSGGSGDVNSSVSNGSGVSGVSVSDVNASNSISNTIDASGASGTYKEEYSYNKGDILSNEELLIRVKEYENSRAISTTILTSGGSTGSGSGGASGLDNSQSSQSSQASPQAPLTPLTLPSILPEIMEKVLTSINTSTNTFVNKKTLIINSFSRDWVNNPKRNQLSFTVNIDLQSNIIEPLKILFPRYVKDISPYIVLVITDNHRTFKYNFLYSKSSGKWDIWKLINKDSKVNNINNSINLANKTWKIHFLDYLNNELNLGKDDIKISQITDYNMNYGNNTSIDTNIDNILMPSQHN…
	BUDVIRUS-cds295|BUDVIRUS	190		hypothetical protein	hypothetical protein	Nucleus	MNSVADYSQIENDIANISLIIDTRQKIVSELTSQDISDAYQYKAFVKGQQLNLIRTIKKKIELESKLQSIHEERFKEFNNCNNSMAGVSDVMSLAFQYAHPIDKRTKRYATNGGSVSSISGVGTGGTVSARSHSPRRFGDDRNNLRVYKEKDRFERFLDFIIAHLIVMKVVCIIALVIIKVVYICTYVLQ
	BUDVIRUS-cds296|BUDVIRUS	399		hypothetical protein	hypothetical protein	Cytoplasm|Nucleus	MIDRFKDCIKDKHEPPENEQHIDEQSIEKEESEASEAQQEQQEQQEQQEQTEESEAEPKMSSSSAEYARIDAQFNTNVPILTMPQHPHTPRASLNTPRPVPQAQQQPTQPQPLQPHFNIIDMIDKNRFLVKISFNELLEYAAPIMFNRHIDEEQADKILSSIEEGYMYPFTMDAIYDSTVNIGEKNIKIINGNHRHYAIYKYVEKLIAKDEDPFNCKYYVYVWISVVDECESSNKKLSMNLYTLVNNHLPFKEPINVNIDAMDFVNKLFKHKSWGGNSIIDTCKRVSQPRIKKAELYEFLDKHKDILEDFVSMHSVDKNNLIITEDILDKFIKNIDKINTSIWKKYIDNPTDVYSSEKKLVKNSNIWGKAKKENFYLNLIDSNFPKEIWIKHLCDPSSI
	BUDVIRUS-cds297|BUDVIRUS	218		hypothetical protein	hypothetical protein	Endoplasmic reticulum	MTEPSKPFPFNTCEVRGDIADQPYSASINILSCLLLLYLLSQARHIEIQFFILSLFIFQAYHAYSHLFWGDNEYSLVNVYIIHACSYLIIIALITAISFITKQPPNIPIISAVILLDIYILYNYMGTVYNAISGINIWVVVLITGLWNARLPAVVKRLLPILLMSFVVIIGLFFNEKYNCDAMMSVYQFPYHIAIEIFGLIISALFAYIFLLLEVDKA
	BUDVIRUS-cds298|BUDVIRUS	464		hypothetical protein	hypothetical protein	Cytoplasm|Nucleus	MPPLSPLSPSSQARREEKLKAKHANTVYLLTMNKQLTKKEIGDMKARKMTLTDLPVDLLEVIFKEEFKKLLKVSLRKWIYEQADRIDMKWLCANTSMHAIEILKAKSRKNPDELDWKRLSANPSAIDILSENEDRINWDEFSSNTSPDTITLFKRNMKKLNFAKLSGNPSAIYVLARNTYHVVESYTGVKAAPIGITKNKDIDWMKVAKNPNGVELILTNKDDIEWDYWEFLCANPSSKAIKLIEKEYEKNPDNINFSSLSSNPNAIKLLKKQVEIENKMSIDELEDFDKQKLSWKNLSGNIGAIKILDERWRYEKSLKKADYDTFRDWGLIVDWGILSGNIKAKKLLKAKYEEEKELSKGELSRLGNNEKLDWRALSGNPCAVDIIEEELIRAPNNPD…
	BUDVIRUS-cds299|BUDVIRUS	498		hypothetical protein	hypothetical protein	Cytoplasm	MSSLMHLNLQARREEHAKNERADIIYRIITNKNRSPRTPSRSPRTPSKPSPSKPSPSKPSPSKPSPSKPSPSKPSPSKPSPSNTSLPPVSLRDLPDDVLRKLTLINYKSLLTTYNLREWIPLRKIDWSFFSLNPNAIDFLSLRANKKHIDYSQLCKNTNPKALILIAEEIARNPNNPDIDWFALSANPYAIDILEANRYNIDWSAISSNTSPKAIQLIKDIQLARANGRISLYWNTISANISTEAVNFLSSPENYSYIWWDFFSANTNPKAIEMLIAKESEEFALEDAEFNRLKPMQKISFSNLSKNPKAISLLEKKWEEDKDLMRDDMPQYKILRRKQYIVAWDKMSSNPNAIHLLREKIAEEGKMSKKQYDSLKEIEKVNWINLSANEKAIKLLEEN…
	BUDVIRUS-cds300|BUDVIRUS	506		hypothetical protein	hypothetical protein	Cytoplasm|Nucleus	MPPLSPLTKQTRREEHSKNEKADIIYRIITNKKRSPPSKSPRTPRTPSKSQQPSSPKQPSSPKQPSSPKQPSSPKQPSSPKQPSSHSQHPSNTSLPPVSLRDLPDDVLRKLTLINYKSLLKYRLYEWIPLRKIKWELFSLNPNAIDFLSLAKNKKHIKYSQLCKNTNPRALILIAEEIMRNPDSPDIDWKALSANPDAIDILDTHRNKIEWLHLCRNTHPRVIQILKENQLAKANGNDDIYWHELSMNTSTEAVKFLSSPENRRHIDWEIFSANKNPIAIEMLIKKENEEFELDYVPFNRLKDRQKISWKYLSGNPKAVSLLEKKWENEKFLMEYDMSQYKKLKKDEYIVNWNTMSINPSAIHLLRAKIAEEGNMSKKQYDSLEEIEKINWYELSANEK…
	BUDVIRUS-cds302|BUDVIRUS	272		hypothetical protein	hypothetical protein	Cytoplasm	MRAFSKNYLYELPEDILVLIYKKAFKETLASIEDMRDALENYDRLVAYIKDNHFDPYKIRAIWSIKLCYRREVGDPYYKYSLYYAEGAGADIDFLRLNKKEMTRNDDVFSSIKYLDFPIYPIKDRVSTASYNSCKMLLEEYARFNLSYYPNITGLRGLKGIVLGDDKIRLEYTDANASTSASVFKCYIDIYNNILEGYNFIVYTFNIISQYYQLYPVDNLEFMDDLNDLRGWFEYNSFFCGFTISASDNGGDASTDARGDTILPRFYAARYC
	BUDVIRUS-cds303|BUDVIRUS	263		hypothetical protein	hypothetical protein	Cytoplasm	MSLAFAKNYLYELPEDILVLIYKKAFKETLASIEDMREATDNYNKLLEYITKGTDNNNNPIQNQAIWNIIARRDIGEPYYKYYQYYASDAKGTDFLHLNRLKMTRNDASFSTIKYIEFSIYPIQDKVPSANYNYIKNTYEQYIHIFLSLRHYNANTNMSGDIDYEYKNIKDIKLLNDKIRVEFNDAYIFKNYIDIYNNILDTYNFIVCILDILSMFNNTIYPEYNLDYMNDLTDLRDWFKFNAYFGGFTLNNKGNTVCPFFSS
	BUDVIRUS-cds304|BUDVIRUS	735		hypothetical protein	hypothetical protein	Nucleus	MRRSRAPVYAEPPAASTARAKASSRFPFIRNMLSVFNRKPTAIHPTNSRSPVAMPPTNSRSPVAVIPQIDIEIANRWIENPLVNPYTGDAIEVSIHPSSAYVAVYKKVIKGLIAYFRSHYEEEYILTIEDCKYIKDNLPIIHSIIDIKDEYIKYDHLFIRYFVNKKVQGNYIYDIRYREDSDIKLYLNIYKSIKTKNPTSLSQLPRASLSQLPRASLSQLPRASQKLKPLPLPSLKLQEQLSPVSPNSPKFAIENYNTLKDLLMNNIDFSKTDISIGKLVVNMCVDIRRIYKMRKDDITLENYKIALHNKKTLKYVNYIYNNLKFAEISGIYYEMSRYYDRLPANTIEDIKQIYNKIKTYFYDRLYSDKYKEIETNKITEADILTELIKIYEHILRLYA…
	BUDVIRUS-cds305|BUDVIRUS	827		hypothetical protein	hypothetical protein	Nucleus	MLKTALSKKEKPIMTSEKYKRFLSLIEAGQLEILDGLSDRNKERIGEWMDTVEVKEDFDGSPYIVSPFVGLPLYTSKDIAYSTLYKWCASKFEKAKLARLPVPVDMSIYYAYRWKKNPTINPYTNEELRISLNPKGEYVRVYKRVLDGLIIDIMKKKTKKVLTIEECRRIKDALPNDHARVFPDRSRDSIYQVYYDYLFIRYFVKSKTTPFDPAFKNDLNIYIDNAVYDTSQFVYNDEEQYSDYHYTAEYLYIQKFFKNYLLKMEEGSDDDDDDNSEDEDDSDDSDNLSIQTLVLKLCIDIYDLLQFMREPKQINAKITTAIIDKIDFNINVLSYCKSLFVKIPFLYVEEYLGNPQRKNNFVFVKEFFVSVLNEGEQEIPDEYKDIYGEIMDYIEEEEA…
	BUDVIRUS-cds306|BUDVIRUS	87		hypothetical protein	hypothetical protein	Cytoplasm	MFQTITKLYEMLATPAMPAKGKYIYFGASVIYCDENNKCMVYYNPEDNKVVYPVSSASAASAASAASAASLSSSVSLANTNMFVSSN
	BUDVIRUS-cds307|BUDVIRUS	288		hypothetical protein	hypothetical protein	Cytoplasm|Nucleus	MNATIAASSKTAFHTFANVEFSGVYDRMVYDFANNHGDNRIGSIGSYHLFIRYGDIVYMEVKDVGEIVISFEELQKNKYLSYYYNLSHRLTRDKHLVYQHLKYGSDYHLRYQHNDDAVYPDEERFWGIDTVFLQTSLNTRDAKIVDNEAICYYKINPYDLENWECSSPEDVEAFLSVYMERAEIQNNTFDGLCVIYNRLVSAYQESWMTKELDNMEKELNELSAIFENKKNVIALSILSNNNAIENGDVLAIIYSNLVNASARNKYEHLVSDLEKCGHLESVARILEA
	BUDVIRUS-cds308|BUDVIRUS	234		hypothetical protein	hypothetical protein	Cytoplasm|Nucleus	MPSVVNSHTPSDSHTPSNSHTPSNSNIPSNSHIIADTECSGVFWMQIRETKLYNNTKYISCYGDYHLFARHGNKIYMEVRNAGEIVISFAELQKNKYWKYFYTLSLILSNDMHKLLKNEEFNKTYNHIYGYTGGKEWSKEDRAWSLETAYIDQSDYKKFKLIPNGNVCYYKINPANLKDMEYSTPQELEAFELGYMNGLDRVKNFAHRSVIYENIAIEYQMCKMEKELEELSAL
	BUDVIRUS-cds309|BUDVIRUS	197		hypothetical protein	hypothetical protein	Cytoplasm|Nucleus	MLSVVDTNSNFAYHTIANAEFTAAFIKVINNDFTTFYKYHLFIRYGEMVYIDIGGVGEVIISIAELHQDRYLRFYYELSQLLTNDKHLVIEDLVYSSENTGEDQIYEEARRWSPNTAYIEKDIHNDTLTVIGYSENAYYNINPYLLENMNYTSQEDLDNFRAAYMTTYEDENILGNYYNLAIEYQANLLQNKFEDIL
	BUDVIRUS-cds310|BUDVIRUS	288		hypothetical protein	hypothetical protein	Cytoplasm|Nucleus	MSRTTTRSNDLYTYHTIKNLEFSGVLDRFKIYGYIGDYGNPEIFTPCVSNIYVYHLFIRNGNKVYMDIKGIGDIVIPFSELQKNKYWKAFYDLSLMLTNDKHLVIQDLQFDSNYYDRNIYFEKRYWCINTAYIEGDYDTKSKNKTVLENEYNCYYKINPYNLEKTEYSSQQNLDIFTKKYIGRYEVGRWDIRSIPFETKSAYYYNIVFEYTISLMEKELDEVSAIVEDKKNVLNLAALNDKQGMNNDILMLIYNNLVSSASAHNKYEHIISELGNYPQLESVARILEV
	BUDVIRUS-cds311|BUDVIRUS	265		hypothetical protein	hypothetical protein	Cytoplasm|Nucleus	MSVSHTFANMEFSGVFGKNSYNACSYILGRPETMVHRVDYICDYHLFIRCGDKVYMDVKKVGSIVIPFSELQKNKYWKSYYHLSLMLTNDLHTVIDTKESGGFNNYWAYEYKRYWGIDTATICGTQDSKIKEIVNGENICYYKISPYDFENKGYSSQQELEIFKKIYVCRYEVRRGNIYKNSRYLYDLAFDYCVSLIEEEVEEFEDKYNLLNLVALNDKKGMNGDILMLIYNNLVSASANDKYEYIIRDLGNCPQLESAARILEA
	BUDVIRUS-cds315|BUDVIRUS	112		hypothetical protein	hypothetical protein	Cytoplasm|Nucleus	MNVKVLHEKPQVIKMPSVRSSRPTDTPVRSLPAKVASLSKGTPLRNSPPKVASSSKVASPKGVSSPKVAQTKCPTHKKPYNSNVCFLCGKEGHHGSQTSCHAANKVRKGYYN
	BUDVIRUS-cds317|BUDVIRUS	237		hypothetical protein	hypothetical protein	Cytoplasm	MEFSGVFDFCYNDTDNYIVGLKYFLFIKFDDLVYIDIKSVGSIIISFAELMSHRYLRMYYELSLVLTENKHKIIEKKKVDYRYIGEYNKEIYKEERDWFIDTAYFIEDFPSKIKRVEKGKYYCYYDISPNDLRNMSVSSMDDVVKFYEVLYIRYGYEQVSILKGLFTDYTNQMLEYNIRDIENAVEEISVSQEDDKNFINLLELNKKGMNGDIFRILYDEVISTKGRRKYDAFIKDC
	BUDVIRUS-cds318|BUDVIRUS	247		hypothetical protein	hypothetical protein	Cytoplasm	MPSYLDMLPEDILTHIYRMLYKSVINDMKNGDKFKNIECFNRLQVISKNPYVDNLNYYSYIVNSRIDNIVRKYRGYPTGYNIDYHEDQYYNSLLYSSSLYYKSYYIKPLDIVINKIEIFNFFIYNLYKDDEDNDRLEEFNNKYFATSYYSGTTKGINKNGFVIEKDAPFRCLAEVIFYIINFYDYVKQIIYMNIDMLDQIGEAITLPVAKIKERDNLIDILHYHLNHRVLEGILYDITNNCSKPLLK
	BUDVIRUS-cds319|BUDVIRUS	292		hypothetical protein	hypothetical protein	Nucleus	MIAGLSKDNYEPPKSSRLVPAIRHKGTYKELQGTSRNFKELQRNFKELQGTLTRHNMSAAAIPAIPAIPASPTGSTCFEEFVEHSVGSLQFSAYHFHHNREPYYILFIRVMSEASEANGKGEDKIYIEKIDTHSHRNKYVNDIVMPFSVMESNANLKKYYDMSVMLVNTDKSVYYDTRGLYSKRLIQTYDTDSDSDDDEEKEKTKRSVRRWCISCDTVWKNLRVSKNSYFNCYYNINPYEYEYKMGTEKEINQFISLFNSFAKYSNIPSAIEKEIIANYNDVPQLTRDAVRL
	BUDVIRUS-cds320|BUDVIRUS	165		hypothetical protein	hypothetical protein	Endoplasmic reticulum	MNYEGYYLLFFIFIGLLLVIYYYNIRQAGQAEQQVLLQAPQKRSNASDQLAYTKNMANANEDHLKIYKKINNPDSYTYKIDNIDILNDNPSNNNKLGSPSNDSCDPELDEVYNTTLRGDENHSNKPDEVYTYSIKPNKSDLPIVNPPLQLLKNNAPLRLSERHFL
	BUDVIRUS-cds322|BUDVIRUS	198		hypothetical protein	hypothetical protein	Endoplasmic reticulum	MYIINSFRGLALILLAAILIVKEVPFKALFKDAMIQFYLALTCMLFLLLVDNIFGFLLSICLLSLYFRIYTSELQNKKVVSGSDASGASDTKCGHGQDHEKCEMNMANIDTNKHAKLATEQMMALNNASGETLVPYITEENLLAAQSNIVNPVEYNKELHGVDNKNVYGSQGLDTTNIHIRGYDTNSEHLGTLTFDII
	BUDVIRUS-cds323|BUDVIRUS	145		hypothetical protein	hypothetical protein	Lysosome/Vacuole	MYEGFVSNTENDKIVENIFSILGYSTLTLVVYGALLWAYYTTDKNQYLFISVFSLFVLFYAIIIISILVINKSNYDTLSYTILFGITIFVIFTTFFVGVFFILKNFNLISSGTTGTTRTNIDSLGNNMGIVGNAANAVNAEYRRY
	BUDVIRUS-cds324|BUDVIRUS	162		hypothetical protein	hypothetical protein	Nucleus|Endoplasmic reticulum	MSTPISTLPMKTQPVGGASEANDINDPIVQDVLNEFQEELMLSKQPKMPPYSQQQPQHASQPPLQVPYMPQPYPQHPQQPLPHHGYQQSKYGDISSYMDTEVAKRSLILVILAVIIYHSGIINTMYEKMPDNLQDNLNNFDIYIKSASLFAIIYVLSFFEYI
	BUDVIRUS-cds325|BUDVIRUS	117		hypothetical protein	hypothetical protein	Endoplasmic reticulum	MNKNNKMTKDASGLRITIDRMFYDETGQIIVSALFGLALALLFRRICKDNCVLYSAPDISDIEGKVFNLENTCYKYKSYPVKCNPLDIDKPLEPYDINRTPDNLLSVPSFFERTFAT
	BUDVIRUS-cds326|BUDVIRUS	81		hypothetical protein	hypothetical protein	Endoplasmic reticulum	MVKTIQDNNKTFRINWYSFIIAFLLGVIYVYISSPPIRNIIKYPTPYNANKIVYRDHNQQCYKFNAEEVKCTETSITQPII
	BUDVIRUS-cds327|BUDVIRUS	241		hypothetical protein	hypothetical protein	Extracellular	MEILKDIEKNILSINMYSKDTEAAKLNLIKKQIADYLKYKSDENNVITQKIMKYDELYKNPRERNAYEYELFLEKKEELYNIYRDSKALGALYDYLNYKYENGGSESGSGVPDIYTYAHINLNERAKVVKEDNKTNVCPEGKMLNPKTKRCVKDPSYKKPKEPKEPKVAPPKEPKEPKEPKVAPPKEPKVAPPKEPKVAPPKEPKAPKVKECPEGKILNPKTNRCIKDPSYKKPKDAKPPE
	BUDVIRUS-cds328|BUDVIRUS	66		hypothetical protein	hypothetical protein	Endoplasmic reticulum	MKPIAIFLLFIGSLMIIQGYYNNKSVCKKDKVIVKYIPRSVYEEQLKPEESLQTFYKGMFEDILLH
	BUDVIRUS-cds330|BUDVIRUS	85		hypothetical protein	hypothetical protein	Endoplasmic reticulum	MEYSVDFWDVAVRLLKYAFEGLIVAFVALILPNNRLDWSEIWMLALTAACTFSVLDLLSPAVSAGARQGVGLGAGFRMVGFPNGI
	BUDVIRUS-cds335|BUDVIRUS	374		hypothetical protein	hypothetical protein	Cytoplasm|Nucleus	MNDNLRYISLQYIKGDNYEEIMCFKYDVIRKILDDKESFTKDISTATLRELEDAIDTDNKCYIGESFLNDLVNYYNFKDIKEKIKEVRGFVEDYKKSLNRAVEDADETIGDAKKVRSDIIKSLKELVEVLEKLKIDNIGAQMIDDKIVADKYKKVKELLDNGSSGISSLTSIEDIRDNRAEGDDNETLMENITEKITDAIKKDDTPEYLEIKNAIIEGINKITKSKAGQKYDLIKLFLTLRKLFLYENEQETFKSQTEIENADKLLVLFKTYTKICNRNIGKFDRLFKQNDIIDIDEAFMIESYATFLNKLKKLKKNLESKDKGKLERALTNSLNKLFNLYGINDYEKILNGDDVDAANGTEAQKYIKKLIDDY
	BUDVIRUS-cds337|BUDVIRUS	248		hypothetical protein	hypothetical protein	Endoplasmic reticulum	MTEESKTEKELKCSATDCETDAVGNACCYNLPRKIHEFLHKDAYMLEYKDTIKRDDNIDRMRVLYSKFFQPYSVLPNKKMNKGYRDTKETRRIYREYNEKYFNTFGIIPLELIPASYIPFNYKNYDMNMDRLTKGEIFYEDDYKRMFIDYHKQPDPNNTTHFNEKGLKEYLEICLKGRLANPKAIFNAFSITMMTQFICVVWTFIIVMMLYILFYYYREIYSYILLSITIILVFVAIIIKMMNILSID
	BUDVIRUS-cds338|BUDVIRUS	1082		hypothetical protein	hypothetical protein	Endoplasmic reticulum	MFASAINLTIFIMMIIIYLNEMKNISAFIFNFNYIKDLTRIIMNEKCNSVYCEAETDRYHIAKNSYKLLLPNDIFNSKTYIIFTFIISIMVFIYFYLSLFNSSESSESSESDSNYYVLNFLLLALVLGIIIYRYVPNDEAGYLNYFGKIKDPDSFYGTFKWYVFVLLFFITRIIFLIKKKQIISSDSVGVGNKLFIAFVKYLCFIFAIILVFNLMNIVMTFRNNTTPILKTKNLIWSLKNSFKSLKDNFSLADIATLNAKVPSEYAIIEAMSSSVLKDKSVLNTTTILSAINILIAFEELSKIVLGGYGNADADNNINIKYILDLQKTIKEDFDKISLTLAAGEGEPPTVSDLALIYDRMVKIPHHYDDDEHTTNNNSNNTDYVYTADISYDNANLFYE…
	BUDVIRUS-cds339|BUDVIRUS	360		hypothetical protein	hypothetical protein	Endoplasmic reticulum	MFLNFELEISIMVLLLLIVISMIPIIQLKYNSDLYENIEKFNKYCLNNDAKLLSELDVKDTYMWNMSSYIYDVDNLSNFFYKRNETGTAGAGDYIGLNRNAAKVSVDNKQVDNIMKIYNYYLYMSLGFFIVLILFFISQANILINIGGGSDYKICMASAPSGDGDGTAADIFEVFKSYFYVLFLYVALFIVFFSLILKKLTELYADTETYEYIMLMKELDILLKENKPSNAVITKILRKYSKNKIDDISHIALNNKAVISELLAKAYKNRAVKYDNNENYKITLKNIEKIEYYNSKEAKDKVKNKVSEIFQFIYVYIIFLIVPIYMLSISLQGNYMYLLFTIIAIIIFSVSVYNIYNTLR
	BUDVIRUS-cds340|BUDVIRUS	97		hypothetical protein	hypothetical protein	Extracellular	MAIETYNFNVLTVVIKEMFPKRACNGAYCNFNYGMFNSAYAQSSGFLTGNNYVLKQLRNFAEGKGYGYEEEGDGMGGEFDLSSPSNYLYYNTDKKEY
	BUDVIRUS-cds341|BUDVIRUS	98		hypothetical protein	hypothetical protein	Nucleus	MEEVIQQAPDYFSKEEIEVIFKKNEENVINTLIDLWNLDAPKTKSATEAALEADQNIDINKISGGSGSSDKWASIRDICDTYDLEMQTHMNLLKNRRK
	BUDVIRUS-cds345|BUDVIRUS	897		hypothetical protein	hypothetical protein	Cell membrane	MTTTLKNSYIDRFNDKLKIYDSIFFKSIDGSGILLAEASSITEPNGMRIPTNTNATTYSAAQFTNFIRNIVNFNIKNFHMLDDKDNNMGFVSKTMGRNGTPAYTLNENVKTNIIETLKVVNVFVDILEAYKYCIDNKEKDTIFDTGYTTETPINRIEIVSGKTRFYNADNTVMTPASTVLNAGYIRSVKEYDGADASSSVLYLSIQSFNTGMTDKIYNYNNIFDKKNDNAVFNSSPSNILNAAAKGTILEPYPLAIRDYPRQVYSGIASDPTSISNLTLENRNKALVKLLLKTLFTLDINFRSQSVYALYYYYKFVQLYSSLIINVSNVMYADLNEASPPRIETRNTTTSKKALGVSGIELIMNGIRYNSPPTITVTGGGGTITAGTNIVSETSGKVNI…
	BUDVIRUS-cds351|BUDVIRUS	245		hypothetical protein	hypothetical protein	Endoplasmic reticulum	MTNTTNNTCVNMSVLDSGFSGFSGTYAKQSLPATQALPNNYSQFEIFYMTFIMLMPFSKKYAPLIKSDVVRRKINQYTNWNLLMILANYALYNVWGIDNHIISRFIAINSFQIMTLFHLFIMYDSNVLFCVMNDTPVLLKPSICRWISVSNLVRLEYLIGNIVVHILPVYFYRDYLFIASKLDMLPYIIMFKFMWVLNIFGDFNITSIYVPSFDGCNVRLVNIVVIVDFITYKVLNSFIYKYKLY
	BUDVIRUS-cds354|BUDVIRUS	375		hypothetical protein	hypothetical protein	Nucleus	MTTYLQKQAQNKSKTLSKILGIDRHNVLNNSSSSPSSPDLELIIKLKEKAQTNDPMLRLSMEDYELMCKNKVVFNMMVRVLKTDAMKLRKVCKHLAIFKEYINSSPETIKNKMKAEKMQKALKAPIFKLPEDLRSKIVDIFYSIQRTKHILRKGIPFDKLEKESLSSNPNAIDFLLENPHLIHWGNLSGNPNATHLLEVKMEDEAKLSKDELANIPRDKKLDWRELSGNPNAIKLIYAKYMKEQASPDDVYVPFTFFTHLDWRKLSNNPNPEAEVLLRAPENIQGLTWNPPAGATGAAAAEPVNLQGITAEQDDIGFVNSKIRGWANLSLNPDAIKLLVKRIAYEKELPEDQYKKIIRVNKINWYFITINPAIFI
	BUDVIRUS-cds355|BUDVIRUS	532		hypothetical protein	hypothetical protein	Cytoplasm|Nucleus	MSQTNKRTARSNILGKILATNTERIMNKAAAASSSPDLEVIRKLKGHSQCSQGSQGSHASQHSHTSLADNPMFLLTMEEYEYMCDNEMTLSIVAKMLKIDIKKLKKICKQIHIFIENIRLSPETIKDRMKAQLAQRATQVPVFLLPPELREDIIKVYENMLNYELRDWIPKDRLKWDVLVYNYNAIDLLDANPDKIDWEKLPSNRNNEGVAALIRKYVFGNPKYKKFADDIDWTQLSSNPFAIDLLEATIKAGGADPTNNRVDWYHLSKNTAAIHILSDPKHRKLIEWEVISSNPSAIALLTDKWKEEKQLKATDIEGYYELKNYGNIVAWDILSGNPKAIDLLRKKIKEEMKMTLADYEELEDSEKIAWSNLSQNPEAIALLEKNHDKIVWFNLSANE…
	BUDVIRUS-cds360|BUDVIRUS	74		hypothetical protein	hypothetical protein	Lysosome/Vacuole	MGSDASKDYKGPANPETDNNIYVVDKFSDYMNGEQINSYNIWVLLVMVMTAIFFLLSIMELLWNISYYRIRKKR
	BUDVIRUS-cds365|BUDVIRUS	253		hypothetical protein	hypothetical protein	Extracellular	MYIYKSILTLLVVAFNTASAFSYISRSCNIISSNNGNSNISLFNKRKMIQIAAAAALGDDDSSGGSVGDDVNIMKLLNSKLAAASAAADDAYYTYNNTVSTKTKAKIDVIVDNIMKNCKKNGKSTPEVAIRNLQKYCSPTNIIKNKSTMALVFCFRKCKYSLLLGEFSKYETIGYTKHTDETTNNNYYYVDIKVFAPYKTMLRNGIQFNDMYYPKLRDYNNTCYVIYKLSFKDYEDGSLYIEGHTLVPPRTQI
	BUDVIRUS-cds367|BUDVIRUS	150		hypothetical protein	hypothetical protein	Endoplasmic reticulum	MEHGAEHGAERVITPDRFLSIWIFLYSLAYLFNIVPYNPIILICIALTFFVFSLFIIIPRLNERSLLLYYITINTLGKILPLLLIINRKITNDDIVFTVSFILIYVAYMLIVKDDIACVYLDYVEFIINRDRAREGAIYHYINHVLPQLV
	BUDVIRUS-cds368|BUDVIRUS	97		hypothetical protein	hypothetical protein	Endoplasmic reticulum|Lysosome/Vacuole	MATMEELRKHRFLNLTLIDLVPTLIVGLIIHSYLWLYPLELSEDQQSNRTFIQYAASLAIISITLLGLGIMTHRVFGIKSGLSAHLGLNGLPNKKII
	BUDVIRUS-cds371|BUDVIRUS	247		hypothetical protein	hypothetical protein	Cytoplasm	MPLASTGTISLSQIQTEFGGTNPISIAEYYTNSGTGFTSGIAGLPATGTTISMSAFWGKQKSVIVNANRTSVNVTSLPSNSLLSVKNDDGNFTFALNRDVIPFNMAGTSFTNIRVCSNCWIDFDGINIFNYASADRYAYQISYEYLNSAIGNHLRIVCWHGYVYGANDETSTDLRFEIKFYRDSTYQYIEAKANDTMRYSGNRAAPTNNTNFQGITLPELTSGTSYVLRSDLQGNNWTLISPAYINA
	BUDVIRUS-cds374|BUDVIRUS	739		hypothetical protein	hypothetical protein	Nucleus	MNVGVSDAINGINKLGDKELTLLINKNNKRLLESLNNANHQELLVLYHTEVEKYYDELNKYRKNAHDRDSNSNRKVLDNFKTIKGEIMYIYINITKIRRMINTSKDEMIFDKIKVIETLITNSIFLIERRNNMPTEDYISDIDSSLLEIEELKTELLPNIKFLILILRAKDTGNLPLYIQPPKDNLPPQPTNTGSRLQMLSAKVSAQPPQPQAHIVPAVVRRDRGRYRKGQEAAEAGISPRPRQSAKAAGLRPASGAPRNRGIVLSITPLPPPPYSPLYRRTSAAAAAASSNLPPTIIAQPPVYRPPIKLGKETMEGKYVRGVYPSHLLPKNVVVVDKLKISPPVLSARRGSHSFKSNSPYNDEKPEFDIEGDVRNPPEVYLIDNKNDGLCFLNAIFDY…
	BUDVIRUS-cds378|BUDVIRUS	66		hypothetical protein	hypothetical protein	Cytoplasm	MPIMVIEDTYNYYLTFIFLKLFYIYLTFPKIPPIILYDPIRGSNIPTHAKPIYILLKSPSIAKDTT
	BUDVIRUS-cds384|BUDVIRUS	218		hypothetical protein	hypothetical protein	Cytoplasm|Nucleus	MLRSPRSPSPVRTRAATAIARASLSATARAFVPVATARASSPAARASAPAARAPVARAARARASAPTVRAASPPKKDRTDPYATPFWPPSNYSVPARVISNSPTPLPRTLAKHKAFIVELKKILINEKVIDRDSLLFKGLLEEQQKYNMMFHRLKPYNIVCFVKCDYQLYDKMAPRVFHKGNNVPYFGTLKFVNLLKKNNMSMKWWGNNILYIHKNRF
	BUDVIRUS-cds385|BUDVIRUS	197		hypothetical protein	hypothetical protein	Cytoplasm	MWNIQITNNFPVSSIYDFAGHQLLEKHIDAIYDSLENRCGEDYKILNNALEQHITAYINTIPERSVELYVYNYGIDNAIVLLNNFNNTFKKYTNTASRSLLFAIFYNRFLIYYISVMDNSIRDTLRPRRTIYAIIKIQRAWRKVLEYRKAVKLGTIDSDFTYLIAKINNEITGEPAKKVLIYLVNKFRKRLSKTLSV
	BUDVIRUS-cds386|BUDVIRUS	133		hypothetical protein	hypothetical protein	Cytoplasm|Nucleus	MMKEYAVVDYNTTYDPKRLSADISCKSMSSLSSAYTLQQNNLFADRINMDIFNYHNNYHRDIDALKESEYELLSGFSINKKSCLFKRPEYNDGAWKQQYQATLPILQNTLESEKDKYKLFDYQTKNKTKVIRR
	BUDVIRUS-cds392|BUDVIRUS	62		hypothetical protein	hypothetical protein	Nucleus|Endoplasmic reticulum	MMMLGAPDFYWLVEYIGYPNFIILIVILYILYYLLSSTFMFIMFSVFGIFIGIYIGYYMKTM
	BUDVIRUS-cds393|BUDVIRUS	308		hypothetical protein	hypothetical protein	Cell membrane	MNIAEVINKLELIRHKHLINILEKYTEQQATAAATTTATPPTTTPPATTTPATTTPPATTTPPATTTPPTTTPPVPPVEETKKPSEEAAKFESNLMDTLKWVFIGIAIFVIILIILGVVYWIMFGSSSSTTTTTDNGENADAGMNGENGDAMNGENGMNGENGGDAGMNGELQEAPYDDVNDIQDPYINDVSNSASAASASSMFSSFMPSSSPVSRIDTGVAGDATEAAAMNGVNGDAVPTVPDVIPEPVSSASPASASPVSASPVSAVPASITAPALPALPVLEAAPATPAAPDVPLIQNNSIEVKK
	BUDVIRUS-cds394|BUDVIRUS	1685		hypothetical protein	hypothetical protein	Nucleus	MNIVKPVYVYKWVNSKQPIKYVFVPAGSDPAANAAAAAYSPSIIVIKEPIYQDSSKEDAMNKIAYYINNAASAAAGAGAAAAVPYYAWVNDEPFLFNISNIKWKGYNINPFKSTDRKANDIAAPIHKDKDYAKSQELFATDTNAVINIVFKSDFNEDIKYYYDNIKFKSNNYKVNSDRRISELYKVKIGNNNNNKKTSEEYYKVIFAANIADMPSLIILFDRLTASRKIQLIQYITNLNKAYYKLYKKHNFKNRKELSRIFKLTSDTTNKDRECIKIYYTSSIFITIYATGIINLTFKYQKDKGASIADILKHKEDLNKYINDVLNINIVFKEKFVSARIRYNVYKATTDSLKREIAASSIFTTANDKDGVFYYYKRTANYKDRSVVDKAIKNDILNNG…
	BUDVIRUS-cds395|BUDVIRUS	292		hypothetical protein	hypothetical protein	Cytoplasm	MGEEKILKDLTKKYAELAKCIHSKDKRSSSLIKSCSKRIALLDKLRVLEVSYLKCLKNKVKKGQKGGKEGDEDDILIEEATKELEETKLTETTEPSVNDNNQRALTLCTTALVKTLDLKDKATKFIEQNNKAILEKYENIDIEQQNAILREESKKLARLASGILKEKTGIDADEALDTAYKTGIGLKERFDNRVLPVLEKGLGIAKEGATNVLSTGKNLGASFYNNLLNRATQPSTGGSKKTTYRLNGEKVLLLHKNKKVQRSIYVKDKGKTKYCKIDKEYVLLSKVKNKIQ
	BUDVIRUS-cds398|BUDVIRUS	214		hypothetical protein	hypothetical protein	Nucleus	MDDYFITKKAVEIILENINDHFIKCLVNLSINDRYTNDIKLILGVIELLKIYMETRRNDILSSCIKYTNKSYYLQLTDSLFRIIQGHLAITKNNHHLNIKYAFITDLIDKYNNPLITKGITRNFNNNTRTRFNSYVAGDAGYANDAGEADEAGYASDDDENKDSALLPAKDAGTLFRDAYYKLNRTRNKEFELRKIEVKSTSASNAGAAGNDLL
	BUDVIRUS-cds399|BUDVIRUS	39		hypothetical protein	hypothetical protein	Mitochondrion	MVASFFSGCLTRIEEYNKECKEKELTEKLLNENPYYLLD
	BUDVIRUS-cds400|BUDVIRUS	515		hypothetical protein	hypothetical protein	Cytoplasm|Nucleus	MNKYTQFLSSAHSQTSAQAPKSTSYDPKTKDDISAIIAKYVRKEKASNNLESQQYNLFILETDLQKRYHANSKLGKASDFSFPEIKNVLDCVADVLTYFKDNNYKTDNRMCWTIEQTINLIKNASQETVCADIAFDKCPPEDTISTIKNASKSGYFNIKDENVIFRHGKEYCGYNVYETPYKGNQYPYAYCIRVLVQALSIIDFINIDLKSKKEGSVWKTPYATVYFGERYHYYLDYLLDNAPNVFLLPILQNVGATTLTKNRYSRIQPCGVVFDEVFVDEDMQTPSNFFWHDLNHARRIYQNNLWYSKQHKIALDKLYAIMRKDALKLMPIKDWLSPKNKKYESLIKILLFEVVHEDALPLTKDSIINDIIFTSGNCYPYERTYDNPEHSKAYNRVNL…
	BUDVIRUS-cds402|BUDVIRUS	314		hypothetical protein	hypothetical protein	Endoplasmic reticulum	MSEAEVFKPNEKELKLFEQEKMDLYKGTFVVCLVYGLSAFLLLVVILFTEWGREYIYDKFAPAVITYILGSLIIIIYLLNAIYSIRPRRVGTDMDSDQNIICPDYWKLEKVPDDLKTEIMDNNINNSSSKKIIPQIGRETNANLQYRCVFDNNVYGNTADLLKMKNTLADTADPYYAGFNNLNNAKNYSRAVDAKINSTIMPEYIIKEPKKQSDNYQDLKKYAKFVGAYSSNNLNIFTANNSNALKIGASSYLEAGANQRRDVWKKYENDAPLICNVVYPQVLGVLDSETRGKNEVSCEYAKECGVSWSALKCK
	BUDVIRUS-cds404|BUDVIRUS	214		hypothetical protein	hypothetical protein	Nucleus	MDSKCKEITFCAKELLRTHHIHIDDANKKEVVALLSNYIDLLIFNIVAVISIICANIGVKKVISQHIHYLSKYIDKRCLNKRKGASGATRMSGGAFNTAAFYGVPEPRYSAANEGANIQTIDFTSGIARNALLMSGGGSGSGACAKLDKIVLKKIRNVFKFFNMKVDKEAVVHIKSKYDTIIEDIYSCIKKIKGGITASKVASVIKKSKIMKKK
	BUDVIRUS-cds410|BUDVIRUS	152		hypothetical protein	hypothetical protein	Nucleus	MTGRVIGRSPSRTSINTKAYKAVEKQPSRMTTHQLNILKDNMNEEQLLALRTNTALAQTRKRTSKVREVISAAVSGLKNKLLFPLKRKNSQLARNPDKNGFLDYSHSPTEGGYNSRKYKKPTVLTKKPKKPTVLSKKPKKPTVLSKKVKAKK
	BUDVIRUS-cds412|BUDVIRUS	177		hypothetical protein	hypothetical protein	Endoplasmic reticulum	MYYYIFIVIFLIIIYAAYASLYYIFADELIIYQVEERHFDFNLLYNKQPIIIQDSIKNIDEILVDWFNYNIIEYDVLIPNIWGWNRNGFKYLLIYADAHEENSVEITLGNPRTIHENNVPVSPDRLPDDNQKLTTILLNKNKLLIVPFKWFYHLNITSGNPRFFGIHDYITYGISKL
	BUDVIRUS-cds413|BUDVIRUS	449		hypothetical protein	hypothetical protein	Cell membrane	MANGDISSGDLVKNLLLSILILALILAVLPAIFYGIAFKNKRNTAITALIRNYKISSQDHDTFNTLEEIYLFCSYIPIRRVRVCENTDTAVDTDMEATNLYNKHLNEVYNIVEILTDLYDKCKIGGEKSKRDATDAIEREREKRELREHEKELANQKEAGENNRFRSTMFLAWTSFIFYSLGPFLEHIGKAFAWVAEFAVKVIQIITPIIQHLASNRVFVGFIILVILVSIILGLLKPKDKAKAKKRRASGEEEDDPFGLKALYEEMMDTYEYYKDMINNFKLSSISGGLIPPEEENVADGEDGNGLVIKRKTINGKSYDNLSYIMLSDVFTEKEIEEYFGKGVKIDRGKYYNIYLPEEKFKSSMNAINWKVNDAAKQNEKVWRIDCEKLDTLNKKAVD…
	BUDVIRUS-cds414|BUDVIRUS	715		hypothetical protein	hypothetical protein	Cell membrane	MSSDSSEICEGLTKNDYICMNKTNSNYTIHINKSPITELISDSRIEVNDATTEISLTGTTSNHYFVADEKAHCSERWEDWFCVPNYHNNNKVNKFPETDTMSVGICYTSCPAGYAPDKINKCVVYDDAEDLLYNPLAIIAMLGTHLYINANENIKIANYNDIKDTIGIRGSYLNDLYRVNNNNKFMPKSVLVNIYDNDNTQPKGTSTQERIIINIIKRFVNTGRNGGEMNGTIKSIKLVIKKAIEEFIKIYVKPHKHSKIRQSKMLAKIKDYSFDTEKLDKIFGKDKCDTSKFKNAIAYCYDISRTIFYSNDTTTIDNNIRDLFKFNADAIATASKEEQDTLIKIFKVSCYNCFNVNYDTFNEYLDDKFGEDTEPFIRKDRWVEYRYPDGFKKLEVDMD…
	BUDVIRUS-cds417|BUDVIRUS	464		hypothetical protein	hypothetical protein	Nucleus	MNSPPKITAKKSICSRILTPKQVGPICWFMATFVAMFYSQRSRKLLLNASKGWDKSNKLFELLKHVLDDRYLKTGNSESDDYQKFSDNTFMEILKLLHKEDKKKFMYNPDVNKDGFSPHFYIGKLYNLLNVDYTMFEYDVTNDYLVYSLFNEEYNDDYDYKLIQEYDKDKKTYVFKKITITAKPKTKFEKNIRATTRVIYNALNFYKDGYERLKESDKLLKLLNNSPRKFKEAHTIFNNTPSVLIVFTGNLTYNTTIYGEGTYLQPNINLHNNVNDPIIRENIGNYKEKMVYNGAEYNLDSVILASITQTNYYNGSHMIAGITCKKKRYVYNGWTRTSMDPAMANANITRGIPCELMKHNWSLNDYGAYCLNKSKCQLDLIPYNGRDPYMCFDFSEGIR…
	BUDVIRUS-cds418|BUDVIRUS	64		hypothetical protein	hypothetical protein	Cytoplasm|Nucleus	MNKFQSIFNEINKYIKYMIYDEYIIYSKHYVRCMNEILCVLTNTLSKIQNIYFKYILDPKIRAT
	BUDVIRUS-cds420|BUDVIRUS	227		hypothetical protein	hypothetical protein	Nucleus	MTSVITNAQAYMNNNMDYLQYLKNEKLKNIQDEVYKKQDTSLTRLKTVIGLGPDKNENDLDIKNIMLYMLENIGKEVRNVVDDDDNDDDNDDDNDDDNDDIITPNYILQFGADSDYGKDYYYNLGYMIKKYNNGKYTLVKEHKSDLDDEFLRGLNYGGSRRIKASPKPKATPKPKSKAKPKHDEMTMKDIKEMCKANQIKLSKVVEGKRVAFKKKELITKLKRKKLL
	BUDVIRUS-cds426|BUDVIRUS	67		hypothetical protein	hypothetical protein	Cytoplasm|Nucleus	MVKTKKKDYCGSSDYDCDSDYVNYGDSGDCNSNSSDDSESEEDETLQVLMSMTSGMLKDARKGRSIY
	BUDVIRUS-cds429|BUDVIRUS	450		hypothetical protein	hypothetical protein	Nucleus	MGKNFLEILIDAAGENLAKLNPLINKEAETLEKEELTKNLKNKIDEDVRIKILKGASFIVDGEGIILVEEGKKIIWSFNTVPKIQETRQAKAIKNAYVSSSVILNKNATPSTDNISTIENLQKQIKCIECSIKKLELNLKLTNEDGIKDEEFLTLLTEISGLCGTETGEDDCKTNLQEFVDEVILKRDMNSIAGLIKMASFMCPILAFANKNLFSNLTATGEIAQQKDIEENTVGICSKIIGYITRSGNEGVLTFDDTASELDFIDKAHDMGVTEAIVSFVGIGGANKDIETKIAGSIRSVVRGTVKNTIETVLKTATFYQKFICIVFITLLSTHIYLTLCKNGGNPTDAEEYYKSSIEFLYNNMTNESMKIGFGNETITTGGKRASKSRRAANAAKPR…
	BUDVIRUS-cds431|BUDVIRUS	461		hypothetical protein	hypothetical protein	Extracellular	MEIKKQRKRISKGLKRKQRILKGGNWDVVKDWLNNVGSNIDKTGKEWVEAIESVKKELLEKLDKATRELFEGINADITKFEKTNDYTNIEQKTEYEKWKSFINIFYIYKCDDNCEVKKYLDNLKEETDDDDEILTEEEARNMASKLMSRIEIKGRKRNIGPKCDDENAVDCQTQQVEQQELTLEQKVDKVIVDFDEIFESILFKVKIFFGEGKKSTKGRSQPFRNMISLLKALPNIDNNLGALVTEDIKGLEDRYNTIVGLLKGQCSGMGMSFICGTAASALGKDIYALYDKLKKSSEKLTTTTTDKTTTDKTTLLGFISDIVPVMITNLTGITEFEEEIRLLTDIKEDKVIKQHISKSPKGGKKSSGTVRKEILGKLMKIYKIPNDKKEYVRHKGHLI…
	BUDVIRUS-cds432|BUDVIRUS	313		hypothetical protein	hypothetical protein	Nucleus	MYKFRNVARTIIADNNRKKSTTRGKQSPRKPSAASAPAPRRASQSPRASPHSPQDMDETEKRFRAIECSIKKIELQLKLVDGEIMSNIEYEALTAEIIKCDAYNPDNLGEGADFITSINNKRMDNRYKYILKVISIINPLLTACNIGFLQEIDTKEVSSELIGDAIKKTNGYLNTLGSAINYFLENGNDGADKIDKLMDLNILSTEALYSYKDVADVSVGMIGKMSRNVLVLQKELAKSLVINTKDKLKKVYNEVSWKIVSKTFCTCIFYFILFSSIKGVGVSKKPFNTNATNATGRFEVIAGGKKKKHKKKN
	BUDVIRUS-cds433|BUDVIRUS	282		hypothetical protein	hypothetical protein	Nucleus	MLACVFTHNYLQELPEDIRILIYNRVYKDNFAAVLNEFLANLDNLKHFNNLKHFLIYQEEPKLNLIHFLSQNIYVRRNGDAAEGKYIEDSLLSLYKRHLMSSKTKAIRTIKIPANLFKYLDKIIAKTFMSFMNKSKHNWDISAMISIDDAGEYFVLENDRCFLCFADMYLMLLSFWNFIRIKLYEFYDIHKDAYNLYITDLIKSDYDTGLYIWLDGNITDEILENNLVKMKNENASLYRRIIRQRRNINKTESLYLNFEIRNNIDGYTIVDDAIIMRLKSIT
	BUDVIRUS-cds436|BUDVIRUS	579		hypothetical protein	hypothetical protein	Lysosome/Vacuole	MDNKKDVCKDTYETTIFVIFCIILFTLFISFIILMLNIINYILFTVYCISDNIYEYSADVPDNIILGSKYKYRLLNYIKNINDNEPNNNASDPKSTKEVIREYYDTNSSDLYIHKTIVYYNYIVKLLLGIMLIIVVMLLYNIFYIGLMCIGNCDDTVSCGFLLSDMMTNDAYIYYIIIVMFLYIYTHSYLYTYFFNKNIYKELYDIYAGEDGVAGVAGDDGENKHKTVDTIVSNSITYILTKTVKEEDKDITTDMSQFLTDLNNMSFDILDIGKVLDTQESSATDTGISEPNILILMNEGIIINNKFIVPAKLENEGNINILLKRIYRTPLEGIKADAARQTLLGHQIFIYLIYNYVISNSIEDPFIIHKLNNVYLNLFNNLFDKYNKDNGGKEDAHAL…
	BUDVIRUS-cds437|BUDVIRUS	413		hypothetical protein	hypothetical protein	Endoplasmic reticulum	MLVIICVLILLLAFIMLSAYKLSIYFNTFMFLSKKINYDKANYISNSSFFKYYYANKMFFGMFGIEFLITVILVAMTLTAYAGYVKTNHINFGYLNNNYGDPVEYSFVKFFIYTIIGLAVIYGGAYMYWFNYDKDGDDKLYASEAHLKTTLIEHLDYKLLYDYYKKTTTEGKYELDTYNLNMKAVASNYFETPSNAFNYSLTYYILNDAKFTLIKSDIFDIIKNIPAILDKDEGANIERIKKAIADKTDFYIIARYNHNNNIALRPLNALIYDLIKLMKTDAANAAANASHIANLEATLNKMKEFNEPAIKDMMGDYDNTQDTFMTTIKLYKDVYDNYYMYYMYSVLLTNFVIIYAVLVFIYILIKIGVSLSGDFDDKWFNTYNFTGYLNNYGMYLLVI…
	BUDVIRUS-cds438|BUDVIRUS	187		hypothetical protein	hypothetical protein	Nucleus	MTELNLLYGGDNLLSDNSVIDRKENTYSSKISSQQLHQMALSNDNGTQASPHASQHASHAPSPPQSQSMNIAQQQMAQQMNIQQAQQIANQQLQQQMMNPQQAQSEQMYKRKPEYNFLDRMNLKKTEVIKLALFSLVIVLGISIDRMLTHYLSRYINDNVLTDFQEILLRLSYPITIFLVLWIFKAI
	BUDVIRUS-cds439|BUDVIRUS	175		hypothetical protein	hypothetical protein	Extracellular	MKSIDYENMFIYMSLVFAFCIFIILLYGCAFASASVSRGGSQIYENFLNEDDKGDIKSQVVSLLTELEGKDTTSADDKKKLSDALEKINNNNISITELKTIIDLLKEMMPKTASKKSSAAKAPSTTAKAPSTTATAATAPSSTTATAPSSTDAASTSKAPTAPSTDAANAANASP
	BUDVIRUS-cds441|BUDVIRUS	357		hypothetical protein	hypothetical protein	Nucleus	MNANAASIYDVSCVRDIYNIIKKHYDYASAAAGFKITEAPLTVFDGFRRDLQDNSNKFFNFEFAYKYMLKCSRCYHITYKELNMYVLLRTKMTPQMRTQLFRNLYRVYLISQIYQISKRGDYIFNYFVIMNPQKRCLPAKKGQIMDAVNINGGYTYINKNNIYIIRKEDYNKVIIHELLHHNTLIHKQEWEEQNIKRLKAHFKIHPNMLLIPNEAIIETYACILNTVFYSIETGTSLRENLKRDREHSINLTKKILDRQGDQLWDEKTHSYCYIVFKTILYVYFNEFLKIYKYHNDTEITDFLIKYSGKTSQKVKQAKRINAKTKQKTKQAKRINAKTKQKTKQAKRQDNRLKQTIY
	BUDVIRUS-cds443|BUDVIRUS	570		hypothetical protein	hypothetical protein	Extracellular	MLKYNNDKICEEKDPKKIDKKKCNMDCDTRDPEKFNLKKCNQSLYKKITNNTDLLKHTRCLFMTYDEYTQDKVHINNNMCCRVFDSVNDKDIKSTIGNELENIKKMLRPTYLKIPLPIYMMFAKKLETVNNDAIFRGNYTVVLYIPNLYNYNGEGKEYTLFPSLDAFSKQNRWMELMTSRFSKYLDIVKIGSTDEKGDKIKKKNYLRTDLTQTCFNMGCVADGRETFMIPAYSTKDAELSVSVENISPYYPKKCLKTPYYNKHMMDFSPEDEIRFRGSADVLSDGFDVNLHCSPENVKKYEGLATKDKETFDNFLCKQIAVCKSYLPKEEIADPKNPKKAVAKKKEPEEPEEIKYKSDYDRIICENTDKAKVETLLSDFYRKHIKSGTDKEKYSADYNN…
	BUDVIRUS-cds445|BUDVIRUS	397		hypothetical protein	hypothetical protein	Cell membrane	MEAIEYLVYTLLFLVLIAFIGVIGYIIYDNYTYKNNLTADLNTNFLDINQNFNSTSNIIRKLHIKHSSNFNVLDERIIASSDALNKNIDGVNTKYMASSNIFDNKITDIYSRNTMNSNLFANQIDTFGYNMNKYFTFNNTANTPYNDANKKLFEYRTLSGNASGSGTSTTTSNITGITGTGGTDNMSVYSRLDLITKTTATAGLKVNSDNTDGFEICNKAGNSCFNMFGDSDSLYIYGRNDTANNIYIGSANKKTAPIRIEGGTVLLNDIQGSNYTMNSSNAIIDYINFTSNRIMADVLALHASQTPEAQAAAQAQATAAAQAQATAAAQAQAQAQAQATAAAQAQAQATAAAAAQAAAQAAAQATAAAAAQATAAGGAAGGAAAQTEGYRQQSRYY
	BUDVIRUS-cds446|BUDVIRUS	426		hypothetical protein	hypothetical protein	Endoplasmic reticulum	MKYKSVSLNIIFTLLFLIMSALFLIYIFRNIQDRREGFLEGDSYSWKYGESNTCDGDLNTNTELRNTKSAFNTNGYNRFDNTELYKKDNLRNASHPYRNYCDVMTYNDLLAYKCLNKSPIAMREVLERTAVDIASTIDYIYVYDEKSLYSFILSKIQAKKEALGTKIAGPVYVCISQSPYLRYKNEHTKTDGIDKLLGARVDILNNRNPYYFEKISSSGAQSFSTTTSDGTETDASSSPIISSLYCHILIVYPLYTRAMVLKETLKSRQTVVIKKFLEETMTTHYTDNELCFIKCNKSTTLNCGCLTRTTVSPEAPLNTFFTTADTTVSPLAALNTFFSFGSPATAGAASGSINDARDKPSYQSICYDHTNNNAPSNFTMMYFVNPYSDKYGEGGIIAD…
	BUDVIRUS-cds448|BUDVIRUS	99		hypothetical protein	hypothetical protein	Cytoplasm|Nucleus	MDGRAASGATTGGMTGGATNGAMTSVSFDMLMENKTSEIMALYEEKTSKTKSKKMTTDPSSLDFHSKRLIHSINAALDKKLKGSAAYKRKCEKELSDTT
	BUDVIRUS-cds452|BUDVIRUS	200		hypothetical protein	hypothetical protein	Cytoplasm	MSYAPIYSKLHELDARISTLENAPKPDVASVPVAPPVVNIAPVAPVAPVAPVVPAPATLAEPVPSVQSTNTDAFDVSILAAYATKAELPDVSGFATKADIPDVSGFVTKAELPVVPDVSGFATKAELPVVPDVSGFATKADIPDVSGFATKDELPDVSVFATKDELADLYMKFENAVNVIAQLNTKINEANEKIAALEAA
	BUDVIRUS-cds454|BUDVIRUS	135		hypothetical protein	hypothetical protein	Endoplasmic reticulum	MSVDIKKKKIKEEGAAGAAAATTGAETDIEKYIEKQIEIKLNSLLETLPAKIPKDIQVKPVYNLTIKELYKNTLQTLIDIITDIVDVYSKKDYVNSNNYIYILLSIFMKDDRKIYVGIMLVVLSFIVYFVDGVSV
	BUDVIRUS-cds455|BUDVIRUS	232		hypothetical protein	hypothetical protein	Endoplasmic reticulum	MIVYNDILNKYSYILVILAVAYYILSKNKASILLTIIIILAAFYYINNYIKENEVLFKAEGAKKEEKIRKEVKDIVEVATDNFYINKNSKNVKYLVKNKEFMEILFNIRFIKKFDKTRYSNMVINMDKLMKIYIYILADRYDTNTYLPIFNDIKNSILEIFYSLIFVVPNQFKHIYGFVPQTEIDKSLSAFRNKTTDMLTVITNYARIDKQIVYINNDKYMPYEKNKESTLP
	BUDVIRUS-cds456|BUDVIRUS	186		hypothetical protein	hypothetical protein	Nucleus	MSSSTSGTGTGTDGASSATGTGDTSTGGTASIPTYADILSKMEYGDNSTDASKLNAIITANPTLFELPTDAIDKNALNCSISAPVNFLYLSTIRGGRKMNSDASEVNSMNGEVMNGEVMNGGGCGCGMNGGNIMNGGCFTCKKGVKNITLIYSGIHIIIPKLYSKYRAAKTAKTAKTAKTAKAGKK
	BUDVIRUS-cds458|BUDVIRUS	87		hypothetical protein	hypothetical protein	Mitochondrion	MIEYSIGELKYYYSNYGSESEGNADADYTKDDVESINFLEDTLSNAIDDDHINNNVYHIFPSIAIGAFAVFSTVSYMAISTFIALNA
	BUDVIRUS-cds459|BUDVIRUS	457		hypothetical protein	hypothetical protein	Cell membrane	MTSPRKNTSRSSRMKGGSAAGDWLSRVFDDLKKIFKVPTYKYLFSMLLVISCVFFVFATIIFVNACINLHKTSFDYPAREGHKKLIDTPIFEYLKTNNFLVVDKFLLNADSRLKPPSVAYWTVVGIMLGVLILIFIHYLILSKKEETKQDIADYHTGLTDNYPYLAIAAFPYFFIFIIVITFNSIQVKNAGDLNNIKIEGITEYKKADLDIIKEKLQKIIYENDAGLSKDDLLTVFKSYEKPPINTDADAAAAPATKVPVVPIDIEAIVSIYKHNITSLGKTGDALKQYQRKYINYIDEYFNLLKYNGADDNDNYTKFYLFGLIEYKDGDNANPSYTGKVKKYRDLIKDNDKGEGLEIVLISYINSKIRGYFIAAISLYTILCVTTIVILLIFNKDLRM…
	BUDVIRUS-cds460|BUDVIRUS	1923		hypothetical protein	hypothetical protein	Cytoplasm	MPPKGMKKAVKAPVKGDVKGDAKAPVKAPVKAPVKEVAKGDAKGDAKGDAKEVAKEVAKGDAKEVAKEVAKEAAKKDEAEAKAAAQAKAKAAAKAAAKAAAKAKAQAKAAAEAQAAAEAKAREAIRVEEAQAAIRLKKEEAEAVAAKEVADAKRRREASAAAANQARLARLAEANKQKDKAAAAAKKLAEPTQAPEAAKKPIPVEAKKPNEPVAKKPVAAPVAEKKLVAAPVAEKKPVAAPQAPQAPQAPQAPQAPQAPQAPQAPQAPQAPQAPQAPQAPQAPQAPQAPQAVAVALEIPKPDVPVVITNIEELKKTLYNEVIKNKKDKDQPITIATTIATLLENNLRILGNDEDIKLIIKLIKDTVKADSFKGLELNSKKAYLVYLYNNIIYAISLYEI…
	BUDVIRUS-cds461|BUDVIRUS	504		hypothetical protein	hypothetical protein	Nucleus	MSKKPLVPVKRPTKGRGKGNCRGLKKLMKEVDSIAKGLKEVKEVKGFKGGGWFSKSTNKDVKEVVATNYYDKLRVFFENPENIANIKRLKEGLVNDVLGTMAIEGLEVLWSWFESTEKVEIEKAAIIKFVSIIRDINKLDQSHLNKIINSKNLNILTYIDKISTLVMIKMLIDVYNSRDKEIIDVEVFDLAIDNELIILIDKIIAEFKGKKDNDVLKDLTADLINFKNIKDDIISISQYYNSDGYDDDDTLKVLTIVKKLKARRDNVLQRMKELMNKINIKKKRYLNSNDILLYKSFLAISKEIKQKIKNIEGDMIREKDFFGMYNFDKYIDVDNVKNIKRNLKKHQADINAGAKSSPNIIYDYNKWYYLYKDTLNNEKYIYDFLKREAPDVVDEEVED…
	BUDVIRUS-cds462|BUDVIRUS	44		hypothetical protein	hypothetical protein	Cytoplasm	METYIYDAINEILIRFIQTQKPADHYKMQVGIIKDMIKNSRNVG
	BUDVIRUS-cds465|BUDVIRUS	401		hypothetical protein	hypothetical protein	Cytoplasm	MKPILKKPKAIKEPTKKPKALKDARLLKDTRLLKDTRLLKDTRLLKDAKALKDARLLKDARLLKDTKALKDTRLLKDTKALKDAKALKDAKALKDARLLKDARLLKDARLLKDARLLKDARLLKDARLLKDARLLKDAKALKDAKALKAPRKYKKGGMPSSTSKTRKTLSSLIPLPLKVSSSRDTLIPQSVSRKPKISMKYADEYIEEPELIELFDFYRLAVSGINTPANFKTITRRLLEKLRIMNNDVKIEDYLEELEQLKDEGERRKYNRVLHFMPSFKNKDKDIEYHQARKNFLDEIKTNLIDPYLIEETDQYEQKRVKITQEFKDTLLQMIKKKKDINEKYEALLRKIQSQRHAEEERKKYDALYPKPYIRTRHTEEQSGLNVRYVPPMMKHQTS…
	BUDVIRUS-cds466|BUDVIRUS	333		hypothetical protein	hypothetical protein	Nucleus	MKPVKKPKTVKEPVKKPKTVKEPVKKPKTVKEPVKKPKTVKNPVKKPKIVKALKAPRKYKKGGMPEHSNNADVLQSRLLPKYIRSGKLQILPQSIMDDLLNVNKVGHTDTLRPEQLSNTVRYTRKEKPEYIDDPRLLSIFLTYNLAVKYIDNRDASKSYTIKLLKDLKILNDDTAIDKELGNVNNIIKSKDNDEILTFLNNIKTKFIDPYLIEDGDGVKSTPQFKNRLLQMIKDKEEYNKNKEIKNTPNKHQMEMEKAYSDALYTDPTSGRLPDKKSNQLSRKPSEPSKPSKPSMPRPFPRVYYTSNYVPAKLNLGSVVEPTRREYRVDRVEH
	BUDVIRUS-cds467|BUDVIRUS	1141		hypothetical protein	hypothetical protein	Extracellular	MVPKCSLTGYNPFLQLLGLLFMAVILVIVVIYYLQVYHTRIVEKYTAAAASGAIDNTTIDYKNEADTGDRSTYPQDKYPGAKMELVGEQSADATETDTTKDIYKLRDCKVYFTDDVGACDNQQDIPTKTCSYKFDGWKEFDTYTDNNGKTLTYPKKKYKPNASNTSELINSHFTSKCFKEFDNNGKGSAKRFEYVENKVVKYDSKGTQDNTEIDTNIFGGKKYTSIQFMNTENAADNLAKVIESICSLKYNPIRDLTDKVFYKFVFDSNRNITSIQKLGLEADQKSFNVVQEDALTDFASLGSHGLRFDDNGKLQIFINSTTINATMNIYKFNYLTNICASAQIKDYTKYSSKNINISNFVAFEPLNNTKEKTIEINNLNLVEQDKKRLYSVKNGDAYI…
	BUDVIRUS-cds468|BUDVIRUS	57		hypothetical protein	hypothetical protein	Nucleus	MVSYIILNMVSYIILNIIPDMVSYMVSYIILNMVSYIILNIIPDMVFYIIHNMYFIF
	BUDVIRUS-cds469|BUDVIRUS	152		hypothetical protein	hypothetical protein	Cytoplasm	MVSYIIPNIIPYIIPNMVSYMVSYMVSYIIPNIIPYIIPNMVSYMVSYMVSYMVSYIIPNIIPNIIPYIIPYIIPYIIPYIIPYIIPYIIPNIIPNIIPYIIPYIIPYIISYIISYIIPYIISYIIPYIIPYILPTTHSLYYIYNNLISYPR
	BUDVIRUS-cds471|BUDVIRUS	123		hypothetical protein	hypothetical protein	Extracellular	MSPMLCYRRYGKLYANAAIAAIVAITTNANAYLPPSPATSRAHHATAHHANAHHATAHHATAHHATAHHANAHHATAHHANAHHANAHANAHHANAHANAHATYPPTPLYASPVPPSSYKVPV
