# Supplementary material for: Isolation of a widespread giant virus implicated in cryptophyte bloom collapse
Source: ISME J. 2024 Feb 24;18(1):wrae029. doi: 10.1093/ismejo/wrae029 (PMC10960955; doi:10.1093/ismejo/wrae029)
Supplement: Supplementary_Table_S2_wrae029 [file supplementary_table_s2_wrae029.xlsx]

## Sheet: Sheet1
Supplementary Table S2: Annotation and classification of genes found in the Budvirus genome.
classification	broad functional category
protein_id	protein sequence identifier
COG	Clusters of Orthologous Groups category (if available)
pfam domain architecture	PFAM domains found in the protein arranged from N->C
cellular_localization	predicted cellullar location (by DeepLoc2)
sequence	protein sequence
classification	num	protein_id	length	COG	description	pfam domain architecture	cellular_localization	sequence
Posttranslational modification, protein turnover, chaperones	254	BUDVIRUS-cds254|BUDVIRUS	341		alpha 1 2-mannosyltransferase	Glyco_transf_15	Cytoplasm	MIKAAIFILTQNTIERKVYLKTSLYFLFKNFNAKYKYPVIILHEGDYTEDAKSDILAGVRGECRNLVSFKEIDKEDFTIPTHIDTDKMNEIIDLHIVPYWRNQKYRSMCSFWLKNFYKYTEGYEYVMRIDDDSIIEEPIKYDLFELMRDKDYTYLSNIIHLDCSLCNYGMKEFFIKYNEAAVAAQEQEAFPVIKVSLEKINELFMGHTLKSDNGYFENFKKLYRSLNNNEEYVGDTVELSMPFMYYNNFNIISVDTWNKPEIQDIVKKIDEQGYIYYCRWGDAPLQTIILSLYDSSRITKVNFKYSKRLQREAFKDDEGALHSFMPNDYENNSCVMKNSKK
Potential transcription factors	123	BUDVIRUS-cds123|BUDVIRUS	224		BET Bromodomain containing protein	hypothetical protein	Nucleus	MNKIDLCKTIQMNVSKLTESENLELFKMILDTKANYTKNNNGIFLNLNWIEEELLVKINNYILFCIKSQNEISKYELMKTLLNDSINTKDINDDDYASSGNAFNDALGAVGGVSGVSGVSGATNDTGANATAATAANATAANATAANATIDAASSTSIPTDTTASSTVDTDGSGQIPAANSINPKQKFSSSMKFYLLKKKFMKQNTCYNACLENDLSYEDYLIT
Posttranslational modification, protein turnover, chaperones	44	BUDVIRUS-cds44|BUDVIRUS	338		cd11301 Fut1_Fut2_like Alpha-1,2-fucosyltransferase	hypothetical protein	Cytoplasm	MNTIGAIVYGDISIQLFVVFAILSYYFDNKCADYKFYTREDATQQATQHTYFWDTIFSNIGSKVYPDKTVKETYTMALDYVYKEIPVYADDAIVDGYFRSPKYFAHNIEKIKTLLGFEEKINNVLAKYPEYSINKTIVIQHIINCDIQERSGPADNNHHIQLYQVVHKPKYFIEAFKVLLERGVDIYDYDILYVCRETDNKIVNYYNQEINKALKELTGKDLRYKKVSDDIPVWEQLFITTSAKHHIIPNGTFAWFGAYLSTSKDAIVCYPKTWLGSKFDGTIAEDDLFPNSWYKVAGNNTDDLFPDNWLKIDEGYNETDLSPETYYKDIRIVNELQK
Posttranslational modification, protein turnover, chaperones	129	BUDVIRUS-cds129|BUDVIRUS	310		cd11301 Fut1_Fut2_like Alpha-1,2-fucosyltransferase	hypothetical protein	Cytoplasm	MNNLYTTVDISGGLGNRLFQLAYAIYFLRLSKKQKIKRRLVFAKSSVSSYWDTIFKGLFRIIADDEYNNITFASYNSISPHKFIEPPSKAKEHIALKGKYETFKYIGDTLREKMINIVYSNEDIMYPAYYKYRDILNYFGDNTKDDDMVSLHIRRADYSPSSSSSSYNYNLPMSYYADALRIVNKKNVVIFSNDIEWCINNFRDCVNSAKVAPLADYNIYYVSSKIFSEEELGSRAEIEFVLMSMFKHNIIANSYYSLWASFISYYKTKMVVAPKRWYSCDDSKENDEYAEYNEYNEYAELYHKYITHII
Posttranslational modification, protein turnover, chaperones	382	BUDVIRUS-cds382|BUDVIRUS	309		cd11301 Fut1_Fut2_like Alpha-1,2-fucosyltransferase	hypothetical protein	Cytoplasm	MNFVGIEVNGGIGNQLFKIFATISYYIDNSQNYILYTATNMGYRKYYWDTLFSNISHKVADKKEITSKYVAPYFHYKEIPVYTCDTILEGYFQSHKYFQHNINKIRRIIGIDEKINSVLSRYPEYTANKTITVHYRMGDYKNLSAYHPVQKPQYYIDAFKALVSKGIDIYDYEILYFSEENDRELVNEYNWKINEALKNEFGKYLKFKKVADSIPDWEQLLIMTSSKHYIIGNSTFSWFGAYLSSAINPVVCYPNEWFGENYEGTITADLFPESWVKVSDATAANAATAANAATANGSLANAFNHIKVC
Translation, ribosomal structure and biogenesis	273	BUDVIRUS-cds273|BUDVIRUS	178		CDC33 Translation initiation factor 4E (eIF-4E)	IF4E	Cytoplasm|Nucleus	MNNVMNNEVSPANSVSSVSIAKVFLNDSWNMYFHDPYDNNWDDKSYKMLGVISSVDDYIHYFKAFKELFKKGMFFIMRSDIMPRYEDELNIKGGCFSFKVMAEELDNKFFALCANIIGENFANNNDENIIYNINGISISPKKFYYIVRIWIKDRKYAKKEYYNFDIPKYSTLMYKNHI
Virus Structure/Morphogenesis/Packaging	1	BUDVIRUS-cds1|BUDVIRUS	293		Chaperone of endosialidase	Peptidase_S74	Cytoplasm	MRIDGVTGGITNPMGTAVWSIGSDSRIKENIEEASYERCYESMGRLELRRFSYKEGYNRVNRDRVQLGFIAQEVRDIFPKAITAREYKGEFMSLEDMLSIDLSQINYTLYGAVKRLMEKGEVVERRIERMERMLEVCGDGVVEGCGVVEGGGEGGEVVSGDGMVGSNVVVSEDGMVGSNVVVSGDGMLGSNVVVSEVIDDTMTSNVVVSEVIDDTMTSNVVVSEVIDDTMTSNVVVSEVIDDTMTSNVVVSEVIDDTMTSNVVVSEVIDDTMTSNVVVSEVIDDTMTSNVVIE
Virus Structure/Morphogenesis/Packaging	43	BUDVIRUS-cds43|BUDVIRUS	1780		Chaperone of endosialidase	Peptidase_S74	Cytoplasm	MDVIRDLIQTSNASRSKVRIVNNNGIFGVVATNETTPTLPAEIAAPSAMPTAISVVGATSGTIGTTERVISFPYSGSAATKDYTFTTTENLICDILVVGGGGAGGKRHGGGGGAGTLLYHKNITLNGTYNIKVGKGGTGVPSTGFASGNTVLATSGNFSQFIKSDSSQEYYANGGGRGGGWSANSLAITNGGRTYSDSDTTLPLTNKFNGATVSVVNKNYVNTLTSPEGCRGNIGGLQVTNYKGGGGGGAGGVGMNHDEETTVNDGYGGLGLAVDITGTSVVYAGGGNGSDFSGSVSQVFDPSYPTIQSRGGGGFGSDTGTGQNGLDGTGGGGGGQGNDADGFPSGNGGSGIVIIRYRKPSSEIVVSSTIAGTTDRYISFPYTGTATTKDYTITTTEAL…
Virus Structure/Morphogenesis/Packaging	45	BUDVIRUS-cds45|BUDVIRUS	1254		Chaperone of endosialidase	Peptidase_S74	Cytoplasm	MDIIQGLIETGNAGRSGWRIVNNGGVFGVYNNRTSNVSFSVLNNGAIGASSNIPSNIISSYSNINVITNYTSGSSSSGGGSSQWTTVGTEIYYNSGNVGIGTIDPITPLHVYNNIATLPTLISVVGATGDVIGSTDRVISFPYSGTGATKDYTFTTTENLICDILIVGGGGAGGMQIGAGGGGGAVLYGTNINIPLSTYTIKVGKGAVPGEVRGASSEAFGATILGGGSVVNAVWATTNNSPNGNSGGSGGGGKGVQAGGTPGISGTVGTSTKGTILNSSTLYNGNIGGFGQSQAAGVASGGGGGAGSVGGNGYDTKSGGNGGDGVPINITGIQYYWGAGGGSGCHEGIPGNGGLGGGGAGSTLNSVLGTYTGNVGGSGYGIASGKNAGNGTGSGGGGV…
Virus Structure/Morphogenesis/Packaging	68	BUDVIRUS-cds68|BUDVIRUS	3799		Chaperone of endosialidase	Peptidase_S74	Cytoplasm	MIKCINSNIEIYSDDNYNYNNWNLINNKGIFNILNNTSNRVDFCILPSGNIGIGSTAPKSRLDVVGDVSIQGRTTINSNIIVASTLTTAPIAQFGTHANASSNIYLVGGARSRIGIGSASPTVALDVAGATNISGLITANGGLTIPTGRVLNVLGEMNSGTINATNLNVAETISANGGIILPYGYAIIADGGIYTTFINATEIINATQGLIVSAGSLLTANGGISATTLTASGLITANNGLSIPTGKTLVANGSISTTTLEASSNIRVLTTTATAPIVQYGTNASAANNLYFVGGGRARIGIGSSSPTVALDVLGNANISATISATAVTTTAITTATINASAAISANSIASTTTILAGDLITANGGITVPLGKQVVANGGITATTISASGLITATNGIQ…
Virus Structure/Morphogenesis/Packaging	142	BUDVIRUS-cds142|BUDVIRUS	686		Chaperone of endosialidase	Peptidase_S74	Cytoplasm	MGWTVSTFDNKYQIKYGSNTSYLITDDDISYITITDTKHIGINNDTPNPRYLLDINGETHINSNLYISGNLYVSDSEYISSNLYIASNLNVGNILYTSNITGLGRNNSNNLRINYTFPNFVNNSTQIYGNTSFIGKVNIENQTSNSFHLLDVEGSLRASRIYGEGCNIFNINASNITLGILETQHGGTGLSNIIPNAILYGGLNNSVIQTIDTLRFERGVLRAPEFRGALDGGDILAGFVRVSRGGTGRTAIPNGLIPFGNDNTEPMLTTADLAFNTTTKMLEVNTLRLGNSNIYLKDANNIVRNFNYNDLGVFNATSNSFGLVMPSNKDFNTSNGYLSIRKDENAIWLVNEETGGSNIYFPNDIRLEQDIICSIGVNTRYPSFPLDVKGDINTSNGNF…
Virus Structure/Morphogenesis/Packaging	217	BUDVIRUS-cds217|BUDVIRUS	7264		Chaperone of endosialidase	Peptidase_S74	Cytoplasm	MTSLLNVGYGTTNPKKLIHLVQNNVALRLQDIRTTGDRTAGVEFMNGGSEVFSSNNFGTDWRIINSNSLFCIQSGTSNITNNVMNFTNSGNVGIGTTQPRSRLDVVGNMTIAGDIIPASNVAYNLGSSSNKWKDLYLSGNSIFLNNTVISSDGNSNLNIKDTAGSFKNININTLQLNDSGKRIVLGIDTSGRLTYTNASNITSYAITTTNIASANLDSSILAVDKGGTGVGTFAIGEILVGNGSSNVLQNANLKWDNTNSRLGVGTSAPDTRLHISDASTSNTKLLIQNSYVVNTVSGGSSGAIPNEIVVAGATSGTIGTTDRYISFPYTGSGTTKDYSFTTTENLVCDILIVGGGGGGGQFGGGGGGGSILFGSNISISTANSVSIKVGNGGTGSTSF…
Virus Structure/Morphogenesis/Packaging	457	BUDVIRUS-cds457|BUDVIRUS	1215		Chaperone of endosialidase	Peptidase_S74	Cytoplasm	MANSITPGGTSRSIFGVSSGDIVTGGSVTAATFIGAGKSITNINANNLTTGNLGVARGGTGNSSFITNALIFNSNNKLYSDNNLSWEDNILTINSRDFLSDTSNYVSSEASKLTDRINNTESILIQQISTDIVQTTLDVSNYILTTSNILIDYIREEAANNIIYPATSTTLGSVKIGNGIYVNTNGVISLTPEIIYITPPVIYSSVPPIMPVPRTDYMVCKFTYNPLLGTTFDRDNPSRLILPVWCKFTEDSNNILINNEVGAPNRGIRRIKNSGYQGYPENSLTSLELYGDIYISPRNLYMRNVEYMPLDTTYLELNCTSNIATYGNFESGFNINSMFQRYSNWALTIGFWLKVNLYSNEITIIEFSNGDILNLRKLNINYVDNTLTFYMDKIKTPII…
Virus Structure/Morphogenesis/Packaging	470	BUDVIRUS-cds470|BUDVIRUS	1623		Chaperone of endosialidase	Peptidase_S74	Cytoplasm	MITLNNSNIDFDIDNKNLGSKYSILLDEGTCNIIFRTYGEDRMTIMSSGNIGVGLANPTAPLEVAGIIKATGAIISTGSGFQGKGVNLTEIPITGVLNLLPTLQGLTGNVGSVVLNIESTSNALVNRILEETTYGSNYTFRINRELNTRVDNTSNYLLSTSNFLVNRVVADITRTSNILVNRIMEEVGFGSNYLVRMDTNASNLVATTSNILVSRILTEVGFGSNYLLRLDANASNLVFSTSNILVSRILTEVGFGSNYLLRLDNNASNLVFSTSNILVKRIVDEVGFGSNYLVRLDTNASNYIITTSNLLVNRILTEVGFGSNYLARLDTNASNLVATTSNILVNRILTEVGFGSNYLLRLDTNASNLVATTSNILVNRILSEVGFGSNYLLRLDTNA…
Virus Structure/Morphogenesis/Packaging	472	BUDVIRUS-cds472|BUDVIRUS	656		Chaperone of endosialidase	Peptidase_S74	Cytoplasm	MMMTSNTTQGTSTVQGSTQTQTSTTFTATFSDNAPSVHEAVSGSTTERIMIFRVVRTHTFTVPSGGLNCDILMIGGGGGGGSNGGGAGACIVAINQTLIEGTYQVYIGSGGPSGSQNNPGSNGSESYIYRNSYGNLYNARGGGGGGANGFAGFSGGCGGGAGYGTSVNISGGQAVSTNTVAGNTNIGPTTTTTYSVMGNNGGGNAGSSSGAGGGGGIGEPGATPGVGGNGRYDKTINGTTYNFRDWFANGGNSFGVLSGGNYYIGGGGGGAAAGSAVSGGLGGAGSSGTSPVANTGSGGYSYDTGGASGIIIIRYRTQITTSTTTTTYTHTPTSTTTLSTTLGTPSIELVRGTQGDSNTDYKIGNYNGDFIVKSSVSSVDSDYIRMLGTNGAIYNFTNS…
Virus Structure/Morphogenesis/Packaging	473	BUDVIRUS-cds473|BUDVIRUS	1440		Chaperone of endosialidase	Peptidase_S74	Cytoplasm	MEIVGNVNITGAYNINNRNVIADTSNYILSTSNILVERINANSGSGGALTSGGNLTLSNNATSNTILSIQNNFTSNYTSNYTSNVVTVSGTPFTADFSGAGNTAPSVHEAVSGSTTERIMIFRTANVNHTFTVPAGGLNCDILMIGGGGGKVGGAGACIVAINQTLPAGSCVVNVGAGDATGSSNGADSFITVGGADRYRAKGGGGLSNISNSPGNAGGCGAGAGNNTDTIAESGGAAVQTNVVNGVIENTPPRITSTYAVMGNAGGNNGTIIYNGGSGGGIGAAGTTAGKGGDGAYQVTLTTSPTTTINFRNYFANGGNSFGVQDGSTGNYYIGGGGGGYNGNDGSTWQAGGLGGGGGVNNGYAGVANTGGGGSGGGYGGSGIIIIRYRSGTTTTTPT…
Virus Structure/Morphogenesis/Packaging	474	BUDVIRUS-cds474|BUDVIRUS	1294		Chaperone of endosialidase	Peptidase_S74	Cytoplasm	MIICSASNIDLIQGTLGYGDNTEGVNITDWRISNTQSAIAGQSGVFNIFNSSSITPSISIVDSGTVGIGTVPSVSSASKMEIVGNVNITGAYNINNRNVIADTSNYVLSTSNALVSRINASGGGSGSLTSGGNLTLSNNATSNTVLSIANSNVVYGTLGVPTIELIRGIQGDTNTDYKLGNYDGNFKIMSSISSIDTDRLSINSSTNSTALSIINRDFVVGSVFPAITTDLNTTGTVSKAAITSSTDRFMVFTTGAGTFAVPTGGIECDILMIGGGGAGGNGSGAGGGGGGAGACIVAIRQTLATGTYTVNVGAGDTASGTTTGAGGDSSIILGTTTLYLAKGGGRGEYNNNGINRGGCGGGSGTTVVKTGAFAVNTNIVSGIIVGANTITSTYAVFGN…
Replication, recombination and repair	266	BUDVIRUS-cds266|BUDVIRUS	334		clamp loader, small subunit	hypothetical protein	Cytoplasm|Nucleus	MSKTAWDKLEEVFPDIIRGNERYRLILENILLSSNNKLLYTPIGFPIDTFLNLLLIRLLNITAPFNKTEHIWDKSISYVENQYYIDIDLMNPDNIKNIEKITPFMLHIISSKNVNMKKHIIVIRHIDLLSSLNCDFRIILEKFSQNVVFISTTHFITRIDAPIKSRFSRFRIPLFTFNEICDIFTNHLDISMNDYLLETRPRNIIKAIFIAELERHPASSEILTKEFVELNYPPFVEFIKTYNKNKNNLEEIRGLSYKCCQFNISIQQITQDFVRLVDYGTYYLNIRGVSGTATKDILKCEIIKIGTEIDYLLSQTNKCKEPLYIENLLCHLLI
Amino acid transport and metabolism	358	BUDVIRUS-cds358|BUDVIRUS	399	E	COG0019,E Diaminopimelate decarboxylase	Orn_Arg_deC_N~Orn_DAP_Arg_deC	Cytoplasm|Nucleus	MKKGCAGKETRDIIKGYIKENASSDGAAAAAPATAPDEPFYIVSLDKVEEQFNKWVEYLPNVKPYFAVKSNPDDKIIRLLAKLGCGFDCASKNELKNVLGVVYNPNRIIFANPCKVSSHLMYARENDIAMMTFDSIEELEKIHNIYPEAQILLRISVDDTNSLCKFNSKFGCPQSNIIKIFERAKSLRMNLVGFSFHVGSGCSDARSFYNAIEDCSITYKASQDYGFNISVIDIGGGFPGVDRGIRFADICDNINMAIADFFLYETSNNIIRFIAEPGRYFTEATHTLVINVIAKKKEEGVIKYYLSDGIYGSFNCINYDHQKPELIPLLPRDQYDPIYNSTFFGPTCDSLDCIYKDVPFVELNVGEWIYVEDFGSYTVSPSSAFNGFSVSNKKYIYTH
Transcription	55	BUDVIRUS-cds55|BUDVIRUS	1512	K	COG0085,K DNA-directed RNA polymerase, beta subunit/140 kD subunit	RNA_pol_Rpb2_1~RNA_pol_Rpb2_2~RNA_pol_Rpb2_3~RNA _pol_Rpb2_4~RNA_pol_Rpb2_5~RNA_pol_Rpb2_6~RNA_pol_Rpb2_7	Cytoplasm	MFSNVCWDVLDIYFQKGGSPESSNPLVKHQVDSYNKFIDNTLGQIIGGFNPIKVKITNQKAELPDNSYNISINILNPSIVKPNYQLPDGTQNIMTPYIARMNNMTYSSGIYVNVHISTEITNKSGMTEKFDKTVNGVYIGKIPIMVRSKLCVLSQMQGICEENKNECIYDFGGYFIVNGNEKVLISQDRINENKVLVFHPNNNAEGLYAEIRSMCDSTYLPPKTTCLNMSGKLNHMGRIIRINTSFIRSEVPVFVIFRALGILSDREIINHIVYDTDSEKNQRIINELMACCEDACDINTQEQAENTLIKIMIGVNKNNDHETNKAQLHNNLLNDFLPHVGKSYRRKALYVGYIIRKMIRIYLGYDTYDNRDSYINKRVDTPGVLMSNLFRQCYGKMTK…
Transcription	444	BUDVIRUS-cds444|BUDVIRUS	1629	K	COG0085,K DNA-directed RNA polymerase, beta subunit/140 kD subunit	RNA_pol_Rpb2_1~RNA_pol_Rpb2_2~RNA_pol_Rpb2_3~RNA _pol_Rpb2_4~RNA_pol_Rpb2_6~RNA_pol_Rpb2_7	Nucleus	MSNNEWDILDLYFKNHRYPFTGHHLDSYREFIKNQIPFIVKSYNPITMIKYNDAKEEIFKIEIFVGGKEGTELSISRPIIYEDGCPKLITPYDARMRNLTYETHLFAEVSVNISSLDEDGNRNIEPPVIFKNVAIGSIPIMLHSDICILKNQGSSILSKLGECPYDTGGYFIIDGKEKVIIAQEKIVTNKLFVSALKDHKDFSHKGIIRCVADKGNLMPTNTQFYFVKNPLGRNTRLDKALDKAFDMDKDPNKSKHRDDSEENVSGKYENSRGAIYVSVPSFKEKIPLFILFRAIGVQSDKEICKMIFGTGYTKIEQEYFDNLIRPSIIDARYFNKDKETMVYTQQKAIDYLKFSVQYGTVEHVKMVLSKDFFPNIESFENKKKYLGYLTLQFIKTAKG…
Transcription	396	BUDVIRUS-cds396|BUDVIRUS	1526	K	COG0086,K DNA-directed RNA polymerase, beta' subunit/160 kD subunit	RNA_pol_Rpb1_1~RNA_pol_Rpb1_2~RNA_pol_Rpb1_3~RNA _pol_Rpb1_4~RNA_pol_Rpb1_5~RNA_pol_Rpb1_6~RNA_pol_Rpb1_7	Nucleus	MSIYPELSYNDQKVEIQDVRGIQFSVLGPQEIRNRSVVEITKTDTYAGSEPIVGGLFDSRMGVLEHNRICCTCEQKNIFCPGHFGHIELAKPVFHAMFFDIVKKLLNCVCYKCSKCLISADTDKEFKHDMQRILSIKNNQKRWEAYFKLCNTTTKIRVCGDDGTVGCGAVQPTKYVKENSMKIIAEWKDARKQSANKNGEKLADKVVQEFTAEDILKIFSRITEKEMEMMGFNPKWNRPEWMICTVLPVPPPAVRPSIIEENGQRREDDLTHKLSDIIKTNKQLSEKICKGASEDTIKYVAMLLQYHVFTFINNQMPGLAPAQQRNGRKLKSVSDRMKKKEGRIRGNLNGKRVDQSARSVITPDPYISIDELGVPIKVAVNITFPEVVNDYNIDKMREL…
Replication, recombination and repair	401	BUDVIRUS-cds401|BUDVIRUS	236	L	COG0164,L Ribonuclease HII	RNase_HII	Cytoplasm|Nucleus	MTTIAAKAASKETAANAAKAAAAATADYIQSSDITMFVAGVDEVARGTFVGPVVAACVVLPHILTDDKYKQIKDSKTLSEKKRTELAKFIKTNAITYGIGTASVEEIDDINILHATMRAMHRAIDEAYRKHPFHKLLIDGQYFKGYTPPGLDSELLDYECIPKGDKHFLSIAAASIIAKDYHTNLIYDMVEENKELVLYDIKKNKGYGTPKHLAAIKTHGITDFHRRSFGICKTLP
Replication, recombination and repair	409	BUDVIRUS-cds409|BUDVIRUS	1224	L	COG0188,L DNA gyrase/topoisomerase IV, subunit A	HATPase_c~DNA_gyraseB~Toprim~TOPRIM_C~DNA_topois oIV	Nucleus	MPPKKNANAAAASVATNAVVPSVPSSVSVPTKNVEDKYKKYELLEHILALPDTYIGSIEPQKITSYIYDEETKRMRSDELTYIPGLLKIFDEVIVNAIDHSMRLRADEAKGKADIKHVKNIKVSIDKETGRITILNDGNGVDIKKHSSYGDLWIPELIFGELLTSTNYDKGEEKIWGGKNGYGSKLTNIFSKEFVIETIDHNAKKIYTQTFTDNMTKRTKADVKASSKAPYTQISFVPDYEKFGMKGMTEDIYKLFNRRVIDACATTPKDVSVYFNGEKLMIKDFEKYCELFLDKKEQPFVYEAAGERWEVVASISGSGSFEFLSFVNGINTIKGGKHIEYITNMITKNLVDMTLAKKKKTVKTQHIKDNLFVFVKALIVNPSFDSQSKETLTTPVAKF…
Lipid transport and metabolism	268	BUDVIRUS-cds268|BUDVIRUS	242	I	COG0204,I 1-acyl-sn-glycerol-3-phosphate acyltransferase	Acyltransferase	Endoplasmic reticulum	MPFRFILFTAMMILSIHILQPLKNESNIICGILWFAKMFMYILSFNINISKEDLVKYMEHLYSDKKFICTFNHTTLIDGFVLISAFPRSSYLILKVIIYATIGYTDQINDLLGNIFVEKGHTSNKIKERVDSRKSGDKVLFIAPGSGNTSAIPGSITEFSSNGAFVHKYPILPIVVKYEDESLNYNHDNGESMLHSCLKLFLVRDYNIKIKVCDMVEYAEDETIEEYKNRVYEIMNETYKGM
Nucleotide transport and metabolism	279	BUDVIRUS-cds279|BUDVIRUS	354	F	COG0207,F Thymidylate synthase	Thymidylat_synt	Cytoplasm	MYFNGENGYLNLLKETLDNGEKKATRNGNVISMFGCMTNFKDVSLSFPLITTKRMFFRGIVEELLWFLRGSTNADELKEKNIHIWDGNSSRQYLDSIGLNYPEGELGPVYGWQWRKFGKEYETERYTVDASDTDEDIYNDMGSSDSSDNTSDSLNSLINYIYPDDMSINPRDGIDQNGIDQIKYVLEELSKDNNSRRAVLSGWNPTDLKKMALPPCHILYVFNKSSKGLSCHLTLRSSDLFLGLPFNIASTALLTQILAHILYMPANEITLSICDAHIYEEHIPQVEKQINSGTGDGSGSASGQFNFPKVIIKKDAPFLKAPIEDKIKWIESLVYEDFELLNYKCGAPLSAVMK
Nucleotide transport and metabolism	419	BUDVIRUS-cds419|BUDVIRUS	338	F	COG0208,F Ribonucleotide reductase beta subunit, ferritin-like domain	Ribonuc_red_sm	Cytoplasm	MSMSISKNNEPSSEPFEPLLEPSNRLTIFPIEHYDMWEMYKKALSCFWTPEELDLSKDLIDFNRLNKNEQFFIKQILAFFSSSDTIVNINLGERFLNEVQVLEAKFFYAFQMSIENIHSETYSLLIDTYFKEPKEKHEALDAINYMPCIKKKAEWCFKWINDESAPFSQRLLAFALVEGVFFSGAFCSIFWLKERGMMQGLSFSNELISRDEGMHVEFAVLLYSKIVNRLPQEVVHNIVREAVEVEKNFIIESIPCSMLGMNSALMSVYIEFVADRLLTQLNYDKIWNSNNPFPFMERISIESKTNFFESRVSQYSKANVGSKQEHTDIRKFSLDADF
Nucleotide transport and metabolism	421	BUDVIRUS-cds421|BUDVIRUS	814	F	COG0209,F Ribonucleotide reductase alpha subunit	ATP-cone~Ribonuc_red_lgN~Ribonuc_red_lgC	Cytoplasm|Nucleus	MRVIKRNGEMEDVSFDKVLNRLKNLSAGLTIDVTEIAQKVCSRIYDGVKTYELDELAAYLCSSLSIEHPDYSILASRIIVSNHHKNTSPSFSETIQTLYNNVDNHNNPIPLVSDELYNVVSKNKEKLNTCIDYQRDYLFDYFGFKTLERAYLLRVDKKIVERPQHMWMRVAIGIHGNDIKEVLQTYDLLSRKYFTHATPTLFNAGTNRPQLSSCFLCSVNDDSVSGIFDTLKEVALISKYAGGIGLHIHQIRGNGSHIRGTNGTSNGIIPMLRVFNNTARYIDQAGKRLGSIAVYLETWHCDIESFLELKKNHGSEEDRCRDLFLALWISDLFMERVKAEGKWSLMCPDKCKGLSDVYGDEFKELYEKYEREGKYTKQINAQDLWFKILEAQIEQGVPY…
Replication, recombination and repair	210	BUDVIRUS-cds210|BUDVIRUS	560	L	COG0249,L DNA mismatch repair ATPase MutS	MutS_V	Endoplasmic reticulum	MDEETLKDFEELFDFDASKKQIILNKIITDDIITGNKIDISDDVYKDTGIDKWISQLPVLEGSQILIEKLIRHPINDKALLVKRQNTMITYDIDIEILKEYENDILWIYKIAEEINNNASIEILFPSTFIINYINYIEQVLDLYHLYKIYFIPATSILYPLSTFIAPYVYLTNYMKMDISFASYLEIFYNILQLLFRTTGNFRADITKFVSIFMYIGVYLYNMYQTYEIALFLHNTKHKLHAKMQGLVHFVRHSQNIMKNLPTNLIAPFFNIKETYQRISINNSMTDIYRIWKDDGLKGDLSSLLKTIYAVDAIDTINKLLLSGTGEWSRVAYGDRTLFWDAKNPVLNITQVANPVNLDKNIIVTGPNAGGKTTYVKTILANVILGHTVGITYSVRSQM…
Replication, recombination and repair	422	BUDVIRUS-cds422|BUDVIRUS	988	L	COG0249,L DNA mismatch repair ATPase MutS	MutS_I~MutS_III~MutS_V	Cytoplasm|Nucleus	MIEDYLEYTKVYKEKYGDKCVVLMQVGSFFEIYTIYPNTDVSHNNDVYVIAELCGIQTSRKNKTVAEISLANPVMAGFPLASLPKFRDKILASNYTIVLVEQVSEPPNPQRRVTDIISPGTNVNIVKKQSNYIMVVYYEVIEGYIIAGISGIDLSTGKTFVYEVSSTKDDPEFANDEVFRYISTYNPAELIIISEKVSDDYKKRILKNLNINSIRVHYKWDKYEHLAFFSNLNSQRDILEKVFVVKKGFLSIIEILNLERYNNARFSFCCLLEFAYEHNADIVKGLEEAPEVFEMNKNMCIEFNSAIQLNVLGLYPDDQPLIDILNRCATAFGYRTFKERLLQPMIDVGAINRAYDDVDMLLKDSRYLIVRKHLSSIMDLERLKRKMKTNRMAPQDWVS…
Replication, recombination and repair	66	BUDVIRUS-cds66|BUDVIRUS	275	L	COG0258,L 5'-3' exonuclease	5_3_exonuc_N	Cytoplasm|Nucleus	MNTIYFTKNNIVLIDSSYYVFHRYFATYRWFSFQNIDVSVDDITDNEVFITAFYKHINNDIKKICKKWNTHKDNIVFCVDCQRTEIWRNDIYDTYKATRVQKNNFNKKIFSIFSDYTNSLGFKYISQSRLEGDDVIYLTQKMAKAAMTDAADTADANIVIITNDNDFLQLVDTQTLVYNMQFKELMKRGYNNPKVDLLFKAIYGDKSDNISKIGTGITKEKALMISNMTDSDREKYIKECGYEDKFRLNMNLISFENIPKEYVDKFNKNVRIVIE
Amino acid transport and metabolism	376	BUDVIRUS-cds376|BUDVIRUS	444	E	COG0260,E Leucyl aminopeptidase	Peptidase_M17	Cytoplasm	MSINIINSIDKKIGNYKHSTITVGSEANAGSEAMKATVKKTVATDIIINNPLDILLNSISIKDILNNKKDVLFNLQKLNKAFVKGFIYRIIQGLYVFSKYKSINNDIINILFYSPQLSKADIDSLFNVLNYSNISRNIINEPSNIFTPEKLAAYACGLFEKSKNVKINNYRHADIKRMGLRLIDAVGGSSRNKPHFLVLDYKPAKSHKTICLVGKGVTIDTGGYSMKRDKHMEKMYMDKEGASLALGLFKYLVDSKSEHRIVCLCPLVENIVTDSAVKPNDVIKSYNGTSVEIVNTDAEGRLILADALAYACKNYQPDYIFDYATLTGWSERIHCHTSFTYFTLNDKLSKDIELYNKEYAEKSIRLPPWVEYMYYIKSNIADVKNSGYKCVNSDGMMAS…
Coenzyme transport and metabolism	267	BUDVIRUS-cds267|BUDVIRUS	196	H	COG0262,H Dihydrofolate reductase	DHFR_1	Cytoplasm	MNKNLSIIVASSLEYGIGYDNKLCWNIPEELKSFRHITLSCQRKDTKNCLIMGKNTWYSLPNAPSPLKDRVNVIISSCDYEKISKEIEGMPDVFVFRTIEDALKYIDDEDIIENCFVIGGALIYDAFLEKYIKYVKAIYWSIIYDKKYLCDRFIPSNIIYNNFSFLKEDIVIKDKYVSMYGVNKNNLNVVIDEPPD
Posttranslational modification, protein turnover, chaperones	364	BUDVIRUS-cds364|BUDVIRUS	215	O	COG0265,O Periplasmic serine protease, S1-C subfamily, contain C-terminal PDZ domain	Trypsin_2	Cytoplasm|Nucleus	MNSKDIFKSIEEEQTKIFENSMSSVCYITTDKKIGFGSGFIWDKKGHIITNLHIINKADKVFVTITDKEGKQKSYIAKLTGIDPDIDLAILKIEAPESKLQVINYNANANAKTRIGNFAFVIGNPFGLCHTFTTGIISAINREITSPTGMKIEGVIQTDAAINPGNSGCPVLNSNGEIIGIVAASIGLGVSAGIGFAIPISSVFKSITDIIEYKN
Defense mechanisms/Methylases/Restriction Enzymes	199	BUDVIRUS-cds199|BUDVIRUS	382	L	COG0270,L Site-specific DNA-cytosine methylase	DNA_methylase	Cytoplasm|Nucleus	MEHSNIIEQLDTLKLLEKNKGDLINTKRTPRNEFLPTVNVISLFSGMGGMDVGFTEQVIVHRESILSSTFIDSDYTISGFVNLKLLPFKIVFQNDILPAAKKIAELNNWNYNYTLKDIRDCITEKYVFPQADVITGGFPCQDFSHAGKRKGFDTNRGTLYQSYIDVVKQVKPIIFVAENVKGLLTMAGNPIKKIMEDFAATGYEVKYQLIKCEEFGIPQTRHRVIIMGIRLDCRSKLKDDWNVITENKKTCAIKHYFKHLEEPDISPDIAQQSYSKAAKLEKGQGQTEIKIEGFCPTMRAEHHGNIEFRRINGGKNNEEHLPERRLSVREAALIQTFPPNCILTERKPTSIAYKPIGNAVPPLLGYIIARKVQQILEECRAH
Defense mechanisms/Methylases/Restriction Enzymes	286	BUDVIRUS-cds286|BUDVIRUS	154	L	COG0270,L Site-specific DNA-cytosine methylase	hypothetical protein	Cytoplasm|Nucleus	MDYSTNCKFKFIDLFCGIGGFHQALTNMGGECVFACDIDDNCRMIYEKNYGIKPASDITKIKIDDIPEFDVLCAGFPCQPFSKAGFQKGFDDDRGNLFFNICDIIKNRQPHQPPKYLLLENVRNLASHDDGNTWKVIYEYIDSLGYYTYEMPLI
Defense mechanisms/Methylases/Restriction Enzymes	363	BUDVIRUS-cds363|BUDVIRUS	383	L	COG0270,L Site-specific DNA-cytosine methylase	DNA_methylase	Cytoplasm|Nucleus	MSKLELLERCESLGIINCKSKNKKQLLELITSKMPIVKPVQPVPSFQQEHSVSSLNVIDLFCGCGGMSKGLIDAGLNIIAGIDVWDKAVVSYNKNFSHHQAYCEDLTQLSPEKFEELYNKDKKAVDVLVGGPPCQSFSIAGRRDKDDPRNTLFMEYVKYLDYFRPKAFIMENVIGLLSKKTASSEDTSGEKVIDIIMELLNREYNCIITKLYASDFEVPQNRRRVIIIGIRKDLGIFPKEPEPVIKSVEDRIPVRTVLLRKEDVDAKYYLSEKALAGIENKRAVSKAKGFGFGAQMLDVDKPSYTIPARYWKDGYDALVKYNDKEIRRLTILELKRIQSFPDNYIIEGSNKDVIIQIGNAVACKLAYHLGNYLVNTLIPKTNT
Defense mechanisms/Methylases/Restriction Enzymes	450	BUDVIRUS-cds450|BUDVIRUS	353	L	COG0270,L Site-specific DNA-cytosine methylase	DNA_methylase	Cytoplasm|Nucleus	MDTSKDTSKDTSKDTSKDTSKDAATFIEVCAGGGGLSAGLIKAGFTPILLNDNNSDCCKTLKHNHPDANVVCASMDKIDYTPFIDKVDLLTGGVPCQSFSQAGLRKGLDDPRGDLMLKFIDILNLIKPKVFMIENVKGLLTHDEGKTIEKIINALNKNDLYNITYKCLDASKYDVPQKRERVFIVGVIKSISGISRLFEFPSESVNKPVLKDVLCDVPISCGAKYNEEKIKLFKMIPQGGCWINLPETLQKEYLGNSYYSGGGKRGILYRLSMEKPCLTLLCSPSQKQTERCHPLEERPLTVREYARIQTFSDSYEFIGSLTSQYKQIGNAVPVELARYMGTSLLNLLNFLRY
Replication, recombination and repair	256	BUDVIRUS-cds256|BUDVIRUS	1132	L	COG0272,L NAD-dependent DNA ligase	DNA_ligase_aden~DNA_ligase_OB~BRCT~PNK3P~AAA_33	Cytoplasm	MDYNIENINKDPMGFIKNNKKADIIAFLMKADDAFFNDDDVLIHDDIYDVIKDHIRKKYPKDKYFKRVGADVKNKVVLPYYMGSQNKIKDSEEEIAKYQAKYQGTYRISDKLDGVSCMLVYTPDNIKIYTRGNGTEGQDITHLLGYIQGIMPTYNAYDIQIFGLTNKEIAVRGELIISKENWEALVAEGKQGANPRNTVAGAINSDILNKDILSKIDFVAYALVYPELADGQIKLLDLGFNVAHSVGTRILNLEKLSKILETRRAESEYVIDGIVIEEVSKYYNIEKGKNPEHSFAFKSIHTLEQVEVIVSKVEWNVSKDMYMKPIVMFNEIDLDGVKIKQATGFNAAYITKNVVGPGSRIVIIRSGNVIPHIHSVLTPSANKKPSIPGTEGVDYKWND…
Replication, recombination and repair	67	BUDVIRUS-cds67|BUDVIRUS	315	L	COG0328,L Ribonuclease HI	RNase_H~DUF5710~DUF5710	Cytoplasm|Nucleus	MCDGEPINIYIDGSCIHNGSPNAIAGYGVYFKADDERNEYARVVGKQTNNTGELTAFIRAVEKIQDELTKTPPVKKINIYTDSEYVIKCAGAYGDRLFKNDWKTTEGKVPPNLKLLQRIREIYKPYKKHISLNHIKAHTGFDDEHSIGNAEADRLANLAVGYNIVKALDGASADCLDTTLISNIKEAKKYEKHYINIGFDYKDSVKKLGAKWDMSCKKWYYEDIMDDDNIKAILEIVKVSDEEKIASVASVASVAGADDSAADSDIPKKIFVKIPFHKKNDAKKYGCRWEPEKKSWYYLSNHDKNKIESIIKLQA
Defense mechanisms/Methylases/Restriction Enzymes	105	BUDVIRUS-cds105|BUDVIRUS	288	L	COG0338,L Site-specific DNA-adenine methylase	MethyltransfD12	Cytoplasm|Nucleus	MATATPATAATAATANISPLRYPGGKTRACKVIEGVIKDHFDITSFDTIISPFFGGGSFEFYMQNKYGLVIKANDKFTPLYNFWKQVKTDKMALCEGLRAIEAVSKEQFADYRRTIMGLDANTLQQAIQFFIINRCSFSGSTLSGGFSQEASNKRFTPSSIARIEALDFTNIEVYNEDFYDFIVNNANANANDAASSLLFLDPPYYLKNKSNKLYGNNGDLHNGFNHRMLFNLLENRKDWVLTYNNCEYIRDLYKDFKIFDVKWSYGMNSSKASAEIIIIPSLPRYLG
Defense mechanisms/Methylases/Restriction Enzymes	188	BUDVIRUS-cds188|BUDVIRUS	315	L	COG0338,L Site-specific DNA-adenine methylase	MethyltransfD12	Cytoplasm|Nucleus	MELSKKSKKELIKMCEDYGITDYKSKNKSELVLLIEASSGSGGSEGGTGETGLIKRLKPLVKWSGGKMDEIKMFKKYFPEDFKIYIEPFVGGGSVYFYLNPNKAVISDAHSELISLYKCIGNGDGQAIYDFMENTPNDEATYYGVRDVMEINGDLDIAKRFYYQRKTCFRGMLRYNKDKKFNIPFGRYKTINYAELLNKDYETLLSRTEIYNDKFEDIFDKYNDEENFMFLDPPYDSEFTDYGYCVFDKEEQRKLANLFKTTKIRCLMVIGKTKFIEELYEGYIVEEYDKKYKFKLYNNRIGDEINNKHLVIKNY
Defense mechanisms/Methylases/Restriction Enzymes	313	BUDVIRUS-cds313|BUDVIRUS	302	L	COG0338,L Site-specific DNA-adenine methylase	MethyltransfD12	Cytoplasm|Nucleus	MKDNKKSIPKPIVKWLGGKSQIIDKLIADFPLEINNYHEPFLGGGSVLLALLSYVKSGAIKIHGNIYACDLNESLIYMYKNIQTQHNSLYDTLKTLIVDYKECERETKEAYYYLIRSRYNNLSLEDKKGILGSAMFIFLNKTGFRGMFRVGPNGFNVPYGHYSNPEIINKEHLDIVHNLIQGVIFECCDFTVSLMRPIVASSGSGDHSDFLYIDPPYAPETTTSFVGYTEKGFNIENHNKLFGLIHDLTDANHKVMLSNADVSLVRSNFTKDLYHTTPILCKRYINSKNPDAKAKEVIIRNY
Translation, ribosomal structure and biogenesis	89	BUDVIRUS-cds89|BUDVIRUS	192	J	COG0361,J Translation initiation factor IF-1	eIF-1a	Cytoplasm|Nucleus	MYQTSIRNKKKLSQFNKVSNNNYNIDLQHEVYAYVIKLLGNCRVLVLCDNGTEAIGVIRGSMRRFNKRVLIETGDILAVSMRDFQDNKVDIVHKYNAEQCKILINNKEISDTLINAYNKISNAAINNTNEANIIFDDTVAEAAEGDADASRGDSYANSKFEFDSDASDASDDEAATTAAADEATADEAADDI
Replication, recombination and repair	373	BUDVIRUS-cds373|BUDVIRUS	439	L	COG0415,L Deoxyribodipyrimidine photolyase	DNA_photolyase~FAD_binding_7	Cytoplasm	MTEIYIFIFRRDFRIHDNLALNRLIAASGNKGIYPMFIFNPKQIYAKNNEYFSNNCVQFMIESLDELDKHIHINYFEATATAATAASGDTDILTKLSKKYKIKAIAYNKDYSPFAIKRDKVIEDWASTRNITIITAEDYTLYPMGTILNNKDDPYQVFTPFYKKSLTIKVPAPEPLAVKTIDVIKHITKFDKHKYYAANEDLAVRGGRDKALERFKKIMTDYAATRDYPAMDKTTRLSAYIKFGCVSIREVYYNYSKVKELQRELLWREFYANILYYFPQVLGNSFKPQYDKVKWTNNKEWFKRWCNGTTGYAMVDAGMAQLNKTGWMHNRLRMITAMFLTKDLLIDWRWGEKYFATRLVDYDPASNNGGWQWSASTGTDAQPYFRIFNPELQLKRYDK…
Replication, recombination and repair	353	BUDVIRUS-cds353|BUDVIRUS	1404	L	COG0417,L DNA polymerase elongation subunit (family B)	DNA_pol_B_exo1~DNA_pol_B	Cytoplasm|Nucleus	MEFPRKEHEPLNNHEDAIEFQITDIYDPESDKANIQKDATDFYSLLIYGTSAVGATYCVKVNNFVPYFYIKPPEKWEGLGKNAFKAKVDELNDIMLNDSYKCVFTNNGKTTEYNKKIIPRALDTHFVSMKVVRKKDFWGFTNDKIFRFLKVSVKSLKLYNSLKYYFKSLEKSDFKMYETNIDPFLKYIHTQNIRPCDWVRIEKGGYEMGDDISRCDYNIETEYKNIMPIQVNKIAPLLITSFDIECSSSHGDFPVPKKNYSKVAQDLAMVAKHGFKYTPENIVEWLRTIYYEDVILDVAKDVKINRVYAKNRITGAYIEAIQGKIEPHIPKIIEILNIIASSIKKVPNGGGGGDGDGDDAGGDDAAEAAEADDGDSDADADTDKGTRMTVRELNAHELK…
Replication, recombination and repair	10	BUDVIRUS-cds10|BUDVIRUS	1478	L	COG0419,L DNA repair exonuclease SbcCD ATPase subunit	hypothetical protein	Cytoplasm	MPLSHIFHLSDLHIRNGDNTFSRYEEYRQVFGETIVSLNNNIADLGLSFDNFIIVITGDIFHNKNVIGNYGLFIYREFIQSLSKIGRLYIISGNHDYDQSDPNKPSLVYSSTFDIPNVCVLNSSTSFVIDDVGFSFVSIDKTLDTYRNSGRIQDLPTFPIITEPVKYKIALFHGSFASAKLYNGKSIEETFNPYPLEWVKEFDYVLLGDIHKRQVFTYKKKTICGYSGSLIQQNFGEDIIHHGYLIWNLGNSEATEINVYNDIGYINIVEDVSNNIFIRTNGGYTETLYSYIKENIQYFPKNLEIKAFTNINFQSLSIILNSFDISFRIVSKLNGGLSGGLNDGLSGGLNDRSSMDADAASDANASGDATAANASTYTSTLSRLDTDYLLDYFKKLLTP…
Cell wall/membrane/envelope biogenesis	218	BUDVIRUS-cds218|BUDVIRUS	476	M	COG0438,M Glycosyltransferase involved in cell wall bisynthesis	Glyco_trans_1_2	Cytoplasm	MSLNLSSLFSKSIDVGEETIADNKKADDAAATATTPTNTDWWYPSTNGKKRIMLCGTYPIGASNGYSKVVYYISKYLGIYEDIELTVYGFQNIKCADSYAVRNDIPASVKIHDAMATENPRRNGFGELEISKYLKDNPQDTIIIFNDNVVTSALIGNIMNECGTHKDKFKIISYMDQVYPYQKKDYIKLLNTYADGIIAFTPYWMDIARKLGIKDSMPMYSFPHGFDTNVYYPIPTNIARTFFNYDDDAFMVLNLNRNQPRKCWDHTIIAWVEFVERHYAVNVLNKRSNITTNKHTKRPIKLIIGTSVDAYWDLMDVLENEVKFRNVPFEYVKNTIIEVANPQQLSDKEINILYNCCDVGCNNCNGGGYELTVFECLALGKPQVSAFVGGIREYLTDNN…
Posttranslational modification, protein turnover, chaperones	173	BUDVIRUS-cds173|BUDVIRUS	244	O	COG0443,O Molecular chaperone DnaK (HSP70)	hypothetical protein	Cytoplasm	MVNTDEIAAGFDIGTTTSCAAVWLNDRVEIIPDGQTGSRIIPSYVSFTDDEKLVGDAAKNQSTMNPKNTVYDAKRLIGRKFSDAVVQEDIKLWSFNVTGDTNNKPLVNVKYKGEDKQFHPEEISAMVIQRLKETTESYLGHPLKKVVITVPAYFNDSQRQATKDAGAIAGLEVLRIINEPTAAAIAYGLDKTDDKQERNILVFDCGGKVLLPTEYARTPIACSGYGASDAGNACFASVAGIACY
Posttranslational modification, protein turnover, chaperones	175	BUDVIRUS-cds175|BUDVIRUS	463	O	COG0443,O Molecular chaperone DnaK (HSP70)	HSP70	Cytoplasm	MVIMSCLGTHDVSILTLDGGIFEVKATGGDTHLGGSDIDNLIVEWLCEDILKKLKKNVRENARALKRLNIAAEKAKKTLSSSTTTTIEVESLLDGVDYNTTLTRANFERLADKVFTRTLEPLDRLLKDAKMSKGDIHEIVLVGGTTRIPRVQELLSNYFNGKQLNKSLNPDEAVAYGAAVQASILTGQGNSKTNELLLLDVAPLSLGIETAGGVMTKIIERNTTIPTKKSQTFSTYADNQPGVDIKIYEGERGFTKDNNLLGSFHLDGIPPMPRGQPQIEVSFDVDANGIMNITAEEKTTKKTSNITITNDKGRLSKEQIEEMIKKAEDFKDEDNKLKEKIEVKNGLENYLYNLKNTMTKNDNSPAILDEIKAELDPIIDEGIKWLEENDKAETDIYKE…
Cell wall/membrane/envelope biogenesis	51	BUDVIRUS-cds51|BUDVIRUS	285	M	COG0451,M Nucleoside-diphosphate-sugar epimerase	RmlD_sub_bind	Cytoplasm	MKILFFGSKGWIGQQFGYYLNKNGITYISTDIRADDEKAVEEEIKLYSPTHIISFIGRTHGGGYNTIDYLELSGKLKDNIRDNLYSPLVLSILCERHNIHYTYLGTGCIFSSDDPTTTSIDDDALPNFFGSSYSIVKGFTDRLQHLYSKNTLNLRIRMPIVNYEHNRNFLSKIFKYDKICSMPNSMTVLEDMFPVIMDMMLKNTTGTFNLVNKGVITHNEILEMYKEHQEPSFTWKNFSVEEQNAILLSKRSNTQLSNEKLYSLYPDIPDIKTSVEKCVIQYHSK
Posttranslational modification, protein turnover, chaperones	344	BUDVIRUS-cds344|BUDVIRUS	542	O	COG0466,O ATP-dependent Lon protease, bacterial type	AAA	Cytoplasm|Nucleus	MTIDNEDDESEEYTDNDDYSSGEVYECEACEEDEEDEEDCEDCEECEAECEDCEECEADEDEYDEPAGGFFSKYAEAAAEAEAEAAEPPAPPKPSKVAKQPKPPEPPEPVEPAQHGIFLILKKAPKNHIKKAIKKVKYNFYKKYNNDEKRYFDLLSAKEQEKISMLEDKLVASKKTLSVPMRFKVLDLDINERTKRSIIYKLECLSRMSSTSGEFHKISNWLGVLNEVPFNKYFRVPVKNTDGNDKICSFLSGIRERMNNSIYGHKEAKEQIIRVLAQLISFPKAYGYIIGIQGAAGIGKTKLIKEGICNALDYPNAFISLSGTDDASFLRGHSYTYEGATYGKICESLIKTGIMNPLLLFDELDKVSDTYKGQEIINTLIHITDPVQNDKFTDRYFEE…
Posttranslational modification, protein turnover, chaperones	58	BUDVIRUS-cds58|BUDVIRUS	372	O	COG0484 ,COGFAMS2, COG0484,O DnaJ-class molecular chaperone with C-terminal Zn finger domain	DnaJ~DnaJ_C	Cytoplasm|Nucleus	MSGDNHKLYGVLGVAKDASADDIRRAYKKLAMEYHPDKNKGNAVAEEKFKEISAAYTVLNDETSRTKYDDIGDANYNNGSGQEANRSQHNPHDIFEAFFRSRGGMGGMGGMGGFEEDIFSFGMGGSGANRPPKKASSIEKTFVFNLDDVYAGINKDLNINIRKYCLKCNKKCGKCDGRGIIQQIRSLGIMQQIFQGSCDNCEGTGITIEGKPECKTCCGKGFYNEDKKATLIIPKGIDENYKTAFPELGEQPKIPHIKPGDLIIHIKIEEHKHFIRKGNDLYYKTDISFVDSVLGKDMVIPYFKEKININTNIFGVISNGKNYLLEGKGMPVLNTTNKGNMFVEFAVKYPKIKADVNAEKIGELRALLEECF
Replication, recombination and repair	348	BUDVIRUS-cds348|BUDVIRUS	460	L	COG0507,L ATP-dependent exoDNAse (exonuclease V), alpha subunit, helicase superfamily I	PIF1	Cytoplasm|Nucleus	MMTDTEEPVVDVSDVSIASDASDVSEAVPPAEVVPLPSLNTKQALAVSQTMDGENILITGPAGTGKSFTIKYIIELLKANNKNVGLTATTGTAAFIIGGQTIHSFMGMGIGEDTTANIFIKIKKKTGIYRTLVELDVLIIDEVSMLDAALLEKISDILCYVKSHSLKEPSLLEKPFGGIQIIFIGDFCQLAPVKGFYCFLSKLWKDANIKVIMLDELVRQNDDLLFQKMLQIIRKGKCTDNILKVLNALKDTQFEDEIIPTKLYPKNVNVDKINEIEIEKLKKAGNKTVIYKAEASEAVAMNAANISNYDVELVENSQVILTRNIDITNGLVNGMRGVVKHLFKDFVIIKDTQGNLHTILLYKDVFETASKKAAKAAKATKSHILHMPLKVSYALSIHK…
Replication, recombination and repair	250	BUDVIRUS-cds250|BUDVIRUS	727	L	COG0551,L ssDNA-binding Zn-finger and Zn-ribbon domains of topoisomerase 1	Toprim~Topoisom_bac	Cytoplasm|Nucleus	MKSLIIVESFTKTKTIKKYLGDRDVAVSFSGGHIYNLPKDTLGFDTNTWDITYIPTNPNIIKNIKEMARNADVIYLAADPDLEGEAIAHSLYKCLEGIIKSGNKVCHRITFNEITKNAVINAIENPRTIDMDKVKAQETRRIVDRLIGYKVSPVLWNKFNKNYLSAGRVQIAGLIICINQRTRIINKEIIPYWTIEGTFSIHKDLTIVGILNVYEDASGASGSDAKLKEYKIKDVDIVKKILNNLSIGSLYSIEYEKHIRNVSPSPPYTTTTLQQDAYNKCRLNAKTTMKLAQDLYEHGHITYMRTDSTSIAEDAKKMLLTYIRDTYDGTYGTSGTFAKYRTYKTKVANAQEAHEAVRITNPKNKTISFEGSTQSHEKLYQLIWVRTLASLMTDAVYTD…
Transcription	125	BUDVIRUS-cds125|BUDVIRUS	1293	KL	COG0553,KL Superfamily II DNA or RNA helicase, SNF2 family	SNF2-rel_dom	Extracellular	MSQKPNPCNEEKIRECEKINKVCNPNNGNCVGKSYLKQIAKKKAFTTVLPKQPPKPSPKPSPKSPSPPSPPKSPPKSPSPPKSPSSPKSPLSPKASPKASPKSPKPSSNKDFKLYYPDLDDPDFASKISNNKEFLIHKISDYPIIRSVKDFDAVSNKLCGKFDKMLYQHFIGQYISYRTPYRGALLYHGVGVGKTCSAITITEALLSSQITTKPTVWVIMPQALKGSFKNEVFKIDDYDTLEMLSNQCTDQNYIKLLNIYKASFDKDNGGTGGAGEVNKEYRNTLKGDLKALLKTRYKIFTYDGFAKYIKDNYSKNIVENKVIIIDEAHNIRSTNKKVKETYAALMKCLDKGVNNRLVLLSATPMYNEPRDILELLKLLLINDKRLSILKDNKKLFDNK…
Transcription	151	BUDVIRUS-cds151|BUDVIRUS	927	KL	COG0553,KL Superfamily II DNA or RNA helicase, SNF2 family	SNF2-rel_dom	Nucleus	MDIIVKPTDWVLPNRIGYNKKIYNTFNPSKYLETKERTAPAACKCSNDTCEIEESYIKLLRQQKIVKDYMQFDSPYRGILLYHELGSGKSIASIAAAEGYVKLKKIVIMTPASLSQNYENELLIASKIGRDLKKTWTQIKVNKKSPEMMKDLKEKYAIADKFVKKDGLAWVPLYKEDIEGAEIVIEKTRYNSSDPKDARHRAVIDTYINHILRNRYTFINYNGLTEKMIKELGARPFDNAFIIIDEIHNFISRIVNGSRLAKAVYIHMMNAKGTKMILLSGTPIINQPHEIATLINLVRGPIKEYNIDLLKKSNVPDLNAITEHLKAKNLYSYIDYIDYNETSVSITLIPEGFKRANAVAGDADAATITKYKSSLIQQEDIIKNITEVLNKSGLVKLSV…
Transcription	390	BUDVIRUS-cds390|BUDVIRUS	655	KL	COG0553,KL Superfamily II DNA or RNA helicase, SNF2 family	zf-C3HC4~Helicase_C	Cytoplasm|Nucleus	MSASTENYNLTYDIELDGNSLRCSQPTKIKKILKPHQLACLYKAIYMENVGSITYKNREIAVGQRNTQAAAAASLNPRTIKISTNIGIIGDIVGYGKTLTALSIIAHNPLDKIHINTTKFHSFHSNKAYNYFTAETDNLSLPNLDNMINSTLIVVPRGPVYVQWEKTLKEATDLKYIAIEDLNFIKKNLPPITNNNERDIINYFNQFDVVLIKNTTLDRLLDYYFSPVFTSKNFIYNWRRIMIDECHDIINKIDIFNYLFVWLISGTYFNMCNRISSSSYSQYYNIKDILREDYINYILVKCDKDFVKESFKIPPIIEFYHLCKMSKYLKIIKKYINSSILDKINANDISGAIKDLGGKNETEEGIATLICADMNKNLSNKQREREYISGLDILEENKA…
Transcription	30	BUDVIRUS-cds30|BUDVIRUS	308	K	COG0571,K dsRNA-specific ribonuclease	Ribonuclease_3~dsrm	Cytoplasm|Nucleus	MKRIQGIHNKTKEIDINSQPYNNKNVLLQSTDLAEIFANNGLEGIEFKNIDLYRVAFVHKSYCTMKNIDFDKSNINCPADCLPLQDMSYERIEFLGDALLGMIVANYLYARFPDQNEGFLSKIRTKIVNGRMLGYLSDKIGFPKFAIISKQVEETGGRNNFKIMEDIFEAFIGALFLDFQTDSDKVQLPNAIKIAPLTGSGYFIVESFIIYIIENYIDFCELIRIKNNYKDMLVSYMMHNLQDAPKFYEVKILMRDNVRIFTYCVKDRNNAIIATSTGCNKKEAENNAAKEALLYYNVDICEYNSNID
Carbohydrate transport and metabolism	130	BUDVIRUS-cds130|BUDVIRUS	95	G	COG0580,G Glycerol uptake facilitator and related aquaporins (Major Intrinsic Protein Family)	hypothetical protein	Mitochondrion	MYDKIELDQLFAECVGTYVFFMCILQSSDPLPIAIGLLAAVYMFGKVSGGFFNSTLSFIMYLKGTISITKLFAYVFAQTVGGILALATWKIINNQ
Translation, ribosomal structure and biogenesis	389	BUDVIRUS-cds389|BUDVIRUS	196	J	COG0590,J tRNA(Arg) A34 adenosine deaminase TadA	dCMP_cyt_deam_1	Cytoplasm|Nucleus	MVDDRNALPAAAAAAAATAVSNRKKKTISNAPRASRASSRTGYYASNYFECIDSTSARNSSEKQKYYLNIAAKVAIKSPMFNHKHGAIIVYKDKIIGSGFNYYMADFSIHAEVAAISSIHKKRRHILSECDIYVVRIGPDRFNNPLKYSRPCTNCSNTIIKNNIKTAFYSTNYEYDTIREFADTHKCKRTVKCILQ
Inorganic ion transport and metabolism	277	BUDVIRUS-cds277|BUDVIRUS	139	P	COG0607,P Rhodanese-related sulfurtransferase	Rhodanese	Cytoplasm|Plastid	MNKTLKNYLRSTKDDWNYITPIDFYNKYYLNPKAYKDIYLIDLRSKAEYNRGHIKGAKNIYWLNILDEKNLKRLPKNKPIFLICYVGHTSSQVLTLLKLLGYNVVSIKYGYGISPVKYVPVAGWIDYGLPMVANAKPVK
Other	83	BUDVIRUS-cds83|BUDVIRUS	210	R	COG0628,R Predicted PurR-regulated permease PerM	hypothetical protein	Lysosome/Vacuole	MKETDSTLSFYSSLFIQLIFVILLLIIWSYIYKLESVGCECSEHPNKEFIKTFTVVALVYFFVTAFVSLKSIAKNMGTAIVQLLAFGTFIFFLTFVVYIYYAFDYVRFLMNEKCKCSDDLRRDIIAIGTMISLFLFITLLFTIIIIPILISTLTNLLVKIQEFEGEVEEVIKNPVKSIRSTPGRLLSSTKDIGSFVKKTASKLAKGKKGR
Signal transduction mechanisms	449	BUDVIRUS-cds449|BUDVIRUS	292	T	COG0639,T Diadenosine tetraphosphatase ApaH/serine/threonine protein phosphatase, PP2A family	Metallophos	Cytoplasm|Nucleus	MINDDIIYEYDYQYDNNRLVIIGDIHGDIKRFKDILIDAKVINKNIEWIAEPKNTIVIQMGDQVDSINRDPVLEEWEVLPDVEMIHFTNMLNKIARSKGGRVISLIGNHELMNTIGNYSYVSQKSIDESQGGIRKRHDLFKPNGALSAILSQRPIVVKIGNLLFCHAGLTIEHLDLLDKYDKDISYLNSIWRNFIKNGVILLEDKEIFETIILGTEGILWTRDLDNPDNIVKLLDRIGCLYMFVGHTVVERVKLINDRIWYTDTGISRAFGNTSYQYIDIFENQINIKEVKN
Replication, recombination and repair	383	BUDVIRUS-cds383|BUDVIRUS	296	L	COG0648,L Endonuclease IV	AP_endonuc_2	Cytoplasm|Nucleus	MSQLYLGAHINREKTILKTMEAITKNGGNCLQLFASNPRSTALVSLDNYLSIADDIREYEAKHNFKTVIHASYTINLARDFKNGKRAVPIEDCAWIQLLLHELYISHLIGSSGVVVHVGKHTTLTPEYGLENMRIAVEYVIAELQKNKINAKILLETPAGQGTELLTDLHEFLEFFNQFSAEQKKHLGICLDTAHIWAAGYELSEALALITNKNAADLIAIHLNNSKVAKGSRVDRHATLFDNAGTIPHNSIIEFLELFKKNKKSVSPLAQPIIILETPSANYADELAILVAVSGG
Amino acid transport and metabolism	407	BUDVIRUS-cds407|BUDVIRUS	348	E	COG0686,E Alanine dehydrogenase	AlaDh_PNT_N~AlaDh_PNT_C	Cytoplasm|Nucleus	MYIVGIPKEIKEFERRVSLVPSDIRRLLDAAANTAAAAPITVYVETNAGYEAGYSDEDYVACGAIILNNIKDIYEKSNIIVKVKEPQLPEYGLITSSHTVLSFFHFAGNSRLVDAMVESRAKCYAYETIKDDKGHYPILSPMSIIAGKKAMDEADRHLKKKRKKNIYTIITIIGVGNVGKAAAEQAILLGYHNINLIDNDYKKIKEIEQSNPTIYKAYEMNDKNLKKLLIFSNVVISSIYTNGMKASHIITNELLDLMKHTGAIIMDVAIDQGGTTEQSTPTTLKHPIIRYKNTSIYCVPNIPSTEPTEASIKLSNAIYPYLHSLLYDAIREDNMYYKELQRGLYMSQ
Posttranslational modification, protein turnover, chaperones	38	BUDVIRUS-cds38|BUDVIRUS	127	O	COG0695,O Glutaredoxin	hypothetical protein	Extracellular	MASYKKPTNTDYTIYSISNCKYCVMAKEHLGRSSGASGAKSPVIINCDKFIGSCRERDNFYNFMRQYTVIPYIHFPMIFKDGKFIGGLKELLEKAKPVKAKPKQPKPKPKPKPKPKPKPKPKPKKPI
Defense mechanisms/Methylases/Restriction Enzymes	184	BUDVIRUS-cds184|BUDVIRUS	171	V	COG0732,V Restriction endonuclease S subunit	Methylase_S	Cytoplasm	MTERTLEDLCNILPRSKRNTKYGSKEGAFPFFRGTAIVDSFVDTPDYLGESIIIGDGGAPNIAYGYEFSVSDNCYILQNKNKSLLNLKYVYYYLSNNLDIMSNLYTGSGDTVRHISKSSLKNITIPVHSLDKQYEIVEYCENNENNIKELEKEIEANRMRMAQYMKDCKKT
Posttranslational modification, protein turnover, chaperones	167	BUDVIRUS-cds167|BUDVIRUS	220	O	COG0740,O ATP-dependent protease ClpP, protease subunit	CLP_protease	Nucleus	MEHKYMRPIKKRKYTCEDEEEEENMQQQDKNIYVINNHLYFCADITPKTAFSLCKYLRSLEIRLRMEAAATGSSPPPDIYLHITTNGGCIYSAFSIIDCFNSLSIPVNTVIDSNVSSAGTIISIHGAKRYICDNSYVLIHELRSGCWGKLAYIDDTYKNCLKIQEHINQIYLDKTKITKKYLKEILVKDLELNADECIRMGIADEIYIGNRDSKASRARL
Nucleotide transport and metabolism	194	BUDVIRUS-cds194|BUDVIRUS	367	FV	COG0756,FV dUTPase	dUTPase	Cytoplasm|Nucleus	MSKEYDEEYFATIDTPLKSYILGIVTFNKVSITDADTATSDADLLNVSIPLNNIKDYDNNMRSISYGYYSDLNEDDKKNYPYFNNIDRLVASLRNIGSVKYTEATLTGTLELSITSQKIKDDINSHLKDEDNRDTGVEFYKAYIEKYGSIIKDHLNITFYDEKMTDSISKLYDIPHNILKGVNNHVIQYKGVNMIDFLGMIYSDYDCPYYNNYIYSYNNQGGDAIPTIKVFKVDERAVVPSKSRYSDSGYDLTIISEYKRLTTNTVIYDTGIQLEIPNGYYVEIVPRSSISRSGYILANNVGIIDQGYRGNLYVALTKINEDVPELSMPWRCCQMIVKKQVYSRLEVVSPNAIETSSRGSGAFGSTG
Replication, recombination and repair	370	BUDVIRUS-cds370|BUDVIRUS	248	L	COG0847,L DNA polymerase III, epsilon subunit or related 3'-5' exonuclease	RNase_T	Cytoplasm	MALFIDTETSGLPDTRNLRWGVYPDYKDIAKYDSARIVQFSMLLTDTKFNCEDIKDYTIKREGFDIMNGEFHGITNDISDTIGVDFNVVAAEIFYELLKKTTHIVAHNVGFDVGVIKAELHRRNLQFIIDELDKKTLLCTMKHLKPILKIINQYGNYKNPSLNEIYKYNFKKDVENAHNSLYDVKNLHQVVEYMYKNKTLRYEIADTPDTPDTAAPLRDAKKPVKDTEDTAEPPEPPSSLASLASLTT
Replication, recombination and repair	52	BUDVIRUS-cds52|BUDVIRUS	321	L	COG0863,L DNA modification methylase	N6_N4_Mtase	Nucleus	MAKYVCETCKEVFARKLAYTKHLKDKECNIEAVAEAAMEPPSDTETNNFETETNDDFYTDTIRLYCGNCIDKMALIEDDSVDLVLCDLPYGTTKCKWDTIINLDLLWKHYKRIVKKPQGVILLFGQQPFTSMLVSSNYEWFKYNIIWKKNKTTQFLLANYRPMKCTEDICVFSKGGAAAASIKTGNMTYNPQGLKPVNIKKQNSEKRIGKMLNQAHHLGANNKLLSNAEYTQKFTNYPIELIEFDIENSTIHETQKPVKLIEYLILTYSNEGDTVLDNTMGSGTTGVGCINTKRKFIGIELNEKYYRLSKNRIREEATPSP
Defense mechanisms/Methylases/Restriction Enzymes	156	BUDVIRUS-cds156|BUDVIRUS	437	V	COG1002,V Type II restriction/modification system, DNA methylase subunit YeeA	N6_Mtase	Cytoplasm|Nucleus	MAPNSFSDLSYKITKIISKKEKQDDGIYFTPPKTVIRCIELLAAATFNNILEPSCGSCEFIEKLKVCYPEATITGVEYNKTVYENIRKAYGEYGIYHDNNAKIKIIEGDFLQTGFADAQTGFADAPKFDLIIGNPPYYVMKKADVKSDYYDYFDGRPNIFLLFIIKSLTLLTDDGILCFVLPKSFLNCLYYNKTRKYIYDNYSILSIEECDDNYIDTEQPTIIFMIQKKDAGTSSDAADANDKYIIRHLANEYTIFSTSEVIKRLDELYVGATTLNALQFKVSVGNIVWNQHKADLTGDPEKTRLIYSQDIKNNILSIKDYTNAAKKNHINKKGCDEPLLVVNRGYGVGNYNFEYALINCGFHEGHLIYIKEYLIENHLICIRYAAGGDVDAYALGEKY…
Defense mechanisms/Methylases/Restriction Enzymes	165	BUDVIRUS-cds165|BUDVIRUS	1582	V	COG1002,V Type II restriction/modification system, DNA methylase subunit YeeA	ResIII~Eco57I	Nucleus	MNINTAVPKKVKECPEGREINPYKPEKGCVIKCKEGKERRAPYGRCVYVPKASPKSPKASPKPIREFSISPKQPKPLKPSSIRNFLKQIKHYQSAKELIADYKNKDGNEAKTDQGFIYEKLWDICIKLGITEMTDINTHHAIGNFNIIKDTQFETIKDYFDNYIEEGIISGNSGGYSDITFVHNKILHLVSVKYIEGKDIKDFDLQNLCTIIADRKKHEYDDIKVLLFVKDKKAFIKLCKDTNQSSNLLINYISANGKNGNYENVYDLNDLEIHFYKLKKLLELYGYFKDNPSKGYIENFKAEYLKFVDKNSPFIPRFHQELFIEKINTLVNRGVKQILVGAIPRSGKTYIMAGSILRHAREHTERELKNGTPPTYNNYVIITPAPNETLPQYKEVFDN…
Nucleotide transport and metabolism	164	BUDVIRUS-cds164|BUDVIRUS	288	F	COG1051,F ADP-ribose pyrophosphatase YjhB, NUDIX family	NUDIX	Cytoplasm|Nucleus	MKTKEDDVKQRDDVKQREETKRTGYFRPQICRNCGINGHLYKDCLHPIMSFGIICYKIENGEIKYIMIQRKDSLAFMEFVRGKYIQSDINYIKQLIDYMTENEKEMILQDSFDTIWNYTWCQSSQNIFKHTKEYIESKSKFDYVISNNNFVNVIKSSKVKCSYLEQEWGFPKGRKKIRENDVDCAVREFCEETQLYKDDIQIVKDINPFQEIFFGTNNILYKHVYYVAKIVKEKSKIFLDNNCLEQVREVRDIKWLTYAEVLTHIKYHNIERIEIFKKAHNIISASVA
Transcription	98	BUDVIRUS-cds98|BUDVIRUS	953	KL	COG1061,KL Superfamily II DNA or RNA helicase	ResIII	Nucleus	MSKKSNEALCIRNAGTWANVKPEHKFDSGKFNKQMVLNDLPRLSPKIYNMIKKINELDEQDMAADNKYYKHIIYSDIAGVSGAKMVASSLIANNFTLVYSNKFALKPDIQDKNKTFGLLTTSTVYQKPLTVGLKKKMMTLMNERPNNIYGENMRIIILDSGYKEGLDVFDVKYMHILEPLETKAEYTQVIGRGTRYCGQSGLPFTPNLGWALNIYRYNLRYDNDNTVHDLYIKHSNKNISAFNFIADIEAIIIASAVDTPLTENLHLLSDKNNRFYTSMMAKNNIKVVVKPKRRDLIEVVNNIRGKIYTNDTVIDCKKKCKGLLEEFPAANALLIIAAVFVIDKIGDREDIKNTQKGKKLYKGNLNNKVQNYVRDGELLKYLNERYPKPLLCNVIDKNQ…
Transcription	294	BUDVIRUS-cds294|BUDVIRUS	934	KL	COG1061,KL Superfamily II DNA or RNA helicase	ResIII~Helicase_C	Cytoplasm|Nucleus	MNNQEKGLRYERFVKAFIIQHLEKNAYLWNECPENILIQNNLIHSHNDMRLMRKDLKEGHLHSHKDIGIDIIQLDNDNNNCSIVQCKNGYKSGVSIENISGIMLRAALITDINTYIYYTNCLSRNLQNTINLSTRVECVDYTSDTDKLKLLKLLECDNNNKIHFVKLPCDYSDSSVSGDSITEEIVPIISPYTYQLEAVSKFKEHFVDNNRGILAIPCGCGKTYISMLISGDYKHIVLLSPLREFAKQNLKRFIEYGYNKKDTLLVDSDGVRDIDSIKKFIQSKDKFVISSTYKSMDLIAECLDLFTDALFIVDEFHNLSKANVLDETDNIYKLLKSNHKIMFMSATPRIYDIEYVENSNRVSVGDSVADSDVDSDVDSDVDSDVDSEADSESVVELFG…
Transcription	321	BUDVIRUS-cds321|BUDVIRUS	519	KL	COG1061,KL Superfamily II DNA or RNA helicase	ResIII	Nucleus	MYSILSRNGYGILKSALTEKELEHIRKDLTMVPKVNFDMGAGAAGAAGAKGKGGAASNSPEDLSFPLYSENDKRIYIPRYYGFQKYGAPTLCKLTGGADINVDFIGSLREAQQEPISNFLKAANDPLKMGGIISVPCGFGKTIMSLYIACALKKKTIFISHKDFLNQQFTDTVAQFAPTATVGIIKQKKVDVVGKDFIIASLQSLAMRDYDESIFDDIGFVIIDEVHHTGAQVFCKAFRKLNNPIILGLSATLNRKDGMRKVFENYIGKSVYTLKNKEFCDVKVQVHKYFETHIDYSTVKLMWNGKENGAGMINNVCSFMPRTLFIITLLMDILSKEPDRRVLILSERRNQLKDIEKFIVEYKIASGSTSGSTSGYGYYVGGMKQADLAISAEKQIILA…
Transcription	430	BUDVIRUS-cds430|BUDVIRUS	910	KL	COG1061,KL Superfamily II DNA or RNA helicase	ResIII	Nucleus	MSSLDYDWDFLGMKEISKKAECIRNRTNFTVPKSFHMVDKKDFNPDMLNLYIKSDAAPKLKLLLEKIKLLDEQDMRLTGKLNKHLIFTDVNRSTYGAKIIASALTANGMNLVYHPQGTGFSMVDDSELRKTKNNNYAALLSKSFFERPVNTKIRKAVLEKFNSRPDNTYGELIRFIILDQGFKEGIDLFDVKYVHLFEPLAVNADEKQAIGRATRFCGQKGLEFHPRYGWSLFVFKYDVVIPKILQNKYMDSETLFELYIKNSKLDMRKIIFANELENATIGASVDKELNKPIHQFAIEKPANILKSSGSRGGGGAVGKPKSTKAVPPAKIMNLEKMQEYIKKNFGTFKYPPLVLENKCVGGGANGNIVSFTPTQDFVRHYFQPQSAYKGILLHHSVGT…
Cell wall/membrane/envelope biogenesis	274	BUDVIRUS-cds274|BUDVIRUS	328	M	COG1088,M dTDP-D-glucose 4,6-dehydratase	GDP_Man_Dehyd	Cytoplasm	MSILITGGCGFIGSNYINSLLRTGLFANKEYDFIVNIDKLDYCSAEANVCDADADAYTKYRFIKGSVCDKELLIEVFNKYKISFVVHFAAQTHVDNSFDNSINYTIDNILGTHQLLECCRLYAKDTIKRFIHMSTDEVYGELSINCKDSLENSLLNPTNPYAATKAGAEFIVRSYYYSYNIPIVIIRCNNVYGERQYPEKIIPKFIMLLKENKKLTIHGTGLTRRNFIYIEDVCAAINIIVANGADNNVYNIGSTDEYNVLEIATFILNHIKGSDENIEDWIEYTKDRNFNDFRYAIDTTKLNDIGWTKSVNFHDGLSRTIRWYMNND
Carbohydrate transport and metabolism	138	BUDVIRUS-cds138|BUDVIRUS	256	G	COG1216,G Glycosyltransferase, GT2 family	hypothetical protein	Cytoplasm|Nucleus	MEEEDELVCVIIPSYNRFKFLMLAIQSIKKQTYKNIEIIVINDGSDKEREKYHSYNWEKNGIKIIHLETNSKEIFGYPCVGYVRNIGILDKISNSANAKSAKYFAFCDDDDIFLKNNKLELQIAAMKRTGCKMSSTEALFGYGEYDSNKTYSKYNAEAHIDILKNIYKDTTYLDDGEFPEIWTKDFIKIHNCVICSSVVIDRSLLNNINNMRHISIAALIPEDYDCWLRATEYTDCVYIKEPCVYYDGDHGYGLNR
Carbohydrate transport and metabolism	269	BUDVIRUS-cds269|BUDVIRUS	442	G	COG1216,G Glycosyltransferase, GT2 family	hypothetical protein	Cytoplasm	MAQDIPIVIICYNNYRYVENTLSQILRINKEYYKNIIILNNASTCEDTIEYLRKLGSDGSGSVVSIINNIGNFGPWIAADNNSHIYNVLPNKFVLTDPDLKLNDNIPSNFIDILATLSDKYKTTKIGLALDITEHHKFYQTAEYMANLSIYDWEKRFWIDRIEDADYVLYKADIDTTFCLINKDNVAANAASASANAANAYIQIRVAGNFTAKHIPWYIDNEVYNIYDNYSACINTTHISTIARIVKPFVEDNYLRIYKNGELFLIKNSDVSPFWRDVYGGWDNEMFEVFDRYLSKDKVFIDIGDWITPTSLYATRKSKYVYGIEYSDSEAADTSFTSIMKDNCANNYKRAAGAASADIETLIKDAIAATVATAISLIRLDIDGKEEDMLSDLYNIHIK…
Posttranslational modification, protein turnover, chaperones	361	BUDVIRUS-cds361|BUDVIRUS	395	O	COG1222,O ATP-dependent 26S proteasome regulatory subunit	AAA	Cytoplasm|Nucleus	MSITLYSYKADARIILTHIYDILCKDGGEIDCECEGIDRKHFRDYKKENSDYMFLHHFIPQNGTYVINDIEIEISDYILDGKIQTFTFKEEFYHIKKIVLKASSKDKITAFFEEAINKKFKERKEKFAEVSGDKIIKKKWTGYSWTYESSIPKRSFDSIFLKDQHLAKIREPIKKFIDKDTYKDYCKHGIPYKMNVMLHGPPGAGKTSLIHSIASECEANICVLNINAELKEEAMIEAISHVNEDDKKSILVLEDIDCIFVDRKPNDGLKNNITMNGILNCLDGFNNPEGLIVIMTTNFPKNLDDALMRCGRIDLDIELTNLDKYQAGKMFLSFFDNEEYFELLWENIQKYNIEPATLIQFLFSNRDEENITTKFDDFYKLLSKKYSKDKSDIYM
Transcription	42	BUDVIRUS-cds42|BUDVIRUS	624	KB	COG1243,KB Histone acetyltransferase, component of the RNA polymerase elongator complex	Radical_SAM~Radical_SAM_C~Acetyltransf_1	Cytoplasm|Nucleus	MNLIKSITSLFSYQVPTVTTVPTVLQAPEPPQPPPEPPQLPPQPPQPPIPPTDIEDIHKHIHKDKEYKENSIFNGLLECLAEEFKNNLDTFKTTSDIDRFKKGIQKKYKYTISNAEFIKIYKYLNLDNQQLRNLITKKKCKSNSGVLVITVLTSAHPEYIDGSGEVKTARFSCKHDCAYCPNEPAHEGNNWVAQPRSYLYAEPAVLRANANDFDPIKQMNSRISSLINMGHIPDKLEIIVLGGTWSEYPRNYQDRFITDLYYAANSYFDTNRPKLSLEEEIEINETAKIHIIGLTLETRPDTITLEEIANFRRYNCTRIQLGVQHTNNAVLKKIMRGHTIERAYEAIKLLKNNCYKVDIHIMPNLPAASYEIDKAMLEDVLYDERIQVDQYKIYPTAIV…
Coenzyme transport and metabolism	57	BUDVIRUS-cds57|BUDVIRUS	641	HR	COG1335,HR Nicotinamidase-related amidase	hypothetical protein	Nucleus	MSGDYKVLVVVDLQNCFIQGGSLGTENIGDLKKYIDLVKGVEDKILKDNYDLVVFSKDSHPLNHSSLSDNTDATHGVFKYHCRDSKKNCIKDTENPTTYMSSAAKEAIRDILCDVENVEKAEGRPSRPSIPSITANVKENFYNTDYKEDDYNFYNSKYKELFTYLLNLQENKNKVIKVMNDVKVNIDKDKIITLEMLINEYLSNQDLDDGSKGYLKGILENKKYKSLKVQGLDLNYLFYNTELKDIIDALNTNTDSEIGIKGSTVLGKTKKFININDTPNYDDNVYNVDSLAPKPFNNTKFITIAKGQYCDYESYSAFNYHTNIKKQYLQTKSIIYEIFKKYDSSLNVLDKLPAEKRYSTGLFEYILKSLKDQSSSKKTNINIDVCGLVTNICVINTVH…
Other	57	BUDVIRUS-cds57|BUDVIRUS	641	HR	COG1335,HR Nicotinamidase-related amidase	hypothetical protein	Nucleus	MSGDYKVLVVVDLQNCFIQGGSLGTENIGDLKKYIDLVKGVEDKILKDNYDLVVFSKDSHPLNHSSLSDNTDATHGVFKYHCRDSKKNCIKDTENPTTYMSSAAKEAIRDILCDVENVEKAEGRPSRPSIPSITANVKENFYNTDYKEDDYNFYNSKYKELFTYLLNLQENKNKVIKVMNDVKVNIDKDKIITLEMLINEYLSNQDLDDGSKGYLKGILENKKYKSLKVQGLDLNYLFYNTELKDIIDALNTNTDSEIGIKGSTVLGKTKKFININDTPNYDDNVYNVDSLAPKPFNNTKFITIAKGQYCDYESYSAFNYHTNIKKQYLQTKSIIYEIFKKYDSSLNVLDKLPAEKRYSTGLFEYILKSLKDQSSSKKTNINIDVCGLVTNICVINTVH…
Transcription	198	BUDVIRUS-cds198|BUDVIRUS	366	K	COG1405,K Transcription initiation factor TFIIIB, Brf1 subunit/Transcription initiation factor TFIIB	TFIIB~TFIIB	Nucleus	MEYDDDIWNMLKNLKNDDDASGATTSSSIGSIDISKIDINSNSCGCGCSEVISEDHMQICKNCSAIVSKMIENTAEWRFYGNDDNRDGDPSRCGLPTNNLLPKSSIGSMIGCGYKDNIDIRRIRMFQMWNSMPYDERTLWNVFDKMTGNTINNGIPQKVIDDAKVLYKKASEKKISRGDNKEGLIASCIYHACLINKIPKSSKDIAAMFNISHVTLNKGNSRFQTLLQINVSSPEPMDFIAQYGNNLNMAIKDIEKCKALVRLIEDNDIMNDNSPTSSAAGILYYYATVKNLGYTKKTFAKACNVSEVTIIKCYKIINNHHQFIISHKSNLFEVSEVSEVSEVSEAGVACEAHGVSEAAPAETVAT
Nucleotide transport and metabolism	405	BUDVIRUS-cds405|BUDVIRUS	199	F	COG1428,F Deoxyadenosine/deoxycytidine kinase	dNK	Cytoplasm|Nucleus	MPIITIDGNIGCCKTSILNYFHKNYRLAIDLEPVDSWTEYLANLYNTTNSSYDFQIKVWVDRCWIQEKTNMSVLMERSPYFIKNVFVKKAFYDKSINETEYDNIIKLHKTTDDLWKPNGYIYLRSDPEKCLQRINKRGRFAEKNIQLEYIQSIHDLHEKNYKAALDAKMNIIVIDVENKSIGDICGEILASNLYNDIVC
Replication, recombination and repair	278	BUDVIRUS-cds278|BUDVIRUS	171	L	COG1525,L Endonuclease YncB, thermonuclease family	SNase	Cytoplasm|Nucleus	MSIEDFRQYGGSTPELSMTGVKSYGRLVDIYDGDSIKVILPVFGSYYKFTIRLDGIDTCEIRSKDTVLQEYAIKARDRLFELLTNNTPYTKVYTKIDAKKDIKKLLDAEVYLVWVECGNKDKYGRILANIYKDKGSAQSMSSILLEEKLAYRYEGKTKLSDDEVKKELGII
Transcription	258	BUDVIRUS-cds258|BUDVIRUS	122	K	COG1594,K DNA-directed RNA polymerase, subunit M/Transcription elongation factor TFIIS	hypothetical protein	Cytoplasm|Nucleus	MEFCEICDNMLYVKSNDKNMLVKYCKHCNYEKVETDAKSAVKISKTIYSEDDLLYNQHVNKYLRFDPTLRRINDPHISCSNAKCVEENANKQIIYIKYDSKNMKYLYVCDNCGETWKQVRQN
Transcription	282	BUDVIRUS-cds282|BUDVIRUS	210	K	COG1594,K DNA-directed RNA polymerase, subunit M/Transcription elongation factor TFIIS	TFIIS_C	Cytoplasm|Nucleus	MATATATEYTYYDLSAEVEKFNKIYEENKNAADVVNRYNKHKIREDFKELLATNLHITELEVNDLEIGVFNATIDYANNAKVQLSWKCQMFLEIYSNISRSIYSNIKNDSYVGNDKLYDRMINKKEFHPHMLPYMQCKDTFPERWKEIDERNQLRLKAAYEIKLVPMSDMIKCSRCKSKKVSYYELQTRSGDEASTLFMNCLICGKQWKQ
Transcription	453	BUDVIRUS-cds453|BUDVIRUS	74	K	COG1644,K DNA-directed RNA polymerase, subunit N (RpoN/RPB10)	RNA_pol_N	Cytoplasm	MIIPIRCFTCGKVMADIADYYEKEKNKIDETNDVDTIYKNFEKIHTGHILDKLGLKRYCCRRNLISNIDMMNII
Other	31	BUDVIRUS-cds31|BUDVIRUS	346	R	COG1752,R Predicted acylesterase/phospholipase RssA, containd patatin domain	Patatin	Cytoplasm	MDKLNITHLVLSGGGMRGVIFIGALRYLYIEGLLKNITHISANSIGSFVALFITFKLSIEEIEEIIYNSKDDKELCVIPTKNYYRIISKLGLCSITNFMAHLKRRLSIKYPDIDDLTFKEVSQRFGVNLYFSTTNINRCENRIFSIEETPDISVFTACEASMSIPLIFTPILIDGEYYYDGAFSNNFPIKIFSNISKENIIAMILYKERDEYVPTNTKINIFYILRQICKMFEILRVRQVTINELKSEDKDYYFMPRNLTMQHSMNIIVNRKGVKLDLSNQQIDEMILYGFSSMADYIDRRKELLYEKNKTRLAGLAGLSEQSEPLCDTSEPLCDTSEQSEPLCDT
Replication, recombination and repair	362	BUDVIRUS-cds362|BUDVIRUS	387	L	COG1796,L DNA polymerase/3'-5' exonuclease PolX	HHH_8~DNA_pol_lambd_f~DNA_pol_B_palm~DNA_pol_B_t humb	Cytoplasm|Nucleus	MNKKDKKCPEGKVVNPLTGRCINIKALEKKLKKIEKDEAKAKDAPAAVVLTSSPKQDNSPIIALEENNKKLIDNLKILADYERINKEPFKVKAYEKVINSIELFDKKIETLEDIKLLKGVGKKIEDKIIEFLNTGNIEEVVSVLNDPKYILGNKLKGIYGVGPAKITELMTKIEDFDELKEHPELLNDKQKIGLKYYDDMNLRIPMAEGKQHLKVVGKILNTLYSGIEFEFVGSFRRKNKDMGDIDILIKNRKGLVLKDVIKQLEDKSYIIEKLAQGNNKFMGICRLSPELPARRIDILVADPSYYYFALLYFTGSYNFNIYMRKIALTKGLSLSEYGFKPVGEGAAGAAAAGVATNKNIIDTSDSINSEEDIFKYLGMVYVEPHRR
Transcription	346	BUDVIRUS-cds346|BUDVIRUS	209	K	COG2012,K DNA-directed RNA polymerase, subunit H, RpoH/RPB5	RNA_pol_Rpb5_C	Cytoplasm|Nucleus	MDINIVIANLKDMLKSRGDDITLFEEHEASIDKDKYERDASCIEYETSNTTLIFALTKQTRKNIILELKEDLKDDTGTLSTLGFVKKHRGKHNIILIFNNDTVSLPLISQLNKYDKIFQKNGGMLQYFQVKQLMFNPTKHEYVPQHIKLADSEVGDFMKKYMIRSKLDMSRIYPNDPIAKWLGLKYGDIVKIIRYNENSGESYYYRSCF
Transcription	76	BUDVIRUS-cds76|BUDVIRUS	321	K	COG2101,K TATA-box binding protein (TBP), component of TFIID and TFIIIB	hypothetical protein	Nucleus	MTTTATSATTASGISNIFFSPYRISTITCNANVGNNININLGIFFDNLNVIENVAESGDKGVVWAQFMKNGTDASKGVYPKKRRKSKKNTMKKNRFDNQVTVIYKFTDKYIPNVKIFKNGNIQLTGIKDVKDTEEIVNHIINDITTTYNNIDKNIIVNPEPDYVLDLKYQNFKIRMINTDFKVYCDPEYTKGFEIRRKEIHKLFINDEHNNKCSFQPGIYQGVKLEYFWNVNNKNKNGICSCPKYCYGKGTGQNLGECKKVTGALFESGSVLITGGITFAQVDETYKYICDFLVKHKDIIRKPPPNTNMAAPAPVAAIEVA
Signal transduction mechanisms	91	BUDVIRUS-cds91|BUDVIRUS	211	T	COG2112,T Predicted Ser/Thr protein kinase	hypothetical protein	Cytoplasm	MKDEEDDRSPDYLKNIKDIKDIKVVKQKGDTVICFSFVDAENNQPYFGKLIHTDLQTEFIRERDINKYLNNNITDFKYFTKMLKVYENITLPDNLRTLVDTTYADAKYNLMIFAHSGNRTLRYYINRMSRDNFKDVLIQLRDATALLSKIGVIHYDLYCESNVMLKKEHNRWVIKIIDFGLSYVDLTDDSDSDYQNILESIECYNNRHIIQ
Secondary metabolites biosynthesis, transport and catabolism	406	BUDVIRUS-cds406|BUDVIRUS	383	Q	COG2175,Q Taurine dioxygenase, alpha-ketoglutarate-dependent	TauD	Endoplasmic reticulum	MFCNSNYTKNNKNNMTQRSRRSSSLRSLRSLRIIHILTYIDYITSLGYFMILSAVLINYTHSLKVSFPTFNKNLAVISNIDVKRATDYDKGELAKLFKAVPMLMFKNQNLNPKEFYEFCKVFDSKSNDRVVHPFHNSQVDYVPQVAIRGNCYIKDLYGLKDITLKYSGPFKNTAVWHQDIVGISEHRPPVVSGIYMLKAPPIGGETMFASMEAAYDNIESSLKKELKYFNVVYSNSNTEGGVMNTYYDYTGYNRIDVNQASVVNMKPPSQTQGTTIINREPLVIYTDECKNKKALMLSPFRFAKFDKMSRDDSYDLYRELMSKYILHKDNIVKVEWEMNDLLIFNNRKLIHSSSPSAEYENYERLYYSCFLGTDAPILRCNSI
Defense mechanisms/Methylases/Restriction Enzymes	272	BUDVIRUS-cds272|BUDVIRUS	348	L	COG2189,L Adenine specific DNA methylase Mod	N6_N4_Mtase	Cytoplasm|Nucleus	MDILEYSKNTVNELKELCKKRNLTGISKKTKAGLIELLRQSSITDDTSDTSDKTSITEKPQGSPCLPCSHGLRSNIILGDAIQILPTLDTETAQIIIADPPYNIGKDFGNDSDKQPMDEYLLWCEVWIKDCLRILKPNGTMFIYGFSENLALILSKVPYNINRRWIIWHYTNKNTPHLNFWQRSHESILVLWKNDKVFHRDDIREAYTEGFLNGAAGKERKATKGRYSKGDKTTTYIAHEKGALPRDVIKIPALAGGAGMKERVNHPTQKPLALCDKLIKSCRQTASDGYVLVPFAGSGSECLAAKNNNLPFVGIELNAEYIKIINERLSSGSGGDGTDCETNNPRPS
Replication, recombination and repair	349	BUDVIRUS-cds349|BUDVIRUS	216	L	COG2356,L Endonuclease I	Endonuclease_1	Extracellular	MYKYKYLLLILVNISMRFVGGFTYINIVKKTILLDTKMPSVYLENGFFGDAYHGTSSGDPKFKNKFFSAEHIFPQSLLNNKHTNDMHNIIKTLNTLNVNRSNYMYVEDTQINMKDKNWAELDFGNYVNHKNKVFVPNHYSRGFISRAILYMCWEYDYSHKKVIDTDLLIKWYFQHPPLKEERYHNEIIHRLQRKHNIFITNYFKKNNVIIKFINKL
Signal transduction mechanisms	4	BUDVIRUS-cds4|BUDVIRUS	680	T	COG2453,T Protein-tyrosine phosphatase	hypothetical protein	Cytoplasm	MKAGKGLASSTIKQNIQSVFITGQDEVSLYKQSKRQSATLAPRQQSTPSSTSTQETNGYYIKNTLDPEKKKLLIEPQQFKANTIFTYLSHSIYNENSRDKNGRLISPNNPPEYITYNMLIREIGIYMNEELITEKELKRQFKIATAKEQKALISELWRVWYNIIVGDDKDEDMPSKKSQLTRRRSIGGVSGVSNSVSGVSNSVSGGIGTPRTSPNASPSLAPTPEELVYYDFLIGEMEKYMSKADKTKKDRYGYTEHDYEKDYFRFATKHASVAISKAYDTKILLRKKIYEDAVNIHDIVCDFKPNQFPYPDPSGFITLFRPNNKLHLYGMQLPHQFNRELLLNSMIYLFHKKIYNIADLQGCADAINRQNSRMNIGIGCNPYDRDCEPLMWDIAKRLT…
Other	193	BUDVIRUS-cds193|BUDVIRUS	334	R	COG2509,R Uncharacterized FAD-dependent dehydrogenase	hypothetical protein	Cytoplasm	MAINNIIIVGCNIVGLYSALRCADNGYRVSIVDKLSDDKVSAKNRNNHRVFNKSHHIYIHLLNRFSIKYEKYVLKYNEKTLNVLASIINKSKLIPKKSLNTQSFAKFCRSILSITDYNLLKNNLEAFDYIYSNLSAMDALAMLSSDISTTQEYYILTEDIGVLIDRITAYLKTKNVEFHFNTEIRDITQSNNITYSSTRTNTFISNILILAISKDNLLKFNLLTKEQRKLLNNVSKYNIDCESIYTDKHLKNEYDIKTHLLDKLHIVCPIKKHSLYLWNYGINNIIIRDKIKHLFSHIFICGDCYSRNNFFINYSLEIFDNIYSKVSHRMAHPY
Replication, recombination and repair	425	BUDVIRUS-cds425|BUDVIRUS	203	L	COG2827,L Predicted endonuclease, GIY-YIG superfamily	GIY-YIG~zf-CCHC_5	Cytoplasm|Nucleus	MEHIYILRLSTGKYYIGKTKNVDKRWEEHITGNGSGWTKKYKPLSLIKSVVSTSHFDEDRYVKEYMEKYGIENVRGGTYSNMVLDANCIAVLEKEIRHSNNLCVRCGRGTHFVKDCYATTDSDGKAIKKETAKKDVKPPKAYKEKNVKMSSYDNNSCDDDSGDSGGSNDSWKSKKSKVVVKKYVKPCDICGKKGHREVNCYSF
Posttranslational modification, protein turnover, chaperones	387	BUDVIRUS-cds387|BUDVIRUS	110	O	COG3118,O Negative regulator of GroEL, contains thioredoxin-like and TPR-like domains	Thioredoxin	Nucleus	MLYILGAANKKQVGDVLKTSPNITILYYWDMCGHCAALKPTWEKVCKKYKNARDCDILNVEASHINHLPAKYKAGVKGFPTIAKYSLGKKQGEYEDERVLKKLEKFVKGI
Posttranslational modification, protein turnover, chaperones	408	BUDVIRUS-cds408|BUDVIRUS	110	O	COG3118,O Negative regulator of GroEL, contains thioredoxin-like and TPR-like domains	Thioredoxin	Cytoplasm|Nucleus	MNSAIINVKTLGEYSQFLKANPCVVANFSASFCKPCKEIAPFIEDMVAKYPSITFLKIDIEEGSEISDCHNITSIPYFKFYKNEIEITSYCGTDKKIIQEALDNITCMYL
Cell wall/membrane/envelope biogenesis	15	BUDVIRUS-cds15|BUDVIRUS	260	M	COG3306,M Glycosyltransferase involved in LPS biosynthesis, GR25 family	Glyco_transf_25	Cytoplasm|Nucleus	MKHYWINIDKDGASGAGTQSEAGAGTNDRRSFMEDQFKNNKLDNVRISAITPSDFDEVLADKRPLTCKHPGCFRCEYEYACISSHIKAMIEGLKDADNDWFVVMEDDIVIPFNINYNQLISELPEDAMLVQLLILYGATVKALYELSVARNARFIKWQYLLPSTGMYIISRKGAEILVGKYFKNNKYDFTECPYQVVADVALYSSINSYATTFPFAYPNINLVSEIHPEHYDAHKQTYLEIMEVIEAGINSKNIPYVLAS
Cell wall/membrane/envelope biogenesis	372	BUDVIRUS-cds372|BUDVIRUS	258	M	COG3306,M Glycosyltransferase involved in LPS biosynthesis, GR25 family	Glyco_transf_25	Cytoplasm|Nucleus	MNLKHYWINLDRCADRMNYMEAQFHKKHIENYRISAETPETIKDYTIIRHQETLSTTTPCEIACILSHLKAIQRGYDDGDQYFCVLEDDIEFINIDFSKILKYIEEAQNKDKDKEKENIEVLQLYTSSHPVVIQLYNGHFLKGSDGTSSGTEIIVKRHEAYPGAVYYLVSREGARKILDKYVMTATPNTYDLSHSNWTAADNLIYAAANSFVITYPVAITDITLGSTIHPEHLPNHEYCNNIIRHIWNVNNQLKMFSK
Other	178	BUDVIRUS-cds178|BUDVIRUS	506	R	COG3349,R Uncharacterized conserved protein, contains NAD-binding domain and a Fe-S cluster	NAD_binding_8	Endoplasmic reticulum	MRYYDLVIVGAGPAGLALAHTSSSMYRRILIIDKEQEIGGCHRVKRNVDGLFTEHGPRIYLSIYYNFFNLLGELGLKVEDVFVDYKYSFSDIATSKILPNYTSYEIAMFLLAYLMFVIDDDYGKNISLYEFLRGHGFSLKVIDMYDRLCRFTDGGNVYTYSLNKILKSSDNALMLKIYQPRAPLDISLFDTWKKFLSNRGVDFMMGFNITDYDIRNNNVETVSLSNGEKIGCGKLVFAVPPIALLGIIKYEDGLRNAFGNYNDFERWAEKTKYIDYISITYHFKKYLRLPIVNGLTFDTDWGIVLINLSDYMDDIDASDGADAIGGADADDASGAIGGPDAIGATVLSVAISICEKNSRATYKKANECSADELIKEVHRQIKESIFPDLSADYKAIINP…
Replication, recombination and repair	293	BUDVIRUS-cds293|BUDVIRUS	893	X	COG3378,X Phage- or plasmid-associated DNA primase	PriCT_2~D5_N~DUF5906	Cytoplasm|Nucleus	MGITEDFRSFINKYKVEKGKPYTNTSIGYPRVSICVPEDKYGDFVNIYGLALTNGVPLYFTEKPTEPSSLRVDIDFRFTMPDDKSGIYNSHDSNSSLNTKKKYDRIYTAKNIFTIVNSYFQIINQYLDVPEEANIAYVMEKPNPVEFRNKLKDGLHIIFPHIVVNNNVHHFIRRKILDVAADIFKELPICNDYDSIVDKAIIDVNCWQMYGSRKPDCDTYRVSSIYRHINSETVNTEYTLNAGDEINFIKLFSMRNVSTDIKNLVKPEFDTEISQYCKHILPSIDLKLKNKLQNNIFGKSLNTNRSYISDDEFAFAKQLVDCLSSTRADNYTDWINLGWVLRNIDYRLLETWVEFSKISSAYIEGECHTLWDKMRKDNMGIGTLRWWAKQDNLVKYVSI…
Replication, recombination and repair	463	BUDVIRUS-cds463|BUDVIRUS	735	X	COG3378,X Phage- or plasmid-associated DNA primase	D5_N	Cytoplasm|Nucleus	MSNKGIPTIGVRDIQFRSRIEAQWAYIFEKLEWDWEYEPIDLQGYIPDFIIKFDGDKEILIEIKGDTNIWNSDVYKYHKNKIVKSGWRGIFGILGGSYKAGSAEYWINIGKVFYLIEDQLRHNDLVLRKNNKTHKWSLGCDTGTYDILNDYFKDTYHIDDVPQKEFSKLWVEAKNKVQWKGIQNSKNSVAKAASKHIGIPTKKLKQNLIYIPIVKDIEPYLIDIPFDNDMNDIVHALVVKFSTGIELFVENNITHIKECISNASNLSLATLAYKIFNNWAYYDTKRKSWFYCDLNNLWCESKKPIILKYLIQKILIRILSLYIKTIHDTICYDEFSRFIIEEKSKASFTLIQSLESTGFIESIMKNVALYLKDGFYEDYIDSKPYLFAFKNKVYDFRTK…
Signal transduction mechanisms	185	BUDVIRUS-cds185|BUDVIRUS	201	T	COG3476,T Tryptophan-rich sensory protein (mitochondrial benzodiazepine receptor homolog)	TspO_MBR	Endoplasmic reticulum	MGVNICLANLGCASSPFSNATTVSNIITFTIILLPLVIGLSIGAVYGKNWNDPKYRNLKKPAYNPPSYVFGIVWPILYLAIGIIYSYALYDYKKANRAGGSSGSGSTFIYYKELKYWIIPMLALLFNFLYVPVFFGENGLFNGFVIIILSLVFAILTMIQFYLQSNYNDSIKYYAILALLPYIAWLSFASYLSYNIWVMNT
Replication, recombination and repair	347	BUDVIRUS-cds347|BUDVIRUS	351	L	COG3569,L DNA topoisomerase IB	Topoisom_I	Cytoplasm|Nucleus	MKLTKITRLGTYKTGFKYYKNKIEITNEDDIEKIRLLKIPPAYENVSILNNKKIIAFGYDSKNRKQVLYQPDFIAKQTAKKYDKISTSIKFFSKLKKKIATDLGSNGDEKTLAIAVIITLILTCGFRIGNKKYEKDNNSVGLTTLKYKHLKFDNEKQGVLLIDFIGKKGVRNVAECDNKIIYEYMYNKYMKAVAAVAATAKEDYVFCYDGTKVITSSDVNEYLRVISSQYSGKGAEPIIITTKDLRTWNANTLFLTYYNKLRKSRSRGSRKDAKDAKDTLVSAANAKDAAAKDAKDTLVSAADATKDLKTINKDIKTAIEMVSAKLHNSYSICKKSYIDPKIIDDLLRDAK
Cell wall/membrane/envelope biogenesis	350	BUDVIRUS-cds350|BUDVIRUS	276	M	COG3774,M Mannosyltransferase OCH1 or related enzyme	Gly_transf_sug	Cytoplasm	MIPRIIHQTWRDKNLPPIIYKLVSENIAFLKANGYELMFWTDEMILKLIAEEYPNFYNIYKLARTGVQKGDIARIILVYHYGGIYIDLDVLILRDFAEILDMSADKLYITYEPSGQTNALYNSDKYLCNAFFAANKNNKMLKVILNNIPENIKNYTENIFARFDVFGGAYFKEVITAPINAMFKDDVCIINDRELFYPINDPKFADMPFTVGDWTKLKTGDYGNNTIMVHYWIHGDFESRALLTTFVPEMNKTIHENMYGFFSRLYPHIAKKIDSI
Defense mechanisms/Methylases/Restriction Enzymes	397	BUDVIRUS-cds397|BUDVIRUS	204	R	COG4122,R Predicted O-methyltransferase YrrM	Methyltransf_24	Cytoplasm	MEHEYIYTVDWFSSHILLWANYLNEFKGKPNLRFLEIGSYQGRSSVWLLENILTDDTSSITCVDTFEGSTEHHEHFRDDITTLFETFSHNISKFNEKVKDKVKVIRNTSQVALKQLSLEDGAGAGQYDFVYIDGDHKASSVMEDAVLSLPLLKKGGLMIFDDYLWTCCKKEIDDPKPAIDAFMHLYADKIKVLFINQQVIIRKL
Lipid transport and metabolism	435	BUDVIRUS-cds435|BUDVIRUS	90	I	COG4281,I Acyl-CoA-binding protein	ACBP	Cytoplasm	MEIATEFEGVLAKLKGVDMDKLNLSDAIKLDFYKYYKQATEGDCNIPEPYTIYFKAHAKWAAWKSLTGMANEDAMLEYINYYKNYIIISA
Intracellular trafficking, secretion, and vesicular transport	375	BUDVIRUS-cds375|BUDVIRUS	545	U	COG4618,U ABC-type protease/lipase transport system, ATPase and permease components	ABC_membrane~ABC_tran	Endoplasmic reticulum	MLIFKRYIELCGDDIRYSILGLLCGCLGSYYNVIASEQMTRLMLGDFTNDRLSKLFYTNLISMIAISLRGGLFVYSQKSTNHKLRCVVYRKILNQPLKFYETEPVNGLLERVNNDARVVSDIISLNVNVFSRSLIEVMITFWLLSNISWKLTSIAIILIPINYLISAGYEHIHKKIMANYEELNKELNTYTHETISHISIMKTYANERRAEDKFNLLSGVIANYNYKECLLYGSNLLVVCNIPTITTIIIILSANYLGTVEGLTIFILHNQGLYSTIKTLFDMRNEFLKCKEPYLRITAILDAPEYAKGYYIPPNNTLNGEISFNSLSFKYEKAEEPVLTDFNFRINRGDKIAIIGASGCGKSTLSKLLVNILEPTSGSITIDGVDIRNYDSEWLKRHI…
Other	20	BUDVIRUS-cds20|BUDVIRUS	138	S	COG4852,S Uncharacterized membrane protein	DUF2177	Endoplasmic reticulum	MDIYIKYIIISVVLIFLDFMWISLNMTAYSNTILKIQKSALEPRLEHTLIAYIIIFFSVIYVAIPFTVQNIKKGEAIENKLLKSLMYGGAVGFSIYGIYNFTSLAIYKDMDTTVGIMDTLWGTTLYTLTTFAYLLLPE
Posttranslational modification, protein turnover, chaperones	230	BUDVIRUS-cds230|BUDVIRUS	78	O	COG5272,O Ubiquitin	ubiquitin	Cytoplasm|Nucleus	MQIFVKTLTGKTITLEVEASDTIDMVKSKIQDKEGIPPEQQRLIFAGKQLEDGRTLNDYNIQKESTLHLVLRLRGGDF
Secondary metabolites biosynthesis, transport and catabolism	356	BUDVIRUS-cds356|BUDVIRUS	294	Q	COG5285,Q Ectoine hydroxylase-related dioxygenase, phytanoyl-CoA dioxygenase (PhyH) family	PhyH	Cytoplasm	MSSYTEQLNCLAEKGYCVIEGILETEEVETALKHFREWFSSHPQIEATHNKISPHGIIKYHEVGHQRHSWFIRTRPSVQNVFKEIWKTDDVVVSYDSTCYIPADCKKKDGVWTHTDQAPSKKGLKCIQGFVALTDNINRTLVVYEGSHKLHEEYAKEYNLTSTKDWLLIEQEYLDKISDSKRILNIKAGSLVLWDSRTFHQNQYGNGDKNKCINTEERIVQYVSYLPRCNLTPKMLEKRQKYFTEKRTTSHWAYPVKVNGLQPQNYGDKTLNIKYEELIPPQLDDLLEEIVKLV
Other	447	BUDVIRUS-cds447|BUDVIRUS	405	X	COG5377,X Phage-related protein, predicted endonuclease	YqaJ	Cytoplasm|Nucleus	MPAALAGNNNAIDLSFLKYIKGSVSGDSDTDKCIDEATQFICDELDGISIDVVKNRLADIRQYRAELKELLKLPLMKQRTTEWFDARKTRLTASDLYDAIKVSRDSSDSSVSIKLAKKKANIVAADTINYNAIPALKWGTMFEPMATRCYSQKMNDIFIHDFGLICDTNNEHFGASPDGINELGIMLEIKCPYSRKIVDGVIPDKYKMQIQGQLAVCKLKECDYIECIFKSLESEEEYLCIDGDAAVSHGTAHGVIAEFYNRAGEYVYYYSEPNRTPAECLADIRKIADNIISGGSSSEEKLKFSKYTYWRLDEMIIQRVVFNAREWETIIPKINSFWEKVEEYKLLPIETGIKKYVFVDDADEDGECGANAKASEAADGTEAGTTKKTVVPVATNKYK…
Chromatin structure and dynamics	289	BUDVIRUS-cds289|BUDVIRUS	262	B	COG5531,B Chromatin remodeling complex protein RSC6, contains SWIB domain	SWIB	Nucleus	MPPTPSKKQPVVSAPVSATQVPPVVPATPVVAPVPAATAAAAAATADTQAKKKKPVVLQTTPVPAATPVATTTPAAVAASVPAVAASVPAVAASAAADTTAPVVDAAENVLSNIIDKVNSLAGVIKDIQTHLKSLSKEYDKQQKIIEKAQKKRQNAKNSPSGFAKPNKISDELCDFIGVPHGTEKSRTDITRLINAYVKEHNLNKPENKRFILPDTKLKKILNVGDSEEINYFILQKLISHHFPASASKAAVKAPVAPAATA
Other	225	BUDVIRUS-cds225|BUDVIRUS	366		Concanavalin A-like lectin/glucanases superfamily	hypothetical protein	Endoplasmic reticulum	MEAPKVPPTNNDGGILASMSNAISGATGAPAATGAAPAAAPAAAPTVPVAVPSGADNTGAAATSATSAAAASINNIKDSFAAMTSGGSDSIFYLIVIVFLVAAIIAYFLYYIITDNILYQQKVDVEGTEVPIICNELSEFKITKVLPNSNGIKRTYGFWIYINDINKYAGKYRHIAHLGENAGQIKGACPYIFLDNHTNSVHVRFAPKKEPKSMSEFDTLNEITDMDSLLTYDGKRCGITIQYVPVQRWVHIVIVVSDFNGGIVYTYIDGELADVDKARERKLVLHELEFENKVGSLFVGGSVSNSTVNATGFSGLLSKFALYNYDLNKNDIYKEYSRGPLNGLLTSMGIVSYGLRNPVYKLNAVY
Cell wall/membrane/envelope biogenesis	104	BUDVIRUS-cds104|BUDVIRUS	295		core-2/I-branching beta-1,6-N-acetylglucosaminyltransferase	Branch	Cytoplasm|Nucleus	MRNQYIYSTSKIPPHILSPMNKIAFLFLIYDAINHEHLWFNFFNGIAKTKYNIYIHYKTDDNLEFFNDYKINKSKTIDTRYADISIVKAQNVLLREALKDKDNKHFIFLSGSCIPLKSFKHIYNYLDPRYSYFHIAGSDDCFPDCEVALKYIPKEHIKKSAQWSILNRKHGELLAAASDYLLWFKDTYAPDELCYITYLSYFYNNSLDKEIIATSYNSPPEVATTFANWEDMNYKYVSDRELKNYKSISEEELEHLLKSPCLFGRKFKPSCYYSLNKRFYYDAIRDSGSGSGDSK
Nucleotide transport and metabolism	54	BUDVIRUS-cds54|BUDVIRUS	231		deoxynucleoside monophosphate kinase	hypothetical protein	Cytoplasm|Nucleus	MLDSYKMSYHTRSHTRMPRIIAICGAKRSGKDVLAEHLVRKYNYERIAFAEPLKHAIKTLFNFDDEQVGIGEDTGTGKKDALDERWGITPRAALQFFGTEVMQEKIQELLPDIKRNFFANTLKNYIKTRMGANEEQRFVISDLRFLHEYEVLFSIPNIRKDDIAIIRVIRPDAGFLGISNDAVAAARDAVAAASISHKSEQEYINIPYDIILFNNGTIDAYIEKFDKIISL
Virus Structure/Morphogenesis/Packaging	336	BUDVIRUS-cds336|BUDVIRUS	938		DNA Translocase FtsK	hypothetical protein	Cytoplasm	MAATATEEALKSIYNYNMIFNNIGNTSAEDDLKFNTNLISDFDLQNFDPKRYEYYVNLLKVFNNDPETLRNLLNKYNSIKGLKVKERKIIREISDYVNKLKDIESNNPQQPQAGGKGSVSGTNYQEGSVGSVSGTNYQEGSVGGGSNNELLKIKRDAEELLGSAEELYASANADASDASGDEEEDDDDAIGTFKNAIDTFKNAIETFKADLRTEENGYNNSNNGNTINTFRDAIGVFDTAIGKYKKIPNNQSGGLNLISMLRGTVPANKALKADAGTAATGATATIATGTAATTTLATETPIALLQSLKSFANPLSMTRRNLLKEYEATPVKTQKKITEITGKPLTEVKAVFASLANIKDGLINKANILVKKANIMVERALSADKDIRTRNKEGKDKFQ…
Transcription	71	BUDVIRUS-cds71|BUDVIRUS	386		DNA-directed RNA polymerase II subunit RPB3	RNA_pol_L~RNA_pol_A_bac~RNA_pol_L_2	Cytoplasm|Nucleus	MPTFQNYNYDEPSGCSSFEINNIDLAIINGIRRVILTDIPIPGIIGEKLENDDPSVDILINNGALHNEIIIHRIGLIPICLKEDEIDDYKDNSIHIELNVKNTTNKTLDVRTSDITATRETATRNTTNITKEELATIFPANKISGDHILITRLRTGEHLHFKAKVVKRTGRDNASFNPVSLSNFSYIQDPKEADKKTNILDKERSYYKNKYGDAVRFKFDIESINHNIGPKYLVSKSLDIIMNKLELLRRELNNEPAAATATTAATKVKIQQFQDIAGTYEFIIEDEDDTLGNIIQSYIHNHFIRENNKYKDKISCTYIGYICPHPLKSLMILRISLEDAGGAGGAAKDAISPKIFSAFLDDNCAIIAEELSKIKNDWVKFAIDNI
Transcription	259	BUDVIRUS-cds259|BUDVIRUS	115		DNA-directed RNA polymerase subunit K	hypothetical protein	Nucleus	MTLIYKAANIEDVSKINEQLNKEDRISKPIMTIYEFDKIMGMRTQQLASGAMPFVNTGAGKIVVSSNMELRNIALQELEEGRLPYIVERVLSNKKKEYYRVCDLNLVAIRDRMRK
Posttranslational modification, protein turnover, chaperones	33	BUDVIRUS-cds33|BUDVIRUS	286		DnaJ domain containing protein	NIF	Nucleus	MNNNEPYIFLLDLDGTIIGDCSYQCDIYNIQEIIKKNIILKNGNIQLGNLVKYKTMCDRMLDNCYNLHSKLLRPHFATFMTEMRKKFPNSFFFIYTASEKSWAYKEILIIEKQNNIKFNRPIFTRDNCLKDAAGNLKKSVKLILPQLLKAIKMPKTHSIANNIIIVDNNPTFIDYTDNLLICPTYDYLKFHNLWENIPQEYAKIGELRHFVSRLISNKKMYIRNNPSNTLVLEKLHRWLYRKYKKVNKYNNKYANDAFWLNLATLIKHHNITVFNKKSVSLLHKSI
Posttranslational modification, protein turnover, chaperones	265	BUDVIRUS-cds265|BUDVIRUS	339		DnaJ domain containing protein	hypothetical protein	Cytoplasm|Nucleus	MYVEALNLNIENIDKYTREDIKNIYKKIALECHPDKLSNVSDEDERAAKIERFKKASIGYKKANEDFDNYGKLNYRGGSDYNFDNLADDYEIYNSFDLNFWKNTYDGIFKDKEAIKNTFIDVASYFFNRGFKNKNHYNPSTKVVIHNINLPITYYDLCSVNKRKLRILLKNVKEPVYITLCCKKDYPCLTRQYIDDDSIEHEIIINMSIDEAEGCGDCGEGTEGCEEGCEEGSGDCGDIKYTHSLTGINNGIDLHTTIYINIIEYLMGGVKKIWYVDDTYIDINIMPFSTKDIIVKNKGLLGGDLNIKVVFKNITLKDWKKISEKKRAKVIKLIAKMYC
Replication, recombination and repair	415	BUDVIRUS-cds415|BUDVIRUS	266		DnaN DNA polymerase sliding clamp subunit (PCNA homolog)	PCNA_N~PCNA_C	Cytoplasm|Nucleus	MDDNNIYLLNIKTIQASTFKQVIDALKEILMDVNLEIDETGIKIVAMDNTHIVLIHLKLEADKFEIYECEKKIYVGINMLRLHALIKTITNNDILSLYILKDDPNHLGITIDNNEKNYKTNYKLSVLDIDVLNIQIPPVDFHTIINMPSSYLQKIIRDMHNLAEFIEFRNINDKLILSCKGDFCYQETILGAEKSQSITIKKNSGEEEQEIIQGIFSLKYLSIFTKCTNLSNTVEIYLKNNYPIILRYTIASLGEIKLCLSQQDIS
Other	224	BUDVIRUS-cds224|BUDVIRUS	495		DUF2478 domain containing protein	AAA	Nucleus	MSLQQSFRAPRKPRAAKATLLLKEDTEPLKPTLLLKEEAEPTLLLKEEAEPTLLLKEEAEPLKPTLLLKETKPAKAAKAPKTPRTPRAPRTPKTPKAPRTAKAAKLLKEQATNNDITANVPETERELTADDKDFISSLCGNHNIYSDILVWLRTFNYDTKISVKSCVIVAGATSIGKTYSINKIANHLNYEIIGIDNNNCYNSQFLKDIIQKSTSSSFIQILTNNFQKKVVIIDNFDSLFIADKTINITLLKILLENKLKNIPIICISNNDIIKKIGDIKKLCALYLMTTPNNEDITGLLLRTATADATDNISKCCLNSNGNLNKLFRDIDNINNDRLYSDSVENTSDINILYGNEFNRQLTKRIIAKDPWMIPLKFHENLISNLNNRILPLNKYNEYY…
Other	84	BUDVIRUS-cds84|BUDVIRUS	580		DUF2828 domain containing protein	DUF2828	Cytoplasm|Nucleus	MASHAQSSQSAAQSASLPAFTHTENGAIALDTTGSDIVDYFMLYTRTLTKEQNHQFLEKCWAVNPKKTVAIIFNGRDRLKGKKEKTVSNQAMLWLRDNKPYTYMNNILTYVNNYGCWKDLLYICYENKGDGMIDKNYELTMFADRLREDLSDLKISEIVAEAANADEAVDAAAEAANADEATDAAEADANPKPKKVKSVSLCAKWAPSENDRNDSRKHFAKKIATILYDRDDAKKMEKYRKEYLAPLRKKINIVEKLMCNNEWDKINYEGVPGVASRRLHKAFSNHDSDRYCDYLAKVRSGNAKINITGILPHELANYYVNLRSTQDEYEENETIELQWRAVVNDVKSSGILGNSLAIIDLSGSMFSASNGSVPAQVAISLGIITSMCCKGLFKNKFIT…
Other	411	BUDVIRUS-cds411|BUDVIRUS	184		DUF5755 domain containing protein	DUF5755	Extracellular|Cell membrane	MKGTYILYFVIFVLTVLLMTTSGLAYYYATRYNDKDNKELRVDRCPPASLERLSCPACPVCAACPNKCNDTIPIYPKELPTNDNNREYQQVGILTSNDASEPIILPLFSKIANNHRDRWNYYTTTDKNTMLRLPISHENMKCDDDLGCKEIYDGNTLYIEMYKGKTFTATIYKKQTPSYFADRY
Other	227	BUDVIRUS-cds227|BUDVIRUS	115		DUF5759 domain containing protein	DUF5759	Nucleus	MPPRILLSELYTLKEKKEHAKYLTFDKIIETCHKKIKHTATIGGMNIFYEIPYYIYGKPLYKIEDCIKYIVDALRKNGLFVQILPEPNNNMLYISWNPSEVSSNIKSLGYTGKGL
Other	388	BUDVIRUS-cds388|BUDVIRUS	150		DUF5760 domain containing protein	hypothetical protein	Nucleus	MTDVAAANASAAAADNIVDSIINQGKTEPTEEELETFKNLVNDWFKYDDQIRKLMIAMKERKNYQRVLNNKIEEFMFNFKYNDLNTAHGRIKTNVKECVVPIKMNDIKTKIIQYKELSGEELLKRIFEEDRQTVMKKNIKRIIPKVSLTI
Other	403	BUDVIRUS-cds403|BUDVIRUS	160		DUF5761 domain containing protein	DUF5761	Cytoplasm|Nucleus|Peroxisome	MDFLNGRVNAISEVLNYNLKSAPENITENSTNLVSRNMNCTDVSAIFFSDRNVELLQLGIRNKVLNLSNGKYNIGKQSDIDLKIVMRSIYFQYGKNVSSNVKSQVLDLNTRVIDWCVPEIISNIKQSDKYIMDISTLPVPLDRPNLTTQKGLRTLEIMKM
Other	118	BUDVIRUS-cds118|BUDVIRUS	204		DUF5762 domain containing protein	DUF5762	Endoplasmic reticulum	MFWLDNLNVLTIPILIPDINMTFEDKLNAIIRGLLFLGIIFTLVFNDSKYILFVLIIMIISIIIFNYQYDKNKQIEKYLNANDLDIVNNKRCIKPTKSNPFMNPNILDSKYDENNNLFSACSIENSKINNSMNKYFNENVFRETDDLYNKSLLPRQFYTMPSTTIPNEQGKLGDWLYNTGPSCKENGLKCYENIHTDLRSSAHS
Other	12	BUDVIRUS-cds12|BUDVIRUS	483		DUF5764 domain containing protein	DUF5764	Cytoplasm|Nucleus	MEGLIDTRNEYIEHIQDILSVAISKRIYAIYTEMMEEKKGLKGFQNELYSIRKWNNNIVSDEYKKIVKYTKCKYLSNLIKIIIITTIKIKIYEYREQFDNIKIKIPNAEDFVHKCYINAASFSWKNAYLYNRNNIKDAEYQNNLNLIEENIRAIIKKTFRDFVPFDEIFKQIEDNLTGNVKQFKDTEDNDEGNANSVSDASGRSIASSRDSVSGASGASDTSDSEASEASDDIEPPKPLKKIKTNKKPVKPTKKTEESEDDEEEDDEEESEADESKAEDEEDSEAEEDEAEEDEAEAEESEEEDEDSEAEESEAEAAEAAEAEPITVLKENVETEYNKIDNIVDTTLTKNNNEEPNKQPQEILFKAFSSSEQTNKESEARDTSEARDTSEAREVPDNIS…
Other	49	BUDVIRUS-cds49|BUDVIRUS	518		DUF5767 domain containing protein	DUF5767	Nucleus	MTTLNLNNINDDLIEINRDTFKNKQMGFNIPNKQQRASQNNFMSDDVLFNKNKISSDVISMSSRSSSRSSSRASSVNGDYDKSAYMKNMNNIYKNKGGAAASVSRPKPSKYEESVASEASSRSGSGGRSHNKYKKPSKYEEDDEDDEDDEDDEEGSEGSEGSEGSGGSGGSEGSGASGASGSGGEYEDDDEGGGGRRGSKTRHLSAKEIIMNELNEKKEIIYQLDRLESKGFKVPFKFNMNSDLEEMRTEYNRLIREKELDGSVRFQQKMLMAFISGTEYMNSRYDPFAIKLDGWSEQVNENINDYDDIFEELHYKYKATGKKMAPELRLFISLSGSAFMFHLTSRMFKEQPMPNVENVLNSNPELMKQFQQAAAKQYMMGNTGNNYNQSPPQQHQQQQ…
Other	115	BUDVIRUS-cds115|BUDVIRUS	185		DUF5824 domain containing protein	DUF5824	Nucleus	MEKPAILAKQAKQAKPTKSLKFPMRYLPKMLDAKDNAKQLKMLIKSQKQYAKGVYYTREKVASFKPKKSNHIANARRIYKVANIAPTKELAVKTGCSLEALNKMVRKGEGAYYSSGSRPNQTPQSWGLARLASALTAGKAAAVDYKIISEGCDHKKKAFILANKAKQKYRSGHSSSKKVVATGIV
Other	329	BUDVIRUS-cds329|BUDVIRUS	298		DUF5832 domain containing protein	DUF5832	Nucleus	MSVEELAVPAAANAATSATAATSITSVKEVDYLDEDKPIRGQNFVLLSFLSPEDVLVNKEAYMFNKFITKFSEDMTKLLDGITEKYSDAKGFVDSVKENNAFIFNPKDMSEQYGFYKSVNNQELETSYHRDNNFVTSIRGIKVRGVFDTIEEAKNRSEFVKKIDNKFNIYIAQVGCWCPWSPNPDCLENQEYAETQLNTLMKEYKKNMNDKDVVFENRKSALFSSGAAAGAVANTIVEEATAEEGTTVEAAIATAPEGTTAGASIDAATVEPETIELSELKESIEAVDGWSSQKLGLQ
Other	146	BUDVIRUS-cds146|BUDVIRUS	356		DUF5871 domain containing protein	DUF5871	Nucleus	MNVLLAKNFDVENLKYSELKVMKSGAKSVYINYKGNKVNLQTPILNIPYGVNDNMQFIKKDENRKDEERKYDVTVSFKGMDENPKIKQFHDKMKELENKIIDDAFSNRLVWFKNNYGGNKDVVSNMFTPIVKHDKDKLTGEYANKYPPTFKAKIPYNSFENKFEFDCYDMDNNETNFNDILANLKGGRAQFIIQLSGIWFSAGMFGCSWKIVSAKFQQINTSKITFVADSDDDNEKDDEDEDDISVDNDVIAKITTKPVVSAAAEKKTVVEKPAPAPAPAPVAKTAHKPIPQEEEDDEEEDEDADDAEADGELGNIDEVDEDDEEEEEEPVAVVPVKVEEPVKPEAKSKKVVAKKK
Other	440	BUDVIRUS-cds440|BUDVIRUS	813		DUF5901 domain containing protein	DUF5901	Cytoplasm	MSIEDVNYMKENSIKQAYTFIIDSAERERGLYPNPNNYVVNFSAPFKNIIGMEIIDASIPRAMYTIDVDNNELYYYVGAETGDNLIETGMLEDNTANLMLQNWNFTSNISSISSNISSTSNLINEYLTSNTTSNIREISSISGIIYETITTTTNSNITDILKIINSSNIINNSNVINNSNLFNTSNIYNTSKISSTSNISRTTSNISTGSVVLTASNILTTTNTFNITNITNISRSSNISYLDLSGDCYAILNNSINLYNIYNNTNNIGGSTEGITLNLCCQPIISGSGSSSNGSVYNIINFSYSHTYSIDADGDLIFRNISVDVSKAAGGAGGYTLTFTIGERIESVFNLPINNYINIYWSIFKTTWYIGIFDISGTQLAYKEFYDCEKIYNVFFTKK…
Other	416	BUDVIRUS-cds416|BUDVIRUS	200		DUF6629 domain containing protein	hypothetical protein	Endoplasmic reticulum|Lysosome/Vacuole	MCWSASVSLNTYLLGLFASSLSYFNGITDIGGFIFYQSIILIQLLEYFIWSKTFSNRLLSQMALFVILSQPIFNIIRIQTQPELIPYILLAYIVFIVILFTVVVPLNTVDFSTVPSKNGHLAWNWLNMNIYTIILWHVFLSLYWIIDKNYPLFAVVSIFLIASIILYKETNTWGSMWCWIVNVISFYFILRVFYRDFCKI
Other	5	BUDVIRUS-cds5|BUDVIRUS	741		DUSP14-like domain containing protein	hypothetical protein	Cytoplasm	MKGQISTKAKITKGGLNNYLTQTYIEQQKEIPLLSSVLPKAAASPRVAASPRAAASPRVAASPKATASPRAAPSPTLVRKARAVSAPVLISPKASLQTPHRASPRVSPKSPTIVRRASSALQASPKQSTELSPYYIINTLNPEKKRILIKPQHFKANEKFTYLSHSIYNEKGKDENGRLISPKNPPEYITYDMLIREVGIFLDDEIYTEEELKEQYNKADAKEQKALKSYLWSIWYNIIVGDDKEDDVPSKQRASKRIFKLETEDKSSTGGRRRKGGTGSTGASPPEEQKYIDFLLATRKTYVDKADNTQKDKYGYTEKDYEDAYFNFADTKAPSKIRSSYDIKLGLINRLGNKKVIVHDIVCEQPPKDFPYPKIGFNTLYRPNKNLHLFGMQLPHQFN…
Other	6	BUDVIRUS-cds6|BUDVIRUS	771		DUSP23 domain containing protein	hypothetical protein	Cytoplasm	MKGQISTKAKITKGGLINYQSQTYIEQQQKKAHLLSSVLPKATPSPRATPSPKATASPRAAPSPKAAPSPKATPSPRAAPAASPTLVRKARAVSAPVLISPKVSPRASQSPTLVRKARAVSAPLPKQATELSPYYIKNTLFPEKKRILIKPRRFKANEKFTFLSHSIYNGKARDMKGRLISPINPPEYITYDMLIDEIGVYLNEELITDEQLKEQFKIATAKEQMALKSYLWRVWYNIIVGEKVIYKQTGASSGIVNKRWDEGLSYPSSSSFASSASAPRAFPSIRPVEPLMSLAPVALRSPVSRRSPVSQRSPVAAEEEAYNDFLINEMNKYINTADATIKDQFGYTEQDYELAYFGFANANAKPVIKNAYDTKLLLDKKDISVKGVVCGFEAEKFPY…
Other	190	BUDVIRUS-cds190|BUDVIRUS	255		EsV-1-7 cysteine-rich motif containing protein	hypothetical protein	Extracellular|Endoplasmic reticulum	MRLLLLLTSLIFLSSSSCAYMNINIYGTGMFLPYSIGIIGYIKKHFPLPEANITGISGGAICSILYTQEDELTNPDKIWDYMIGSDINELALYKDMRIFQKNIGDNLKLRYRDTPRDFKNISVISTNVLKMKNEKISGFSNINDLIDFSLCSSYIPFVSGDTLGKNYKGAEYMDGEIFRDYKYDKKHTCPTTISIHRKIWGRKFNMGNYLYTNKQISRDLFNYGWEDTHKNKNELFKCITNTKNKIYLGKILSQK
Other	312	BUDVIRUS-cds312|BUDVIRUS	454		EsV-1-7 cysteine-rich motif containing protein	EsV_1_7_cys~EsV_1_7_cys~EsV_1_7_cys~EsV_1_7_cys~ EsV_1_7_cys~EsV_1_7_cys~EsV_1_7_cys	Cytoplasm|Nucleus	MCVYDGCKNWTGYNFEGLKPKYCSVHKEKGMINTKNKDKKCIYDGCKKCASFNMINERKVLYCATHKKEGMVNIFVKSCLYEGCNKVPSFNMINETKAIYCGEHKEEGMLDIKHKTCLFEGCKTQAVFNMKGNKKGLYCQIHKMDGMIDIKNKLCVYEDCIKRPTFNIIGEAKPLYCLEHKLEDMIDIANRLCIYKGCGKQPAFNYEGEITALYCTTHKKIDMMNLRSKTCSYENCKTLPCYNYDNETKAVYCFKHKLEGMTDIKNKKLCIHDWCSTRITDKYEGYCLRCYIYTFPDKPVARNYKTKERAVVEFVCERFPEHTWITDKKVNDGCSMRRPDILLDLGYQVLIIEIDENAHQDYDCSCENKRIMELSQDVGHRPIIFIRFNPDSYREGTRK…
Other	301	BUDVIRUS-cds301|BUDVIRUS	441		exonuclease/endonuclease/phosphatase family protein (EEP)	hypothetical protein	Nucleus	MNIFINNRYRKIYKNKNTFYVLCKKEQVDITDNFKKNGDIKKGYAHLIQQKPKKVSVSGGVGNTLVLSSFNVYTWNGYNMRRSNFDTKFKELIADKGVELLLTQEDYYQDGDNNETVKAYSKNIKEFKGSSRKPSRFNCLSCITISPFFYGAVPRNAIIIKDRAFGITIANLHLEGGRFVDTELYDSTFQTYLEIKLDLLNKLLALKQTPDIILGDFNSVYCEDGVLLEGMYRAQQAYYNGRNYLAAKQQGEAGEAGEADEEHISKVVGDAFTKHIGDNYGFTPLGRCPRSKVVKRSCKKTLSSNEKTLSYSNIVSWNNAPFALLSKNGYIYVEPTNIKVRDEVNPTNSRGKNVLDHIWVKASLYERFNFNAEIYDGFGDADSDLLYGGVSDHKPVILS…
Defense mechanisms/Methylases/Restriction Enzymes	366	BUDVIRUS-cds366|BUDVIRUS	218		fkbM_fam, methyltransferase, FkbM family	Methyltransf_21	Cytoplasm	MFNNCNPKANGEELFYNKIKDHISVIFDIGCRTDSEFINFAGEVHYFDPVPDFIEALKEQPKLNSRSFCNNVGLGNENKAIYYYPRYQSFYNRTVSCQIDDDENKITLNIIKGADYVAGNNIKSIDFMKIDTEGYELNVLEGFEDYLDIVKVIQFEYGGTFLDNNTKLIDVIKYLELKGFHKFSYLTNYGTEPITDYEDHYKYCNIVCVNKKSNFVPY
Other	247	BUDVIRUS-cds247|BUDVIRUS	196		GIY-YIG nuclease domain containing protein	hypothetical protein	Cytoplasm|Nucleus	MTSNNDYDYGYIYCISNVSMPNIVNIGITWMTPEQKIADINGLPILWRPPTPYKCEFAKRVLEAEHKKNAIYKVLSQSRITPKQRFFNVPIEDVRTLFDLMDGDYWEDAATDIYDIPTAANDTQVDCMLEKKKIEIKGMEEKMLECLFQKCDELEMDIENRKAELSELNATIEERKSALRDLDLPDIPDTLIITEY
Carbohydrate transport and metabolism	40	BUDVIRUS-cds40|BUDVIRUS	281		Glyco_transf_34 galactosyl transferase GMA12/MNN10 family protein	hypothetical protein	Cytoplasm|Nucleus	MIAVKGIILVISCHKHLNTRVKHFKLPRDEYAGWKVIYVIGDLFLDSDYKFVRHEGSEANLMIVKCEDSYLHLLKKLVLALKYIYETFEIEEGVLRAGDDLIFNEDVLSAFLCDIKKNSASTSRAGAAIDFLGKSPAGRSLLAHEITDADIKTTINDTFMIDYYKCHPEDFDNPLHNLKGVDIAKYSKRPHIPVGPCGILFYLSNKSCKILIEHLDNIGYDIFHYDEGTSSYPYTIEDCAVAFILYSNKIGFIHNLAMYDEYYNNPEKVGVIAIHTNLNKY
Carbohydrate transport and metabolism	391	BUDVIRUS-cds391|BUDVIRUS	309		glycosyltransferase GT2	hypothetical protein	Cytoplasm	MTATDDNAIVDTEVATATANVEATAATDVEATANVEVAEAATEAVADTVADVVDTVAAPPATEAPVEAPAFPVLPVPTAQPVKKIVFALPGDTFSSKFLISWTSTISKLWETRKYDIMISPATGSFVPFVRMTTLGLDVLRGQEQKPFGGQPFDVWITIDSDIVFTYEQVEKLIEATEEHPVVAGMYRMSDLVNYAFVKEWDTSYFKANGTFKFIKPEDIEVWKKETDFKYFPVVYSGMGFMAIRKEVFDNIKYPYFDSEVITIEADDGKVIRDICSEDVSFCKKITQAGYQIMVNTDIRVGHIKSLVI
Carbohydrate transport and metabolism	427	BUDVIRUS-cds427|BUDVIRUS	722		GT2_BcbE_lik Glycosyltransferase	hypothetical protein	Cytoplasm	MKYIILCGGIDKQPTSSSSHSQASHIPSHIPSHIPSHIPSQATQATQQASLPYPLNYIQGRHMIEYVIDNIPSNEVYIIYNIFLDEYNFQEILINKCKSKRLFFSQIEYQTRGAVETAFVGISKFIDGVGDDKITYDDKITECDNIVFIDNDNLHNITKPIPVFENDFLGYSILYMRSTIEASPASLLSQGTPQASPQQFSFIRFEGDRITHIEEKNQISSFNCSGFYGFKNVKTFLKYAKMLFLRLDDNTKDIYFSALYNIIIESGVKVEPFFIEETTHLGILKDIRSNHIIPKNKLRICFDLDNTLVSYPTIAGDYSTVKPIAHNISLLKKLRDDGHEIIIYTARRMKTHGGNVGKVIKDIAGITIDTLERLNIEYDELIFGKPIADIYIDDRAINP…
Amino acid transport and metabolism	50	BUDVIRUS-cds50|BUDVIRUS	266		GuaA GMP synthase - Glutamine amidotransferase domain	GATase	Cytoplasm	MPEEPNASLVFLVINMYKDIELFNRLKKGYEYALKGHKIIYKNWDDTEGIRDTLRKGGSGGVSGGNSVSGVSEVSGGNSVSGVSEVSGIIITGSNYFINNKEHSIIDESILRYRRSRRSRCFRRFRRFRLPILAICYGFQYMVCRLGSRGSRGSRSSVASSKNPFIKSNKAGYMKYNRSFSLSDSGSAGASSIPFNIPKTKYFFYHRDYIVKVPKDFTVIKKIKDKILMAYNSKKNILGVQFHPEKYKKSARVFFNAWISGCVLRK
Other	229	BUDVIRUS-cds229|BUDVIRUS	1466		HECT domain containing protein	HECT	Nucleus	MPIRLNDDQCILWIKDPTVSPFENDYVQHKRRKNIFSEAKLKNPKSFLNSVKRKCFYNSAIRQQLVDKIKEYQRDKTLRLYTLNDKLGSLSNTEYRTPPYTREECERWISNHLENPRPTTGASPPAAKTKLSVGDRVYVELIYTSLQYGLPTPVELDSEPPTLADKFDDNFQKAGYRNMNKLIKSIKSRLEFIKVNDEYFLNHNVASFDDKLKIASPITPRRKAAARAAKLAANIAINPFGVSSTTSKSLNSAERRQLRDIILERNEAENTIAIHQYKKGLANALAKKKDGKDSKGSTSAEQIDISKKGIFVAFKAFLIDLLDAVMNGSLIKNILRNATDEDDKETLTDAITKYFDRKRYNKTDITRILKENNYNTVEGILRNFISNMFVQMINPSTEE…
Potential transcription factors	100	BUDVIRUS-cds100|BUDVIRUS	115		helix-turn-helix (HTH) transcriptional regulator containing a XRE family HTH domain	HTH_3	Cytoplasm|Nucleus	MSSHYQDWEPVVIRSNNATKAAKAANAAHHTIAKPMGNKEFQRLNNEEIPKLNKITHEQALVISTARNALGLKQIDLARKLGIQEKIIKEYENCSVSNFSPVLYKRILKACGVAA
Chromatin structure and dynamics	36	BUDVIRUS-cds36|BUDVIRUS	58		HMG-box domain containing protein	HMG_box	Nucleus	MTESCNAATTGGAKKRKLTPYNKFVKKMYAELHKKHPTDTAPQIMKKIGAEWRKKNNK
Chromatin structure and dynamics	189	BUDVIRUS-cds189|BUDVIRUS	260		HMG-box domain containing protein	HMG_box	Nucleus	MSAATATATTAATATTAFSILIKQAIANMPDSLNTKKEIDEYYKVAMKEINDKMKEEKKALKKAEPKPPKAPKEPKAPKEPKEPKKRVKKEKPAEVDADGNEIVKVKKPLNNYQKFIQEQRPKVKEDYPDLSGEEIFTKIVELWKKHKEDNADNKSDEKEIKKIDEEIKKIDDEIKKIDSDSEANEDAASDSGESESGNESEAADAADDADAADDASVVVSVVAPVAVVEDKKPNPSGGKAPRKALGVAKPAKPAKPTKQ
Chromatin structure and dynamics	380	BUDVIRUS-cds380|BUDVIRUS	149		HMG-box domain containing protein	HMG_box	Nucleus	MFKHKHKMTTIAMKIKELMANMPDTLNTKKEIDDYYKEAMKKSVVSKSNKKDASDADKPKKELNGYQLFMKEKIKVVKEENPSLTGPEVFSKIAELWKKQKEEAVSGAATSVPVVAEAVAEVAATAPVAPVETVVKVEDEKAEVKKKKK
Chromatin structure and dynamics	381	BUDVIRUS-cds381|BUDVIRUS	221		HMG-box domain containing protein	HMG_box	Nucleus	MSVNVNLLIKEAIANMPDTLNTKKEIDEYYKVAMKEISEKLKEEKKANKETKTKDKAAPKKRVAKAKPVEVDDDGNEIVKVKKPLNNYQKFIKEQRPKVKEDYPDLSGEEIFKKIAELWKQHKEDIKNGDGEPKKDSDDEPKSDSDAETDAKAAEAAEAAEAYINSEEEDEAYEAAEADEAAEADEAAEVAEADVKTTVVVEEKKEKPKEKKEKKPKKETS
Posttranslational modification, protein turnover, chaperones	191	BUDVIRUS-cds191|BUDVIRUS	328		HSP70 interaction site on conserved domain DnaJ	DnaJ	Cytoplasm	MGANSSRQYTYQQYYNAAQKSGAIDEIDFTDIDIDSINPYEVLNVSKNFTWNELKEAYRKLAINTHPDKQGGNKDLFNIITICFKKLGDELKRREDDKGHHDLKKQSNDFFHKMTNNEQVHPSEVLSPSDIKMTPTKFNKNFEKCKLYDEEIEFGYGSKMEVSTKVREDINIEKLIKKNKIDNESFNNLFNKNVPVNKALIKYREPEPLILAKTLQFTELGGKRPDDYSSSIEKNSSLAYTDYMRAHDGTRLVDPSLMKNVKEFKSVDEYEAYRENKAKKVLSARELKAEELKKMKEAKAEEERLERLKVYDKKVEKSYEKASQLFLR
Unknown	2	BUDVIRUS-cds2|BUDVIRUS	246		hypothetical protein	hypothetical protein	Cytoplasm	MTFKQNYFNELPNDIQEKISIIVNKSRFNNCLKDIDNPKIRLFHKFNKMITDASFGFSYIVYDFDKLGWFWENHKNPFDENCNGLSEIEEKRLNNTYELFERYKRLSYKEYTKVSPKYANIRYYRFKYHNNNGFNNKYLTFLNKFVKKNYLINKPLKNTHLFIRKLTFAKNYIHVYLCNDYYEDNTAVDIAYNLFWAYEIIIDCLRTINNLVDISVDNAIEYLEETHILECFKIKNGVLTTFFNDT
Unknown	7	BUDVIRUS-cds7|BUDVIRUS	86		hypothetical protein	hypothetical protein	Cytoplasm|Nucleus	MRLKEQLEKLMENIDANNKNPSSGGKRKVNPDKPAMNGKKEILGKQRCIYKKAGDRKEYVKYKGSLITVKDYKKIIKDITVIRNKK
Unknown	8	BUDVIRUS-cds8|BUDVIRUS	43		hypothetical protein	hypothetical protein	Cytoplasm|Nucleus	MSLYYTDKADTDTDTYNKAPEYYSEEQRARFKQILGDANLDKK
Unknown	9	BUDVIRUS-cds9|BUDVIRUS	2331		hypothetical protein	hypothetical protein	Cytoplasm	MPLDIHIASIDMSHLSRIKAKLEWYAKVEPKVPQIMATISASPNKTVALELISEIYGSAGTQNTIDKMNVLLRAIKIDQRHDFDDEGNRCSGGIDVNFIQFPLGTIADELKARYITPPNSKVELISPQTELTGLKYYCMDIGMRDGNARKLEDNIIKTLQDEIDVGKAKCCSKISTISQIIDSAGCAYEKKNDNSYNPAECKFCDTELIMYNIGYIFYQGFFEYFGKKDIYCVFKYLPNTSKTTLASMNDATQKKVSLALYGAANKTELTSSSCTIGQQGFSVKGICAFLNNDKGMFEPQFVQYITTTVAGNKELKRLLKATTCMSIKGYGDFGQLIVISYLNCIAPYINNIILLTCDRFLAYIACILECPFMLGTTVDACYLYDASAKLQNEYIVDVW…
Unknown	11	BUDVIRUS-cds11|BUDVIRUS	307		hypothetical protein	hypothetical protein	Cytoplasm|Nucleus	MPRDNLKLLNVSGRNNNCFFNSLYIVVKNNETFKGVFSSVSNEYKIRNGTQLRKYICEFLIHRGHKKFKGYLEMAQELLMVHSTEKAKLLKKHDELMEVAHMLSVNKIEVVSLIEAGILRADLSKNEVIEKVLKKHLPTTGRMPSMPEFALSIQFVKDVFNIIVLPIILNSSGNSRYPRSMNIINKYNYGKKRMAYDDDVLRTMKQDIKDANIVNKIRIRIGEKFNDLNKKKGSSGMINKANEYTFAVIITDLSHYQVLSLNGMTALKYLPSTYDDLSMFILSSDNSFSFSQESFRSPPTYAEGLKM
Unknown	13	BUDVIRUS-cds13|BUDVIRUS	59		hypothetical protein	hypothetical protein	Cytoplasm|Nucleus	MLMVRKSSYCFLCYSGDNIIYTNTIFVCKKCNTVVKKCDICDLYCGDKCLEMFNKCLSI
Unknown	16	BUDVIRUS-cds16|BUDVIRUS	210		hypothetical protein	hypothetical protein	Endoplasmic reticulum	MMNILETFIIVFTIILSTIIILWHIHNLNDHHLGIGSNTATLLNINYKEAVAATAGAAVGKGAAAGSCSTSCDSIDPVSDPRYNMQQIIKQSILLEEHLTNKNKRCRDCITKHFLHIIGLAEEAQMLATNKIDKYPLINQSVILYNELFKIWIKNKNLNGKDETYVLYCTDKLREHRKQLIVIYFFNEKYNIVDNAKSDDKHTPSAHTMY
Unknown	17	BUDVIRUS-cds17|BUDVIRUS	76		hypothetical protein	hypothetical protein	Endoplasmic reticulum	MILEDLENLEGFAIIKSFFMEPFKGGGGGGGGGGGGRGGSSRRKNDIKQSPYYYPVFIIFIILYSLTFLYSTSKTK
Unknown	18	BUDVIRUS-cds18|BUDVIRUS	128		hypothetical protein	hypothetical protein	Endoplasmic reticulum	MVLTGAELFFEGFKGGGSKKGSAPADGANGSNGVLTAGTAGAVGGALLSGGSAASMSMSNVGSNNVEKCPLTDETLYCQISRTAGIAGMVVYILIIIGLVIGVLYAIYYLFFRSSVSGAVSKVARKGR
Unknown	19	BUDVIRUS-cds19|BUDVIRUS	34		hypothetical protein	hypothetical protein	Cytoplasm	MIHPKYENIWYVREANGVSDVGYHIGYASKRLAA
Unknown	21	BUDVIRUS-cds21|BUDVIRUS	267		hypothetical protein	hypothetical protein	Nucleus	MSSSVSSVSSGSRVSREFDKRDFAKIRPKGVSSVSGVSSPSHFSANKIAPSGDSDTKLTHDEIALGEEVRRLLINCYNDDAELNKNLRALLKLLTANCPKYIDGVFAGHADYNDFDLKKIGTLEYSFNKFYYEKLMSMYSRSCSNYKNINYIYSTYFDYYFKKNTNKEERNKLFKKQLLRITPMTPYIRSIINETPNGEEYSHTGGKSNKPPQQRQPQHPTKILFGKVRCIYKKSGDKKEYVKYKGLLITVNQYRDIRTRATKNRGK
Unknown	22	BUDVIRUS-cds22|BUDVIRUS	907		hypothetical protein	hypothetical protein	Nucleus	MDTSKGTKKYINTNKDPLLKKYNSLFSIYAASCKDISHKPVITYAYYVKHMRRLIALLHFIHQIYRITFKKDMPQLNLFDAITMRRYAEAERTYRDFVNFSTPIEPITIITRIHPSNIIPIAYYNHNMPANAQFVVKFSHTNSGTLSVSHGGTDHNEYYDNLLYSTILHRAIRLTFKANKIVFNGEPARKYTDDIASILPYASYISILPSHITLNIVDFVEDDKDIIPFFGDNIRGLLRTINKLHAGFREDYEITSDNHGYEKQLSDIKGYSDDDTIRTILYTINNNNYNSANIYKANGDAAHAHAATAYYYWFRYNSPLPAITILDTHTYISGIQTFQPFRITPARLLSITQYYIGSQEPYSRIVNSAIQNYIANGVVMEKDAYRRVRYLLKFCADAK…
Unknown	23	BUDVIRUS-cds23|BUDVIRUS	205		hypothetical protein	hypothetical protein	Nucleus	MSMSSYRKVPNYSGINPFKTVEQLEQEERFSSSDRLIAANLADIGKTQGTPSRKSSSMSLSAYQKASNASKDNYTRTLLSSPNSNRNSSYIPTGVHSTSRMQHLDSVVEDKKAKEAYNKHSLISSGLRSAADTIKRSKALEGLIKQRTNDGLGGGYAKLTKVGLLTRIMNIKKKAKAAKPVKPAARKAAKPVKPVRRKPTIVRRK
Unknown	24	BUDVIRUS-cds24|BUDVIRUS	217		hypothetical protein	hypothetical protein	Nucleus	MRGGAPSISMQVRHKPTFFGSIALGSVVDALNPVSKGTLLRKQIEQRKQAKADRELRELSARYDLVERRENAIHNSLAPLLTKLKEEKENVEKLQKTIGSLSTSSSLRPSGRRERMLKANIDDLRQSSVNVGRLQSAVNSTLQSIILAEKAQKEVELRKKGTVGTKRSSQSTNLQNVIRKGLNLSDIGLETKGGVKRRVYKGVKKPVKRPAKRPVRK
Unknown	25	BUDVIRUS-cds25|BUDVIRUS	295		hypothetical protein	hypothetical protein	Nucleus	MNNRDWEKFNEGRTRGVTVLPFDNRGWSPTEHGNKHFGIQTKTMNELYPFRSIPKTSLQVSTKKYPANFDEYNEVRKKLKADIEREFKLSDNLRSYIRLKENKDMTVKEYKTLEELMDKTRLEYDTNNEYYRDKFFYKGKEINDTTGKEKAETLLSNMLIKIREMGKEITEKKTERDNAYSEYKKANKEVIKVIKLAKEREAVLNKTYIKDNFYLESANNNLLVDEIIASYLSDLSGGYKSVKRVVKRPANKVVKRPANKVAKRPTKKPVKKPTAIPTKRPSKPSAKPTKRPVRK
Unknown	28	BUDVIRUS-cds28|BUDVIRUS	466		hypothetical protein	hypothetical protein	Cytoplasm	MGYLETLIGKEHFDYKTYREKLNVVIEAIDEIAFLSNTLDYERLIVFFKEVVETFDYYKNIDENDDNSEGFSNMNNKENLLLNIIDSDEYNNLINFLETYQATIIRKSANLKEVIIDLISLIDNKNPLILDDLRANVELINSKIKGIEDKLLDNIESVVPRSIDEKKLKFDVKIITKNDIICILSSYKFLKNLVYKQMHVLDKEYYTATKEDILAFRKELYMLYQMLCDHFNKNKSTYLEDISEKFVEVVVSQINSLIDKSDETAEDIPVKAEDMKDMKEAEDAEDAEDVKAPDDGEAPVNNEKRILNRVELTKAPPPPPPPPPPPPPPQTQPPPPPPPPPPPPPQTPPPQTQPLPPPQTQTQPPPQTQPPPPPPPPQTQTQPPPQTPLDGATDALKLQ…
Unknown	32	BUDVIRUS-cds32|BUDVIRUS	68		hypothetical protein	hypothetical protein	Mitochondrion	MTSNYLEYRINNRVVRYDIVRSRLPRHLMLTRRILEKPPSYISCHTVDRFRRKAPRVVRGVLAGVLAF
Unknown	35	BUDVIRUS-cds35|BUDVIRUS	588		hypothetical protein	hypothetical protein	Nucleus	MADAISNLEEQIRVRKDQRVMTLNLIKVQKDKKVLALLNMRKLNEIDTNIENMEGKLRNLKNLKNLKGKLDKLSKQKRQQQAQQQRRPFQLEPLQLKSNKANSSNSIMPKRQIAASPHNVASLPNVAASPPNSKDKNDKLRIRKEAAVISYIDMRSQYLLKFIKNVSTILGAYITTNTALLNGTVLNDIKGLIRQLEQLEQPDNIEAKIRYQNVIIENFLNYIDNILKDKQPFKDWLSSNDYSKIRTSFINTKLIKNGWSQKDIDDLEKTGKFNGDNIEEEYTTGYLPLSVNLVDGYNKVKNEYISRNTFIPRIGGGPGMSCLPNKNKVAPAPQSSQRSPRSPRTRPSVSGVSDDIECDDVLDFEEASHASQVPRASQASQVPRASQVPHIVLYRYIMY…
Unknown	37	BUDVIRUS-cds37|BUDVIRUS	530		hypothetical protein	hypothetical protein	Nucleus	MSAGPRRSERVTRSSVADRDGYNLSTELTKKTQSLITKNTKEYTDYPINDDDWVVFFCDYLDFIQNNIDPCLTKIKGLQHMTASDFYKVDLSGGGFDSDFDDFDKLNYNVGLYEALFTQFKDGTNKINNCARLNQLLSYIGAAVLRMSAHYNQTSANALIEFYRKIAVILELSVYPEIFLQFITGDSTGNKESVDLKNHNPAKHAIYRGVWIRKQEFLGVIASSGKNFWKKYDNGLRLFVRNYIRRLITYMRTYNTTYPLGYELPYNYSVEPSKVLKNPLPYDGVYKFSAPPENYYISRDDWKHIPNLLLPNNALLTVFTKDYINPENWNHPPPLWWIERTVAFFRGTEWWNVRDTVIEAISAQLSGTIEHRKWLAINCILPQQYDSYSELWDAEYEEP…
Unknown	41	BUDVIRUS-cds41|BUDVIRUS	251		hypothetical protein	hypothetical protein	Nucleus	MKPSTGTRKIQATKKVAKMATLKKPRKYKNVGGVGSSPINSISVEDNNKLIDISNDIVKLVHIYKDLSDLPDSKYSFTGHLVLSRIKTKTKSIKEVIKKIFVEVEKSKFIYIDTPSYIELFIEYDGLINNLIDRITRMTTNDFIVGTTYTKFFDDLYKLLLKFFHYIKTNIKINGDIPDEKILENANGGYEWFYENKEICDNNIRLFMEIQRELINKQEQDRMDKEVETARRHDAIRGLMACKANNGKSCR
Unknown	46	BUDVIRUS-cds46|BUDVIRUS	176		hypothetical protein	hypothetical protein	Cytoplasm|Nucleus	MSAKAAASASAFPYHYNNKYNIHANIYGDYDIYYYSMRILRNYLSKLEKYQGIYKIDLDDPSDYDNLVIHIRDRVVNTRCELANDNTVYKIIRSINKDHFLRFIKAYCKNKKIEYTTNLNLIDIREFLAYVCGELINLYKSDIIDGWRGNKWEKVHSGGVCRIYAIATAAIEAADT
Unknown	47	BUDVIRUS-cds47|BUDVIRUS	73		hypothetical protein	hypothetical protein	Mitochondrion	MFYKRKKVVHLNFKNANASADAAHAARDNKDVKEPHSASAASAEHILRLKFEKNMRKLFGVHTILKNKYTSIT
Unknown	48	BUDVIRUS-cds48|BUDVIRUS	73		hypothetical protein	hypothetical protein	Cytoplasm	MFAYLTKDIFAITSLYLIEDCDSECCAGYASGGSGADEYLFNSKTISDDASSTSGDEEMPPPFATLPPLFSYC
Unknown	53	BUDVIRUS-cds53|BUDVIRUS	290		hypothetical protein	hypothetical protein	Cytoplasm|Nucleus	MKYIDALKKYNENKDKWCMPRKGSVDYMEIRKMMNEKSAKAKTSSLPLSKVKLELLNVSGRNNNCFFNSVYLLVNEVDNRKWKSGSYLRRFLCASFLEKAEITRTVRRFLMYLELVQMYIKEGMGSEDIAELLSVNAVEIRSLRKANIKRLDLTNQEGIERLLDKHFKVLGRMPSQPEMSLTINYIKNNYNIVVLSIIIDDARKRDNLLEEVRKKINEKLENAIKSSGSSRLSNNTKKYRFGVIITDNTHYQMLKINNNVLSTIEEIRRFIASQGTSFSFRKTNVDSRSS
Unknown	56	BUDVIRUS-cds56|BUDVIRUS	103		hypothetical protein	hypothetical protein	Extracellular	MYFNKTLILFFIFCSGVSGGSGDKHHHRNISLFNKSICRDGGAASGASGGIASVAKRTPVYYVSRHKDARQYPNHYRVFTRDILRKYIYIVNVVVIYIILYSL
Unknown	59	BUDVIRUS-cds59|BUDVIRUS	241		hypothetical protein	hypothetical protein	Endoplasmic reticulum	MSNINKIVNDIQVLIEGVDNASNEYLLELTAISGTKISNYQLFISILFLVIICGTFYVLYRDYIYRIADKMTRCTDINDIINLNINDNDNSYIYNIYIAHVNNGNNVAKEFLLKFEYNFIAEQTSITFGQHRILSPVLFAPSDNISKMSNAFYIFDLAEKKKRYVDYYDKDSGKVFFIDRKKIATKKYKYYITSSLDEKLSDKNSILLAHFIKKYGYNDNINLDPIYNILYAIESKKNMEY
Unknown	60	BUDVIRUS-cds60|BUDVIRUS	37		hypothetical protein	hypothetical protein	Nucleus	MILYVIDMYNICYMICIIYDKGYVFDMILDVIDMYYI
Unknown	61	BUDVIRUS-cds61|BUDVIRUS	37		hypothetical protein	hypothetical protein	Nucleus	MILYVIDMYNICYMICIIYDKGYVFDMILYVIDMYNI
Unknown	62	BUDVIRUS-cds62|BUDVIRUS	283		hypothetical protein	hypothetical protein	Endoplasmic reticulum	MENFQCQLINIITHKASSGSSGVILLIYSVLYLCIIIMIGVFLYWDTIYKTARKRSKCNNISKIIDDNNHTGTPFVYTIVIVDTKKIKKLADYIVKITYDFNKMETNIEYGNTKGSGRGSGDDSGSETVFVYRMNDYLTILEDLKALEKKKNELSVIMKQTNKRSDLDEYNKIALEYTRIMKTPEGKKAIELNNNGGFINSFNYKYFDLQSMKPDVIENISLRINSSNYKYYAVDKNYNMIYSYTASELIDFTKNYSKNSNYPITIIEHIIFSKIQQGKNITI
Unknown	63	BUDVIRUS-cds63|BUDVIRUS	349		hypothetical protein	hypothetical protein	Extracellular	MKANPFYIVIYIVLIIALILVSFYVIKFLYMVSCAPLINDTFGPVRDYVIYDKQPVMWLPILVYNIINFPPLHKIYVIILCIAAFALLVIIVCWLIGLILQNIIFSNPFYNIPPWRELREEGFFDWLLEKNEIQKNKDVVRFILNIFKSVLTPEQYKAAEERCLGTGTKEEKEATAGDFAALMGADAADDVLASVEEELEAADEATGASDALEAAGEAAEAAEAADEATGASARAEAAAADTLIEGFVGKGSADAASKNAIAAFAKAFSIPQPYTEYIDYNLEKIYKDDGREKDIFYRNSYLSIRHRAEANSYRNMNIARPDIDAVLPELPDVENIIKNEVNYVNLKYG
Unknown	64	BUDVIRUS-cds64|BUDVIRUS	106		hypothetical protein	hypothetical protein	Cytoplasm	MTSFYDKINDFFDNDTSIKNIIKEPNLFNLHSKIIGDYMDKMSGSEEYFEDKVMASFDTFVNRCDNANEYDEVCNNIIYIYYKSIKDMNEYYGDIYKKKRYNLENT
Unknown	65	BUDVIRUS-cds65|BUDVIRUS	213		hypothetical protein	hypothetical protein	Nucleus	MSSKKVCINHSASYYTGKEQSPLHFGLSAEGYDINSIMEGFDKDLWIVEVRNSKKVWTKKEAINKMTYEVPLITESEVASVASLTSDTCVASVANTERVEDVASVASDTADPIDTEASTDLPELPDPTEASAELPELPDPTDLPDTTKSKVKISKTVKPTDYTLFISYRIQQLKAVSTDNKKNYDTAREEWKEYKKKPDELRSIMRTARSSEA
Unknown	70	BUDVIRUS-cds70|BUDVIRUS	1224		hypothetical protein	hypothetical protein	Nucleus	MDIEYLDEELDDIEYTEILSFEEMSQINPSFIALDKEEIYNSLYVFFNDKKKSNLLRNLFYEILENRESKKGKIEDYSNYIFAAEGELENYGDDGGADGDGGDSGDPKDAVYNFITRYNNKGDLREYTKRKFSVSYDRKSTKIRLKPTHNTSIITSDGDATAADQKDFPKYHQIVKDYPVIKCASVDKVENIYNINDTGDDALPILGAYYKIPTATVNDYMYAKIASHLLNSVNTNYKPATGAADICDLIKNTRPDIAMIIKEINSNKEAFYLDYSNINNIFKKYDYSLDFITEKDLELLTDALYSIIKGEKERKSGSQRAFKIRPPVLIAKKLTFYDNIEKTLKVINLSPQVKSFLEKTKDIILKYKSDIIQSEVIDLKNYNVYDIIQQINQNAITIE…
Unknown	72	BUDVIRUS-cds72|BUDVIRUS	189		hypothetical protein	hypothetical protein	Nucleus	MTESLMQQIQEAMNGGKMRAKRVMRAKKAAKAAKAAKAAKAAPVRKPAAAKPKRRVVRRTPMKFMGGFFAELNNMVAEGGAAADKKKAMVDMAAMPPAGGPVMDGGRRLVYRKPMAKKPKAAKAAKAVGKKPLFGSRGRMSYGGYEEMEEQVEEQEQEQEGGRPKRRVVRRRAASPARRRSASPVRRRR
Unknown	74	BUDVIRUS-cds74|BUDVIRUS	134		hypothetical protein	hypothetical protein	Nucleus	MSSQKRNASSGSSGSSASLNKKPKTDDVPDFLSDGLDNKAICDIVQDIMVILHDNKGKVPHTQLVNNISQEEKFKFFIERYPMLFDMVTKEAGFEYSSLEYFLSMRDEIIKQRITSEEASKQVGQVWFDKYYKK
Unknown	75	BUDVIRUS-cds75|BUDVIRUS	103		hypothetical protein	hypothetical protein	Cytoplasm	MGGELMYAELDYSPNVKAPEPLKNAGLYTGDVLFDKKPWGNNYVIPRVEPDAVAYCSHFYASHHIPSYNRPGNNTVNSGDYKKYNIPDATNNVYNFECHTNTI
Unknown	77	BUDVIRUS-cds77|BUDVIRUS	283		hypothetical protein	hypothetical protein	Cytoplasm|Nucleus	MPRKAKTADVNASDTKKKKNLMNTIIKDISVVDNEDIILQLPLSNTQINKLNITDNIASTEFPEPYEPNCFYINENNTYSTIQDNIIFDNSNSEYSLKVSHKEEILNSNNNCYWCCHPIDNRTFGMPYKYNIKTDTYVLFGNFCSLECANAYNFSSHSGSDKVWEINSLIQMLSKHYGFSHPIRPAPSRFLLKIFNGPMAIEEFRKGHYTNDKTYILNLPPMISTNFTYEVVNTSYLKNITDNMHIKLDNQSQQHTKKNKNAGGATCGTNTIDNKLSLIVSNN
Unknown	78	BUDVIRUS-cds78|BUDVIRUS	97		hypothetical protein	hypothetical protein	Endoplasmic reticulum	MDLLVLILILLSGYIIKYLIDTINTLNNEIREIKMKCISGDKDVKFDSPVNTGVNANATGTAGAGVMNINATNANAANAANAALIKNITYFKDYFDT
Unknown	81	BUDVIRUS-cds81|BUDVIRUS	120		hypothetical protein	hypothetical protein	Cytoplasm|Nucleus	MNLDLKNQFVEDLDNIYRTHLIYRTIVVCDEDTLDYKRLLENKDFSVYVVDAVSNINYDTLDHRIILVNNRILEDFLNNIIANNIDNFYTYITFTYDNTDMKVAIIKKYHNNRDIVNTIL
Unknown	82	BUDVIRUS-cds82|BUDVIRUS	304		hypothetical protein	hypothetical protein	Cytoplasm|Nucleus	MDVKVVKINLSVFQSRYNIDVPENILNKAETLRKSCSCFNSFYDPKMIWEKKLNNKKEKSLQIANNTAAGVGASSITGSNKGRFHIIIPDFSDTSCIKRTLIGYLNKLTSKNKDTIYDKIKVIIAGATGEAGLTEIFLIIWSYIKATDSIDGENNIYIKLLEYFDRAFLSVNIDRLCSSYLNNKEWIPPKFIFENNLLLLNNEYELYCDYIKWKKGIHNLNIIWIKYKPAEIPVLLEDIYAYLTENCIGNPSIHKYIIDIFIEQILKILNNYTYKPLVEKMRLLDVKSFDSSTRFLIYNIIENK
Unknown	85	BUDVIRUS-cds85|BUDVIRUS	434		hypothetical protein	hypothetical protein	Golgi apparatus	MLYFPWRFQKSRVLNCKLRNDHYLLNSIRDWVILQEPSTTISSSWKYNDLPQDVKEMFYNTTKDKKIIEMFRRLFGSASSSGTSGSGGYKIDILHDMNEIYVSPQKDFEKIAADNIFYTRHIDGLFFYIPFASCYRVIIGLDDNRDIMTIFTMTPETYIIKTGDVVGFDFHRECHYISPIIWNTDAVATTPLEKKKYRVILKLHYCVYPYWAFVFGFILSKLTILYNRLFRYLLLTIFKQGKRSQRSQRSKCLAYLAKLMSISTHIYHDIEFYIGYNNIEYLSILYYISSNLHANFFLFGSSFVHYLRWIDTQNYSNEVNNLFRRDYYFFNFLYMLQYFYMYFSYNLAVPSAGLAGSSVPFIPLPVIYTVITVPPLLASCVYNYSSFIPKVVEIYITYS…
Unknown	86	BUDVIRUS-cds86|BUDVIRUS	125		hypothetical protein	hypothetical protein	Endoplasmic reticulum|Lysosome/Vacuole	MDAKFFYIYLLTIFTITLIFTILRCVFNVHDLDIFFYPNNTNNILENKVYLATHIIVNFLLGAIFGFDIILGMFVKIIIFEVYLHITEHCDIFYMSKSANLIVIILISIVSYTFGSVLNKVLYTK
Unknown	92	BUDVIRUS-cds92|BUDVIRUS	110		hypothetical protein	hypothetical protein	Extracellular	MNLKLITYLAITSGYINCSQGGWSNRQQLTRCNRQQLTRCNSAPDLRALCNTTVYLSASGAGASSLVPELVKDNNNNRMIPYSKYKSLVFNRYKRNIYLRSKEKYTFAEK
Unknown	93	BUDVIRUS-cds93|BUDVIRUS	795		hypothetical protein	hypothetical protein	Extracellular	MNAPTSNSVLQDIIEKNKDAFKYQLRDWIPVKKLRWKELSSNPNAIELLGAKIKIEKAMKAEALSKAAYEKLDVRKKVDWTALSGNPEAIKLLKENMKDIDWDALSGNPNAIEMLKDNEDEIDWDALSANSNPKAIEMLSARPKKINWSELSRNPNATKLLSAEPKRIDWKALSGNSGAIDLLSRNPEKIDWEALSGNPNAIELLRANKDKIVWHFLSSNPSAIKLFTENPDKIDWWFLSRNPNPFVIALLKTHQKDIDWKEFSKNPSIFINTKPAADAVKPAAANVCSRILTPKQVGPICWFMAAFVAMFYSQRSRKKLLDASPSWNKKKPLFTILKHILDDKYLKAASRESEDYRKFSDDTFGKVLSLLYKENNKIFPYNPKANIGGFNPEYYIGRL…
Unknown	94	BUDVIRUS-cds94|BUDVIRUS	470		hypothetical protein	hypothetical protein	Extracellular	MNSPSQLPKIKEAKKSICSRILTPKQVGPICWFMATFVAMFYSQRSRKLLLDASSGWNNKKALYGLLKHVLDDKYLKTLDGRDSEDYKKFSDNTFFSILIYLHLEDSKKFPYDPKKEKGGFNPDFYIGKLYKLLNVDYKIFNYYKEDNSLTYSYLNEEYDWINYTVVNNKLVIGVKDNIKIERHVENNYAPPILMVKVDDGKGLFNFLNINEGDTKENLTSMKEQIFYNGKEYNLDAVILTNWNINKNNGHAIAGISCKKGKYVYNGWTRTSMDPVMKNQSIDSDIPCELMKYDWNIVKNNDFCLNTRKCIPELLRKKLKVRDICFNFSKGGRLLIYVRKDAKADTSAESDDTANAANVAKSLTPPKSPKKPRQPRQPPKNPNEPKVCPEGKVLNPRTN…
Unknown	97	BUDVIRUS-cds97|BUDVIRUS	114		hypothetical protein	hypothetical protein	Cytoplasm|Nucleus	MNEDSDTNEDDPMRKCYTCEVFKPRSLFYKYRYCKKCHITSYINSHLLNARVANHLNLSIDELNNILINTDNDPSRNGLGEHERYDEVMLLMTGHDLPPSTVITSDIIRCYLDE
Unknown	99	BUDVIRUS-cds99|BUDVIRUS	137		hypothetical protein	hypothetical protein	Endoplasmic reticulum	MYILLYSIVISAFILGAYQYIDSINRDANAEPYDITKDLFTINNIAIYMAIVSSVFFVIHMAFNDDTDIFASLGIYENDKDITGYEIKKTSVNPNVLRNATDPMKMGFEPYNSGGSKSDTGSDTSSVSSSGSSVDSD
Unknown	103	BUDVIRUS-cds103|BUDVIRUS	114		hypothetical protein	hypothetical protein	Nucleus	MPQTQASQTSRSPTSPLTFFRNLKDKPKQPKKDTSPLTFFRNLKDKPVKRKPTARKSPSPKRETSIESRMKIIERNMKEIDEKVKRINSNAYHTISFLDGNRKGAKVLLRKNNK
Unknown	107	BUDVIRUS-cds107|BUDVIRUS	221		hypothetical protein	hypothetical protein	Nucleus	MNQYIDTRLNYDSCSYKEQLKRAVGPGLYHLETPYNDCVECFQDVPNDPALRYQSYGQNTCSMKKAVDDSSELLGLNYKNTKCNADEYLPGRYEPTGCNIKGAIQPRSCMAPREDTRLSNPPCTLKETGINRWEWLCFDPQARAIEAFDRIPVNYRMVAKDNHTPCIELPEDQSGFLPKANGDGAKLISNLDEWKNKANDNKAYAPGYPYGTMYPSVKCKN
Unknown	108	BUDVIRUS-cds108|BUDVIRUS	147		hypothetical protein	hypothetical protein	Endoplasmic reticulum	MLILPLFATYLEIINGSPANKMRCPLAPLAAFEGFHNEYNNVYDKNGEIIENDGLKYDIISAIYLLMRGYNANYYYRWGIIDHICIVLLYILTLLISVFAAYLSFSCTWKGMIDNIMARLLFAFIAFMLGPFYLVWYFFVNYLGGLC
Unknown	109	BUDVIRUS-cds109|BUDVIRUS	126		hypothetical protein	hypothetical protein	Cytoplasm	MSFNRTTYDTCSYKQDLQENVSTLSYVLSPYRYEHENKCRHQLGFVGGTAVSHIQGNLVDLDSELRGQTRIISKCGANLYVPTNDGIIKNDKTAPIDTTMLHMPACQSIMYREVPLPPHINYNKCS
Unknown	110	BUDVIRUS-cds110|BUDVIRUS	193		hypothetical protein	hypothetical protein	Nucleus	MNNNIFDTSTSVCSDDCWKTAKELHNSKITEYNLLPNNFASCENPNVRMTEGYLEHPNLRGRPGYGLADDCLIDNYSMLRNNPDGLTHDKCRIQLNNRIFTSGPSLRCGAGNIGEELNLIEGTNTNPFMCKKQIMEKEMNNFIPLLDFMKDIQDPNNIVPVWTNGGEDTRSYIHRAEFNKNCNWVGRNKNMTV
Unknown	111	BUDVIRUS-cds111|BUDVIRUS	149		hypothetical protein	hypothetical protein	Cytoplasm|Nucleus	MKKTTSITYNIETTGGLSTTELEYKDYVKNVKGEENLLHYKVKNVKNCDELMAIKDAREYGDDAIAANISKETSTETFNKIYKVDDTIDETVGVSINNDDWRIHEYKNHKLDKEYAQEYDTIKFDIKSDLLENYKKRGYIENTDIYKDI
Unknown	112	BUDVIRUS-cds112|BUDVIRUS	567		hypothetical protein	hypothetical protein	Cytoplasm	MDRRHSAPSGSRRLSSVKLDFNTLGRYSSPSVSPVVKANKSAPAVMNKKTPRNIYKYSLVPSPRVSPPRKPYHNSLIPTPLAPLAPRKSPRKSPRKSPQKQEQLVLPVKAPASPKKPTNISPAKPKTPLVIPSVKPKTKLSFFSRNRIHPVAASPVVAASPVVAASPVVHIVPNKSLELPDKLVAIYYVGLIYETIRRLAKEIKEIVEGVSKLTYIQPPIFNIEAVGKLEELIKDIERDTHIYPRKLKEPLDIKQSFLFVKYLIKKPTNKDEFLKYMVEILRYQKDKKLIYIEKKNAEILETLKKKGASRKQIVKMERKNFIEYETERLRLNRKIDDYIIEFPYQDRKMFKRTLDTQNKDLPELTLKDIQYISHKEFEEKLQSLNDTMNEFLGIVNNIL…
Unknown	113	BUDVIRUS-cds113|BUDVIRUS	494		hypothetical protein	hypothetical protein	Cytoplasm	MLSSRETKRKSPRTPRTRNSPRSPVFIDMGSLDTSPTSPQASRRASPSRRASPAKWATAVRQSSPQAARRASPAHPLPPPPSYETTVGVNGPLYSMRSSAAIAASHAHAKTSKTETEYPSKFLALYYIDIMLRFIQEFANCCIGMLSGIERARYIMAEPHFEKGVINKLIRFKDNINLVRYKYKQGNIETEVKHIEFFLREKDYASLETSSYYTGLRYIYVKLEEPKNGIKIARRQHAHISTILGNTRYSDEKKLEEIQKYTTKENKELVVKINEKTKLNKMSLVSVDEKLKLLTEQIKELESIINQKFWTAAGKRKYEEYLENIRLQGTLGGKRGGVGGVGSRIRRLLGIKDKRYQVIPMNEDISQDYMAIVNIYKDTHIDKLRQIYDTIVSIFNYAE…
Unknown	114	BUDVIRUS-cds114|BUDVIRUS	66		hypothetical protein	hypothetical protein	Cytoplasm|Nucleus	MLLGKCLCPCGGGQSCIVDRRELNDWVHEDDIFVKNNLPLRKNCYQQLTKKQLKVLNSFAANDSMC
Unknown	116	BUDVIRUS-cds116|BUDVIRUS	453		hypothetical protein	hypothetical protein	Nucleus	MRGLLKEVKGTKAAPKAAPKAAPKVPKVVKGTKAAPKAAPKVPKVPKVVKGTKAAPKAAPKVPKVPKVVKGTKAAPKVPKVPKVVKGTKAAPKVPKVVKGTKAAPKVLANKQIKTKNGGGNKNTIFVVPYNPPTLSKATSVNPLIEYAPPRRVSPKYVNSGNNFNEETDITIEELRKKAQEQYNKEIYIYEQGIGRYVTAVEEGNMLNHIERDKWYKGIGDAIRYALLQGKIEDEDISKLKMLINYKRKRSLVSLLKNNLLDLYEIFSIGFDALEFYLYVGYMYETETTHFNRNKNASFADKFGDFITNKDTMIDVDTKEPPSYPELCVLERLMILYEILKIIIKINNIEDRNLLSLLNKFNESIEQFKEDYINKYRFIADEVLGYKEISLFNKTGKRL…
Unknown	119	BUDVIRUS-cds119|BUDVIRUS	382		hypothetical protein	hypothetical protein	Cytoplasm|Nucleus	MSNQFIFNQYYIDLIKRIKTSAKNMRESDDSDDHAFGKSTLKAIKDNYITLDKSSDEYIIYVKSIPEDFWTSYINIDDIDAVNDWFLADDVKDVCIYKNISVSSIRKLVKDDYLCHHFFSVFYLFMNELSDDDVKMYLSVLQDTKNEVGVADITNEAHKKLVERLNELKTKKAKDASGTGSGTTSGGVGGIDMSQMEGTMLGKLAKEIMEDVDVEKLQKSIGENGDILKAIGDPESGFSELISNVSRKMANKISTGELKQENLLQDAIKFASAMPGGLFGGGSGAGAGGGAGANQGTSKGGGSGGSASQPDMSSMMNMMSAMMNNKEGMDMFKNMMGNMNNQKGGSGGGGSRQTVNRPALKKLAAVNKLKTKLAKRRETSEE
Unknown	122	BUDVIRUS-cds122|BUDVIRUS	314		hypothetical protein	hypothetical protein	Cytoplasm|Nucleus	MFMPIKFNTTIILTPNELNKNFEATIITKIKATLENSCSKHGYIKRDSIKIIKRSPGYIKEAHFNGNIAYDLNCIAEICNPAQDSIIKCVVKAKNNLGLLAIGKYEEMAILEVIIPKITSGILSDVNIDNINIGDEVNVIVCGKKFTLYDKMISIIGRIIKDKVSDDISVIEEIEDDSPSIDDEDADAAMDEQDLYGADDLLNGDDDLYDEEAADAEEDDEVDNVRKIIIDEDGVGSSSGGGIGGGSGGIGGGGIGGSKTKGSEFSMFENDDDDVEEEDEEDEEEEDDDLDDDLDDLDDVEDDVDEDLGFGGDD
Unknown	124	BUDVIRUS-cds124|BUDVIRUS	200		hypothetical protein	hypothetical protein	Cytoplasm|Nucleus	MIDVLYSKLKACNDVSLAEWKDIEPRIYSKHSQAAQATPPVSQHSQTGQTAQAAPAGQAAPAAQTAPQVAQAAPQAPLNSLVSNVIPEAAKAAKALKEIKKKPAKDTGVKPLDIIMTETISLNNSTEHIKDALITLISKEEFSKVFGLTKCAEIMSGVVNNRWNKSTALFISFLLDKEVYYNEKIFLYNKEKNRGRITIP
Unknown	126	BUDVIRUS-cds126|BUDVIRUS	303		hypothetical protein	hypothetical protein	Cytoplasm	MLTNTISNIPIFYNTANHDIKFSLSFGEGKEEDQSENETERKHFTKNYDVEVFESGGSGDEYMKGYRVVANEAPLVIKISDICITNIKDNSNYEYAIGIAVDNAEPEYNSNSSTLPNNIQRDGTMWSIPANTGLSHNLDQNPNAKYQWMAKRSLEEGYKPTPDELELGMEETSQNTGLVYMTFMVFRKLKAEPEYSTSRGGGSGGATRCGGGATRGLRGGDSDSSDTTRGSSDSVGARFGYGNEASSASVKTTYEYSLGTEKYVMPIRLRISNNSVKSTTNCSQHLRGASINALRRQTMTVPF
Unknown	127	BUDVIRUS-cds127|BUDVIRUS	168		hypothetical protein	hypothetical protein	Cytoplasm|Nucleus	MAAITSDLYFANIHISPTATNATVCRSWYANVIRILKKQKQTFYELQIYNLIVNKYSDYPPRTYNIRRRLDFAKDSSGSSQGNIFENNIFNIAYDNMIKNIFEYLKTDTVVFQNIKESLIEYYNRYMSIHKKCCRMEILDMLDNDYIDEDIAKEYKGMLLKYYNHIVV
Unknown	128	BUDVIRUS-cds128|BUDVIRUS	63		hypothetical protein	hypothetical protein	Cytoplasm|Nucleus	MIADISLENENTILRNQVSFLMECIKNQMANLEMLCKSTTTNFINKEHLKPYYEKIYKCNMLL
Unknown	131	BUDVIRUS-cds131|BUDVIRUS	258		hypothetical protein	hypothetical protein	Cytoplasm|Nucleus	MKIALGIFGFIRDDIYVNSWLSFFERLKSDSDAKASGDAKIDVYLCTPNILREFDGDIVNFEYIKDTLMKNPMIENVFIRDYKYDPQVFINKSKELNLPYKTPDNLYPYRILSLFSSISNASKEILQSNIEYDFTILTRFDMLKLVYSIGADLEIYKDKSAIYGYRADNSQIEDRFIITGVVGLTKLSKLYETYHNHTPIVNIGDEPFVSEFKLRSYLLQFSPELNIYYNGNIILGLGDTYSKYTSEFETKINKIYAP
Unknown	132	BUDVIRUS-cds132|BUDVIRUS	182		hypothetical protein	hypothetical protein	Extracellular	MTNVLICSLFMLYLSATSSLITPNYSLICLKPLAPRAPLANRPRLFLKPNVAMALGSGDTTDGYLNNLNIQKYINANITGIIKKSNYYRKQDIPFAGDQINITSIYLNIDKVKGVYFEKDAKNVIFTLQDNLADLYYYDVSGSSGATGSSIYKISNNTRINMKGLSRFVFQSFNNDVDGILF
Unknown	133	BUDVIRUS-cds133|BUDVIRUS	236		hypothetical protein	hypothetical protein	Cytoplasm|Nucleus	MPSSLQQYHRNNISSCDTNHHPRTITAYYSYYGKHPNTYKPSGSYILFVSGSSSYKNIYIETQSVSIIIPYKDLPKYHKLYVYYIISQQLTPRNSKVYYSDVGYKGVYKELRYWYILTNICWKSMYLSFGDYCYFKENPLSINLSACDTEDTLDDFLDLFNSHYYNECPYKICDWLIKYEANVIENELYHNELIVNREETVYELLQIVKRHFGINEDIVIKIYEYIVFDVEHKICV
Unknown	134	BUDVIRUS-cds134|BUDVIRUS	344		hypothetical protein	hypothetical protein	Lysosome/Vacuole	MFNYSTQATTYLILVIITSIINLICYYMLLGMWGFVGYLLYVIIVIPIIILWMYNIDCLTTGDCQVWSWVITALTLISVISSTVILVAVAVNPSLSNDLLFNPFVIKYDLQQLPPPKVVITTTPAATPATATTTPATATATPAATTTTTPPAPPAAPPISDADKTHNMTFFQKMWDDDKQFMEDQFQKQKYISGQFERKDLTRDEKNYLWRQQLEYEYKNLVNTEKNQQKIIINVKGVPPEIMEEYRNMLKINQRLIQQRDKMTIEYPAFLGTFNPEKIESIKLQIKLNIEQRQIIQQELLKTGITNDEKKALQQQLVILQKLHDELPPREGTFLYDAYIASNK
Unknown	135	BUDVIRUS-cds135|BUDVIRUS	50		hypothetical protein	hypothetical protein	Cytoplasm	MIVAIFSIIKAPHRKPTKSPRLLSYNNQRQRPSKQQQRRDKQTAKQTASN
Unknown	136	BUDVIRUS-cds136|BUDVIRUS	69		hypothetical protein	hypothetical protein	Cytoplasm|Nucleus	MSAPRWMMEGEFEPEGYEYEDYDAAENDADYYTEYDDGVCTICMGGSFVRKIYIGYESEGDYEEEEDYD
Unknown	139	BUDVIRUS-cds139|BUDVIRUS	79		hypothetical protein	hypothetical protein	Endoplasmic reticulum|Lysosome/Vacuole	MRILVPNHLIIISMGVFLTLNMFENIIHFSIGRNIKEKDNSNIGIEVPEYYDIIKIMFIMLIFAFLQAIFTYYFVVSGW
Unknown	140	BUDVIRUS-cds140|BUDVIRUS	174		hypothetical protein	hypothetical protein	Cytoplasm	MNISSISVKLFLLLINTLGTYSYNSPIFKFSNNNSNNKGGANICVLNYHNVYSSFYKWSNENKESHPKIIEDTLWLSKYRFVNPSIIIGVYNDCYNLNYICLIRRLSQENYKLLNIFANPANNFDDDLQLLNNLFEFAINNDIKLNTDKLTEIDNSRYLLTYLFYYSQINSKTI
Unknown	141	BUDVIRUS-cds141|BUDVIRUS	304		hypothetical protein	hypothetical protein	Endoplasmic reticulum	MGQQLFTHHDRYHLHKVLGFGCLFNFFLRIYWLIANGSMYIYADTLPLQPLQSLLIPIAHLTLSLSSLIFQVPLTRLNSKIIIWKELQLHNMVFTSRSATIMIYSIICIRNDIDMSSKYYYLYQVGKLALVVLHHLLADYITAKYNTNEKTTTRDINWENIPDNVRRLVKQYYAICQILAINSLILTDNDRTGSGVMEAAFLVMFPIQLSTFLMTLVRKSIITNIHWHIFYALSLVSPFFLIVNTLRSDDGSGEYKNKLEVAKVYLPILYITLRLQFNFNKYYLMVHIFIINMYIQYRNGKVLS
Unknown	143	BUDVIRUS-cds143|BUDVIRUS	172		hypothetical protein	hypothetical protein	Endoplasmic reticulum	MFKDISQFDNTDDYLPIIAAILIVEVITIVLSFTNITESGFLKVWYKKYLLSAVLADVSLIFLGFVITRALYYYVFDEFSIFNFILLMVAIQVIHDTLFYVLITQIPKGTNKIIDILKDYADEISHYAIIGDSLMMISSALIAAYIANFDANTNLIMMAFLIYILQFILYTY
Unknown	144	BUDVIRUS-cds144|BUDVIRUS	113		hypothetical protein	hypothetical protein	Cytoplasm|Nucleus	MYECVLVEDIHESIYDLCESIYDNMRYCGCNTNSRHLVVVEDLSNFVEDRLNSVSTYDINNMLVWYGIDNAVKKYDEYYLLTNIDVRNFSKSLLSFLVFLSFNILENKENKGL
Unknown	145	BUDVIRUS-cds145|BUDVIRUS	104		hypothetical protein	hypothetical protein	Cytoplasm|Nucleus	MGSQKTLTNDRYAYNGKEFQVYKTKKGVRLIKINNNFVNINNVSAVSKINDKNINDVILANISELSNLDICEVPRIPEVAEAPEGGSDSEVSIDGEEYIIVSLS
Unknown	147	BUDVIRUS-cds147|BUDVIRUS	102		hypothetical protein	hypothetical protein	Endoplasmic reticulum	MTAYNNNLIKNTPDFVYMPADRNQYAEQPKGFLDIYICKFKTAVYVALLFALLSLPIAYKILDMLAKLISNNIELIDYECEEALPLGRLIMSIIVGIVVFIL
Unknown	148	BUDVIRUS-cds148|BUDVIRUS	472		hypothetical protein	hypothetical protein	Cytoplasm|Nucleus	MEQKIRCVYRKKKCFHICNKTAIKNSFYCCHHIHSKKKHLCKIFFNVLEDRHEITLTDIYKIYVYIIENTRENDDIFINILFIDLLKMIPIDKLSSIYKDYINNYTIIAKPLAKPEIHSKIYLLNKHTHLFSNKCNTNRLIEFQNIIKYRLLCNANGGADAAAPATNYLNDDDVFSLQSINSIHPRKLFTIKDIKGVYAFDIVELEYFVRKCLKDNVEPYNPYTREAFGDKIIWRLNKQIQYNNIRKKRDDCRWTTDMNAYTDLSIEIERRGFYNNPEWFKKMSRRDFLKCIKLFRDFSSNVEESKRYFINIRDGEAASLASSVSSASSASLAFTYDFCKESIRMFNECNDDLYILCCNFMKSLALCSNDFYNNIPEWLATYETTSYISSNLTSYISSL…
Unknown	149	BUDVIRUS-cds149|BUDVIRUS	311		hypothetical protein	hypothetical protein	Cytoplasm|Nucleus	MDAKVDASPCPYILIENLKDYNYPLCVADLHTDIYDAADAASTSDAASAAALYKPEKTHYWIIDSPGDFALAHWIYESFIFIHILKELNELNELNELNAQGSPTVPSVPIAFKIMTKNPKKYVKSMLCFFGIKNEVVHQIDNYNNHSYFPKVYSMNTSHNIETDKYYNLYLNSYISYIQRNISVIQSIKAVFLPRNTIDNYSQNDRIISNTDKIKEIVIENGGMVLDTYSLNNIKYQFSIINNAEIVILDYGSSLFLNCIFLKNKKIYIIDNNDQASSHHRFSINNYLYNMITSNNDVSIITSGDLSLIRI
Unknown	152	BUDVIRUS-cds152|BUDVIRUS	402		hypothetical protein	hypothetical protein	Endoplasmic reticulum	MNYSTLQEAYNIDTFEKKSKPSNKSRNPNGGLAGGSNGSNAANAANANTSPAFVETSKLALSSCSPLQAPTYNIPISNDCKREHDEAMNVYTNANNNMGNNMNAIPTSINNTQHFSNGTGSGSLSSPINASNTGNPNIISNPNNANNLQLSQSQQSQQAPLLPAQNLFNNSNDNVMPYYDEDLEQYFNISNLNDEVKYNPNNPNNPNNPNNSSSNTKYPYMPNNNKQSYTNNDTAEYTNNNTLIKNGNNLLNNSSYNLTPEEKKSAEEAMAYLKSIEEKINGGGSSGSGYNRNTIADPVAPTVNTGPAGFKTPEKPVPLLVAPVVPLAKNESNYIYNAIFNISILLIIGIAIILLCDQIVELSIHIGMKRTINILEPFIRAHAAAQQAAQQAAQAAQTQ…
Unknown	153	BUDVIRUS-cds153|BUDVIRUS	157		hypothetical protein	hypothetical protein	Endoplasmic reticulum	MENNINIEDIFKGILTGFFASYLIILGMRPAAIYPDNILDIIDNPWIFLILFIINYYILYWDITVALLLFLTLIALILDIIIFTDGDFIKDNMITLNDTEASGGAAGAAGAGGAAGAANGSKTATKATDKSYKDINDIILEKLKIYESRQKSSNAFL
Unknown	154	BUDVIRUS-cds154|BUDVIRUS	124		hypothetical protein	hypothetical protein	Endoplasmic reticulum	MSFSVIPGINGVATIEPLSMIFLILVQVGGRYLKIELTPAQQKIINNVVIQSIILFAIILMATKNIGNSLIIVCFIYLCVNILFNENHKYNILSKKWLLEENIISISNYKSLKEIYLKNINTIV
Unknown	155	BUDVIRUS-cds155|BUDVIRUS	181		hypothetical protein	hypothetical protein	Cytoplasm|Nucleus	MKKLNNTFMIDKKDDENASSMMEKIFSGKEDDNMFSNVYSINEWKMSDWFVKNGVKQKKEDVYLYVPSIPDYFKGYTVENDKFLRICIKHKIKADKEGYKKLKSKFIIRNFKSSYKSLINGLNLIKIINYMEITDVPNTKLINVNINTTINLFIPLKDDFENYLVDIFNDINDNFKKKLCE
Unknown	157	BUDVIRUS-cds157|BUDVIRUS	74		hypothetical protein	hypothetical protein	Cytoplasm|Nucleus	MMTDDNDFKLKSCLVNENILLKEQNARLLEEMKNLKERLKKYTCPKRNKVYYEKNKEKIIKQNSEYRKNKNNTI
Unknown	158	BUDVIRUS-cds158|BUDVIRUS	648		hypothetical protein	hypothetical protein	Cytoplasm|Nucleus	MKKPPDKYKSIKLPITSILNKNEEGERIFNTIQDAVYRTTYITSKTSLLLRLWCLDKYHNGIDIPLITEATIRMAMKSIVIPCASGRKPNEENALLLNEFKNLHNFKLENGKNLSTILNYYAITIFTSIETNIKMNFFDYVNRFINSYFKVLYKNEITNKEFKKQLFKDLYVVKNDILNGSLKSNVKFHNWINEYRYKILPKEFEVSYYYDVKATPQKYLKYMIYMNIELEKMEGKMYQFFPLQSSIIPKHIRMDTKSVVELLVLKEKKQYLDNIEVNKEFLWDNYFNITQKIKDYRFDNAIDTDGYATSLRFIHNDYIEDEKIKKERKKKGRKDAREMTEEDKERKKIDKKKLQDEKKELNKLKQKEMPKKVEKTHEFLYIDDVDKEELEGRHIFIDP…
Unknown	159	BUDVIRUS-cds159|BUDVIRUS	186		hypothetical protein	hypothetical protein	Cytoplasm|Nucleus	MSPINHDLINEIIFTDDNLFNNINIEKAKILSCLCKTANTNKTIKRCFDRTKAYYYFDKIFDVVSHYIMYKKKEAYMEREVLGEEFSITSQLDDIAEALKGENENVLYGFRELIVMEFKEYKYNYEKARDSFDVKYNLDYCIQYNLVVIHYGFYEYYESHTYDPKHFVLKPDSIYDFVSVEANAAA
Unknown	160	BUDVIRUS-cds160|BUDVIRUS	218		hypothetical protein	hypothetical protein	Cytoplasm	MSAINHDLLSEIIFTNDSTFIDIHIKKARMISYLCKAASKNINIKLSYDRAKAKKYSNKIIQISRKKTTKELDKNDLDEMEGDVYLNITVNYKKKIQSIITDLLKENSNIIEYVKDRMFKEHLQNKNRFIKILKKLLGIIKNIGIDLDNPNVGDLDICEADDDYMTEKYNRIRIITISKYNSYFLNLLNNNKNDKEVIDYISSEHFDNNWYRLPVIFT
Unknown	162	BUDVIRUS-cds162|BUDVIRUS	256		hypothetical protein	hypothetical protein	Lysosome/Vacuole	MAPSSTTNLSDVFLGSDQSRFAGIALFITILIICLAILFTSSKIPIEQRIVFVIFILIITIPSILMSLFELTCIVTGGNYTTRWWCWALAWFLAIMIVFYCIMIIISLFISMTNYDMANERINEDIANNKVDDTNDNTNANNYAKNIMNTYEQDAMSASPASSAPLSQQYQPPVPPKQQPPVPQQSQHMIAPAAATAASSGAYTGFDASDNLAPLDASFVPVKQPMRQSQQSQQSQRANETVEPYSNEENELFSPF
Unknown	168	BUDVIRUS-cds168|BUDVIRUS	744		hypothetical protein	hypothetical protein	Extracellular	MVFIVIYLSDYIKGTYFADCREDFRDAISIISGAAANANAAAAHENFDNEDVKKEYDRRVEARRTGVNRQEVSLGAQTEFYNNGHYDKYSSINDPIGDEYLPYTVKNYKDDPAAITTNNMNEYTIINVYKNILDRQPTDLELRKNLQDFYENDMDESILKLRIYNSAEFKIITNMQSNDIKPELITNLSKGQLKEKLIGFYKDQHDTILINTKLIDILIKCYTHLQFNDYLFRAMLMHDNYMKFENMLRNEIRLSDEKILEIFNKSFILYELRLIANELKRQDVLKRKALQIPVSLYNNKQDSLGSLSSLGSLSTSNVNMGAAKNIADIVRNSDNIFNINITVKDPNAKTTMPYSQNIQRRPSSQSSQSNRQGSPSRNQVSQNGNQRGNQSSQQGSQSS…
Unknown	171	BUDVIRUS-cds171|BUDVIRUS	208		hypothetical protein	hypothetical protein	Cytoplasm	MRLNIINNFRAIYYNTLANFYLYFNTFVPYYDDVILSLSITSFKNILRNNQISLKSIKEGRLMQLLSTLDDKDRIIVDDDGFIFIDYHPNDPKDSEEEQEVKETPDEETTDETPVADTVETTVETTVEEPVADTEEATVADTEEATVADTVETTVEEPVADTEDTTEDTTEDTTVEEPVADTEDTTVEEPVADTLDTECYNSLEKKNN
Unknown	176	BUDVIRUS-cds176|BUDVIRUS	202		hypothetical protein	hypothetical protein	Cell membrane	MPRKSKSPKVAKSLTKTLTNLSPIPGSPGGLGGPAATAGVSSQVKSNMLIFAIVFGIIALIINVNAILWVYKLEAIPECKCSENWMRTYVKYYLLVVIPVMVIMLLINFYLFTNNLGHSDISSTLYTMFRVFAGFVNFLGFINIIITIIFINRLKEMNCECSEDVRREIYFIYNIILASFIGITILITLMSLPLAITALRRQ
Unknown	179	BUDVIRUS-cds179|BUDVIRUS	131		hypothetical protein	hypothetical protein	Cytoplasm|Nucleus	MENINNALVDITFTENSFTITYDNELTETLVIGKETYEKMYIEWLKEQPPFISDVYKQNMNNIILTAIHKKKECIAELNGFFREENKQEVLNFIKYMRGRDLTQEKLRWNKPFNELYNNPIDQQNQQTPPQ
Unknown	180	BUDVIRUS-cds180|BUDVIRUS	228		hypothetical protein	hypothetical protein	Cytoplasm	MKRFPNRLLDLPEDVLILIYKYVFKECAKQIDNNNARSLCDFYDILKSSKLCYCINTGRYGDDGEGWGYGSGNCYDRDNTDNIYLYRKNYIKEDSRLSKIKYIEYPISFIPTDFGYIRTIIEEFAAIIYNDDIEDRNLMKLHRSRSGIYNLEYTQMSFRIYVDKNKLRCRVDLEKAIIMGYELIYYSLELNPYDDSDDIYRLFEYVKKRNLLLGYIIPNNVVAVELGG
Unknown	181	BUDVIRUS-cds181|BUDVIRUS	216		hypothetical protein	hypothetical protein	Cytoplasm|Nucleus	MRDMKHRDIYKNTKHLHKLLEITSDPFVCDLDYLGMLSINNIYDIFKYKKNKIEYNELYHRSHFTKHLQITLDNIEISNEVLYNLYKSNKRYYKLFVKEYFDFDVIMCDGYAGGDASITRSVSKASLRYQQQEPFECLAELLYNVIDFYSIIHNLINTSLYLLECIEEDGQVLTQMQRKDKYILNDMLGYHINNRYIIRFDYDIDKKSAFPILLSY
Unknown	182	BUDVIRUS-cds182|BUDVIRUS	234		hypothetical protein	hypothetical protein	Cytoplasm|Nucleus	MKKQGTITDISQSPRPRKRFVMTDFRLSPQSPPSPRPSQRSPRPSQRSPRQHTPHPKPRRNFVMTDIELPPQYQRQAHTEPKPRAVKKFIMTDFRISPPRPQQQSRLSPRPHPKPRRNFVMTDIELPPQYQQRGHTEPKPRVVKKFIMTDIRLSPPKQRAHTEPKPRRNFVMTDIELPQQPTPRQRRNFVMTDIELPPPLPRPRRIRKGVVKTYKLNKHLSYKRGLHILKKISE
Unknown	183	BUDVIRUS-cds183|BUDVIRUS	63		hypothetical protein	hypothetical protein	Cytoplasm|Nucleus	MNEDTNKKGKNYYGKQIMLDYDKFVKENKETKVKPSEPHEASIDYNIDFDELADEFIAEYIRE
Unknown	186	BUDVIRUS-cds186|BUDVIRUS	282		hypothetical protein	hypothetical protein	Nucleus	MTNNKGLKGKGLKVVARAPRAPQIAKYGRRKGGNYPTVLQLQQGMQAYNTYANQPVAPSVAGQPQGQQMLQPLVQQGQPVAGQPQGQPVAGQPPVAGQQGFIGTALTDLKNNKDMFQPVYDTTSTIGLFYNFVVALFATLLAALLIFVGYMVKDYYIKYTGRVRGKIVSAKCYTEIDSNKQRHKKCDALIEYEVAGKKYKNNYISDDLVNINQGIDVNYEPANPNNFTTKYDTMSYIGWGLIIFAGVMLFVSWGWFILSWMFKPIAAASGIGAIGSALTPNS
Unknown	192	BUDVIRUS-cds192|BUDVIRUS	98		hypothetical protein	hypothetical protein	Cytoplasm|Nucleus	MLLYNERLYDFLTSKSGLTECITDAEAQSICIALEMYNTSCLNYLSKEEIDNLSCITADKKKILWKLIKEVKKDRRFAPDLQRTYEDITNTLARYRKI
Unknown	196	BUDVIRUS-cds196|BUDVIRUS	100		hypothetical protein	hypothetical protein	Cytoplasm|Nucleus	MNNEFKEAIISYISSYNRINIQAVIRDCFRDARGISYITEIILGGDITSGGKKAVVKYTVKELQAIAIENKIKITKKVEGKTVRLNKQGIIAKLKRHKLI
Unknown	197	BUDVIRUS-cds197|BUDVIRUS	354		hypothetical protein	hypothetical protein	Cytoplasm|Nucleus	MENELFTSICNGDIQKSIMLSTQIIFLYETIEVLETVYINVCAYIGSFISLYDISKLTDIYGSLKNIIESEKLVIKDVYVIVSKMCILCDIYNKHPNAKCGNMSIKVLKDKIAAQFNNNDLKLSHNGVMRFDGILPPHDHENYALATKIVSIIIRTIKSTDDISVDDGDTLVDISNRLRHIIDYILRTKYKFETKFYSSDNDNAWFLWGVFSILYKNDIFNDAFFLYNYEYKKKCRTKRIGILWSLPIISIYSHKCDISKGWNSKETLVIAKIEEISINLYNELRRKIIKENPDKFEKKDASSQNADKYDGLKYIIGYVPVLGSGGSGSGGASVNDTTSQMNSKIKEEVRQISY
Unknown	200	BUDVIRUS-cds200|BUDVIRUS	248		hypothetical protein	hypothetical protein	Cytoplasm|Nucleus	MTTISEIFDEDIKYINNKLLLEIAAEITNKLTDKQEELKMCKWTDGEANTDTDFSVLACKCAEEAWICVKQRYPLLIMITATVSIPDIVFTFSKNGEIIEVPTNKIELKSSKRRIMPGSTIGKLDINQPLIYCYRPKNTDNPYDIRYGQYHTAMEENDIDLFQDRTPRPQLNFTKLFPSSHNELIYSNKKRDEWISHYGKCAVNRLNQNVSYSWQDTLTKSILYEALQNIETMDDLRKLRELVCPTFL
Unknown	201	BUDVIRUS-cds201|BUDVIRUS	214		hypothetical protein	hypothetical protein	Extracellular	MSPKLVIVILTLLLAYTNGYILSKTSIYKNIGKIKKETLKLRNTNSNLATCNEKYIYMRYLMGIRNFKKVYRIFKDNHYADIQNIINIITALNYINNTTEGERISGIPDNYYNSPIYINNSHFQNNSLVINNTGINNEKIAKNLILSNIYIDVSTVKYIQISTKNDTLVVELDKNNADMSSASPNNILNLMYDIGKIESLVSSVSLLLKVMNIH
Unknown	202	BUDVIRUS-cds202|BUDVIRUS	212		hypothetical protein	hypothetical protein	Nucleus	MQQQQQSHASHASHASQHSQSSQYRYNRRSNFDELRKNDTTSRAGLGWEAGEEEKLLSMRLEKSSYDDIASELKRTSRSIQTRLYQNVCKSVETDNDDEASLIQKYDIDYDDFVLFKNQRQEKINKYESRKEAGNGGGEGRSGASDGFKTYRKPRRYDTGERSERGDAKSQYTTPSQYTTPYENKNYNMRNELNSLRQEVYELRRMFNEMRA
Unknown	204	BUDVIRUS-cds204|BUDVIRUS	832		hypothetical protein	hypothetical protein	Nucleus	MSSNLTKQEKDIYTKLKNKSADSIREWLEDIKKGTDAQHRVINLLSGSKIYTDKDTGIYPIIIKWCILNIKGYDFTGVPNYKKILSMIDASGSDASGSGASDTGAAGAAGAAGAAGAAGAASSVSSDIISVLKKWREFPTLDPNTGTVLPASIREGTAYDELYKDCISKLIKHIFKNKKGSNADTLTIQDCKYIKESMPNIHAIAVIKDANNNVVDTIFYDHLFVKYFLRLKGTGKHINDNIYKYDYKYMEELEPYLYLIVYDTLEENMKRHPNSIPNGFYNTEQLLKSKYIYFGDSDYALGYFVQNLCDDIKNVLYMHESKITTVNINRAIYNKEVLKYMLSVYKLSMNNTEIVEEIVQLCEDLYYDKNNYTAQYTIKYEINAINRNRKHPQNNIYYI…
Unknown	207	BUDVIRUS-cds207|BUDVIRUS	124		hypothetical protein	hypothetical protein	Cytoplasm|Nucleus	MLFNNYNLNNIPVIKGICKDILEDFMTTRDTFNMSEESNLLTDYIREVMDSKSKTEKDCAMNSMSNIYEDVYYKRLMEKMGDYYDISDPLLVICDNIIKYHFRDLLKYGWDDNIDGVWKRDMIL
Unknown	208	BUDVIRUS-cds208|BUDVIRUS	122		hypothetical protein	hypothetical protein	Cytoplasm	MSYNSSKEIAPHCPIKMADGRAFTDYRPRCMVNSELLADVYNNSMVRSSYESRIFLQENAEKLMERNRTTMLGNLAPCAPCARPFTDQGTMYPQQYIVKCDGVSCEKIEVNPNGLGTSTRIY
Unknown	211	BUDVIRUS-cds211|BUDVIRUS	69		hypothetical protein	hypothetical protein	Cytoplasm|Nucleus	MSGCDNIITIYNNGMIHLINREPYETNMDVYRRGWYIINNKTVNAGAAANLYSKSLMEIYKNKGMTYDM
Unknown	212	BUDVIRUS-cds212|BUDVIRUS	87		hypothetical protein	hypothetical protein	Nucleus	MSSGTIKRKPSSRKTGGVNLTPLISALLLAGIKLALEQKKKAKAAKAAKSAKAAKSAKAATTKSTKSAKSAKAAKATKPLKQQRKTI
Unknown	213	BUDVIRUS-cds213|BUDVIRUS	89		hypothetical protein	hypothetical protein	Endoplasmic reticulum	MYNKDKDTDNDTSDTGDADDTSDTGEASLANILIDFIKDELLKSNIRYEIVKPILIYILYYLIPFIILLMILNFITTIIAVYIVFKYLL
Unknown	214	BUDVIRUS-cds214|BUDVIRUS	262		hypothetical protein	hypothetical protein	Nucleus	MSCIILRKPEKKDGKFVAKTIEPVKIVLSDIKLKSIRRLIDSKGYNITIYIPETINSEEISNIARLDDNIMKEIISSSPKWFNKEISRNELTEMYNRSFCCQSKTVSVIFTNTNYPRIVYNNKNVETVDAVINMLRDNNNFKKCIINVEIEYHGIYFYADNTKNKWVVSSIDITDISNDNNNEWINKEDIIDKLSGDINVINQKMSKKVLELQKYINALEEGRVNINKMFLELKGSPVNNIQEPLNKINQLIGCQESKIDNL
Unknown	216	BUDVIRUS-cds216|BUDVIRUS	182		hypothetical protein	hypothetical protein	Nucleus	MSDLGQNLLLSSLTEFYNKNPKHKVVLKDIIEGKHKLSLRIIEWLVTHFAKSHNIYYWVDEEKNIYSILPDDVKGNVKKINLYQDYRAQLKSYSKFNFDSFRRHNRITFFTNTERTEYIETTIGQLNFFRWIFNNSIINYAIDNYDVIYKKMIDNNTCKVKNKVNILHNHDIIKTKCLLRFD
Unknown	219	BUDVIRUS-cds219|BUDVIRUS	55		hypothetical protein	hypothetical protein	Nucleus|Extracellular	MLVPVLPMFEEDTTAVAAAEDTTVADIEAAEDTTAVAKIQQAEKHIGFHNNNHRG
Unknown	220	BUDVIRUS-cds220|BUDVIRUS	88		hypothetical protein	hypothetical protein	Extracellular	MLLADTDDTAGKDTVGQIEAPMRLAVLAMLAAVLVLLAGLVIQTVDTDIPDIEDTVDILGIEDTVDILGIEDTVDIPDTEDIHEEYQE
Unknown	221	BUDVIRUS-cds221|BUDVIRUS	357		hypothetical protein	hypothetical protein	Extracellular|Endoplasmic reticulum	MSNRMSNSSILITITKVISVVLVIMIFNIIIYLYLSLEGARVARAAGATGAAGAAKAGIEKFNQDSGSGGAIDYANNSKYKPYNSRLMYENTGEYPWNRHSINSSIPYDVNIKKEAVNVYYYEFDNKTFDSKLKQTFKSRCEELIIAVEGSDWGDWRNPKTLSDTSEKNKLSAYYDKIFNFVSKRLQGNIMDLPSEDKKQKIQVVHDIMLRYRKHNTFPAYYMFDIDMILYRAGKFQGKHIKLVAVANGMIVNIILAKIVGVVSEDNIVLYPYTSFDKLNITDYQQFIPSKYGTIETDTKNSSENTFNVSDNYMNSEIEAIMYKKLLEENIPEDVDISNNNFTPKAEEMVKKNRCLL
Unknown	222	BUDVIRUS-cds222|BUDVIRUS	487		hypothetical protein	hypothetical protein	Endoplasmic reticulum	MKSPHKSLNITTISILYYVVLGVFAILQLLAILAVFYVIKYIFVSVTGYNYGYAAAEQFANSPITICDNPLNIKDANKEVSGQHIIVSNENLANIIDNIKKTNRLNRDTIKVAINTPIYDALRGQNNLRLLIDPYINYYILNNKAPATAASEYKEGIFVCLSHKILREEDCIWDIKGKVVAYLFMSDYLFIQALIKGYNLDINDVYLKKITFADFANTNKIFDYLFTYMVIDSEYMNFICGQRYYINGIKDVDINRLKAYYPFIKENYNTVKYYYSNSKKANIDLEDLTNKDDSKNNDVYVSSVKSLLPIMSYNIVSSIENFITRLEMPEDYLEAVKEDYYTSVTSSGSGGSSGYYGCYGNSEIKSKFECDSYYNIDGTPKTYYSLWDKRCAVNEDCPY…
Unknown	223	BUDVIRUS-cds223|BUDVIRUS	84		hypothetical protein	hypothetical protein	Endoplasmic reticulum|Lysosome/Vacuole	MLSRKIITLLIYIILLAVLFAIQPSLFFDKDGNIKCFGINSSEEASGSGDSSGTADTILPLILFVPFIALLSYLIILVIEMIYT
Unknown	226	BUDVIRUS-cds226|BUDVIRUS	350		hypothetical protein	hypothetical protein	Endoplasmic reticulum	MLENYPLVQVIISLVILLLMGYIGYNIYLIELQNMFQGENDLRKEVVLLSGTYDFSNSEVKYNTADKSVLTFKDIKPSINQEGGAEYSYNFWINIDQEVLKGMRDSNKKDIVLFLKGEKNIYYNSRSNFNCANANISNNPVVLTKNPLVRLSGDGRKIAVEYNNIYNSESYQHGTAYKNCSLISSTSDWNKRNKNILGIYDIEFNKKWFMVSIVMKEVADSNNVLSLNRASCKMYINGVKLLDKKVETKYVNNIHSATFKNNSSPFYINPLITKDTVRDNINPFNRVTTGDALKMADIKYYNYAINDDMITSLYNKGFSTDVAVTTPVNKLTKYNMVSVDDMEYNKIKEL
Unknown	231	BUDVIRUS-cds231|BUDVIRUS	73		hypothetical protein	hypothetical protein	Nucleus	MEHTYYFSQGRMTYNKCKEPPRDIETGLMAIDATAANATTAANATKTANGAIAYLSKLWNFQLYNKSILRYKL
Unknown	234	BUDVIRUS-cds234|BUDVIRUS	88		hypothetical protein	hypothetical protein	Cytoplasm|Nucleus	MTDMVNIDMYNNLMIENELLKKKNIELEEKLKAYTNTERNKRYYEKNSEKVKEKAKNYMEKMKTENPEKLKEWRHTAYMNRKAKLEHS
Unknown	236	BUDVIRUS-cds236|BUDVIRUS	351		hypothetical protein	hypothetical protein	Cytoplasm	MVSQAPRVSHNVLHTKPLLLDPHNNRFPEDIVIKINNIICDDYIKKIYEALENNLIKNVIKIFLNDKRLSKFIYYYGYQTYYFNNIMTENLGIYGEPLYNLEWGDYECEVSQEDYTGIAEDTREPYILNIPSDMTFTEDTNYNTPNSGVFDFYKYDVNIFSKILTLNETLWILQNYSVYDKHILHDIKEYDYDTYSGTSPDTITIANFEIDADSTFKDIYEYDKEPFAIAWNLFNRGFIKFNIFKIIYVLCYNTEIDNVLQQYYRVIGGVGSINADLKVNCDRLFRKTCYNVVKYFNKKIEKAVGDTTVISYLYAIYADDAGIQFNEAHGEHENKAYDILNDNGLLTPLDI
Unknown	237	BUDVIRUS-cds237|BUDVIRUS	103		hypothetical protein	hypothetical protein	Cytoplasm	MTFTKTFANKTFANKTFANKTFNKTFNKTFAIKINNISSRVFNSYANKSEDFEDVRKIPRNLKKTDNNDINSKKIALRYKDARLSYKNRRSINKDWKDFNNQS
Unknown	238	BUDVIRUS-cds238|BUDVIRUS	212		hypothetical protein	hypothetical protein	Cytoplasm|Nucleus	MNYLHIIPYDIYTHIYKYVYDDCMREVVSSFNDKRNNKFKDKYLAYIINDENRIYYTTLEMFNLVSLGIISKYENYHNNSVDDADMLDEELYYLSKITEYNFIKYHYNILITELPDNLKDATCIRLRLSNIDTLLGFDTDDPNDIIYPPLYYLLNDFLTTWLELIYYTNKLLNEYLLIHNLTMNVNFFQLQRFETVIENGYVVIVPIFEDNI
Unknown	239	BUDVIRUS-cds239|BUDVIRUS	221		hypothetical protein	hypothetical protein	Cytoplasm|Nucleus	MAVSAKKVVKPKVVKKVAKKVVKPVKKVVKPAKKVAKKPRRKNIRGGTFLSTKLSPIQEESKVELQRASLLSLPPSIRLSASRSLRPLPLPVSSLSSVSSSASGSTNIYRKTGKLQPLPEPPLTKEEAAAIADREAIAAKERRIAREKIEAIEISKFLRQNMKEKERKEGLPTNRGTSREHSRRNAAEHQKVISGVSNTRDPNDANQATRFLMETRSRYQP
Unknown	240	BUDVIRUS-cds240|BUDVIRUS	121		hypothetical protein	hypothetical protein	Nucleus	MYNSLYYIFTKDYNDDYSNSALYMKDKINKLKILNDSKEKELKYVKKKYENLSKRYNSLEWKYNELLLNTHYHRDYTNKLEAKFNLLMNKTKKTPTAASANMCLIDIHGDILSGNDDYEHI
Unknown	241	BUDVIRUS-cds241|BUDVIRUS	259		hypothetical protein	hypothetical protein	Cytoplasm	MKLDCVLTAVNENPLYLEFIPIFVKTWNKLYPSVDVKIVLIAKAIPDEYKEYAKNIILFEPVEGVLTSFTSQFIRLLYPCILDYKGAVLITDMDILPTNKTYYTEHIKEIDDSKFVYYRGDHCFIYKSIAMCYNAATPEVWRDVFDIHSVEDIRFMLDNVSRNNVIEEGIGKAGWFIDQLSLYSKVMEWNKRTGNLICLDEEKTRFNRLSRDTFSMTTELRDAIAAGYFVDYHCHRPMSAYHEINNFIYDLLPNGEAEP
Unknown	242	BUDVIRUS-cds242|BUDVIRUS	132		hypothetical protein	hypothetical protein	Nucleus	MPPSSQRNNMSPPNQHITNMLIVKRIIKKGDSRNERDRYDRQITDRLGRTINPAALMSAHHQGNSGKYTKGAIPLSLMINGMNKPNSQTLANAAARKKQKEAASTRREAVLQNSKQKQNAGYKKPKPKPKKK
Unknown	243	BUDVIRUS-cds243|BUDVIRUS	98		hypothetical protein	hypothetical protein	Nucleus	MSLYSYKKRCIKKDLQIYYEELKELKATIKNIMDMNSKNNREEVDDLRKQIQNMIDIHNIKKDIVELRKDTVELRKDTVELRKDTERLTQVVAGLSAK
Unknown	244	BUDVIRUS-cds244|BUDVIRUS	164		hypothetical protein	hypothetical protein	Cytoplasm	MTKDFTNKRTTYYKSMLFIRFEDKVFIEVFNYNWFSVVLSYSDLMKNECLKTYYELSRAAIGKPNLDKDYYGCDDPNYVPKKYEKNNSVYVDTIYIVEDDLTHIQVAKKGNTNQTISPKWLKTMKVSTDAMIEEFFLKYNKLYGFEEENFADRKANYTALVNDL
Unknown	245	BUDVIRUS-cds245|BUDVIRUS	193		hypothetical protein	hypothetical protein	Endoplasmic reticulum	MILTILLSYIFANTEQFVGDTSFYRFGPNPELVILGITIDTPEKYGLIVLYAVINTVIRNLDHSIIAPWITLNVQNINAQPTEDTEKKDTNKQFEISIINTIYSWFDWLIYINMLLAQVDMFLLETITDVIAIYFVTRWYIKNRAIINNLSVATAATAATATASVAAEETIPTAIVATTYNRAMATATATVSI
Unknown	246	BUDVIRUS-cds246|BUDVIRUS	243		hypothetical protein	hypothetical protein	Nucleus	MFIKNYLYELPDDIQFAIYKNVFASCIADIDNKKDIKYLNRLYRATNNPKNTCVYSIKPKGMFCSDSGDSGDYCGKYYKYKRIADLEDVCNRGVKSLIYLDRSHLIEDTSHSQSNIISIYMYPLFTSSRNLRKYLAIRFNLVRYYDKKMIKTITVVDDRIDVVFTRYFECNADIYYNIMVAYNVLYNSLSNIIYSEDNTVMFNKFIELFRWLEMNNVLEGYNMYDDNNNNKVIPMFEATHRKK
Unknown	248	BUDVIRUS-cds248|BUDVIRUS	165		hypothetical protein	hypothetical protein	Endoplasmic reticulum	MMRRSCGSFTSLTSHSSINSQTKIFNTRDFKNYIANMEDDIIKVSNDYYHYADKYDKKINNTINRYEERTNKLFIDLRYREAECRRLNNKLEYICKEVSKIKEYTNISNYICEASDEETSGNSGNSGKTIARYIAVIDTDNRLSKNIFVILCIYTIFVFSMVITY
Unknown	249	BUDVIRUS-cds249|BUDVIRUS	368		hypothetical protein	hypothetical protein	Cytoplasm|Nucleus	MSDHLAFANIITEDLRENVMREHYNNKDTIKEQKRCLEDCDNYIAAYEYKKSLSIESICEEIETYTACGGDYYELILFHFQIFLEEFNYKNYMYLRFYNNIKSDPYYSSDAGEINASNLATVIKDSSLEEIFNNNYKSQKTQEVFANLISKHIKEVFVIHNYYRKNIKHPYIYKSNIYNYIITDMTFVYTSILDKYLVLSPCDCDDIFLNNKDIYNDITTNTHISDDICNNIYSINFETFIDLSFIIKYHSRHFSRDGTKSLNTFYSNTTPSLAIPELYKVFLDNIKKSKSVYDMYERTKYLYSVDIKEELNHINKDLCPTMSGLVFICKCNYVDKLWRMIFSNSHFRHYYPDKKSIDKIHEKIIYNI
Unknown	251	BUDVIRUS-cds251|BUDVIRUS	53		hypothetical protein	hypothetical protein	Cytoplasm|Nucleus	MENNLKWLCKKCNRLIDNCIDIDYHNDTIHPNFTDKYIVSWYKNGKKGMSAYD
Unknown	252	BUDVIRUS-cds252|BUDVIRUS	208		hypothetical protein	hypothetical protein	Nucleus	MNKDKMNDLNSIDIMSFLNSMQSMHGIQGGLAKPKKSKKGTSGSRPTRCTIKEEDNVYIKECTEASDASEDAEAGTDETEADTKTTKRTRKQDKDVIKNVDKIKEEDEEDEEDEEDEEDEEDEDDEEDEDDEDDEDDEDDEDDEDDEDDDEDDEEDEEDVCDVGMSPEDLYNVFNNFFTDEYGVSIATSLSNIAFELNKLNKNLKSKK
Unknown	253	BUDVIRUS-cds253|BUDVIRUS	455		hypothetical protein	hypothetical protein	Endoplasmic reticulum	MYNYLLFIVGFLIGTFLLLIIISDRGDIKNTKEYFANALNASDKDKDKDKDKIYDESEIVKVAVVPPPTLKEVVTKSDDDPIASVLTNSEIIDNYNFNKLLKKREMRVMVSSYNNDNIEGMDWITDNKIYNNDMRLKFGNADSSESTVATIPSIVKEFNNLNPFVNGYNIHTVSIRGPPNAIMYKQEKMLGKFSALFMFSHKRFHKNKNNLFIIYGVDNKNIVINIKDNEFNNNNYYNVNNDPNDNSDLNGAYDKNDINKSINLLNNYHYYENYDILSNKAKEQKSYKLSYFEKLYTIEIIIDDSVYNINDINMETLKRDITFFGLIMDKEDVVFHLNNTKYEFKRNTDKDIKIGKEPFVINKDKSCEIVLYSFAFFTEAISDADLKTFKLYNKYKLYG…
Unknown	255	BUDVIRUS-cds255|BUDVIRUS	37		hypothetical protein	hypothetical protein	Cytoplasm	MLKQLSQFYYFYETDVVVKKDASDTDSSASTSVAEID
Unknown	257	BUDVIRUS-cds257|BUDVIRUS	156		hypothetical protein	hypothetical protein	Nucleus	MRSRTRYEYLIDELKIELGIRGGDFLSILRRINREEYEEIGDISDDKVICYLIEGIVNERVIIGDNVANLLNNRVLLNNLLIIFNLKQQSTLAKARNELKRNVFINIYDLEAGRYDRRMASIQDITDDIRSNPERLFPLDIASSDSVLKCFLHRIF
Unknown	260	BUDVIRUS-cds260|BUDVIRUS	33		hypothetical protein	hypothetical protein	Cytoplasm	MTPLVVREVCFTASFIFVVGSTASALGFAKDTA
Unknown	261	BUDVIRUS-cds261|BUDVIRUS	33		hypothetical protein	hypothetical protein	Cytoplasm	MTPLVVREVCFTASFIFVVGSTASALGFAKDTA
Unknown	262	BUDVIRUS-cds262|BUDVIRUS	414		hypothetical protein	hypothetical protein	Nucleus	MDKIFKVSGKEDVLGKKRNIYITITKKAGVLKRGKVKYIKCEGKFIKLSVYLKKAATAATAATAERAAANAGRIVKISKKLSVINNISKINDIKIRNLLEKKYSKNAKIYFISSNKKWGGSGYALSGGAPTGHFRDDIMRNHDQPVNRARNGIYIDNLSIELHEQEAIYNKICNIEYIIMNDIHIRPYVEFSQNRKMFIKFYWSYANWLNGGKRMWFQLPLHISNFAELMRDNSSGHIHITSEMNVLPNYNINKKPELQENAQTRRTHTYLRAETVIELLYIINMHGETIFSDWFYDPTIRTTRTFNTYFTAENGIWARHNDGSFVLGENERRGLGYSINNMYFLVGDIFSIIHSGILNKEKIYMNGGNISRTYIRKNASRYINYIPSQSQIEWEPFSD…
Unknown	263	BUDVIRUS-cds263|BUDVIRUS	105		hypothetical protein	hypothetical protein	Extracellular	MSIKKIAIYIITYCLSNCLVIDRIHYDIEYFPRENFKEERYRCIRYINNNLFAKSNNIIRYIKAYPNAKCIKYKKDYIEYIINKNKIIIYNTLIHITFYITLMVC
Unknown	270	BUDVIRUS-cds270|BUDVIRUS	155		hypothetical protein	hypothetical protein	Golgi apparatus	MNWIYLSVIHSIIVAVLILYIKYDNTPYIIFPLVINIIVGALSLLYFTLYYKEHFTNEFAKPKYYIYAFFVLFVSILAFYIIKVCPNPAYFRVFATLEIILLLIFTIYLKNNFNISAQTITGVVLGCLAIILISMDDSNSGNDTNDSNGSNSNAK
Unknown	275	BUDVIRUS-cds275|BUDVIRUS	51		hypothetical protein	hypothetical protein	Cytoplasm	MTISLSSEGTEAGEEYSPQFDETDYDYIYTYRYDYTYAYTYKYAYDNEKLF
Unknown	280	BUDVIRUS-cds280|BUDVIRUS	135		hypothetical protein	hypothetical protein	Cytoplasm	MSNIVKGVVMNNKYLMLYNEYMLNNMYRLTNSNNRARANYKGGSGACGACCDDCDGSCVSSSDSRHFGNGYDGKYKQVNIFSNALALPRPSALSIPRPSALAFPRPSALSIPRPSASPLCSKLCSDNIHNDCICL
Unknown	281	BUDVIRUS-cds281|BUDVIRUS	114		hypothetical protein	hypothetical protein	Cytoplasm|Nucleus	MYYKIILNNKANNIAHTIYEKIKDIRSENKEWLVNSTNGYIFNHIELPLYDKEYLEKIIYEYGIQKAIEKFIVNKKCYDTIINLVDNDEAKIYQGLAAYIISEQFEYMSFEYMA
Unknown	283	BUDVIRUS-cds283|BUDVIRUS	53		hypothetical protein	hypothetical protein	Cytoplasm	MRFYNNSSSSMRNLAQRSIILTLHRPKRKMRQNYYKNIIIMLFIFSIGVNDRI
Unknown	284	BUDVIRUS-cds284|BUDVIRUS	646		hypothetical protein	hypothetical protein	Cytoplasm|Nucleus	MKKPPDKYKCIKLPINSILNKNDESKKIFNTIQDAVYRTNYITTKTSLLLRLWCLEKYHNGIDIPLIDENTIKMCMKSLILPSSGPKPKNNNLLLLNEFKNLHNFTLEYGKNLSSILDYYAITILTSIETNIKMHFFDYVNRFINSYFKVFYKDEITNKEFKKQLFKDLYVVKNDILNGTLKANVKFHNWINEYRYKIVPEEFEISYYYDVKATPQKYLKYMIFMNIELEKIEGKMYQFFPLQSSIIPRHIQIDTKSVIELLVDKGKKEYLDNIEVNKEFLWDNYFNITQKIKDYKFDNTIITDGYATSLRFIHNDYIEGEKIKKEKMKKGRKDAKEMTEEEKEKKKLDKKILQDEKKELNKLKQKDKPKKIEKIQEFPYIDEVDKEELEGRHIFIDPG…
Unknown	285	BUDVIRUS-cds285|BUDVIRUS	83		hypothetical protein	hypothetical protein	Cytoplasm|Nucleus	MDITRLIEENENLKTEIIELKEQLKKYTYGNSHKRYYEKNKERVKEGGANYLKKLKEENPDKLKEYRRNAYLKKKNMLNEDIL
Unknown	287	BUDVIRUS-cds287|BUDVIRUS	174		hypothetical protein	hypothetical protein	Cytoplasm|Nucleus	MATLINIKDYITDDVNIIEVFFCGSGSGDAINVKMSRDIESIVEKKYKQYKEENYKSYHHKDKVYTYELSNDNQFVSSKITTKSNYVKSVFILASKIDKFPQYIFPCTDDIDNISTYSIKEFKINNRISLMVRRDYSKDEEVAKSFYIEYRHSPNVEIDKINEYINNLVATYAI
Unknown	288	BUDVIRUS-cds288|BUDVIRUS	283		hypothetical protein	hypothetical protein	Cytoplasm|Nucleus	MIDIFKSYNTYIYIKLINKVIIKMSVATSPVAIAPINFNDFASSKEGSVAINFNDFASSKEGSVATSINFADFAVFADIYNDTDEKWTIHSDTKDIIQDCDDALKDYYDAYCSYLVSRKYTPDVIKTYRKNAIIDFYITENKIDGSRRKELDDYYVANIKDTFNKKLDPPPCYFHQVRMEEKNREASEKREIDTDDVAQHYINLKNMYKNVFDLMNNTSHNKSHNYSDNTQSDYEETDSNYDKYTEYYDEYGNAPYNIYDSDYYTENDNYSDGLSDDYDNYDN
Unknown	290	BUDVIRUS-cds290|BUDVIRUS	728		hypothetical protein	hypothetical protein	Cytoplasm	MNIPNNVGKQGSNGSQNGIDYYKELKDIVKEIDKVYKKLSKDETLADMIDNIKNDFINKNIALIEKNLTKPNYKDFNSKIIKILDIIIKLLRNFTFYDNKDANANTHLDTIKALVISLSPTEILRQDALDATIKEKFNKEAVVVAAITNDDEKERANDLLEIKKLICVFEYYKYIFENPSADVGQKIKDFNAAIDTFKANPKDDQTEKDVNNKNIKALNELLEKDKQKYTQLFSYIPLVSYNIFDFVDKRFAKEANAGAPEAADKKAKGKGEDQLIEDFKKDIYFIVIGINNTPSSDIESQIGENNDEAIDLKARNEVLKQQKELLDKQLKSLSNVIQFLIDSSKQEYTTEITDIRKIFKDYKNEKEYKDSILTLVVTEEGEVAKMIAKNEANGKMLKE…
Unknown	291	BUDVIRUS-cds291|BUDVIRUS	501		hypothetical protein	hypothetical protein	Cytoplasm	MAIIDEFKSVKNRSLIIQASTKMLLDKYRLSLSAETLTNIMNAIISAMSKDAILMNNTIKLMELNTITLAKMKDYIIKNMDTVRNDANIMPDIEENILGNVSNGSGGSGDVNSSVSNGSGVSGVSVSDVNASNSISNTIDASGASGTYKEEYSYNKGDILSNEELLIRVKEYENSRAISTTILTSGGSTGSGSGGASGLDNSQSSQSSQASPQAPLTPLTLPSILPEIMEKVLTSINTSTNTFVNKKTLIINSFSRDWVNNPKRNQLSFTVNIDLQSNIIEPLKILFPRYVKDISPYIVLVITDNHRTFKYNFLYSKSSGKWDIWKLINKDSKVNNINNSINLANKTWKIHFLDYLNNELNLGKDDIKISQITDYNMNYGNNTSIDTNIDNILMPSQHN…
Unknown	295	BUDVIRUS-cds295|BUDVIRUS	190		hypothetical protein	hypothetical protein	Nucleus	MNSVADYSQIENDIANISLIIDTRQKIVSELTSQDISDAYQYKAFVKGQQLNLIRTIKKKIELESKLQSIHEERFKEFNNCNNSMAGVSDVMSLAFQYAHPIDKRTKRYATNGGSVSSISGVGTGGTVSARSHSPRRFGDDRNNLRVYKEKDRFERFLDFIIAHLIVMKVVCIIALVIIKVVYICTYVLQ
Unknown	296	BUDVIRUS-cds296|BUDVIRUS	399		hypothetical protein	hypothetical protein	Cytoplasm|Nucleus	MIDRFKDCIKDKHEPPENEQHIDEQSIEKEESEASEAQQEQQEQQEQQEQTEESEAEPKMSSSSAEYARIDAQFNTNVPILTMPQHPHTPRASLNTPRPVPQAQQQPTQPQPLQPHFNIIDMIDKNRFLVKISFNELLEYAAPIMFNRHIDEEQADKILSSIEEGYMYPFTMDAIYDSTVNIGEKNIKIINGNHRHYAIYKYVEKLIAKDEDPFNCKYYVYVWISVVDECESSNKKLSMNLYTLVNNHLPFKEPINVNIDAMDFVNKLFKHKSWGGNSIIDTCKRVSQPRIKKAELYEFLDKHKDILEDFVSMHSVDKNNLIITEDILDKFIKNIDKINTSIWKKYIDNPTDVYSSEKKLVKNSNIWGKAKKENFYLNLIDSNFPKEIWIKHLCDPSSI
Unknown	297	BUDVIRUS-cds297|BUDVIRUS	218		hypothetical protein	hypothetical protein	Endoplasmic reticulum	MTEPSKPFPFNTCEVRGDIADQPYSASINILSCLLLLYLLSQARHIEIQFFILSLFIFQAYHAYSHLFWGDNEYSLVNVYIIHACSYLIIIALITAISFITKQPPNIPIISAVILLDIYILYNYMGTVYNAISGINIWVVVLITGLWNARLPAVVKRLLPILLMSFVVIIGLFFNEKYNCDAMMSVYQFPYHIAIEIFGLIISALFAYIFLLLEVDKA
Unknown	298	BUDVIRUS-cds298|BUDVIRUS	464		hypothetical protein	hypothetical protein	Cytoplasm|Nucleus	MPPLSPLSPSSQARREEKLKAKHANTVYLLTMNKQLTKKEIGDMKARKMTLTDLPVDLLEVIFKEEFKKLLKVSLRKWIYEQADRIDMKWLCANTSMHAIEILKAKSRKNPDELDWKRLSANPSAIDILSENEDRINWDEFSSNTSPDTITLFKRNMKKLNFAKLSGNPSAIYVLARNTYHVVESYTGVKAAPIGITKNKDIDWMKVAKNPNGVELILTNKDDIEWDYWEFLCANPSSKAIKLIEKEYEKNPDNINFSSLSSNPNAIKLLKKQVEIENKMSIDELEDFDKQKLSWKNLSGNIGAIKILDERWRYEKSLKKADYDTFRDWGLIVDWGILSGNIKAKKLLKAKYEEEKELSKGELSRLGNNEKLDWRALSGNPCAVDIIEEELIRAPNNPD…
Unknown	299	BUDVIRUS-cds299|BUDVIRUS	498		hypothetical protein	hypothetical protein	Cytoplasm	MSSLMHLNLQARREEHAKNERADIIYRIITNKNRSPRTPSRSPRTPSKPSPSKPSPSKPSPSKPSPSKPSPSKPSPSKPSPSNTSLPPVSLRDLPDDVLRKLTLINYKSLLTTYNLREWIPLRKIDWSFFSLNPNAIDFLSLRANKKHIDYSQLCKNTNPKALILIAEEIARNPNNPDIDWFALSANPYAIDILEANRYNIDWSAISSNTSPKAIQLIKDIQLARANGRISLYWNTISANISTEAVNFLSSPENYSYIWWDFFSANTNPKAIEMLIAKESEEFALEDAEFNRLKPMQKISFSNLSKNPKAISLLEKKWEEDKDLMRDDMPQYKILRRKQYIVAWDKMSSNPNAIHLLREKIAEEGKMSKKQYDSLKEIEKVNWINLSANEKAIKLLEEN…
Unknown	300	BUDVIRUS-cds300|BUDVIRUS	506		hypothetical protein	hypothetical protein	Cytoplasm|Nucleus	MPPLSPLTKQTRREEHSKNEKADIIYRIITNKKRSPPSKSPRTPRTPSKSQQPSSPKQPSSPKQPSSPKQPSSPKQPSSPKQPSSHSQHPSNTSLPPVSLRDLPDDVLRKLTLINYKSLLKYRLYEWIPLRKIKWELFSLNPNAIDFLSLAKNKKHIKYSQLCKNTNPRALILIAEEIMRNPDSPDIDWKALSANPDAIDILDTHRNKIEWLHLCRNTHPRVIQILKENQLAKANGNDDIYWHELSMNTSTEAVKFLSSPENRRHIDWEIFSANKNPIAIEMLIKKENEEFELDYVPFNRLKDRQKISWKYLSGNPKAVSLLEKKWENEKFLMEYDMSQYKKLKKDEYIVNWNTMSINPSAIHLLRAKIAEEGNMSKKQYDSLEEIEKINWYELSANEK…
Unknown	302	BUDVIRUS-cds302|BUDVIRUS	272		hypothetical protein	hypothetical protein	Cytoplasm	MRAFSKNYLYELPEDILVLIYKKAFKETLASIEDMRDALENYDRLVAYIKDNHFDPYKIRAIWSIKLCYRREVGDPYYKYSLYYAEGAGADIDFLRLNKKEMTRNDDVFSSIKYLDFPIYPIKDRVSTASYNSCKMLLEEYARFNLSYYPNITGLRGLKGIVLGDDKIRLEYTDANASTSASVFKCYIDIYNNILEGYNFIVYTFNIISQYYQLYPVDNLEFMDDLNDLRGWFEYNSFFCGFTISASDNGGDASTDARGDTILPRFYAARYC
Unknown	303	BUDVIRUS-cds303|BUDVIRUS	263		hypothetical protein	hypothetical protein	Cytoplasm	MSLAFAKNYLYELPEDILVLIYKKAFKETLASIEDMREATDNYNKLLEYITKGTDNNNNPIQNQAIWNIIARRDIGEPYYKYYQYYASDAKGTDFLHLNRLKMTRNDASFSTIKYIEFSIYPIQDKVPSANYNYIKNTYEQYIHIFLSLRHYNANTNMSGDIDYEYKNIKDIKLLNDKIRVEFNDAYIFKNYIDIYNNILDTYNFIVCILDILSMFNNTIYPEYNLDYMNDLTDLRDWFKFNAYFGGFTLNNKGNTVCPFFSS
Unknown	304	BUDVIRUS-cds304|BUDVIRUS	735		hypothetical protein	hypothetical protein	Nucleus	MRRSRAPVYAEPPAASTARAKASSRFPFIRNMLSVFNRKPTAIHPTNSRSPVAMPPTNSRSPVAVIPQIDIEIANRWIENPLVNPYTGDAIEVSIHPSSAYVAVYKKVIKGLIAYFRSHYEEEYILTIEDCKYIKDNLPIIHSIIDIKDEYIKYDHLFIRYFVNKKVQGNYIYDIRYREDSDIKLYLNIYKSIKTKNPTSLSQLPRASLSQLPRASLSQLPRASQKLKPLPLPSLKLQEQLSPVSPNSPKFAIENYNTLKDLLMNNIDFSKTDISIGKLVVNMCVDIRRIYKMRKDDITLENYKIALHNKKTLKYVNYIYNNLKFAEISGIYYEMSRYYDRLPANTIEDIKQIYNKIKTYFYDRLYSDKYKEIETNKITEADILTELIKIYEHILRLYA…
Unknown	305	BUDVIRUS-cds305|BUDVIRUS	827		hypothetical protein	hypothetical protein	Nucleus	MLKTALSKKEKPIMTSEKYKRFLSLIEAGQLEILDGLSDRNKERIGEWMDTVEVKEDFDGSPYIVSPFVGLPLYTSKDIAYSTLYKWCASKFEKAKLARLPVPVDMSIYYAYRWKKNPTINPYTNEELRISLNPKGEYVRVYKRVLDGLIIDIMKKKTKKVLTIEECRRIKDALPNDHARVFPDRSRDSIYQVYYDYLFIRYFVKSKTTPFDPAFKNDLNIYIDNAVYDTSQFVYNDEEQYSDYHYTAEYLYIQKFFKNYLLKMEEGSDDDDDDNSEDEDDSDDSDNLSIQTLVLKLCIDIYDLLQFMREPKQINAKITTAIIDKIDFNINVLSYCKSLFVKIPFLYVEEYLGNPQRKNNFVFVKEFFVSVLNEGEQEIPDEYKDIYGEIMDYIEEEEA…
Unknown	306	BUDVIRUS-cds306|BUDVIRUS	87		hypothetical protein	hypothetical protein	Cytoplasm	MFQTITKLYEMLATPAMPAKGKYIYFGASVIYCDENNKCMVYYNPEDNKVVYPVSSASAASAASAASAASLSSSVSLANTNMFVSSN
Unknown	307	BUDVIRUS-cds307|BUDVIRUS	288		hypothetical protein	hypothetical protein	Cytoplasm|Nucleus	MNATIAASSKTAFHTFANVEFSGVYDRMVYDFANNHGDNRIGSIGSYHLFIRYGDIVYMEVKDVGEIVISFEELQKNKYLSYYYNLSHRLTRDKHLVYQHLKYGSDYHLRYQHNDDAVYPDEERFWGIDTVFLQTSLNTRDAKIVDNEAICYYKINPYDLENWECSSPEDVEAFLSVYMERAEIQNNTFDGLCVIYNRLVSAYQESWMTKELDNMEKELNELSAIFENKKNVIALSILSNNNAIENGDVLAIIYSNLVNASARNKYEHLVSDLEKCGHLESVARILEA
Unknown	308	BUDVIRUS-cds308|BUDVIRUS	234		hypothetical protein	hypothetical protein	Cytoplasm|Nucleus	MPSVVNSHTPSDSHTPSNSHTPSNSNIPSNSHIIADTECSGVFWMQIRETKLYNNTKYISCYGDYHLFARHGNKIYMEVRNAGEIVISFAELQKNKYWKYFYTLSLILSNDMHKLLKNEEFNKTYNHIYGYTGGKEWSKEDRAWSLETAYIDQSDYKKFKLIPNGNVCYYKINPANLKDMEYSTPQELEAFELGYMNGLDRVKNFAHRSVIYENIAIEYQMCKMEKELEELSAL
Unknown	309	BUDVIRUS-cds309|BUDVIRUS	197		hypothetical protein	hypothetical protein	Cytoplasm|Nucleus	MLSVVDTNSNFAYHTIANAEFTAAFIKVINNDFTTFYKYHLFIRYGEMVYIDIGGVGEVIISIAELHQDRYLRFYYELSQLLTNDKHLVIEDLVYSSENTGEDQIYEEARRWSPNTAYIEKDIHNDTLTVIGYSENAYYNINPYLLENMNYTSQEDLDNFRAAYMTTYEDENILGNYYNLAIEYQANLLQNKFEDIL
Unknown	310	BUDVIRUS-cds310|BUDVIRUS	288		hypothetical protein	hypothetical protein	Cytoplasm|Nucleus	MSRTTTRSNDLYTYHTIKNLEFSGVLDRFKIYGYIGDYGNPEIFTPCVSNIYVYHLFIRNGNKVYMDIKGIGDIVIPFSELQKNKYWKAFYDLSLMLTNDKHLVIQDLQFDSNYYDRNIYFEKRYWCINTAYIEGDYDTKSKNKTVLENEYNCYYKINPYNLEKTEYSSQQNLDIFTKKYIGRYEVGRWDIRSIPFETKSAYYYNIVFEYTISLMEKELDEVSAIVEDKKNVLNLAALNDKQGMNNDILMLIYNNLVSSASAHNKYEHIISELGNYPQLESVARILEV
Unknown	311	BUDVIRUS-cds311|BUDVIRUS	265		hypothetical protein	hypothetical protein	Cytoplasm|Nucleus	MSVSHTFANMEFSGVFGKNSYNACSYILGRPETMVHRVDYICDYHLFIRCGDKVYMDVKKVGSIVIPFSELQKNKYWKSYYHLSLMLTNDLHTVIDTKESGGFNNYWAYEYKRYWGIDTATICGTQDSKIKEIVNGENICYYKISPYDFENKGYSSQQELEIFKKIYVCRYEVRRGNIYKNSRYLYDLAFDYCVSLIEEEVEEFEDKYNLLNLVALNDKKGMNGDILMLIYNNLVSASANDKYEYIIRDLGNCPQLESAARILEA
Unknown	315	BUDVIRUS-cds315|BUDVIRUS	112		hypothetical protein	hypothetical protein	Cytoplasm|Nucleus	MNVKVLHEKPQVIKMPSVRSSRPTDTPVRSLPAKVASLSKGTPLRNSPPKVASSSKVASPKGVSSPKVAQTKCPTHKKPYNSNVCFLCGKEGHHGSQTSCHAANKVRKGYYN
Unknown	317	BUDVIRUS-cds317|BUDVIRUS	237		hypothetical protein	hypothetical protein	Cytoplasm	MEFSGVFDFCYNDTDNYIVGLKYFLFIKFDDLVYIDIKSVGSIIISFAELMSHRYLRMYYELSLVLTENKHKIIEKKKVDYRYIGEYNKEIYKEERDWFIDTAYFIEDFPSKIKRVEKGKYYCYYDISPNDLRNMSVSSMDDVVKFYEVLYIRYGYEQVSILKGLFTDYTNQMLEYNIRDIENAVEEISVSQEDDKNFINLLELNKKGMNGDIFRILYDEVISTKGRRKYDAFIKDC
Unknown	318	BUDVIRUS-cds318|BUDVIRUS	247		hypothetical protein	hypothetical protein	Cytoplasm	MPSYLDMLPEDILTHIYRMLYKSVINDMKNGDKFKNIECFNRLQVISKNPYVDNLNYYSYIVNSRIDNIVRKYRGYPTGYNIDYHEDQYYNSLLYSSSLYYKSYYIKPLDIVINKIEIFNFFIYNLYKDDEDNDRLEEFNNKYFATSYYSGTTKGINKNGFVIEKDAPFRCLAEVIFYIINFYDYVKQIIYMNIDMLDQIGEAITLPVAKIKERDNLIDILHYHLNHRVLEGILYDITNNCSKPLLK
Unknown	319	BUDVIRUS-cds319|BUDVIRUS	292		hypothetical protein	hypothetical protein	Nucleus	MIAGLSKDNYEPPKSSRLVPAIRHKGTYKELQGTSRNFKELQRNFKELQGTLTRHNMSAAAIPAIPAIPASPTGSTCFEEFVEHSVGSLQFSAYHFHHNREPYYILFIRVMSEASEANGKGEDKIYIEKIDTHSHRNKYVNDIVMPFSVMESNANLKKYYDMSVMLVNTDKSVYYDTRGLYSKRLIQTYDTDSDSDDDEEKEKTKRSVRRWCISCDTVWKNLRVSKNSYFNCYYNINPYEYEYKMGTEKEINQFISLFNSFAKYSNIPSAIEKEIIANYNDVPQLTRDAVRL
Unknown	320	BUDVIRUS-cds320|BUDVIRUS	165		hypothetical protein	hypothetical protein	Endoplasmic reticulum	MNYEGYYLLFFIFIGLLLVIYYYNIRQAGQAEQQVLLQAPQKRSNASDQLAYTKNMANANEDHLKIYKKINNPDSYTYKIDNIDILNDNPSNNNKLGSPSNDSCDPELDEVYNTTLRGDENHSNKPDEVYTYSIKPNKSDLPIVNPPLQLLKNNAPLRLSERHFL
Unknown	322	BUDVIRUS-cds322|BUDVIRUS	198		hypothetical protein	hypothetical protein	Endoplasmic reticulum	MYIINSFRGLALILLAAILIVKEVPFKALFKDAMIQFYLALTCMLFLLLVDNIFGFLLSICLLSLYFRIYTSELQNKKVVSGSDASGASDTKCGHGQDHEKCEMNMANIDTNKHAKLATEQMMALNNASGETLVPYITEENLLAAQSNIVNPVEYNKELHGVDNKNVYGSQGLDTTNIHIRGYDTNSEHLGTLTFDII
Unknown	323	BUDVIRUS-cds323|BUDVIRUS	145		hypothetical protein	hypothetical protein	Lysosome/Vacuole	MYEGFVSNTENDKIVENIFSILGYSTLTLVVYGALLWAYYTTDKNQYLFISVFSLFVLFYAIIIISILVINKSNYDTLSYTILFGITIFVIFTTFFVGVFFILKNFNLISSGTTGTTRTNIDSLGNNMGIVGNAANAVNAEYRRY
Unknown	324	BUDVIRUS-cds324|BUDVIRUS	162		hypothetical protein	hypothetical protein	Nucleus|Endoplasmic reticulum	MSTPISTLPMKTQPVGGASEANDINDPIVQDVLNEFQEELMLSKQPKMPPYSQQQPQHASQPPLQVPYMPQPYPQHPQQPLPHHGYQQSKYGDISSYMDTEVAKRSLILVILAVIIYHSGIINTMYEKMPDNLQDNLNNFDIYIKSASLFAIIYVLSFFEYI
Unknown	325	BUDVIRUS-cds325|BUDVIRUS	117		hypothetical protein	hypothetical protein	Endoplasmic reticulum	MNKNNKMTKDASGLRITIDRMFYDETGQIIVSALFGLALALLFRRICKDNCVLYSAPDISDIEGKVFNLENTCYKYKSYPVKCNPLDIDKPLEPYDINRTPDNLLSVPSFFERTFAT
Unknown	326	BUDVIRUS-cds326|BUDVIRUS	81		hypothetical protein	hypothetical protein	Endoplasmic reticulum	MVKTIQDNNKTFRINWYSFIIAFLLGVIYVYISSPPIRNIIKYPTPYNANKIVYRDHNQQCYKFNAEEVKCTETSITQPII
Unknown	327	BUDVIRUS-cds327|BUDVIRUS	241		hypothetical protein	hypothetical protein	Extracellular	MEILKDIEKNILSINMYSKDTEAAKLNLIKKQIADYLKYKSDENNVITQKIMKYDELYKNPRERNAYEYELFLEKKEELYNIYRDSKALGALYDYLNYKYENGGSESGSGVPDIYTYAHINLNERAKVVKEDNKTNVCPEGKMLNPKTKRCVKDPSYKKPKEPKEPKVAPPKEPKEPKEPKVAPPKEPKVAPPKEPKVAPPKEPKAPKVKECPEGKILNPKTNRCIKDPSYKKPKDAKPPE
Unknown	328	BUDVIRUS-cds328|BUDVIRUS	66		hypothetical protein	hypothetical protein	Endoplasmic reticulum	MKPIAIFLLFIGSLMIIQGYYNNKSVCKKDKVIVKYIPRSVYEEQLKPEESLQTFYKGMFEDILLH
Unknown	330	BUDVIRUS-cds330|BUDVIRUS	85		hypothetical protein	hypothetical protein	Endoplasmic reticulum	MEYSVDFWDVAVRLLKYAFEGLIVAFVALILPNNRLDWSEIWMLALTAACTFSVLDLLSPAVSAGARQGVGLGAGFRMVGFPNGI
Unknown	335	BUDVIRUS-cds335|BUDVIRUS	374		hypothetical protein	hypothetical protein	Cytoplasm|Nucleus	MNDNLRYISLQYIKGDNYEEIMCFKYDVIRKILDDKESFTKDISTATLRELEDAIDTDNKCYIGESFLNDLVNYYNFKDIKEKIKEVRGFVEDYKKSLNRAVEDADETIGDAKKVRSDIIKSLKELVEVLEKLKIDNIGAQMIDDKIVADKYKKVKELLDNGSSGISSLTSIEDIRDNRAEGDDNETLMENITEKITDAIKKDDTPEYLEIKNAIIEGINKITKSKAGQKYDLIKLFLTLRKLFLYENEQETFKSQTEIENADKLLVLFKTYTKICNRNIGKFDRLFKQNDIIDIDEAFMIESYATFLNKLKKLKKNLESKDKGKLERALTNSLNKLFNLYGINDYEKILNGDDVDAANGTEAQKYIKKLIDDY
Unknown	337	BUDVIRUS-cds337|BUDVIRUS	248		hypothetical protein	hypothetical protein	Endoplasmic reticulum	MTEESKTEKELKCSATDCETDAVGNACCYNLPRKIHEFLHKDAYMLEYKDTIKRDDNIDRMRVLYSKFFQPYSVLPNKKMNKGYRDTKETRRIYREYNEKYFNTFGIIPLELIPASYIPFNYKNYDMNMDRLTKGEIFYEDDYKRMFIDYHKQPDPNNTTHFNEKGLKEYLEICLKGRLANPKAIFNAFSITMMTQFICVVWTFIIVMMLYILFYYYREIYSYILLSITIILVFVAIIIKMMNILSID
Unknown	338	BUDVIRUS-cds338|BUDVIRUS	1082		hypothetical protein	hypothetical protein	Endoplasmic reticulum	MFASAINLTIFIMMIIIYLNEMKNISAFIFNFNYIKDLTRIIMNEKCNSVYCEAETDRYHIAKNSYKLLLPNDIFNSKTYIIFTFIISIMVFIYFYLSLFNSSESSESSESDSNYYVLNFLLLALVLGIIIYRYVPNDEAGYLNYFGKIKDPDSFYGTFKWYVFVLLFFITRIIFLIKKKQIISSDSVGVGNKLFIAFVKYLCFIFAIILVFNLMNIVMTFRNNTTPILKTKNLIWSLKNSFKSLKDNFSLADIATLNAKVPSEYAIIEAMSSSVLKDKSVLNTTTILSAINILIAFEELSKIVLGGYGNADADNNINIKYILDLQKTIKEDFDKISLTLAAGEGEPPTVSDLALIYDRMVKIPHHYDDDEHTTNNNSNNTDYVYTADISYDNANLFYE…
Unknown	339	BUDVIRUS-cds339|BUDVIRUS	360		hypothetical protein	hypothetical protein	Endoplasmic reticulum	MFLNFELEISIMVLLLLIVISMIPIIQLKYNSDLYENIEKFNKYCLNNDAKLLSELDVKDTYMWNMSSYIYDVDNLSNFFYKRNETGTAGAGDYIGLNRNAAKVSVDNKQVDNIMKIYNYYLYMSLGFFIVLILFFISQANILINIGGGSDYKICMASAPSGDGDGTAADIFEVFKSYFYVLFLYVALFIVFFSLILKKLTELYADTETYEYIMLMKELDILLKENKPSNAVITKILRKYSKNKIDDISHIALNNKAVISELLAKAYKNRAVKYDNNENYKITLKNIEKIEYYNSKEAKDKVKNKVSEIFQFIYVYIIFLIVPIYMLSISLQGNYMYLLFTIIAIIIFSVSVYNIYNTLR
Unknown	340	BUDVIRUS-cds340|BUDVIRUS	97		hypothetical protein	hypothetical protein	Extracellular	MAIETYNFNVLTVVIKEMFPKRACNGAYCNFNYGMFNSAYAQSSGFLTGNNYVLKQLRNFAEGKGYGYEEEGDGMGGEFDLSSPSNYLYYNTDKKEY
Unknown	341	BUDVIRUS-cds341|BUDVIRUS	98		hypothetical protein	hypothetical protein	Nucleus	MEEVIQQAPDYFSKEEIEVIFKKNEENVINTLIDLWNLDAPKTKSATEAALEADQNIDINKISGGSGSSDKWASIRDICDTYDLEMQTHMNLLKNRRK
Unknown	345	BUDVIRUS-cds345|BUDVIRUS	897		hypothetical protein	hypothetical protein	Cell membrane	MTTTLKNSYIDRFNDKLKIYDSIFFKSIDGSGILLAEASSITEPNGMRIPTNTNATTYSAAQFTNFIRNIVNFNIKNFHMLDDKDNNMGFVSKTMGRNGTPAYTLNENVKTNIIETLKVVNVFVDILEAYKYCIDNKEKDTIFDTGYTTETPINRIEIVSGKTRFYNADNTVMTPASTVLNAGYIRSVKEYDGADASSSVLYLSIQSFNTGMTDKIYNYNNIFDKKNDNAVFNSSPSNILNAAAKGTILEPYPLAIRDYPRQVYSGIASDPTSISNLTLENRNKALVKLLLKTLFTLDINFRSQSVYALYYYYKFVQLYSSLIINVSNVMYADLNEASPPRIETRNTTTSKKALGVSGIELIMNGIRYNSPPTITVTGGGGTITAGTNIVSETSGKVNI…
Unknown	351	BUDVIRUS-cds351|BUDVIRUS	245		hypothetical protein	hypothetical protein	Endoplasmic reticulum	MTNTTNNTCVNMSVLDSGFSGFSGTYAKQSLPATQALPNNYSQFEIFYMTFIMLMPFSKKYAPLIKSDVVRRKINQYTNWNLLMILANYALYNVWGIDNHIISRFIAINSFQIMTLFHLFIMYDSNVLFCVMNDTPVLLKPSICRWISVSNLVRLEYLIGNIVVHILPVYFYRDYLFIASKLDMLPYIIMFKFMWVLNIFGDFNITSIYVPSFDGCNVRLVNIVVIVDFITYKVLNSFIYKYKLY
Unknown	354	BUDVIRUS-cds354|BUDVIRUS	375		hypothetical protein	hypothetical protein	Nucleus	MTTYLQKQAQNKSKTLSKILGIDRHNVLNNSSSSPSSPDLELIIKLKEKAQTNDPMLRLSMEDYELMCKNKVVFNMMVRVLKTDAMKLRKVCKHLAIFKEYINSSPETIKNKMKAEKMQKALKAPIFKLPEDLRSKIVDIFYSIQRTKHILRKGIPFDKLEKESLSSNPNAIDFLLENPHLIHWGNLSGNPNATHLLEVKMEDEAKLSKDELANIPRDKKLDWRELSGNPNAIKLIYAKYMKEQASPDDVYVPFTFFTHLDWRKLSNNPNPEAEVLLRAPENIQGLTWNPPAGATGAAAAEPVNLQGITAEQDDIGFVNSKIRGWANLSLNPDAIKLLVKRIAYEKELPEDQYKKIIRVNKINWYFITINPAIFI
Unknown	355	BUDVIRUS-cds355|BUDVIRUS	532		hypothetical protein	hypothetical protein	Cytoplasm|Nucleus	MSQTNKRTARSNILGKILATNTERIMNKAAAASSSPDLEVIRKLKGHSQCSQGSQGSHASQHSHTSLADNPMFLLTMEEYEYMCDNEMTLSIVAKMLKIDIKKLKKICKQIHIFIENIRLSPETIKDRMKAQLAQRATQVPVFLLPPELREDIIKVYENMLNYELRDWIPKDRLKWDVLVYNYNAIDLLDANPDKIDWEKLPSNRNNEGVAALIRKYVFGNPKYKKFADDIDWTQLSSNPFAIDLLEATIKAGGADPTNNRVDWYHLSKNTAAIHILSDPKHRKLIEWEVISSNPSAIALLTDKWKEEKQLKATDIEGYYELKNYGNIVAWDILSGNPKAIDLLRKKIKEEMKMTLADYEELEDSEKIAWSNLSQNPEAIALLEKNHDKIVWFNLSANE…
Unknown	360	BUDVIRUS-cds360|BUDVIRUS	74		hypothetical protein	hypothetical protein	Lysosome/Vacuole	MGSDASKDYKGPANPETDNNIYVVDKFSDYMNGEQINSYNIWVLLVMVMTAIFFLLSIMELLWNISYYRIRKKR
Unknown	365	BUDVIRUS-cds365|BUDVIRUS	253		hypothetical protein	hypothetical protein	Extracellular	MYIYKSILTLLVVAFNTASAFSYISRSCNIISSNNGNSNISLFNKRKMIQIAAAAALGDDDSSGGSVGDDVNIMKLLNSKLAAASAAADDAYYTYNNTVSTKTKAKIDVIVDNIMKNCKKNGKSTPEVAIRNLQKYCSPTNIIKNKSTMALVFCFRKCKYSLLLGEFSKYETIGYTKHTDETTNNNYYYVDIKVFAPYKTMLRNGIQFNDMYYPKLRDYNNTCYVIYKLSFKDYEDGSLYIEGHTLVPPRTQI
Unknown	367	BUDVIRUS-cds367|BUDVIRUS	150		hypothetical protein	hypothetical protein	Endoplasmic reticulum	MEHGAEHGAERVITPDRFLSIWIFLYSLAYLFNIVPYNPIILICIALTFFVFSLFIIIPRLNERSLLLYYITINTLGKILPLLLIINRKITNDDIVFTVSFILIYVAYMLIVKDDIACVYLDYVEFIINRDRAREGAIYHYINHVLPQLV
Unknown	368	BUDVIRUS-cds368|BUDVIRUS	97		hypothetical protein	hypothetical protein	Endoplasmic reticulum|Lysosome/Vacuole	MATMEELRKHRFLNLTLIDLVPTLIVGLIIHSYLWLYPLELSEDQQSNRTFIQYAASLAIISITLLGLGIMTHRVFGIKSGLSAHLGLNGLPNKKII
Unknown	371	BUDVIRUS-cds371|BUDVIRUS	247		hypothetical protein	hypothetical protein	Cytoplasm	MPLASTGTISLSQIQTEFGGTNPISIAEYYTNSGTGFTSGIAGLPATGTTISMSAFWGKQKSVIVNANRTSVNVTSLPSNSLLSVKNDDGNFTFALNRDVIPFNMAGTSFTNIRVCSNCWIDFDGINIFNYASADRYAYQISYEYLNSAIGNHLRIVCWHGYVYGANDETSTDLRFEIKFYRDSTYQYIEAKANDTMRYSGNRAAPTNNTNFQGITLPELTSGTSYVLRSDLQGNNWTLISPAYINA
Unknown	374	BUDVIRUS-cds374|BUDVIRUS	739		hypothetical protein	hypothetical protein	Nucleus	MNVGVSDAINGINKLGDKELTLLINKNNKRLLESLNNANHQELLVLYHTEVEKYYDELNKYRKNAHDRDSNSNRKVLDNFKTIKGEIMYIYINITKIRRMINTSKDEMIFDKIKVIETLITNSIFLIERRNNMPTEDYISDIDSSLLEIEELKTELLPNIKFLILILRAKDTGNLPLYIQPPKDNLPPQPTNTGSRLQMLSAKVSAQPPQPQAHIVPAVVRRDRGRYRKGQEAAEAGISPRPRQSAKAAGLRPASGAPRNRGIVLSITPLPPPPYSPLYRRTSAAAAAASSNLPPTIIAQPPVYRPPIKLGKETMEGKYVRGVYPSHLLPKNVVVVDKLKISPPVLSARRGSHSFKSNSPYNDEKPEFDIEGDVRNPPEVYLIDNKNDGLCFLNAIFDY…
Unknown	378	BUDVIRUS-cds378|BUDVIRUS	66		hypothetical protein	hypothetical protein	Cytoplasm	MPIMVIEDTYNYYLTFIFLKLFYIYLTFPKIPPIILYDPIRGSNIPTHAKPIYILLKSPSIAKDTT
Unknown	384	BUDVIRUS-cds384|BUDVIRUS	218		hypothetical protein	hypothetical protein	Cytoplasm|Nucleus	MLRSPRSPSPVRTRAATAIARASLSATARAFVPVATARASSPAARASAPAARAPVARAARARASAPTVRAASPPKKDRTDPYATPFWPPSNYSVPARVISNSPTPLPRTLAKHKAFIVELKKILINEKVIDRDSLLFKGLLEEQQKYNMMFHRLKPYNIVCFVKCDYQLYDKMAPRVFHKGNNVPYFGTLKFVNLLKKNNMSMKWWGNNILYIHKNRF
Unknown	385	BUDVIRUS-cds385|BUDVIRUS	197		hypothetical protein	hypothetical protein	Cytoplasm	MWNIQITNNFPVSSIYDFAGHQLLEKHIDAIYDSLENRCGEDYKILNNALEQHITAYINTIPERSVELYVYNYGIDNAIVLLNNFNNTFKKYTNTASRSLLFAIFYNRFLIYYISVMDNSIRDTLRPRRTIYAIIKIQRAWRKVLEYRKAVKLGTIDSDFTYLIAKINNEITGEPAKKVLIYLVNKFRKRLSKTLSV
Unknown	386	BUDVIRUS-cds386|BUDVIRUS	133		hypothetical protein	hypothetical protein	Cytoplasm|Nucleus	MMKEYAVVDYNTTYDPKRLSADISCKSMSSLSSAYTLQQNNLFADRINMDIFNYHNNYHRDIDALKESEYELLSGFSINKKSCLFKRPEYNDGAWKQQYQATLPILQNTLESEKDKYKLFDYQTKNKTKVIRR
Unknown	392	BUDVIRUS-cds392|BUDVIRUS	62		hypothetical protein	hypothetical protein	Nucleus|Endoplasmic reticulum	MMMLGAPDFYWLVEYIGYPNFIILIVILYILYYLLSSTFMFIMFSVFGIFIGIYIGYYMKTM
Unknown	393	BUDVIRUS-cds393|BUDVIRUS	308		hypothetical protein	hypothetical protein	Cell membrane	MNIAEVINKLELIRHKHLINILEKYTEQQATAAATTTATPPTTTPPATTTPATTTPPATTTPPATTTPPTTTPPVPPVEETKKPSEEAAKFESNLMDTLKWVFIGIAIFVIILIILGVVYWIMFGSSSSTTTTTDNGENADAGMNGENGDAMNGENGMNGENGGDAGMNGELQEAPYDDVNDIQDPYINDVSNSASAASASSMFSSFMPSSSPVSRIDTGVAGDATEAAAMNGVNGDAVPTVPDVIPEPVSSASPASASPVSASPVSAVPASITAPALPALPVLEAAPATPAAPDVPLIQNNSIEVKK
Unknown	394	BUDVIRUS-cds394|BUDVIRUS	1685		hypothetical protein	hypothetical protein	Nucleus	MNIVKPVYVYKWVNSKQPIKYVFVPAGSDPAANAAAAAYSPSIIVIKEPIYQDSSKEDAMNKIAYYINNAASAAAGAGAAAAVPYYAWVNDEPFLFNISNIKWKGYNINPFKSTDRKANDIAAPIHKDKDYAKSQELFATDTNAVINIVFKSDFNEDIKYYYDNIKFKSNNYKVNSDRRISELYKVKIGNNNNNKKTSEEYYKVIFAANIADMPSLIILFDRLTASRKIQLIQYITNLNKAYYKLYKKHNFKNRKELSRIFKLTSDTTNKDRECIKIYYTSSIFITIYATGIINLTFKYQKDKGASIADILKHKEDLNKYINDVLNINIVFKEKFVSARIRYNVYKATTDSLKREIAASSIFTTANDKDGVFYYYKRTANYKDRSVVDKAIKNDILNNG…
Unknown	395	BUDVIRUS-cds395|BUDVIRUS	292		hypothetical protein	hypothetical protein	Cytoplasm	MGEEKILKDLTKKYAELAKCIHSKDKRSSSLIKSCSKRIALLDKLRVLEVSYLKCLKNKVKKGQKGGKEGDEDDILIEEATKELEETKLTETTEPSVNDNNQRALTLCTTALVKTLDLKDKATKFIEQNNKAILEKYENIDIEQQNAILREESKKLARLASGILKEKTGIDADEALDTAYKTGIGLKERFDNRVLPVLEKGLGIAKEGATNVLSTGKNLGASFYNNLLNRATQPSTGGSKKTTYRLNGEKVLLLHKNKKVQRSIYVKDKGKTKYCKIDKEYVLLSKVKNKIQ
Unknown	398	BUDVIRUS-cds398|BUDVIRUS	214		hypothetical protein	hypothetical protein	Nucleus	MDDYFITKKAVEIILENINDHFIKCLVNLSINDRYTNDIKLILGVIELLKIYMETRRNDILSSCIKYTNKSYYLQLTDSLFRIIQGHLAITKNNHHLNIKYAFITDLIDKYNNPLITKGITRNFNNNTRTRFNSYVAGDAGYANDAGEADEAGYASDDDENKDSALLPAKDAGTLFRDAYYKLNRTRNKEFELRKIEVKSTSASNAGAAGNDLL
Unknown	399	BUDVIRUS-cds399|BUDVIRUS	39		hypothetical protein	hypothetical protein	Mitochondrion	MVASFFSGCLTRIEEYNKECKEKELTEKLLNENPYYLLD
Unknown	400	BUDVIRUS-cds400|BUDVIRUS	515		hypothetical protein	hypothetical protein	Cytoplasm|Nucleus	MNKYTQFLSSAHSQTSAQAPKSTSYDPKTKDDISAIIAKYVRKEKASNNLESQQYNLFILETDLQKRYHANSKLGKASDFSFPEIKNVLDCVADVLTYFKDNNYKTDNRMCWTIEQTINLIKNASQETVCADIAFDKCPPEDTISTIKNASKSGYFNIKDENVIFRHGKEYCGYNVYETPYKGNQYPYAYCIRVLVQALSIIDFINIDLKSKKEGSVWKTPYATVYFGERYHYYLDYLLDNAPNVFLLPILQNVGATTLTKNRYSRIQPCGVVFDEVFVDEDMQTPSNFFWHDLNHARRIYQNNLWYSKQHKIALDKLYAIMRKDALKLMPIKDWLSPKNKKYESLIKILLFEVVHEDALPLTKDSIINDIIFTSGNCYPYERTYDNPEHSKAYNRVNL…
Unknown	402	BUDVIRUS-cds402|BUDVIRUS	314		hypothetical protein	hypothetical protein	Endoplasmic reticulum	MSEAEVFKPNEKELKLFEQEKMDLYKGTFVVCLVYGLSAFLLLVVILFTEWGREYIYDKFAPAVITYILGSLIIIIYLLNAIYSIRPRRVGTDMDSDQNIICPDYWKLEKVPDDLKTEIMDNNINNSSSKKIIPQIGRETNANLQYRCVFDNNVYGNTADLLKMKNTLADTADPYYAGFNNLNNAKNYSRAVDAKINSTIMPEYIIKEPKKQSDNYQDLKKYAKFVGAYSSNNLNIFTANNSNALKIGASSYLEAGANQRRDVWKKYENDAPLICNVVYPQVLGVLDSETRGKNEVSCEYAKECGVSWSALKCK
Unknown	404	BUDVIRUS-cds404|BUDVIRUS	214		hypothetical protein	hypothetical protein	Nucleus	MDSKCKEITFCAKELLRTHHIHIDDANKKEVVALLSNYIDLLIFNIVAVISIICANIGVKKVISQHIHYLSKYIDKRCLNKRKGASGATRMSGGAFNTAAFYGVPEPRYSAANEGANIQTIDFTSGIARNALLMSGGGSGSGACAKLDKIVLKKIRNVFKFFNMKVDKEAVVHIKSKYDTIIEDIYSCIKKIKGGITASKVASVIKKSKIMKKK
Unknown	410	BUDVIRUS-cds410|BUDVIRUS	152		hypothetical protein	hypothetical protein	Nucleus	MTGRVIGRSPSRTSINTKAYKAVEKQPSRMTTHQLNILKDNMNEEQLLALRTNTALAQTRKRTSKVREVISAAVSGLKNKLLFPLKRKNSQLARNPDKNGFLDYSHSPTEGGYNSRKYKKPTVLTKKPKKPTVLSKKPKKPTVLSKKVKAKK
Unknown	412	BUDVIRUS-cds412|BUDVIRUS	177		hypothetical protein	hypothetical protein	Endoplasmic reticulum	MYYYIFIVIFLIIIYAAYASLYYIFADELIIYQVEERHFDFNLLYNKQPIIIQDSIKNIDEILVDWFNYNIIEYDVLIPNIWGWNRNGFKYLLIYADAHEENSVEITLGNPRTIHENNVPVSPDRLPDDNQKLTTILLNKNKLLIVPFKWFYHLNITSGNPRFFGIHDYITYGISKL
Unknown	413	BUDVIRUS-cds413|BUDVIRUS	449		hypothetical protein	hypothetical protein	Cell membrane	MANGDISSGDLVKNLLLSILILALILAVLPAIFYGIAFKNKRNTAITALIRNYKISSQDHDTFNTLEEIYLFCSYIPIRRVRVCENTDTAVDTDMEATNLYNKHLNEVYNIVEILTDLYDKCKIGGEKSKRDATDAIEREREKRELREHEKELANQKEAGENNRFRSTMFLAWTSFIFYSLGPFLEHIGKAFAWVAEFAVKVIQIITPIIQHLASNRVFVGFIILVILVSIILGLLKPKDKAKAKKRRASGEEEDDPFGLKALYEEMMDTYEYYKDMINNFKLSSISGGLIPPEEENVADGEDGNGLVIKRKTINGKSYDNLSYIMLSDVFTEKEIEEYFGKGVKIDRGKYYNIYLPEEKFKSSMNAINWKVNDAAKQNEKVWRIDCEKLDTLNKKAVD…
Unknown	414	BUDVIRUS-cds414|BUDVIRUS	715		hypothetical protein	hypothetical protein	Cell membrane	MSSDSSEICEGLTKNDYICMNKTNSNYTIHINKSPITELISDSRIEVNDATTEISLTGTTSNHYFVADEKAHCSERWEDWFCVPNYHNNNKVNKFPETDTMSVGICYTSCPAGYAPDKINKCVVYDDAEDLLYNPLAIIAMLGTHLYINANENIKIANYNDIKDTIGIRGSYLNDLYRVNNNNKFMPKSVLVNIYDNDNTQPKGTSTQERIIINIIKRFVNTGRNGGEMNGTIKSIKLVIKKAIEEFIKIYVKPHKHSKIRQSKMLAKIKDYSFDTEKLDKIFGKDKCDTSKFKNAIAYCYDISRTIFYSNDTTTIDNNIRDLFKFNADAIATASKEEQDTLIKIFKVSCYNCFNVNYDTFNEYLDDKFGEDTEPFIRKDRWVEYRYPDGFKKLEVDMD…
Unknown	417	BUDVIRUS-cds417|BUDVIRUS	464		hypothetical protein	hypothetical protein	Nucleus	MNSPPKITAKKSICSRILTPKQVGPICWFMATFVAMFYSQRSRKLLLNASKGWDKSNKLFELLKHVLDDRYLKTGNSESDDYQKFSDNTFMEILKLLHKEDKKKFMYNPDVNKDGFSPHFYIGKLYNLLNVDYTMFEYDVTNDYLVYSLFNEEYNDDYDYKLIQEYDKDKKTYVFKKITITAKPKTKFEKNIRATTRVIYNALNFYKDGYERLKESDKLLKLLNNSPRKFKEAHTIFNNTPSVLIVFTGNLTYNTTIYGEGTYLQPNINLHNNVNDPIIRENIGNYKEKMVYNGAEYNLDSVILASITQTNYYNGSHMIAGITCKKKRYVYNGWTRTSMDPAMANANITRGIPCELMKHNWSLNDYGAYCLNKSKCQLDLIPYNGRDPYMCFDFSEGIR…
Unknown	418	BUDVIRUS-cds418|BUDVIRUS	64		hypothetical protein	hypothetical protein	Cytoplasm|Nucleus	MNKFQSIFNEINKYIKYMIYDEYIIYSKHYVRCMNEILCVLTNTLSKIQNIYFKYILDPKIRAT
Unknown	420	BUDVIRUS-cds420|BUDVIRUS	227		hypothetical protein	hypothetical protein	Nucleus	MTSVITNAQAYMNNNMDYLQYLKNEKLKNIQDEVYKKQDTSLTRLKTVIGLGPDKNENDLDIKNIMLYMLENIGKEVRNVVDDDDNDDDNDDDNDDDNDDIITPNYILQFGADSDYGKDYYYNLGYMIKKYNNGKYTLVKEHKSDLDDEFLRGLNYGGSRRIKASPKPKATPKPKSKAKPKHDEMTMKDIKEMCKANQIKLSKVVEGKRVAFKKKELITKLKRKKLL
Unknown	426	BUDVIRUS-cds426|BUDVIRUS	67		hypothetical protein	hypothetical protein	Cytoplasm|Nucleus	MVKTKKKDYCGSSDYDCDSDYVNYGDSGDCNSNSSDDSESEEDETLQVLMSMTSGMLKDARKGRSIY
Unknown	429	BUDVIRUS-cds429|BUDVIRUS	450		hypothetical protein	hypothetical protein	Nucleus	MGKNFLEILIDAAGENLAKLNPLINKEAETLEKEELTKNLKNKIDEDVRIKILKGASFIVDGEGIILVEEGKKIIWSFNTVPKIQETRQAKAIKNAYVSSSVILNKNATPSTDNISTIENLQKQIKCIECSIKKLELNLKLTNEDGIKDEEFLTLLTEISGLCGTETGEDDCKTNLQEFVDEVILKRDMNSIAGLIKMASFMCPILAFANKNLFSNLTATGEIAQQKDIEENTVGICSKIIGYITRSGNEGVLTFDDTASELDFIDKAHDMGVTEAIVSFVGIGGANKDIETKIAGSIRSVVRGTVKNTIETVLKTATFYQKFICIVFITLLSTHIYLTLCKNGGNPTDAEEYYKSSIEFLYNNMTNESMKIGFGNETITTGGKRASKSRRAANAAKPR…
Unknown	431	BUDVIRUS-cds431|BUDVIRUS	461		hypothetical protein	hypothetical protein	Extracellular	MEIKKQRKRISKGLKRKQRILKGGNWDVVKDWLNNVGSNIDKTGKEWVEAIESVKKELLEKLDKATRELFEGINADITKFEKTNDYTNIEQKTEYEKWKSFINIFYIYKCDDNCEVKKYLDNLKEETDDDDEILTEEEARNMASKLMSRIEIKGRKRNIGPKCDDENAVDCQTQQVEQQELTLEQKVDKVIVDFDEIFESILFKVKIFFGEGKKSTKGRSQPFRNMISLLKALPNIDNNLGALVTEDIKGLEDRYNTIVGLLKGQCSGMGMSFICGTAASALGKDIYALYDKLKKSSEKLTTTTTDKTTTDKTTLLGFISDIVPVMITNLTGITEFEEEIRLLTDIKEDKVIKQHISKSPKGGKKSSGTVRKEILGKLMKIYKIPNDKKEYVRHKGHLI…
Unknown	432	BUDVIRUS-cds432|BUDVIRUS	313		hypothetical protein	hypothetical protein	Nucleus	MYKFRNVARTIIADNNRKKSTTRGKQSPRKPSAASAPAPRRASQSPRASPHSPQDMDETEKRFRAIECSIKKIELQLKLVDGEIMSNIEYEALTAEIIKCDAYNPDNLGEGADFITSINNKRMDNRYKYILKVISIINPLLTACNIGFLQEIDTKEVSSELIGDAIKKTNGYLNTLGSAINYFLENGNDGADKIDKLMDLNILSTEALYSYKDVADVSVGMIGKMSRNVLVLQKELAKSLVINTKDKLKKVYNEVSWKIVSKTFCTCIFYFILFSSIKGVGVSKKPFNTNATNATGRFEVIAGGKKKKHKKKN
Unknown	433	BUDVIRUS-cds433|BUDVIRUS	282		hypothetical protein	hypothetical protein	Nucleus	MLACVFTHNYLQELPEDIRILIYNRVYKDNFAAVLNEFLANLDNLKHFNNLKHFLIYQEEPKLNLIHFLSQNIYVRRNGDAAEGKYIEDSLLSLYKRHLMSSKTKAIRTIKIPANLFKYLDKIIAKTFMSFMNKSKHNWDISAMISIDDAGEYFVLENDRCFLCFADMYLMLLSFWNFIRIKLYEFYDIHKDAYNLYITDLIKSDYDTGLYIWLDGNITDEILENNLVKMKNENASLYRRIIRQRRNINKTESLYLNFEIRNNIDGYTIVDDAIIMRLKSIT
Unknown	436	BUDVIRUS-cds436|BUDVIRUS	579		hypothetical protein	hypothetical protein	Lysosome/Vacuole	MDNKKDVCKDTYETTIFVIFCIILFTLFISFIILMLNIINYILFTVYCISDNIYEYSADVPDNIILGSKYKYRLLNYIKNINDNEPNNNASDPKSTKEVIREYYDTNSSDLYIHKTIVYYNYIVKLLLGIMLIIVVMLLYNIFYIGLMCIGNCDDTVSCGFLLSDMMTNDAYIYYIIIVMFLYIYTHSYLYTYFFNKNIYKELYDIYAGEDGVAGVAGDDGENKHKTVDTIVSNSITYILTKTVKEEDKDITTDMSQFLTDLNNMSFDILDIGKVLDTQESSATDTGISEPNILILMNEGIIINNKFIVPAKLENEGNINILLKRIYRTPLEGIKADAARQTLLGHQIFIYLIYNYVISNSIEDPFIIHKLNNVYLNLFNNLFDKYNKDNGGKEDAHAL…
Unknown	437	BUDVIRUS-cds437|BUDVIRUS	413		hypothetical protein	hypothetical protein	Endoplasmic reticulum	MLVIICVLILLLAFIMLSAYKLSIYFNTFMFLSKKINYDKANYISNSSFFKYYYANKMFFGMFGIEFLITVILVAMTLTAYAGYVKTNHINFGYLNNNYGDPVEYSFVKFFIYTIIGLAVIYGGAYMYWFNYDKDGDDKLYASEAHLKTTLIEHLDYKLLYDYYKKTTTEGKYELDTYNLNMKAVASNYFETPSNAFNYSLTYYILNDAKFTLIKSDIFDIIKNIPAILDKDEGANIERIKKAIADKTDFYIIARYNHNNNIALRPLNALIYDLIKLMKTDAANAAANASHIANLEATLNKMKEFNEPAIKDMMGDYDNTQDTFMTTIKLYKDVYDNYYMYYMYSVLLTNFVIIYAVLVFIYILIKIGVSLSGDFDDKWFNTYNFTGYLNNYGMYLLVI…
Unknown	438	BUDVIRUS-cds438|BUDVIRUS	187		hypothetical protein	hypothetical protein	Nucleus	MTELNLLYGGDNLLSDNSVIDRKENTYSSKISSQQLHQMALSNDNGTQASPHASQHASHAPSPPQSQSMNIAQQQMAQQMNIQQAQQIANQQLQQQMMNPQQAQSEQMYKRKPEYNFLDRMNLKKTEVIKLALFSLVIVLGISIDRMLTHYLSRYINDNVLTDFQEILLRLSYPITIFLVLWIFKAI
Unknown	439	BUDVIRUS-cds439|BUDVIRUS	175		hypothetical protein	hypothetical protein	Extracellular	MKSIDYENMFIYMSLVFAFCIFIILLYGCAFASASVSRGGSQIYENFLNEDDKGDIKSQVVSLLTELEGKDTTSADDKKKLSDALEKINNNNISITELKTIIDLLKEMMPKTASKKSSAAKAPSTTAKAPSTTATAATAPSSTTATAPSSTDAASTSKAPTAPSTDAANAANASP
Unknown	441	BUDVIRUS-cds441|BUDVIRUS	357		hypothetical protein	hypothetical protein	Nucleus	MNANAASIYDVSCVRDIYNIIKKHYDYASAAAGFKITEAPLTVFDGFRRDLQDNSNKFFNFEFAYKYMLKCSRCYHITYKELNMYVLLRTKMTPQMRTQLFRNLYRVYLISQIYQISKRGDYIFNYFVIMNPQKRCLPAKKGQIMDAVNINGGYTYINKNNIYIIRKEDYNKVIIHELLHHNTLIHKQEWEEQNIKRLKAHFKIHPNMLLIPNEAIIETYACILNTVFYSIETGTSLRENLKRDREHSINLTKKILDRQGDQLWDEKTHSYCYIVFKTILYVYFNEFLKIYKYHNDTEITDFLIKYSGKTSQKVKQAKRINAKTKQKTKQAKRINAKTKQKTKQAKRQDNRLKQTIY
Unknown	443	BUDVIRUS-cds443|BUDVIRUS	570		hypothetical protein	hypothetical protein	Extracellular	MLKYNNDKICEEKDPKKIDKKKCNMDCDTRDPEKFNLKKCNQSLYKKITNNTDLLKHTRCLFMTYDEYTQDKVHINNNMCCRVFDSVNDKDIKSTIGNELENIKKMLRPTYLKIPLPIYMMFAKKLETVNNDAIFRGNYTVVLYIPNLYNYNGEGKEYTLFPSLDAFSKQNRWMELMTSRFSKYLDIVKIGSTDEKGDKIKKKNYLRTDLTQTCFNMGCVADGRETFMIPAYSTKDAELSVSVENISPYYPKKCLKTPYYNKHMMDFSPEDEIRFRGSADVLSDGFDVNLHCSPENVKKYEGLATKDKETFDNFLCKQIAVCKSYLPKEEIADPKNPKKAVAKKKEPEEPEEIKYKSDYDRIICENTDKAKVETLLSDFYRKHIKSGTDKEKYSADYNN…
Unknown	445	BUDVIRUS-cds445|BUDVIRUS	397		hypothetical protein	hypothetical protein	Cell membrane	MEAIEYLVYTLLFLVLIAFIGVIGYIIYDNYTYKNNLTADLNTNFLDINQNFNSTSNIIRKLHIKHSSNFNVLDERIIASSDALNKNIDGVNTKYMASSNIFDNKITDIYSRNTMNSNLFANQIDTFGYNMNKYFTFNNTANTPYNDANKKLFEYRTLSGNASGSGTSTTTSNITGITGTGGTDNMSVYSRLDLITKTTATAGLKVNSDNTDGFEICNKAGNSCFNMFGDSDSLYIYGRNDTANNIYIGSANKKTAPIRIEGGTVLLNDIQGSNYTMNSSNAIIDYINFTSNRIMADVLALHASQTPEAQAAAQAQATAAAQAQATAAAQAQAQAQAQATAAAQAQAQATAAAAAQAAAQAAAQATAAAAAQATAAGGAAGGAAAQTEGYRQQSRYY
Unknown	446	BUDVIRUS-cds446|BUDVIRUS	426		hypothetical protein	hypothetical protein	Endoplasmic reticulum	MKYKSVSLNIIFTLLFLIMSALFLIYIFRNIQDRREGFLEGDSYSWKYGESNTCDGDLNTNTELRNTKSAFNTNGYNRFDNTELYKKDNLRNASHPYRNYCDVMTYNDLLAYKCLNKSPIAMREVLERTAVDIASTIDYIYVYDEKSLYSFILSKIQAKKEALGTKIAGPVYVCISQSPYLRYKNEHTKTDGIDKLLGARVDILNNRNPYYFEKISSSGAQSFSTTTSDGTETDASSSPIISSLYCHILIVYPLYTRAMVLKETLKSRQTVVIKKFLEETMTTHYTDNELCFIKCNKSTTLNCGCLTRTTVSPEAPLNTFFTTADTTVSPLAALNTFFSFGSPATAGAASGSINDARDKPSYQSICYDHTNNNAPSNFTMMYFVNPYSDKYGEGGIIAD…
Unknown	448	BUDVIRUS-cds448|BUDVIRUS	99		hypothetical protein	hypothetical protein	Cytoplasm|Nucleus	MDGRAASGATTGGMTGGATNGAMTSVSFDMLMENKTSEIMALYEEKTSKTKSKKMTTDPSSLDFHSKRLIHSINAALDKKLKGSAAYKRKCEKELSDTT
Unknown	452	BUDVIRUS-cds452|BUDVIRUS	200		hypothetical protein	hypothetical protein	Cytoplasm	MSYAPIYSKLHELDARISTLENAPKPDVASVPVAPPVVNIAPVAPVAPVAPVVPAPATLAEPVPSVQSTNTDAFDVSILAAYATKAELPDVSGFATKADIPDVSGFVTKAELPVVPDVSGFATKAELPVVPDVSGFATKADIPDVSGFATKDELPDVSVFATKDELADLYMKFENAVNVIAQLNTKINEANEKIAALEAA
Unknown	454	BUDVIRUS-cds454|BUDVIRUS	135		hypothetical protein	hypothetical protein	Endoplasmic reticulum	MSVDIKKKKIKEEGAAGAAAATTGAETDIEKYIEKQIEIKLNSLLETLPAKIPKDIQVKPVYNLTIKELYKNTLQTLIDIITDIVDVYSKKDYVNSNNYIYILLSIFMKDDRKIYVGIMLVVLSFIVYFVDGVSV
Unknown	455	BUDVIRUS-cds455|BUDVIRUS	232		hypothetical protein	hypothetical protein	Endoplasmic reticulum	MIVYNDILNKYSYILVILAVAYYILSKNKASILLTIIIILAAFYYINNYIKENEVLFKAEGAKKEEKIRKEVKDIVEVATDNFYINKNSKNVKYLVKNKEFMEILFNIRFIKKFDKTRYSNMVINMDKLMKIYIYILADRYDTNTYLPIFNDIKNSILEIFYSLIFVVPNQFKHIYGFVPQTEIDKSLSAFRNKTTDMLTVITNYARIDKQIVYINNDKYMPYEKNKESTLP
Unknown	456	BUDVIRUS-cds456|BUDVIRUS	186		hypothetical protein	hypothetical protein	Nucleus	MSSSTSGTGTGTDGASSATGTGDTSTGGTASIPTYADILSKMEYGDNSTDASKLNAIITANPTLFELPTDAIDKNALNCSISAPVNFLYLSTIRGGRKMNSDASEVNSMNGEVMNGEVMNGGGCGCGMNGGNIMNGGCFTCKKGVKNITLIYSGIHIIIPKLYSKYRAAKTAKTAKTAKTAKAGKK
Unknown	458	BUDVIRUS-cds458|BUDVIRUS	87		hypothetical protein	hypothetical protein	Mitochondrion	MIEYSIGELKYYYSNYGSESEGNADADYTKDDVESINFLEDTLSNAIDDDHINNNVYHIFPSIAIGAFAVFSTVSYMAISTFIALNA
Unknown	459	BUDVIRUS-cds459|BUDVIRUS	457		hypothetical protein	hypothetical protein	Cell membrane	MTSPRKNTSRSSRMKGGSAAGDWLSRVFDDLKKIFKVPTYKYLFSMLLVISCVFFVFATIIFVNACINLHKTSFDYPAREGHKKLIDTPIFEYLKTNNFLVVDKFLLNADSRLKPPSVAYWTVVGIMLGVLILIFIHYLILSKKEETKQDIADYHTGLTDNYPYLAIAAFPYFFIFIIVITFNSIQVKNAGDLNNIKIEGITEYKKADLDIIKEKLQKIIYENDAGLSKDDLLTVFKSYEKPPINTDADAAAAPATKVPVVPIDIEAIVSIYKHNITSLGKTGDALKQYQRKYINYIDEYFNLLKYNGADDNDNYTKFYLFGLIEYKDGDNANPSYTGKVKKYRDLIKDNDKGEGLEIVLISYINSKIRGYFIAAISLYTILCVTTIVILLIFNKDLRM…
Unknown	460	BUDVIRUS-cds460|BUDVIRUS	1923		hypothetical protein	hypothetical protein	Cytoplasm	MPPKGMKKAVKAPVKGDVKGDAKAPVKAPVKAPVKEVAKGDAKGDAKGDAKEVAKEVAKGDAKEVAKEVAKEAAKKDEAEAKAAAQAKAKAAAKAAAKAAAKAKAQAKAAAEAQAAAEAKAREAIRVEEAQAAIRLKKEEAEAVAAKEVADAKRRREASAAAANQARLARLAEANKQKDKAAAAAKKLAEPTQAPEAAKKPIPVEAKKPNEPVAKKPVAAPVAEKKLVAAPVAEKKPVAAPQAPQAPQAPQAPQAPQAPQAPQAPQAPQAPQAPQAPQAPQAPQAPQAPQAVAVALEIPKPDVPVVITNIEELKKTLYNEVIKNKKDKDQPITIATTIATLLENNLRILGNDEDIKLIIKLIKDTVKADSFKGLELNSKKAYLVYLYNNIIYAISLYEI…
Unknown	461	BUDVIRUS-cds461|BUDVIRUS	504		hypothetical protein	hypothetical protein	Nucleus	MSKKPLVPVKRPTKGRGKGNCRGLKKLMKEVDSIAKGLKEVKEVKGFKGGGWFSKSTNKDVKEVVATNYYDKLRVFFENPENIANIKRLKEGLVNDVLGTMAIEGLEVLWSWFESTEKVEIEKAAIIKFVSIIRDINKLDQSHLNKIINSKNLNILTYIDKISTLVMIKMLIDVYNSRDKEIIDVEVFDLAIDNELIILIDKIIAEFKGKKDNDVLKDLTADLINFKNIKDDIISISQYYNSDGYDDDDTLKVLTIVKKLKARRDNVLQRMKELMNKINIKKKRYLNSNDILLYKSFLAISKEIKQKIKNIEGDMIREKDFFGMYNFDKYIDVDNVKNIKRNLKKHQADINAGAKSSPNIIYDYNKWYYLYKDTLNNEKYIYDFLKREAPDVVDEEVED…
Unknown	462	BUDVIRUS-cds462|BUDVIRUS	44		hypothetical protein	hypothetical protein	Cytoplasm	METYIYDAINEILIRFIQTQKPADHYKMQVGIIKDMIKNSRNVG
Unknown	465	BUDVIRUS-cds465|BUDVIRUS	401		hypothetical protein	hypothetical protein	Cytoplasm	MKPILKKPKAIKEPTKKPKALKDARLLKDTRLLKDTRLLKDTRLLKDAKALKDARLLKDARLLKDTKALKDTRLLKDTKALKDAKALKDAKALKDARLLKDARLLKDARLLKDARLLKDARLLKDARLLKDARLLKDAKALKDAKALKAPRKYKKGGMPSSTSKTRKTLSSLIPLPLKVSSSRDTLIPQSVSRKPKISMKYADEYIEEPELIELFDFYRLAVSGINTPANFKTITRRLLEKLRIMNNDVKIEDYLEELEQLKDEGERRKYNRVLHFMPSFKNKDKDIEYHQARKNFLDEIKTNLIDPYLIEETDQYEQKRVKITQEFKDTLLQMIKKKKDINEKYEALLRKIQSQRHAEEERKKYDALYPKPYIRTRHTEEQSGLNVRYVPPMMKHQTS…
Unknown	466	BUDVIRUS-cds466|BUDVIRUS	333		hypothetical protein	hypothetical protein	Nucleus	MKPVKKPKTVKEPVKKPKTVKEPVKKPKTVKEPVKKPKTVKNPVKKPKIVKALKAPRKYKKGGMPEHSNNADVLQSRLLPKYIRSGKLQILPQSIMDDLLNVNKVGHTDTLRPEQLSNTVRYTRKEKPEYIDDPRLLSIFLTYNLAVKYIDNRDASKSYTIKLLKDLKILNDDTAIDKELGNVNNIIKSKDNDEILTFLNNIKTKFIDPYLIEDGDGVKSTPQFKNRLLQMIKDKEEYNKNKEIKNTPNKHQMEMEKAYSDALYTDPTSGRLPDKKSNQLSRKPSEPSKPSKPSMPRPFPRVYYTSNYVPAKLNLGSVVEPTRREYRVDRVEH
Unknown	467	BUDVIRUS-cds467|BUDVIRUS	1141		hypothetical protein	hypothetical protein	Extracellular	MVPKCSLTGYNPFLQLLGLLFMAVILVIVVIYYLQVYHTRIVEKYTAAAASGAIDNTTIDYKNEADTGDRSTYPQDKYPGAKMELVGEQSADATETDTTKDIYKLRDCKVYFTDDVGACDNQQDIPTKTCSYKFDGWKEFDTYTDNNGKTLTYPKKKYKPNASNTSELINSHFTSKCFKEFDNNGKGSAKRFEYVENKVVKYDSKGTQDNTEIDTNIFGGKKYTSIQFMNTENAADNLAKVIESICSLKYNPIRDLTDKVFYKFVFDSNRNITSIQKLGLEADQKSFNVVQEDALTDFASLGSHGLRFDDNGKLQIFINSTTINATMNIYKFNYLTNICASAQIKDYTKYSSKNINISNFVAFEPLNNTKEKTIEINNLNLVEQDKKRLYSVKNGDAYI…
Unknown	468	BUDVIRUS-cds468|BUDVIRUS	57		hypothetical protein	hypothetical protein	Nucleus	MVSYIILNMVSYIILNIIPDMVSYMVSYIILNMVSYIILNIIPDMVFYIIHNMYFIF
Unknown	469	BUDVIRUS-cds469|BUDVIRUS	152		hypothetical protein	hypothetical protein	Cytoplasm	MVSYIIPNIIPYIIPNMVSYMVSYMVSYIIPNIIPYIIPNMVSYMVSYMVSYMVSYIIPNIIPNIIPYIIPYIIPYIIPYIIPYIIPYIIPNIIPNIIPYIIPYIIPYIISYIISYIIPYIISYIIPYIIPYILPTTHSLYYIYNNLISYPR
Lipid transport and metabolism	203	BUDVIRUS-cds203|BUDVIRUS	300		K10249 ELOVL4; elongation of very long chain fatty acids protein 4 [EC:2.3.1.199]	ELO	Endoplasmic reticulum	MNIDTCPRGSYDDANAANAADAADASFAGLIAYTTQPSFMSLAVAGYFSMICVLSKYMKYRIPYNLKVPMLIYNNAQILLNIYMVYGLSAVISYPNIYGINIPYTNELRYFVYIHYLSKYLDYFDTLFIILRGKETQQLSYLHIYHHSTIGIIWGFLLYRGHGNGTAAFGCLINSAVHLVMYSHYLCTSLGYRNPFKKYITRTQLLQFVVCLLHSLVVICVEDIVPRRYALIELVYQTTMLVLFSNFYVKSYYARDAGLSCSARYARDAGLSCSARYARDAGYARTAGLSCSLPITLNTV
Lipid transport and metabolism	316	BUDVIRUS-cds316|BUDVIRUS	228		K10249 ELOVL4; elongation of very long chain fatty acids protein 4 [EC:2.3.1.199]	ELO	Endoplasmic reticulum	MDISPLITPFVAIALYLAYPKHLRINPLFLYKLSVAHNAGLVIFSGLTFVSLASILYNDGIVFQHNYYFTNPKFDTIIYWFYISKYYEFADTFLLYLNGKTPLFLQKYHHIGAVLSWYLMYSYRVDMVWTATLLNSGVHTVMYSYYLGCLLKIKQVRLIKKYITTLQLCQFFILYSNFYLYRPPIETWFNYGIISFFAAYGVGIIGLFGWFYYDSYIVKEKIGRIQYI
Replication, recombination and repair	359	BUDVIRUS-cds359|BUDVIRUS	259		K10848 ERCC4, XPF; DNA excision repair protein ERCC-4 [EC:3.1.-.-]	ERCC4	Cytoplasm|Nucleus	MSAAATAATANNNLVITIDARETTLYNDITGRDLDDYTDKIEVVSENLTLGDIHITYKSLNYIFERKTLADLQASIVDGRYKEQKARLLSNTSQKYITYIIEGDNILSSSTYSKNKSMIQGAYLHTLFRDNIRILYTKNIEETATLILMISTKILDKPEKFLCEEYTADKCYTDFVKLKKKKMDNIDTKSCFIMQLSQIPMISNVIAKHIHAKYASMSVLIRALDVLETPEQKIKELCKVEGVGKEKASHIVKYLFAVD
Carbohydrate transport and metabolism	264	BUDVIRUS-cds264|BUDVIRUS	289		K20151 fucT; alpha(1,3/1,4) fucosyltransferase [EC:2.4.1.65 2.4.1.152]	Glyco_transf_10	Cytoplasm|Nucleus	MKVFFNGFWGGFYDNNDPINVKFFLQLLRDVYETELEVSFNINDADILMESVFTNNTFVNYKPWKASFLYTGESYYADCMLHTLASYTCILGFNYTGGNYVELPLYLLYLKSFPDMSLEPAKTIPNNYTTAVISNSSVNERSIFLDRLDKRMPVMYGGGYKNNIGGKLQGHFATDNLTAFYKNSKFVVAMENTKIAHYITEKVINGFRAGIIPIYWGSQHIYEHFNRNRIIVLEDISEASINAVIDRMENMSDEEYFKIVNEPIFNEGQSVDSIYNKALENIKRLVVKN
Other	377	BUDVIRUS-cds377|BUDVIRUS	319		MAF1-ALBA4_C domain containing protein	hypothetical protein	Cytoplasm|Nucleus	MTDTTSQATQSSAATATPFKYTFEEKKGQYFTPVYEKSGHIYKNAEDKPATFMGSLNAGDEQLYIGGGAINKAFNTAIRADDYDTTLYDLSVKMHLSCYMDCYNVEEEEGLTPDIYSRTNYLKKINDAYLNTNKAGTLHNYNAFKKGGKFEDNPYFADMYLYVSERRLTDFISNGLYPADIFIDILKKAPYNNEANKAMIYCVGPKGLRGLQGIKGKHTSTADDFKDAVYIVGKNIANAIYLYNINTPNTEKIDYVRICLISGGSFKHEGVSHIEVAESLIKGIHEVNVMKKITNVVYNFAYDNDAFRQAYGNLGLALN
Virus Structure/Morphogenesis/Packaging	79	BUDVIRUS-cds79|BUDVIRUS	491		Major capsid protein	Capsid_N~Capsid_NCLDV	Cytoplasm	MGGGITQLVLKGQMDAYININPCINYYKYVYNKHVNFSMENKNIIPVNNSSIDLMNTTTNIQMTFEIKRYGDLLSNLYLSFNLPDIYSTDTHRFRWVNNVGHNFIKTAIIRIEGIIIDEIYGEWMNIWNELTNKDGVEYNKLIGNIPEYTNPNNNNSRYVIRNNILFNKVYPSKDKIADEGNPSIKGRVLQVPLNFWFVRNPSLALPLYKIQNQEIKIDVEVNDIEKLYQVWCDKLKMYVSPTFYNNIYKDNIKITTFIRTGSYIQFFLDANYIFLDSDYRMSSLQTEGIVKYVVDYVKRQTFPALNITSSGDYYTLTSSYNHIKEIIWVLRRTDIPENLNIHDNYTASHTYNETAGLLESAQIKWADTIIREDQKAYYYNNIQPYQYHTQVPRTGIYC…
Virus Structure/Morphogenesis/Packaging	332	BUDVIRUS-cds332|BUDVIRUS	469		Major capsid protein	Capsid_N~Capsid_NCLDV	Cytoplasm	MGGGLLQLVAYGAQDVYLTGNPQITFFKVVYRRHTNFAIEAIQQTFNGTVGYGQTVNCQISRNGDLINRVYLQVALPKITGIEGGEAVSNTGARYVNYIGLRLIKSVLIEIGGQQIDKHYSDWLYIWNELALPRGKRYGYDTMVGADKDITSFNDTTLYIPLEFWFCRNVGLALPLIALQYHEVKIKIDFETKANCLISLKNAVTEDETYPSSGTLPAGTVKDITDMSLWVDYIFLDTDERRRFAQLSHEYLIEQLQFTGTETLNGGATNRVKLNFNHPCKELVWVAKPNNFAKKACWYNYTAVDNVDLTSTIVSAQLPAIQAGNTNITNFSASNYMAGFNFGNAASGQIAASSPFADTILQLNGNDRFSVRDGTYFSFVQPYQHHTNIPSNPGINVYS…
Virus Structure/Morphogenesis/Packaging	333	BUDVIRUS-cds333|BUDVIRUS	412		Major capsid protein	Capsid_N~Capsid_NCLDV	Cytoplasm	MGGGLLQLVAYGAQDVYLTGNPQITFFKVVYRRHTNFAIEAIAQTFNGTPGYGNRVTCQISRNGDLVHRMYLSLKIPADNTVDLCAFYGLRLVNFVEIEIGGQKIDKHYSHWLYVWNELSLPKSKRDGYNKMVGQTGGALADQTLYVPLEFWFCRNVGLALPLIALQYHEVKINIQFETATLCRGNSTDPSVFPNATLWVDYVFLDTDERRRFAQLSHEYLIEQLQFTGSESVSSTKLNSKLSFNHPCKELVWFASKKLSTDTVQVQNNNWFNYTTAQNVIDITTNAPYNKNLLHNKAFGSTNPITTAKLILNGNDRFSVRNGSYFNLVQPFQHHENIPTNAGINVYSFALKPEEHQPSGTLNMSRIDTATLSLDLNSSLTATNMSSTVNVYAVNYNVL…
Virus Structure/Morphogenesis/Packaging	334	BUDVIRUS-cds334|BUDVIRUS	428		Major capsid protein	Capsid_N~Capsid_NCLDV	Cytoplasm	MGGGLLQLVAYGAQDVYLTGNPQITFFKVVYRRHTNFAIEAIEQTPTGSNSLGSRVSFQITRNGDLIHRVYFYGVLAASGGTAGTTPIALVPNFGHKLLKTIELEIGGQRIDKHYSEWLYIWNELSLPIGKRNGYNVMVGANPRNISSKLISGQEYELYVPLEFWFCRNVGLALPLIALQYHEVKINIEYESEALMKDTNAANYTYEEETTGSAPFTANSTFANNNVVLRLDKATLWVDYIFLDTDERRRFAQLSHEYLIEQLQFTGADSITSSGDSMKSIRMNFNHPCKELVWTIKNTAAPVYWNNYSTAGGGVNNDHLDSTNPVTSAKIMLNGNDRFATRKGDYFSLVQPYQHHENTPDKFHQGINVYSFALKPEEHQPSGTLNMSRIDTAVLSISS…
Defense mechanisms/Methylases/Restriction Enzymes	96	BUDVIRUS-cds96|BUDVIRUS	210		Methyltransferase FkbM	Methyltransf_21	Cytoplasm	MIINLEEIQNILTSKKINIKGCFHVGAHDCEELPIYNNFGIKTEDIVWVDALSFKVEQSIARGIPNVYHAVITDKDDADVVFNVANNIQSSSILEFGTHATEHPQVVYVDKIHQKSITIDTFFKRNNLDASKYDFWNFDIQGAELLALKGATETIKHAKVLYLEVNSKELYKECALINEIDEYLAPLGFKRVLTNMTIHKWGDALYILDV
Transcription	276	BUDVIRUS-cds276|BUDVIRUS	352		mRNA capping enzyme, catalytic domain containing protein	mRNA_cap_enzyme	Cytoplasm|Nucleus	MQGIISFSDRVAFNIKSNDHKDIILDQLKTLYDIKILQRHHHNLDNNNINFILSNHLMNLRSNGNRYYLYFTLYNNIETMYFIDKKIHPGYQRPRIIFGRGLFAKALFKNTLLDGEMVKCKDNTWSFLINDIICYEGAYLNRKMLPERLKIIYNMLETQYTPDDTIDVCNYKVKTYFNMCKEAIESIMELSSNLNYTCRGIYICPYDFKYKPKLYNFDESSVINVVRKTKDITEFNSGTSIALSTAPMVAATAPKVPVPAPATPALSTTTKTLINNEEKILYIVKTNEPDIYNVYDNEDVLNKPSIGIALVQTLSDSKLLRNSFRDKNAITNIKFACVFVDKFKKWRAVRQV
Transcription	121	BUDVIRUS-cds121|BUDVIRUS	1026		mRNA capping enzyme, methyltransferase domain containing protein	mRNA_cap_enzyme~Pox_MCEL	Cytoplasm|Nucleus	MEISKDDPIFAIINGLSSTGAGENTETVIKLENEGIWTEDNYYNFVNIMNAEGFVESTAPQELNVYASDYLLSIKGSKKILYYSNHNNYKYDANRVSDANRVSDANLVSWYNHSILSKNVVNMLFNSRLTFLNIRNAPIDTETAPVSNWDSMRKYFKINKYISYTDTATNIKYSVNISKCCDRDYYEANDGDYHLTLNKAKIVNKTQTYEFYIDITNTTDKDNILPAIIKMEQALHLHSFIISKSQQADVIKNYGALVKSDIYAWKYDDKKPPLLTPKPFTLERINMLDPSDYTHGYGTTSILAEYTVTEKADGERLLMYINGVGGVYLINNSHQVIDTGLKSPADLYNSLIDGEYIVCNKRKDNASVGLYAAFDMYYYNGKKITQLPLMDGGDAKEAG…
Other	169	BUDVIRUS-cds169|BUDVIRUS	72		PBCV-specific basic adaptor domain containing protein	PBCV_basic_adap	Nucleus	MVFEETYGGQIAGSVKVYTGPKQGKFIINKHGKKVYIDRKTLNNDIPYLKKAKAAKAAKAAKAAKAKKAKKA
Other	314	BUDVIRUS-cds314|BUDVIRUS	198		PDDEXK_11 PD-(D/E)XK nuclease superfamily domain	hypothetical protein	Cytoplasm|Nucleus	METTKPITPVIANKGTKAGGANTNLYGKSFEDKTNMQQRLLEMGYIKNSYTAKPNDFYLSKTFEDKTIVFVLQSGLKTYMKNKYGITMFRCPDEAYIIEYTSGRKVIKILEKKEQRVEGSVETKLWAGPSLKREYELVCEGDFEVYYGFCVSEFLKKKLVSNDKKYKILNTIFQENNIEVMFGDDRNYFETIDTWINQ
Virus Structure/Morphogenesis/Packaging	292	BUDVIRUS-cds292|BUDVIRUS	336		Peptidase_C57 Vaccinia virus I7 processing peptidase	hypothetical protein	Nucleus	MTKEIIKYNSPKNAKNPYIFSKPSLIHLINAWNKYKPDKITYKKTDAIAKLSQMLNEKIKPVCDDKQYWCWTGAISKIANGAGSGAGGAADIKTKEIIKMIEAEELRPEMPAEWYANSREWLSNYDIEDVMKQYDKEREYKYAFLGVFPIDFAEEDKFGRCLYSQICSLDVKKYINKNIKYLGLITNLDKHNQSGSHWTSTFIIIDPRNKCYGAHYYDSNGVPIPAYVKKFINNIKTGLLAIYPKNKFKITYNTIRHQKKNTECGMFSMTHQIRWLNSLLKYKSLKLPDPYKDEAFLKCITNNKNITDDIMNESRKYLYRPNLKVHLSRKAATTIT
Other	442	BUDVIRUS-cds442|BUDVIRUS	154		phage D5 protein N-terminal like protein	hypothetical protein	Cytoplasm|Nucleus	MNANEGSGSGSGALLDASGALLDACISNNSHFDIANVIHYYLKDKHRYAENNVWEYLKTDATTKKQSWELDVDNKEFMYSIKTIVCRAFTVRSLYWANVNNDGSDGSVSGVSGVSGSDYPDTEMISLKLLNISSKLKDNKYISVLIKECKQFFV
Other	3	BUDVIRUS-cds3|BUDVIRUS	335		Phage_integrase Phage integrase family	hypothetical protein	Cytoplasm|Nucleus	MNDEEKRLKRNEDKRKLRAKKAAETESIVSKPELVVNTDTTALKYKPKKAKKIQLKEKSIITYTSKLRAFHNRMTGLPLSQDIIDAIQGKDYDKKAVQQEFKYLYDRVAYIKEKELNSIPNICKIFTKITGFVKLMKILVPIKRNIELAEGVRRNETIIKHEDIISFDKQEILKHAAKLTDNQAKIMYLLMTLLPTRRLDDYRNMTYGVSDGNYFDDEFMYIKEANTKNKKGITIKIPSEILELLPKAGYILGKEYSGPVLSNKFSSLMNKIYGKKIGALNLRRMYLTTINNSGASFLERKDIADAVGHSVEESIKYALKVKTDAPQVPQQEEPK
Virus Structure/Morphogenesis/Packaging	14	BUDVIRUS-cds14|BUDVIRUS	282		Pox_A32 Poxvirus A32 protein	hypothetical protein	Nucleus	MKLELKRFDPARIKGDSVVTFIGKRNTGKSYCMKDILSHNKDIPVGVVVSPTERANGYFEKFIPKMLIYDELDEKLISKFLSRQINITNERKRDLAKHGNSSIDPRAFLILDDCMYNKAAMTDKNIRCIFMNGRHYKIFLLITMQHGLGLPPDLRSNIDYVFIFRNNIVKEREKIYNHYAGMFPTFDVFNQVMNQCTENFECLVIDNKVQSNNISDIVFWYKAQDINYKMCSHDLWEMQSLQDQRDLMGLTNEEGEDIEDYDPGVFVKKKNSKLIKVKKQTY
Virus Structure/Morphogenesis/Packaging	451	BUDVIRUS-cds451|BUDVIRUS	352		Pox_P35 like envelope protein	hypothetical protein	Cytoplasm|Nucleus	MYRLNIYLVYSEELENRRTTINSAVSLVKDICQQKGIDCKLHVITEPNKDYINANIAAFNSRVNYDKFASGNMYNDLIMPLNVSQISNFEKHRYIYKLIMDSHSTSTKELHMIMEDDLIILKDYIDNIGGFLDDLNNPPENDGDDWDILFNCLNVVSNPEKFININQLYNIIISKACYIIKNPKLCEKLYEATSKFKLNLKLTLSKCLKDNDFKALSYNKITFIEGSKLGLYPSSVNPDNYLFLNNNYIALRQLAAKKELITDDDIKDAEKIYSSSLNIPSIDIQGMMGTIYFNHGNYKKAKEYMCMSLNNLKKCKGYSIMKNNDILNNTINIYKYEQDMLSECLLHKPKYS
Potential transcription factors	331	BUDVIRUS-cds331|BUDVIRUS	469		Poxvirus VLTF3, late transcription factor	Pox_VLTF3	Cytoplasm|Nucleus	MFKEKSSKKKYISDNNEVFTLDAMHNNIIKKFELTSKDKENYKILLLDLEAQSNLIMDNIGIYRSAANAAVANAADREYVNNLWTSNIVIRERIIELKNNIKELDSYNEVEYYKNTSYILFQYYDTVEKQSNISNTHASISNGICISSSELLSRQPKIYKNDSKKKRSSVSATTINVLDALNNLSTENNSGGGSGSSGSSGTSDNKHPCPSSCPNMLANNHSVKESVIDKSSLVDKYMSIINKKYVRNVEEEDIEICKNCKNQMTCLQHDAIIICNICGYQELLLVEQNRPILKQNTKDTSHFSYKRINHFREWCNQVQGKESTDIPDEIFEKILTEIKKEKIMDTKTITYNKMRDILKRLRINKYYEHINYIINRINGIPTPQFSQELEDKLCNMFRN…
Other	88	BUDVIRUS-cds88|BUDVIRUS	173		protocatechuate 3,4-dioxygenase-like protein	hypothetical protein	Cytoplasm	MIFNDEYTSFSVAFNGDYSLLQITGSVKNNALYNNVVIIAANPIDRMTNYSGSGLPFPNYEIAFENTPNIHLVDSSGTFNISFKYPNSFYMPDGINKIKPSIYFVITDGTNGANNSFRIQYELHDIVALRTLVNRSARKNPEFYAAKDYILPIDTAENVMRAYARAKIENDIG
Other	166	BUDVIRUS-cds166|BUDVIRUS	182		protocatechuate 3,4-dioxygenase-like protein	hypothetical protein	Endoplasmic reticulum	MTNVFLNDIYIHMITITLILFYTVISSLYILLNDDYNIILRIFVIFVIAAAVILMMKKDTFLPFLGLTVLPSTLIANEKAPNGANLSYTIDMSDYEEGTLVVYWAANKTDAIIEDPYEAYKNYNNVGVSKVKNGKADVRIFCPDRYKVRKVFNQLLERHFHYRIVFKETGFLGPVMTVKVNC
Other	102	BUDVIRUS-cds102|BUDVIRUS	286		putative acetyltransferase	hypothetical protein	Extracellular	MSNTYKDPLTKMEVDEGNIEKWKNKLKFVSAIPNHILINMDIKTNNGSIQVKRDLYFDRVKTFIGNKSGHLLNKLITINKSRRILEERKAEYNDIMRKYNKSIKEYKDKDGKTVVVRLILNKNKDKMMAYLQYYNYKKHTKDEYDKKSIIAEVQDYILKHQIYGLYVGDLMMGFLVIKKSRAFNIDGTDTMVDTFYIQEVFIDTNMRGRKLGKILIEYALLLCPVNKKYMSLMTYEGNIMAKIATDKGFVLQKKPSVCPVNRLLLIRTMNEEDFNKNTNRITASAT
Other	163	BUDVIRUS-cds163|BUDVIRUS	342		putative ADP-ribosyltransferase	hypothetical protein	Cytoplasm	MATTAAAATAAAATVATTTTTIQYFPSLRNYTNKITISRNRRPINVADFIYEWINEYDADDYLDVRRNEGYSRLNYYIIIYILLNHQQLFLNNLTKAELLAYIRDNIFYNHNSEISTYEEYMRENGINIYGFVLEQFKNIQKLHNCLATKLPPCSAVLSRSDSNTRSRRRRQERLVLYRGFNYPRYKKMLRRTDIGDVITTETFLSTSIQLAVAIKYVFNYDKRADKHILWKIIVDEDMFDIFNYTFLGEPFNIHDDLQMLFDNNNIVCEFLLNMGAILRCVDIRVVNDFQGYYIKGYNIPQKEYTEYTFKFIGWNYEYTERINRSMSRYITYLRSGAISAT
Other	34	BUDVIRUS-cds34|BUDVIRUS	220		putative CCE1-like Holliday junction resolvase	Pox_A22	Cytoplasm|Nucleus	MIYISFDIGIKNLALCILERTEEQIQVLDWRIISLADKKKDIKGIDDIAERIYMEMDNIIGFLKEKGIDEIDYVLIENQPSNLNGMMKSIQFIIYCYFSLLKYWDKIIENVVLVNAGLKTKTHDFKPEIQVKMDDAKQDAKKNVKGFRRDKYKMNKQTSIEICRNYIKDDADLCEIFDNNKKKDDLCDACLQAVAFIRSHNADAMTNKTKHNRLSYKGYV
Other	423	BUDVIRUS-cds423|BUDVIRUS	152		putative DNA binding protein	hypothetical protein	Cytoplasm	MSAAAETASASHPSQYSRILEMRDEDETMNVGKKWTIEEDIKLAQEITENKTYEEIAMEHKRTVNSIQLRVISHIIYPKIKDDLDVDIEKVALEYNITPTLITRHITKIKIKSEPKQKEYQPSNKEILDYLKKLDSKMDEINSKLDNLEYLR
Replication, recombination and repair	195	BUDVIRUS-cds195|BUDVIRUS	147		putative DNA polymerase epsilon subunit D	hypothetical protein	Cytoplasm|Nucleus	MIDYKNGICEEMKLFIFEWVILNPEAGKGIKYVRQLNKQELIKVILYIEGKLSKDVLMKEVIIPKKMYFSEIARIRQLKQKGEYVEEDEEENNEDEDKEEAAEEEEDEEEEEEAAEEEEAAEEEEEDDEEDDEEEEDKEDEEEDNKE
Posttranslational modification, protein turnover, chaperones	228	BUDVIRUS-cds228|BUDVIRUS	1430		putative E3 ubiquitin-protein ligase	hypothetical protein	Cytoplasm	MPIRLNDEECLEWLRDPGISPFVAIKRDRKIQRNILTEETLNNPRSFLNKIKRKCFYNTELRPKIIERIKEYQKDGTMRLYIDGIEYRTPPFTRKECERWLKNHLENPRPIPAAASGTKKVYDKISVGDNIYIELIYTSLQYGLSPPLASIAIVINTALNKKPEDKLEITRCKEMNKLIEDIKSRLKFMKENDEYFLNHNVGSFDDKLKIASPTTPRHKAAARAANIAINPFGVSSTTSNSLNSAEKRQLRDKILERKEEETAVAIHRYKKGIAKKKDRKSRASREEIDITKKDIFIKFKEFLIDLKDAVMKGGIIKRILKKASDDDKEELTDAIRKYFDGKGYNNSYIDRVLKENNYNTIEWILRNFINNMFIQLIDPSTDKLPNELEIGVLSYTNNL…
Other	137	BUDVIRUS-cds137|BUDVIRUS	706		putative endonuclease	hypothetical protein	Cytoplasm|Nucleus	MARKKKIYCNKDLLLEICDRDKCIIDVDKIEKYNRNIKFNFICNCGIEYSKTFRLLYDIGAFCKKCTENTRQEKRKQTCIEKYGVEYTFQSQEIKDKIKLVFLDKYGVKYPSQSQEIKDKKKQTCLDRYGVEYILQSQVFKDKIKQTCLDRYGVENISQSQAFKDNYKQTCLDRYGVEYPLQLQEFKDKSKQTCLDRYGVEYSLQSQEVRDKCKQTCLDKYGVENPQQLQEFKDKFKQTCLDRYGVENPLQSQEVRDKCKQTCLDRYGVEYPSQSQEFKDKYKQTCLDRYGVEYPSQTQELKDKYKQTCLDRYGVEYPQQLQEFKDKFKQTCLDRYGVEYPSQLQEFKDKYKQTFLDKYGVEHPSQTQEFKDKSKQTCLDRYGVEYPSQLHGFKDKYKK…
Other	174	BUDVIRUS-cds174|BUDVIRUS	363		putative endonuclease	hypothetical protein	Cytoplasm|Nucleus	MDERLKILNNILEITKDNIPVEIKSIRLEFSCNKYSAKKNSIYHITLNDKHLSKRDTFNIKYKCVSCDAIHIVGTTQFLRKINKCSYRCGLCVNNDVIDALIKPLSLREHNEESVKQFNEYDDDFKDTYYSYHLTNEDYKRISKNVISLQNGKYKIEDLEYWSVFKTNNQMLFTSVFYDSTNNLVIKANQPILRCDNCGNDWRAKTLEKYKNCHKIMCPDCMLCNKTYKIRTTKNCVNDIVLYQSKLELNFINWCNNNSIIVKNGPVLPYVFLDVARKYKVDFEIKDLLIEIKDRHIWYRNDIKSGKHEAKLKAVREAIEKGDYKEYYLITPDIWVNTLKTIKNQVARKQQASQQANQANKSR
Other	233	BUDVIRUS-cds233|BUDVIRUS	512		putative endonuclease	hypothetical protein	Cytoplasm|Nucleus	MTKICYDNDLLHEVCDRDKCIIDFDKIEKYNREIKIDFICNCGIEYSKTFRMLDINGAFCKICMNKKTKDKKKQTCLDRYGVENPQQSQEIKDKTKQTCLDRYGVECPLQSQEAKNKSIQTSIERYGFENPQQSQEVKNKTKQTCIERYGVECPMKSQDVKDKSKQTCFNNFGVENPQQSQEIKDKTKQTCLDRYGVECPLQSQEAKNKSIQTSIERYGFENPQQSQEIKDKTKQTCLDRYGVECPLQSQDVKDKSKQTCIERYGVEHASQSQEAKDKSKQTCIERYGVSFSLQAQEVKDKSKQTCIDKYGVENPSQAQEVKDKKIETCFNNFGVENPSQAQEVKDKSKQTCIERYGVENPQQSQEIKDKTKQTCLDRYGVEHPMQNAEFSEKVSKNAY…
Carbohydrate transport and metabolism	39	BUDVIRUS-cds39|BUDVIRUS	306		putative glycosyltransferase	hypothetical protein	Cytoplasm	MSEESSTNSSEASIADTSKVSVAGIILVTSCHKYLHTRLQELNLKATYGDWKVICVIGDLFLDCDYRLEGNLLRIKCEDAYIYNLKKFVLSLKYLYEMFDITEGVLRANDDLVFNEKLLVGFLQMPKKLVINPDAGTEIDIDFLGRSSIGHSLINYPFVCEPHRSGVNRHLVNYYETHQEDFDNPLHNIKGVDVLKYSVMPHIPAFLHGPLIYFSNKSCKILINHLEEINYDIYHYHEKSNSYPYTIDDLTYPLILLSNNINLLHTNNWHKELESSPAHTSQFAYDICGNFENSPECIAFHTNKYK
Carbohydrate transport and metabolism	90	BUDVIRUS-cds90|BUDVIRUS	576		putative glycosyltransferase	hypothetical protein	Nucleus	MSELQENIQRIIDSRRLNITDANFVNPASKFIIITYWWGRGNLNRNTQTPCKDLAYVGYNWVLKDGQKLLKEPETFEGMIDKWNNNCISKNCNYFSQEYPEFAVAGGYQLAINAKPLFIKKVLETLRDMGKGDISVVYIDGDMTVNKYPHIFDMDNVDYMGRGWNIDPRSNVHYKTKPCFDPFTFETSGGIMYFGNNDNGHALLTMWNKWSFMQKFQGKADDRILSMLINSKQLYITMNVLQLPIEYLWLTDAYEPLDKRDNYLDKKHFSRKEIVFEHPACLTTEEAARDQGAAANRQPAYYDVLVENLIDCQTEGGILHEYIVFDEYAQAKEWKKYFQYISSPDASLGNYKDGEPIIPYYIRSYKSGYAEKNEFVEGNTDNLRNIIAYIRQNADIRKY…
Carbohydrate transport and metabolism	369	BUDVIRUS-cds369|BUDVIRUS	242		putative glycosyltransferase	hypothetical protein	Cytoplasm|Nucleus	MIHLITFGDSKYANTKRRLHNEAVSCGWFDTVVSYGTEDLDEDFKERFKNILEQHRGGGYWIWKPYIINKHLEKMEEGDILIYLDAGCHINPHGVKRFNEYIEMLKNSEEGAISFQMSQHIEKKWTIKEIFEYLNIHNDSSDIIQSGQIIATVRMFKKNSNTTNLVSSWLNTLYYNPLLFTDYYNKSEQSDIFIDNRHDQSVLSVLSKLYNTIIMEDETYFDGNFNSAIAREYPFWAARIRS
Other	428	BUDVIRUS-cds428|BUDVIRUS	240		putative glycosyltransferase	hypothetical protein	Cytoplasm|Nucleus	MPAIIFSINTHENLAFLRRQIEDIEANVSLDFVIIINANDFMYNEISNSDLLRTKPNVVLYPEHINKIHNHGTLTKGIYLNMEYAVKNFEFEYFIVLSSRNLFYNKLHEGNYKEMPRICEGATYDTLNKNAWHWSIFLQAKLSDYIIDNGWRFCRSYEHHEGIAFNYASSVMIVDFLNKNKDIKDDLFNFNWGIEEFALHTIALNLSGHYYQIGNWTNDDDFANIHKLPSDRFVYKTFRR
Other	357	BUDVIRUS-cds357|BUDVIRUS	572		putative helicase	hypothetical protein	Cytoplasm|Nucleus	MSATAAAAADIISARRENVLQSYKSAIALNHLLFCEGDDTATAEYIFPNQMVDANNIVNIFYNNNKKCRVVSIQKKTKVGADGLMIEVAKLLTTHIDDDFVVNPKNVRILTGMSNAGWEKDMKDKAPSCFKDKIFHHGQLKNACLQNIRDSLIIIDEIDTGDSEVSVLHTILKDAGILDVKNMEENNNRFVFISATMIKELYDLYRWGDLHELYKMTIPAAYIGHKEFLDMKIVKDYYDLSKKESADRWVREDIIENYGEDYRVHIVRVKGNKGKSNADMVQDACIRKGVLFKNHTSKERLSPEEISSFFKEPLKQHIVIGIKGLFRRANLIPNRWKLRIGATHELWTKTVDNSVQIQGLTGRMSGYWRDAIEGGHKTGPHRTSLKAIEEYEKAYNDPF…
Other	205	BUDVIRUS-cds205|BUDVIRUS	419		putative kinase	hypothetical protein	Extracellular	MSGGDEDDDIQKRECKKILKKVQAGNVMLAKYPSYTSCMRIFTKDIHKKQRKQPKQPRKTGGDIEEPYKYKLSNRIKKYNLLRPQLSQLKEHECLEKKTFADGTEGYTVRNIINLEKRMGSKSRNSTIYLTSISGVPKTTPIVSKIMLYNSNNILETNLMTMITDSIILKSLSKHFLMTYGDCVCAKRIAKKLRFISVNELADGDLKTLIEKREVVEDTELMFNMLIQIYIAIATYHNLVGFVHRDTHFGNFLYQHNDEKGYYHYVFQGKDYYLKSCKYNMMIYDYGFSKKIDAKATTDGVDATDATTAEETIKRKEEIFNDYQKIIHAFILKKSRGWIKLRFISSYKETNYDMIRIANMLDRYIRHELEHYVAHSSASFATFIFSNIIEEIFLRLAPN…
Other	150	BUDVIRUS-cds150|BUDVIRUS	216		putative lipase	hypothetical protein	Cytoplasm	MIYIYGDSHANLSFKNLPLPHRKFYENSVTMFRVGRDKSIMKFDKEGIINDASDPSRRILISITYGEIDCRCHINRQINLQRDEDDIICELVNKYIDAIIDNTTGLDAKIVVVGVIPPTKRSDYEHLNGKITNDFPFLGSDQDRVRYTQKTNRLLEELSKKNNFIYFNPYLHYTRDDGTLKYELSDNTVHLGDNSHFLEKFVELYEGLALATTSGQ
Virus Structure/Morphogenesis/Packaging	29	BUDVIRUS-cds29|BUDVIRUS	2182		putative Long tail fiber protein p37	hypothetical protein	Cytoplasm	MDDFIVQDTEPIIKVDSLGIGLSTIQDIQRLSLNDREYLVVGDGMGTTNSTATSSNQQDTKWNMYVNHDGVAINTSRFITSNYRQPNASLYVNRNIQCDGIINAHGIQFSNISISGEIGSNALIDLIKSVNVLSQSQPFKTGVATYFNNLYDMKYLVNNIYTPNYLTLGGLVDTNYNQHPLNINSTPNNDFHNIHIALRNDTYNTSTEELSKLSIGIIGGSNISPAVISTTKGMPLEFHINKSADEINALYNREAVPTYLNDAQFAAMTIDNNGNVCIGKNSAASITYYKNVLFNGISSNQVYTKQTRFDVKGAAKFDDIIIFDNFANDYKHMDEVYIRADGVGSIRPSQITAGIFNGSSYTFNNIDVIEAVKSRYVNATTELTAQNIAASSITISQNA…
Other	379	BUDVIRUS-cds379|BUDVIRUS	740		putative metallophosphoesterase family protein	hypothetical protein	Nucleus	MKGRPQTATPSRRIEELSRPKKTQKPSQQLVHPSTVLSPTYQREVEQKKLYIRPSTAYATHRQQSTLYQQEPPQVLSRQEYKPSQPHKPQEQLHDENLGIYKFTNDTTVYCFSDIESNMPDEIKDLMFSPSGNIEYTPLNLTAANKAIVFTGDLIDRGAYTVRNLLNMLKLKKGNAENVILICGNRDINKIRMYHECYIEDIDEMILKKGNGLEKIEDIIMVLEQIEDDDIFENSGCEISASINIQGIVNPHDVYKKLKTTNTVPLKYRKKYDKNFKLSYHDDISRIRDIYTKTLGALNQIKFFRDEFNVLFGNGIDLFGFNEDDLHEKDKDQFKDGIDNDPRYILLLKFIAMMNMVMGKNRKSNDLANLPKCLQPYNGLYINYLEKCHIISKFTIGDN…
Defense mechanisms/Methylases/Restriction Enzymes	424	BUDVIRUS-cds424|BUDVIRUS	281		putative methyltransferase	hypothetical protein	Cytoplasm|Nucleus	MATKHITQTTGLQRNTIDKYYTHLDTVNMCIEYIKKYVIINDNDLIIEPSAGDGAFIEGIKSLVYNRLFYDIEPENEEIVRHDFLALDIYATGLNEFQHKIHIVGNPPFGRQSSLAIKFIKKSCEFADSVSFILPKSFKKDSLIRKFPLNFHRVFEVDLPDNSFIVNGVPHNVPCIFQIWIKRVYNRDVIEQLLPLNFKFVKKTEDPDISFRRVGVNAGSIDTECVNKSIQSHYFIKFTNNKSVADNITLLSTITYDFNNTIGPKSISKQELITRFNPLLC
Other	87	BUDVIRUS-cds87|BUDVIRUS	370		putative NTPase	hypothetical protein	Cytoplasm|Nucleus	MAFVKINFSTDRIKYLLFEEVKKTVFKHNGIIFGGFVRDMIIGDHYKEKYNGVNKYNIHKFWNRMYQPETAARTIVANDMDICMNKEEDVDVFIVALRDIFNDRVGYANISSSMISVTSENSYFRIPISLHKKINYTITIGKIPFVHSGVEISFDFDIIVPRNPKLMPPFNRLDMLCNVFVLNKQGVVMSSNTGTIIDQMSILNKQKMSLRIMEDIVKFKTQFCLGNYTDNYTCGSFNYNKKVFERLNKMLFRTFKWNVENMPFILREHKCVANAPADTSDTSDKCCVCLNNYRNNERVFKVFLDKSAGQTCSIAHDKCIFKYFETQLENAKQDKIEYGEDFKFRCPMRNTINFKQFAENINDIITEKMR
Other	117	BUDVIRUS-cds117|BUDVIRUS	208		putative papain-like cysteine peptidase	hypothetical protein	Cytoplasm|Nucleus	MKFVSIGIDCDVANFLNKYNLRKASLPFDWNVSYNGVSKCIDSGFKDFTEPLSKERINKDDVYFHHDFLEDTMISIDKDKYSRRCQRLLNMFEECQATGEQVLFIRKGHLCYHHEEQNGKYKEITCDIEDAKRLDRVLQRKYPSLKYKIVVILGCTSCFKKTVCYQNTDNNIEVYNNVCDAGCSSEDRSRLFEECLLNVCIAKIREGM
Virus Structure/Morphogenesis/Packaging	172	BUDVIRUS-cds172|BUDVIRUS	173		putative PBCV-1 minor capsid protein P1 like, penton protein	hypothetical protein	Lysosome/Vacuole	MNEADLNNTFKYDKVVVNLNNHNCLTTDATKTSFYVNLVEPIKNVVYIKILRSNILSVNAMKSAPLSYVRYEPIYITLNDYNRSVSYINNNGTFNYANYFDLIPYSFDNFTEISYGQTSFDWTDPSVYVLNPPEQILKRLNVEFRDKTFNLFDTTVLTHFNLSICVYYIKNRV
Virus Structure/Morphogenesis/Packaging	215	BUDVIRUS-cds215|BUDVIRUS	272		putative PBCV-1 minor capsid protein P11 like, minor capsid protein	hypothetical protein	Cell membrane	MGSNKNVVISFSIAILLLLSLLLLLTYNSKCSGSNKSQMSMDNSQVPTGFLTDSEKYYNYETFASQMEGGAGGAGGAGSSGAAPAAPAAGRSVANNYPSNPALASSGIGNYSPDNPDYNPAQMLDGSQSGASGGDSMYASASVGGGVGASGGASGMGGVSGVSGADGSPASGMQSCFPRDRLTAGDLLPKDAADSKWARINPSGTGDIHDQNYLTAGYHVGINTVGQSLRNANLQLRSEIPNPQNAVGPWMISTIEPDLRQNTLEIGSSAAY
Virus Structure/Morphogenesis/Packaging	106	BUDVIRUS-cds106|BUDVIRUS	713		putative PBCV-1 minor capsid protein P2 like, tape-measure protein	hypothetical protein	Cytoplasm	MDLYSSVNNDIPSMNNIYSSSYWDKVKADEQKRSDKLYEKAKTPYETGIVAKPAYADMFARIDAEDDTNNYVSSLTGEMINKGDFSHNNMTPFLRKNVTQNTNIENMSSVFDTKTGNNQFWQSKKEVPCLFKPEMNAGGNVCSMKNNDDFLKSRINNSSRVNNFFPIEKIRVGPGINKGYDAAPSGGFHQMDTADYAKPRTLDDLRSKINQKETYFEIPMQAPPKGIEQRGVITPFDKNRPDTNYEVTPDMWLKTTGAVMKDAERPAENVRPTARPEFHIEYKGAAKYGENSPGQGIENDYGKNAIMLYENERMTTETRTVVSNVSSLVKAIVAPIMDALKYSMKEYTVEAVRAVGNPSIQIPSKATTYDPDNHIMKTTVKETTIHDSETINLTGNKET…
Virus Structure/Morphogenesis/Packaging	352	BUDVIRUS-cds352|BUDVIRUS	191		putative PBCV-1 minor capsid protein P4 like, minor capsid protein	hypothetical protein	Endoplasmic reticulum	MDIGLEGLLILIITIAGAYYLYNYYLNEGLIKVKSSVDDTEYTVQLKDDAKEAADLIATIKNKLKTLLEHLEKTYGASDNRVEMLKDNYKPDRLSEGVDTPGYTSYSVNKGEQIVLCLRNRDKLMDINTMTFVVLHEFAHLATESIGHTEEFWTNFKWILEEAVNIGIYTRQDFKSNNVDYCGIKITSSPL
Other	342	BUDVIRUS-cds342|BUDVIRUS	374		putative peptidase	hypothetical protein	Endoplasmic reticulum	MKYRNKNTFTFTNTSILFWMLAILAIVLAIYFVFTVYNEKLMSGLNDDEIRDAKATKENYSNGEGEADDTDSAVGDSTNIRFMTYRDTANFLAKDNDGYVRNLTELDLHARNVKTHIDYLNNIDDTTVSFTDEEKKLLVKCANNADKYLKDEKFAELNYGKHLDGKQIADIKWIFANTYTNYSKDVIKEYEQGLPHTRENIILLSKNVLKNNELKEYNELDLTNTLIHEKIHIYQRYNPELFDKVIKEMGLKELDKKSFRHAKYIRSNPDTNNKLYYYAKPVATATASSSGAMDLWNTMTGDSGGSGAKATKDYNEDKVMVCLYRNDKPNSINDVKHKNYAEEHPYEKIAYEVAENYYKNNKKIEDSKNKYINI
Other	343	BUDVIRUS-cds343|BUDVIRUS	576		putative phosphatase	Metallophos	Cytoplasm|Extracellular	MFYTRFIYNYNYNNLVYLLRIMSDTVKPVKPVKPVKPVKPVKPRAKTRTGTNAATLVRAISAKGIERSALSGLSAMSLRSPMSPLSPMSARSPASPVSLANAASPANLGSQKAKSKCNNDITTRKKHSSFIFFGCWNNVNCEKEFIYRDIVLDYIHQNEAAVKQLYIAGDNWYTNATKINAKNFKVYLTDVLTRGYDKLYSMKKEIYIAVGNHDEDKDATMTNPRLQKDCNINTQKYYLKQIKERRDGRDDGRDRRPPRGAIREPTLDELNFLASKGRLTDNYLCKKGVYIYVDDIGVRYNEGNIVIIINTNKFDDYEEGLAYLENIRLFINDVVGSSGSSGSGEQIFVMGHIPLFNFKKDKIKIQDINKKEPIYRIIILELFNMFVENRIIYICADTH…
Other	434	BUDVIRUS-cds434|BUDVIRUS	299		putative phosphatase	hypothetical protein	Cytoplasm|Nucleus	MKKLPFIIIFDIDLTIIGNIDIVMKELVFLEYLYNVCKKKGINTKCPSMDLIDIQDVLKDGLLRPNVSDFINFCDTKFKNIEVFFYTNSGYSWTNDFLGKKLEQALKIKINRPFFTRENSMNLTMKKSLANIYPTIIGSLAKRYPSLNDGDIAEYVMNNRMIFIDDIKDNIFAYTNRQVVCPAYNYTPYYEIYEKCITKYKIDPQIFNDKEILKYMSDNSILIYNNNGNAWQQSKEYIAISNMYYTKHAEISKIKNADTYYKDLIAELSKKSISGERLTDKNIVMLNNKLSTKPKAIPK
Other	232	BUDVIRUS-cds232|BUDVIRUS	665		putative RNA-guided DNA endonuclease (crispr-associated protein like)	hypothetical protein	Nucleus	MPRKKKDDTSKEEFEKFDYMKTIKNNINNVLKDKATLPIINDLVIRTNKIVIHTCNFIKLYCIYLYENDLEFPLIDKNFICDVFKVITKRKDNRGATPEKDYSDLLKNLYKFYNEHYISTIYDNEIIYYDKLSYILAYEAIDIEKNINNNIQEHFITHLNQFVNHSFNLQEQKDEIKKIKDKEVRKERYKSLTNEFKKVKDDLVSLANDLNADKKYHSWIKEHKKHIVPNKPAFDKDSIYYDLHSNTKDYLKSFIYINIQLEKLNDILVEDTNDTDKVKQIKLFNILPLRSNIIPKNICIDTCALISNFLGDESTKTHFKNYKKENNQFKLWNRILKLDSKIFKKNNYEFNYMIRTDGISVGILFIRTDNQGMPLKYYNPNNKPIENTKYIEKEIITDE…
Signal transduction mechanisms	206	BUDVIRUS-cds206|BUDVIRUS	450		putative serine/threonine-protein kinase	hypothetical protein	Nucleus	MNAFQNYSNIIRDKNKRKLRTSVAAAAAAAIKRRRRIVKLWSERQSDIIRSSTRIPKISKISRISRIPVYNSQSRVFSKDIYDSHANAANAAAKSPHLLTYNKLAIHKNNTLFNRITNYKLFKQKLSLLKKTDCLESKVFNGVVGYTIRNIINLEKKIGTKSKYGTIYLTSIPKIQGIYPIATKIMKNDADNLSEIMIMTQITNDIILKNVSKHFLMIYGACACSKRISPRIKLISINELADGDLKMLINMREVAENSEMMFNILFQTFISIATFHNIAGYTHRDAHYGNFLYQTNSEIGYYHYIFDNTDYYLKATKCNIIIFDYGFARKISPYTKGEQVRLAALINRQNRKITEDYQRIINAFFNKNSGGWGSFPRLPAEPTNSKMLDIAITIDDIYR…
Other	271	BUDVIRUS-cds271|BUDVIRUS	140		putative transporter	hypothetical protein	Golgi apparatus	MGWIQLSIFRSFLIALMIMYIRYDNTPQIMFPLIINIIVGALCLSYFTLYHREHFADEFAKPKYYIYAVVGLFVHILGYHIIKTCPNPAYFRVFIALQIITLYLGTLYITKEYKVSTQSMIGVICGCLAIILISLDKNNK
Other	235	BUDVIRUS-cds235|BUDVIRUS	100		putative transposase	hypothetical protein	Cytoplasm|Nucleus	MTNKTNSQEVFKKYTGVFAISIKGVIGYELYNKGGIDGDRLLVFLQRFITNKYKNKVIILDNASSHRNIRVKELINKNNKLIYSVPYQHYTNSIEMFLVF
Posttranslational modification, protein turnover, chaperones	95	BUDVIRUS-cds95|BUDVIRUS	441		putative Ubiquitin carboxyl-terminal hydrolase	hypothetical protein	Extracellular	MNSPPSPAKILKAKNNTCARILTPLQASFPICWFTAIFVAMFYSQRSRKLLLAASLGWNKKKELFNLFKNVLEDKYLKTAGGRESEDYRNYTEDTLINILKLMNKEDKNAFPYNPIHKTVVESFRPKLYIGRLYTLLGVNYKMFDYSTLDYKLRYSYLNEDYNVFRISKIVDNNIIDDIVDSQGKLKDYKYIDDGSAPPILLVRGHDYHIPIYDDPLTNNVIPEDDKNINIKYSQDNITYNGKKYTLDSAIITNTNIENKEGHIISGITCKKERYVYNGWPRLNTEPAKATRELEQDIPCKLMKWNWNTVYDTDICLNRLKCTPEILKKKVGKGDFCFNFSGGIRILVYVRDDAKSATSSSHSKDRSPARSPAKSPAKSPAKSPTTPIRKKQPSKKPAA…
Transcription	170	BUDVIRUS-cds170|BUDVIRUS	416		RNA polyadenylate polymerase	Poly_A_pol_cat	Cytoplasm|Nucleus	MINNSGSADKIDKIIRDIEVNKLKNVYNEYNDVIKLISTFIIKKKLILYGGFVINIILPKKLRFYKDYTINDFDCLSKNPLNDSIELAKIIKSKGYSYIKIKKAKHQGTYRVYVYGKQIFDITIVKSNIYDNLLKYSKKEKKDLKHYKDKYNIIPLPIIKKNLYYELSRPEQSGYRWEKIYERLHILNNIYPTQSIKVKYECVKIPPLYKGMVNKILAYIKNSKTPIIDGFALKLYKNMVVNCCGRISEHSKYITILSTNYEQTKNDVMKIIKDCDLTNHRVDINNFVDKEAVLYTHFDINIINDDDNTIFNLINIINVKNECFSINKNIKGYAIGSVDTILYFLYTSYIYNTIYTSDALLSSEKQYYINEFEDYIKNNLHNNIQKRLKSTCYGKINYE…
Other	209	BUDVIRUS-cds209|BUDVIRUS	275		SAP domain containing protein	SAP	Endoplasmic reticulum	MYGFLLDQSYINLFILVIIVSIVMFLWRKLIILEGNFFVLEKRVNLIKRDTREDCIAKNIGKADIIMNEIFKDFAPSNACKQSVCGTADDDVCYPQNGGAGDISIDENMVQFISKKSARPLEKVRSGLGDCGEEDGDSGDSGDSEAIITFANGGNIDIDVLGADGDADAADIDKMVALATLATLETTIGSSEEYENRAHIELIDAVDAADAADADNMSVCSEITFTTDDKKGEKTLMKKYSKMSLDKLKEVCGSFNINSEGTRNQLIARIIEAKK
Other	69	BUDVIRUS-cds69|BUDVIRUS	201		SLATT_4 SMODS and SLOG-associating 2TM effector domain family 4	hypothetical protein	Mitochondrion	MNDNTVIARTASKISPNLQFKVEKLLSKTEALVLLCSKASGYWSMVKFAFNIPLVLTSSAMCIINSISEDANEVKIPNIVVNAISVLIISLNNSIKASEKCDLFKRLGQQFLLLAGQIENDDEIDDHEFSLLALKYENLINDILFEEIPNRYKMQVVESFKDRHLPLQLNGTIGNNKSFTAPPNSAEIVMRQQNAMNTANP
Transcription	26	BUDVIRUS-cds26|BUDVIRUS	1067		Spt5 C-terminal nonapeptide repeat binding Spt4, transcription elongation factor	hypothetical protein	Cytoplasm	MSIIPISVKKLVKNPKFSGVYKDYDKLKVVDCNDLITYLYSGRKTGWENPLTFISLKRESKIIVSFLSYCYYILDDGSKVNIVGHNLSYREHVLQFIDEIYLYEKGRVSVSAATQLAQTNTPLRSSRSPSPTRGTSQAARGATAQPAARGATAQPAARGATAQPAARGATAQPAARGATAQPAARGATAQPAARGATAQPAARGATAQPAARASAAPSPVVLSPNAPSPFARARSPSPARGPFPVLAAKSSSSSAKLSYSPATLYKAAQSIVSLNDTSNRLTKEEALSFVKELRALKKGKTIDQMKRLTIRNPITSVQIGLKGLAFQRLIYKLYNYDDEELKKAIRKVVSKKFLDDLQTHINSIKVARQSAADKVRYAKADAQAAALAALAKEKEDMAK…
Other	73	BUDVIRUS-cds73|BUDVIRUS	523		T4 RNA ligase like protein	hypothetical protein	Cytoplasm	MTSVCSPVIIPTNLYQLIDETFKLYEERNTGACEAVPNSYSNNSYSNNSYSNCLISLLKKYHLWPMMKVKKFKGRSDIVLLHNTYIRNNVDNFKELYEQCRSIVLDFSLNCNNNIVVTYANSIPERINYNTYIASQYAEGDKVYEAYDGTIITVYNYKDEWYFGTSSCPDANSSKFSHPTKKHGNMFDEILFKYFKGYLDAEDTALTPEEFSAKLRGLFVQHLDPEMAYEFIIVHHENKHIVDYTGLLGENYMEMFHINTKHRCSLAENDIMSSIIPSLLEVGVKYPLPFNNIQEAYAHINTTPYSYGLIVKKVVVADGSGSGGNGSGSGGNGSGSGNGSGSKVKLYKISTDAINYREETDPCHPNMWMNILAVYMKNKTEYTIKDYIANYNPYINLPV…
Posttranslational modification, protein turnover, chaperones	80	BUDVIRUS-cds80|BUDVIRUS	161		Thioredoxin	Thioredoxin	Endoplasmic reticulum|Lysosome/Vacuole	MVKANGMSFGKGLSMSFGKGMNMGKGKGSTNMTLTGIILISTVFIFAILIANKDRIQEGFFNSEKKYSVEYYYMDTCGHCIDFNETGIWDRLKAMSFNNVSLKKYNRSEHIERVNALGITGFPAIIVVDNTASGSPTILASFEEARTYDKLLQFIKKYDEM
Other	120	BUDVIRUS-cds120|BUDVIRUS	214		Thioredoxin family	Thioredoxin	Cytoplasm	MILFYSVYCNHCKMLLEHIKRYDKEKVIKLVSIDDLRNKNINIESKIHSVPAFMILPSKELLFGKSVFDHLLLPGRGILCSTQSTRLDKAVSGENDMIPLANTGNGTVGAGSISGGSGSGGCGAGDSSDSEPMAFTLNTASFSDNFSIIEDESKELNDKNYNWDFITNDNNITDGIKNIATPISGDDTSGSGGTKSERTSQSIEELKKLRDAQF
Other	101	BUDVIRUS-cds101|BUDVIRUS	217		TNF receptor like protein	hypothetical protein	Nucleus	MPVAKKVRECPEGKELKPSTGRCVKKCKPNRVREPISFKCIKNPKNHVVNPITGRQVKRGYYHGVEKAQARILQAVVRRKIAKGKPSSGTPEQYKRMSPASRHYSSSSSSASQSSSSASQSSPVFTPHLPFMPPKPKKSSSASAASAKSNSSSLLGSPARSSRASLSSASAASRSSSASRSSSATAAAAHSVSSPKHIMKFMDGKREGEIVKIKRQR
Defense mechanisms/Methylases/Restriction Enzymes	187	BUDVIRUS-cds187|BUDVIRUS	219		Type II restriction endonuclease, TdeIII	hypothetical protein	Cytoplasm	MNASLAAIKHKGKLWVDNMMLKKLTSTKAGSISHLLYGEKPSEQSVNIKFGRFGEFIAKEMIKSNDNLELLDCGIQMINSRMKDVDLIFMNKTTKTIYYRELKGNIELDTEKLPATIAKCNEIAAFLRSKYASDTGDADAYTSDADAYTIDYAILNWSIYDRRVLTCGLSNIKAFEKEGVKIEHFGEFSNIAGIDWSEEDFYAYFREIGSHILSGGGGA
Posttranslational modification, protein turnover, chaperones	177	BUDVIRUS-cds177|BUDVIRUS	341		UBP5 Ubiquitin carboxy-terminal hydrolase	UCH	Cytoplasm|Nucleus	MQGIENLGSTCAINSLIQIITRNDILRNIILSNSFADTTISGQLKEIIDLMYVRDNSIIPRKFLSTFYNIFKDIFYSGEQIDIGELWTFLSDKICDESEASEAIEVPSGATKDHLTEGVVYKDDAEFHNAMVNCKLLKKKYEYYYNKFNKKTSMWLKSTQGFYLNTTRCLDCNLTFYNFEPFTSLNIDIPKDMTHPRVSDLISKSLKEEDIQGDWYCPKCAKNRAYRKSTKLWKLPDVLVIIIKRFINIHTKNDAPISINDYLNFNKGSILSNKKDAVYTFSSAALHFGSLNGGHYSAICNTPDGDILYDDRNVVKIDAKELDFKDRSTNAYMLVYTKKSQ
Replication, recombination and repair	161	BUDVIRUS-cds161|BUDVIRUS	537		XRN_N XRN 5'-3' exonuclease N-terminus	hypothetical protein	Cytoplasm	MGIPYYFYSLTQKYNSILSNNKPTGLDIYCIDFNGVIHNIAQDVIKKYAKSGASSTSSDTIETEIIDGVWERIKYYFDNYKASRYIICADGVAPLAKMFQQRKRRYLNIYRNTLDNTKIIWDTNAITPGTVFMDKLNDCITKNITHDRYINKIIYSGSNESGEGEHKIFNILKETPTDAKIIIHGLDADLIILSLMSHKENIYLMREMKDTQHSQHSQHSQQHSTVINYLNIKELRKAILCELKGSWDLEGGTGTDDDHDLIETYCTACSILGNDFIPHLLTVELKNNGIETLMFATKNAIKTNGLLVKNGEINHNCLIDIFKSLANTEDEDIHRVCERYIKKKPPPSVPQNGTSSLPSDYYGLKNKDPLISAIYNSPNKWRQEYYRVIFDNNISIDST…
Potential transcription factors	27	BUDVIRUS-cds27|BUDVIRUS	115		YABBY protein	hypothetical protein	Nucleus	MSVAKSVSGKKIKEYLLSAFEDDKEYTLDDTKKGAVAAFKDALKSGQGKKRAVKVDSDGVVIKKAPSKYNLYIKDEMARLITENPDKERKELMKQAAINWNESKAAAAGEASEAA
Potential transcription factors	464	BUDVIRUS-cds464|BUDVIRUS	66		zf_C2H2_6 Zinc Finger domain containing protein	hypothetical protein	Nucleus	MENNDAIKKHSCPFCNFVSKRKYDLTRHQNAKHIQMVTPAAEVMDSVASVASGTCVFLYNSSMIYL
