# Supplementary material for: Isolation of a widespread giant virus implicated in cryptophyte bloom collapse
Source: ISME J. 2024 Feb 24;18(1):wrae029. doi: 10.1093/ismejo/wrae029 (PMC10960955; doi:10.1093/ismejo/wrae029)
Supplement: Supplementary_Table_S3_wrae029 [file supplementary_table_s3_wrae029.xlsx]

## Sheet: RM
Supplementary Table S3: Restriction-Modification systems and Capsids.					HHPred									REBASE mmseqs hits
query_id	Predicted Methylated Product	SeqLength	Consensus annotation	Localization	Hit	Name	Probability	E-value	Score	SS	Aligned cols	Target Length	Seq	REBASE hit	pct_identity	aln_length	n_of_mismatches	gap_openings	q_start	q_end	s_start	s_end	e_value	bit_score	Type	RecSeq 5p-3p
BUDVIRUS-cds105|BUDVIRUS	Methylase 6mA	248	COG0338,L Site-specific DNA-adenine methylase	K06223 dam; DNA adenine methylase [EC:2.1.1.72] # Localization=Cytoplasm|Nucleus	2G1P_B	DNA adenine methylase; Dam methylation GATC recognition Base flipping Bacterial virulence factor, TRANSFERASE-DNA COMPLE	99.92	2.3e-24	167.15	11.5	246	278	MATATPATAATAATANISPLRYPGGKTRACKVIEGVIKDHFDITSFDTIISPFFGGGSFEFYMQNKYGLVIKANDKFTPLYNFWKQVKTDKMALCEGLRAIEAVSKEQFADYRRTIMGLDANTLQQAIQFFIINRCSFSGSTLSGGFSQEASNKRFTPSSIARIEALDFTNIEVYNEDFYDFIVNNANANANDAASSLLFLDPPYYLKNKSNKLYGNNGDLHNGFNHRMLFNLLENRKDWVLTYNNCEYIRDLYKDFKIFDVKWSYGMNSSKASAEIIIIPSLPRYLG	REBASE:M.Csp7425ORF3706P	0.409	263	144	0	18	280	3	246	8.003e-52	189	Type II methyltransferase	Unknown
BUDVIRUS-cds156|BUDVIRUS	Methylase 6mA	379	COG1002,V Type II restriction/modification system, DNA methylase subunit YeeA	K07317 K07317; adenine-specific DNA-methyltransferase [EC:2.1.1.72] # Localization=Cytoplasm|Nucleus	P52284	MTR1_PBCVX Modification methylase CviRI OS=Paramecium bursaria Chlorella virus XZ-6E OX=36360 GN=CVIRIM PE=3 SV=1	99.94	6.7e-26	191.01	14.3	371	379	MAPNSFSDLSYKITKIISKKEKQDDGIYFTPPKTVIRCIELLAAATFNNILEPSCGSCEFIEKLKVCYPEATITGVEYNKTVYENIRKAYGEYGIYHDNNAKIKIIEGDFLQTGFADAQTGFADAPKFDLIIGNPPYYVMKKADVKSDYYDYFDGRPNIFLLFIIKSLTLLTDDGILCFVLPKSFLNCLYYNKTRKYIYDNYSILSIEECDDNYIDTEQPTIIFMIQKKDAGTSSDAADANDKYIIRHLANEYTIFSTSEVIKRLDELYVGATTLNALQFKVSVGNIVWNQHKADLTGDPEKTRLIYSQDIKNNILSIKDYTNAAKKNHINKKGCDEPLLVVNRGYGVGNYNFEYALINCGFHEGHLIYIKEYLIENHLICIRYAAGGDVDAYALGEKY…	REBASE:M.CviRI	0.236	420	278	0	6	425	4	368	5.705e-29	126	Type II methyltransferase	TGCA
BUDVIRUS-cds187|BUDVIRUS	Restriction enzyme	219	RE_EcoO109I Type II restriction endonuclease EcoO109I	Cytoplasm	PF09520.13	; RE_TdeIII ; Type II restriction endonuclease, TdeIII	75.79	31	30.28	5.6	89	240	MNASLAAIKHKGKLWVDNMMLKKLTSTKAGSISHLLYGEKPSEQSVNIKFGRFGEFIAKEMIKSNDNLELLDCGIQMINSRMKDVDLIFMNKTTKTIYYRELKGNIELDTEKLPATIAKCNEIAAFLRSKYASDTGDADAYTSDADAYTIDYAILNWSIYDRRVLTCGLSNIKAFEKEGVKIEHFGEFSNIAGIDWSEEDFYAYFREIGSHILSGGGGA	NA	NA	NA	NA	NA	NA	NA	NA	NA	NA	NA	NA	GGNCC
BUDVIRUS-cds188|BUDVIRUS	Methylase 6mA	259	COG0338,L Site-specific DNA-adenine methylase	K06223 dam; DNA adenine methylase [EC:2.1.1.72] # Localization=Cytoplasm|Nucleus	Q01511	MTC1_PBCVC Modification methylase CviBI OS=Paramecium bursaria Chlorella virus NC1A OX=46020 GN=CVIBIM PE=3 SV=1	99.97	8.2e-31	202.26	13.3	258	260	MELSKKSKKELIKMCEDYGITDYKSKNKSELVLLIEASSGSGGSEGGTGETGLIKRLKPLVKWSGGKMDEIKMFKKYFPEDFKIYIEPFVGGGSVYFYLNPNKAVISDAHSELISLYKCIGNGDGQAIYDFMENTPNDEATYYGVRDVMEINGDLDIAKRFYYQRKTCFRGMLRYNKDKKFNIPFGRYKTINYAELLNKDYETLLSRTEIYNDKFEDIFDKYNDEENFMFLDPPYDSEFTDYGYCVFDKEEQRKLANLFKTTKIRCLMVIGKTKFIEELYEGYIVEEYDKKYKFKLYNNRIGDEINNKHLVIKNY	REBASE:M.Mpu12TORF191P	0.654	259	89	0	57	315	1	259	2.733e-102	337	Type II methyltransferase	GANTC
BUDVIRUS-cds199|BUDVIRUS	Methylase 5mC	351	COG0270,L Site-specific DNA-cytosine methylase	K00558 DNMT1, dcm; DNA (cytosine-5)-methyltransferase 1 [EC:2.1.1.37] # Localization=Cytoplasm|Nucleus	3ME5_A	Cytosine-specific methyltransferase; STRUCTURAL GENOMICS, PROTEIN STRUCTURE INITIATIVE, NEW YORK STRUCTURAL GENOMIX RESE	99.97	3.5e-29	222.49	14.2	314	482	MEHSNIIEQLDTLKLLEKNKGDLINTKRTPRNEFLPTVNVISLFSGMGGMDVGFTEQVIVHRESILSSTFIDSDYTISGFVNLKLLPFKIVFQNDILPAAKKIAELNNWNYNYTLKDIRDCITEKYVFPQADVITGGFPCQDFSHAGKRKGFDTNRGTLYQSYIDVVKQVKPIIFVAENVKGLLTMAGNPIKKIMEDFAATGYEVKYQLIKCEEFGIPQTRHRVIIMGIRLDCRSKLKDDWNVITENKKTCAIKHYFKHLEEPDISPDIAQQSYSKAAKLEKGQGQTEIKIEGFCPTMRAEHHGNIEFRRINGGKNNEEHLPERRLSVREAALIQTFPPNCILTERKPTSIAYKPIGNAVPPLLGYIIARKVQQILEECRAH	REBASE:M.Msp1109ORF201P	0.699	343	103	0	40	381	5	347	3.713e-151	482	Type II methyltransferase	CGCG
BUDVIRUS-cds200|BUDVIRUS	Restriction enzyme	296	hypothetical protein	Cytoplasm|Nucleus	NA	NA	NA	NA	NA	NA	NA	NA	MTTISEIFDEDIKYINNKLLLEIAAEITNKLTDKQEELKMCKWTDGEANTDTDFSVLACKCAEEAWICVKQRYPLLIMITATVSIPDIVFTFSKNGEIIEVPTNKIELKSSKRRIMPGSTIGKLDINQPLIYCYRPKNTDNPYDIRYGQYHTAMEENDIDLFQDRTPRPQLNFTKLFPSSHNELIYSNKKRDEWISHYGKCAVNRLNQNVSYSWQDTLTKSILYEALQNIETMDDLRKLRELVCPTFL	REBASE:CpaAI	0.305	112	76	0	86	197	121	231	5.572e-07	55	Type II restriction enzyme	CGCG
BUDVIRUS-cds272|BUDVIRUS	Methylase 6mA	543	COG2189,L Adenine specific DNA methylase Mod	K00571 E2.1.1.72; site-specific DNA-methyltransferase (adenine-specific) [EC:2.1.1.72] # Localization=Cytoplasm|Nucleus	1EG2_A	MODIFICATION METHYLASE RSRI; Rossmann Fold, exocyclic amino DNA methyltransferase RsrI, DNA binding, DNA modification, D	99.94	5.3e-25	180.66	18.8	234	319	MDILEYSKNTVNELKELCKKRNLTGISKKTKAGLIELLRQSSITDDTSDTSDKTSITEKPQGSPCLPCSHGLRSNIILGDAIQILPTLDTETAQIIIADPPYNIGKDFGNDSDKQPMDEYLLWCEVWIKDCLRILKPNGTMFIYGFSENLALILSKVPYNINRRWIIWHYTNKNTPHLNFWQRSHESILVLWKNDKVFHRDDIREAYTEGFLNGAAGKERKATKGRYSKGDKTTTYIAHEKGALPRDVIKIPALAGGAGMKERVNHPTQKPLALCDKLIKSCRQTASDGYVLVPFAGSGSECLAAKNNNLPFVGIELNAEYIKIINERLSSGSGGDGTDCETNNPRPS	REBASE:M.Ofl203535ORFBP	0.389	253	146	0	79	331	296	535	2.367e-44	170	Type II methyltransferase	Unknown
BUDVIRUS-cds286|BUDVIRUS	Methylase 5mC	428	COG0270,L Site-specific DNA-cytosine methylase	K00558 DNMT1, dcm; DNA (cytosine-5)-methyltransferase 1 [EC:2.1.1.37] # Localization=Cytoplasm|Nucleus	5CIY_A	Modification methylase HhaI; CG-SPECIFICITY, CPG SEQUENCE, C5-METHYLCYTOSINE, NUCLEOTIDE FLIPPING, S-ADENOSYL-L-HOMOCYST	99.91	2.2e-24	151.47	7.3	141	327	MDYSTNCKFKFIDLFCGIGGFHQALTNMGGECVFACDIDDNCRMIYEKNYGIKPASDITKIKIDDIPEFDVLCAGFPCQPFSKAGFQKGFDDDRGNLFFNICDIIKNRQPHQPPKYLLLENVRNLASHDDGNTWKVIYEYIDSLGYYTYEMPLI	REBASE:M.UbaRN957ORFAP	0.701	146	42	0	9	154	7	149	1.735e-60	207	Type II methyltransferase	AGCT
BUDVIRUS-cds313|BUDVIRUS	Methylase 6mA	381	COG0338,L Site-specific DNA-adenine methylase	K06223 dam; DNA adenine methylase [EC:2.1.1.72] # Localization=Cytoplasm|Nucleus	2G1P_B	DNA adenine methylase; Dam methylation GATC recognition Base flipping Bacterial virulence factor, TRANSFERASE-DNA COMPLE	99.9	8.9e-24	164.97	5.8	264	278	MKDNKKSIPKPIVKWLGGKSQIIDKLIADFPLEINNYHEPFLGGGSVLLALLSYVKSGAIKIHGNIYACDLNESLIYMYKNIQTQHNSLYDTLKTLIVDYKECERETKEAYYYLIRSRYNNLSLEDKKGILGSAMFIFLNKTGFRGMFRVGPNGFNVPYGHYSNPEIINKEHLDIVHNLIQGVIFECCDFTVSLMRPIVASSGSGDHSDFLYIDPPYAPETTTSFVGYTEKGFNIENHNKLFGLIHDLTDANHKVMLSNADVSLVRSNFTKDLYHTTPILCKRYINSKNPDAKAKEVIIRNY	REBASE:M.UviOL2ORFBP	0.737	301	77	0	8	302	81	381	6.787e-142	451	Type II methyltransferase	Unknown
BUDVIRUS-cds363|BUDVIRUS	Methylase 5mC	413	COG0270,L Site-specific DNA-cytosine methylase	K00558 DNMT1, dcm; DNA (cytosine-5)-methyltransferase 1 [EC:2.1.1.37] # Localization=Cytoplasm|Nucleus	5CIY_A	Modification methylase HhaI; CG-SPECIFICITY, CPG SEQUENCE, C5-METHYLCYTOSINE, NUCLEOTIDE FLIPPING, S-ADENOSYL-L-HOMOCYST	100	2.1e-38	249.29	2.1	306	327	MSKLELLERCESLGIINCKSKNKKQLLELITSKMPIVKPVQPVPSFQQEHSVSSLNVIDLFCGCGGMSKGLIDAGLNIIAGIDVWDKAVVSYNKNFSHHQAYCEDLTQLSPEKFEELYNKDKKAVDVLVGGPPCQSFSIAGRRDKDDPRNTLFMEYVKYLDYFRPKAFIMENVIGLLSKKTASSEDTSGEKVIDIIMELLNREYNCIITKLYASDFEVPQNRRRVIIIGIRKDLGIFPKEPEPVIKSVEDRIPVRTVLLRKEDVDAKYYLSEKALAGIENKRAVSKAKGFGFGAQMLDVDKPSYTIPARYWKDGYDALVKYNDKEIRRLTILELKRIQSFPDNYIIEGSNKDVIIQIGNAVACKLAYHLGNYLVNTLIPKTNT	REBASE:M.EsaCBORFOP	0.778	381	84	0	1	378	33	413	3.447e-194	606	Type II methyltransferase	CCNGG
BUDVIRUS-cds424|BUDVIRUS	Methylase 6mA	297	putative methyltransferase	Cytoplasm|Nucleus	3S1S_A	restriction endonuclease BpuSI; PD--(D/E)xk catalytic motif, gamma-N6m-adenosine methyltransferase, S-adenosyl-methionin	97	0.003	62.18	4.6	144	878	MATKHITQTTGLQRNTIDKYYTHLDTVNMCIEYIKKYVIINDNDLIIEPSAGDGAFIEGIKSLVYNRLFYDIEPENEEIVRHDFLALDIYATGLNEFQHKIHIVGNPPFGRQSSLAIKFIKKSCEFADSVSFILPKSFKKDSLIRKFPLNFHRVFEVDLPDNSFIVNGVPHNVPCIFQIWIKRVYNRDVIEQLLPLNFKFVKKTEDPDISFRRVGVNAGSIDTECVNKSIQSHYFIKFTNNKSVADNITLLSTITYDFNNTIGPKSISKQELITRFNPLLC	REBASE:M.CroVORF74P	0.63	273	99	0	8	280	28	296	9.666e-104	339	Type II methyltransferase	GTAC
BUDVIRUS-cds450|BUDVIRUS	Methylase 5mC	465	COG0270,L Site-specific DNA-cytosine methylase	K00558 DNMT1, dcm; DNA (cytosine-5)-methyltransferase 1 [EC:2.1.1.37] # Localization=Cytoplasm|Nucleus	4WXX_A	DNA (cytosine-5)-methyltransferase 1; DNMT1, DNA methytransferase1, DNA methylation, TRANSFERASE; HET: ZN, SAH; 2.622A {	100	1.4e-41	327.2	15.4	322	1256	MDTSKDTSKDTSKDTSKDTSKDAATFIEVCAGGGGLSAGLIKAGFTPILLNDNNSDCCKTLKHNHPDANVVCASMDKIDYTPFIDKVDLLTGGVPCQSFSQAGLRKGLDDPRGDLMLKFIDILNLIKPKVFMIENVKGLLTHDEGKTIEKIINALNKNDLYNITYKCLDASKYDVPQKRERVFIVGVIKSISGISRLFEFPSESVNKPVLKDVLCDVPISCGAKYNEEKIKLFKMIPQGGCWINLPETLQKEYLGNSYYSGGGKRGILYRLSMEKPCLTLLCSPSQKQTERCHPLEERPLTVREYARIQTFSDSYEFIGSLTSQYKQIGNAVPVELARYMGTSLLNLLNFLRY	REBASE:M.UviOL1ORFEP	0.853	337	49	0	12	348	132	465	1.688e-191	597	Type II methyltransferase	GGNCC
BUDVIRUS-cds52|BUDVIRUS	Methylase 6mA	225	COG0863,L DNA modification methylase	K00571 E2.1.1.72; site-specific DNA-methyltransferase (adenine-specific) [EC:2.1.1.72] # Localization=Nucleus	1EG2_A	MODIFICATION METHYLASE RSRI; Rossmann Fold, exocyclic amino DNA methyltransferase RsrI, DNA binding, DNA modification, D	99.87	8.6e-22	160.44	7.3	228	319	MAKYVCETCKEVFARKLAYTKHLKDKECNIEAVAEAAMEPPSDTETNNFETETNDDFYTDTIRLYCGNCIDKMALIEDDSVDLVLCDLPYGTTKCKWDTIINLDLLWKHYKRIVKKPQGVILLFGQQPFTSMLVSSNYEWFKYNIIWKKNKTTQFLLANYRPMKCTEDICVFSKGGAAAASIKTGNMTYNPQGLKPVNIKKQNSEKRIGKMLNQAHHLGANNKLLSNAEYTQKFTNYPIELIEFDIENSTIHETQKPVKLIEYLILTYSNEGDTVLDNTMGSGTTGVGCINTKRKFIGIELNEKYYRLSKNRIREEATPSP	REBASE:M.EsaLGORFF1P	0.886	222	25	0	92	313	1	222	5.417e-128	411	Type II methyltransferase	CTSAG
BUDVIRUS-cds165|BUDVIRUS	Methylase UNK	1582	COG1002,V Type II restriction/modification system, DNA methylase subunit YeeA	ResIII~Eco57I; Nucleus	NA	NA	NA	NA	NA	NA	NA	NA	MNINTAVPKKVKECPEGREINPYKPEKGCVIKCKEGKERRAPYGRCVYVPKASPKSPKASPKPIREFSISPKQPKPLKPSSIRNFLKQIKHYQSAKELIADYKNKDGNEAKTDQGFIYEKLWDICIKLGITEMTDINTHHAIGNFNIIKDTQFETIKDYFDNYIEEGIISGNSGGYSDITFVHNKILHLVSVKYIEGKDIKDFDLQNLCTIIADRKKHEYDDIKVLLFVKDKKAFIKLCKDTNQSSNLLINYISANGKNGNYENVYDLNDLEIHFYKLKKLLELYGYFKDNPSKGYIENFKAEYLKFVDKNSPFIPRFHQELFIEKINTLVNRGVKQILVGAIPRSGKTYIMAGSILRHAREHTERELKNGTPPTYNNYVIITPAPNETLPQYKEVFDN…	REBASE:M2.FplGAMORF19260P	0.319	137	88	0	1156	1292	7	136	1.473e-10	71	Type II methyltransferase	Unknown

## Sheet: MCPs
Supplementary Table S3: Restriction-Modification systems and Capsids.
#protein	plen	tophmm	tophmmlen	topscore	hmm_cov	protein_cov	covlen_hmm	covlen_protein	grade
BUDVIRUS-cds332|BUDVIRUS	469	Ascoviridae_DJR-MCP	440	577	95.68	99.79	421	468	grade1
BUDVIRUS-cds79|BUDVIRUS	491	Marseilleviridae_DJR-MCP	436	347.9	96.1	99.19	419	487	grade1
BUDVIRUS-cds333|BUDVIRUS	412	Ascoviridae_DJR-MCP	440	563.2	95.68	99.76	421	411	grade1
BUDVIRUS-cds334|BUDVIRUS	428	Ascoviridae_DJR-MCP	440	546.1	95.68	99.77	421	427	grade1
