# Supplementary material for: Isolation of a widespread giant virus implicated in cryptophyte bloom collapse
Source: ISME J. 2024 Feb 24;18(1):wrae029. doi: 10.1093/ismejo/wrae029 (PMC10960955; doi:10.1093/ismejo/wrae029)
Supplement: Supplementary_Table_S4_wrae029 [file supplementary_table_s4_wrae029.xlsx]

## Sheet: Sheet1
Supplementary Table S4: Microscopy counts of Rhodomonas in Rimov reservoir (cells/ml).
Date	Rhodomonas
2015-01-06	42.6
2015-01-27	170.4
2015-02-17	236
2015-03-31	188.8
2015-04-21	5088
2015-05-12	2203.5
2015-06-02	3051
2015-06-23	169.6
2015-07-14	610.2
2015-08-04	424
2015-09-15	17
2015-10-06	101.7
2015-10-26	305.1
2015-11-18	424.8
2015-12-08	148.89
2016-01-11	56.8
2016-02-01	113.6
2016-02-22	227.2
2016-03-14	142
2016-04-04	4748.8
2016-04-25	1525.5
2016-05-16	1017
2016-06-06	1272
2016-06-27	1272
2016-07-18	932.8
2016-08-08	339
2016-08-29	339.2
2016-09-19	1696
2016-10-10	426
2016-10-31	426
2016-11-21	312.4
2016-12-12	99.4
2017-01-09	326.6
2017-01-30	383.4
2017-02-20	2798.4
2017-03-13	495.6
2017-04-03	2883.2
2017-04-24	237.3
2017-05-15	2289.2
2017-06-26	339
2017-07-17	212
2017-08-07	848
2017-08-28	508.5
2017-09-18	113
2017-10-09	203.4
2017-10-30	340.8
2017-11-20	142
2017-12-11	42.6
2018-01-08	42.6
2018-01-29	184.6
2018-02-05	2090
2018-02-19	336.3
2018-03-12	319.5
2018-04-03	198.8
2018-04-06	213
2018-04-09	778
2018-04-11	6319
2018-04-13	48336
2018-04-16	22302
2018-04-18	12227
2018-04-20	9921
2018-04-23	2628
2018-04-25	1186
2018-04-27	1060
2018-05-02	2840
2018-05-09	1050
2018-05-14	745.8
2018-06-04	169.5
2018-06-13	678
2018-06-20	1017
2018-06-25	3333.5
2018-07-03	2090
2018-07-16	2883.2
2018-08-06	33.9
2018-08-27	169.6
2018-09-17	226
2018-10-08	2203.5
2018-10-29	198.8
2018-11-19	269.8
2018-12-10	113.6
2019-01-07	156.2
2019-01-28	184.6
2019-02-18	1207
2019-03-11	70.8
2019-04-01	113
2019-04-23	1525.5
2019-05-13	2373
2019-06-03	339
2019-06-24	621.5
2019-07-15	101.7
2019-08-05	169.5
2019-08-26	113
2019-09-16	254.4
2019-10-07	1441.6
2019-10-29	542.4
2019-11-18	142
2019-12-09	184.6
