# Supplementary material for: Isolation of a widespread giant virus implicated in cryptophyte bloom collapse
Source: ISME J. 2024 Feb 24;18(1):wrae029. doi: 10.1093/ismejo/wrae029 (PMC10960955; doi:10.1093/ismejo/wrae029)
Supplement: Supplementary_Table_S5_wrae029 [file supplementary_table_s5_wrae029.xlsx]

## Sheet: Table_contents
Supplementary Table S5: Population-level genomic variability for Budvirus.
Table of Contents
1. Geneious_SNP_STATS: Detailed sequence variation information from Geneious
2. Summary: General information about genomic and protein variability
3. Deletions: Genomic DNA deletions at the viral population level
4. Insertions: Genomic DNA insertions at the viral population level
5. SNP-Transitions: Genomic DNA single nucleotide substitutions (Transitions)
6. SNP-Transversions: Genomic DNA single nucleotide substitutions (Transversions)
7. Di-Trinuc substitutions: Di- and Trinucleotide genomic DNA substitutions
8. AA_substitutions: Amino acids substitutions induced by genomic variability

## Sheet: Geneious_SNP_STATS
Table of Contents
Name	Type	Minimum	Maximum	Length	# Intervals	Direction	Amino Acid Change	CDS Position	Change	Codon Change	Coverage	Polymorphism Type	Protein Effect	Variant Frequency
T	Polymorphism	1274	1274	1	1	none			A -> T		716	SNP (transversion)		0.404
C	Polymorphism	1336	1336	1	1	none			A -> C		212	SNP (transversion)		0.575
A	Polymorphism	3120	3120	1	1	none			G -> A		237	SNP (transition)		0.291
G	Polymorphism	3122	3122	1	1	none			A -> G		235	SNP (transition)		0.332
T	Polymorphism	3131	3131	1	1	none			A -> T		363	SNP (transversion)		0.427
T	Polymorphism	3345	3345	1	1	none			A -> T		216	SNP (transversion)		0.25
A	Polymorphism	3385	3385	1	1	none			G -> A		205	SNP (transition)		0.459
G	Polymorphism	3387	3387	1	1	none			A -> G		203	SNP (transition)		0.488
T	Polymorphism	3396	3396	1	1	none			A -> T		346	SNP (transversion)		0.604
A	Polymorphism	4309	4309	1	1	none	E -> D	99	T -> A	GAA -> GAT	210	SNP (transversion)	Substitution	0.562
T	Polymorphism	4387	4387	1	1	none		21	A -> T	ACT -> ACA	80	SNP (transversion)	None	0.588
T	Polymorphism	5946	5946	1	1	none		600	C -> T	GAC -> GAT	51	SNP (transition)	None	0.314
C	Polymorphism	5994	5994	1	1	none		648	T -> C	GAT -> GAC	50	SNP (transition)	None	0.42
A	Polymorphism	6002	6002	1	1	none	F -> Y	656	T -> A	TTT -> TAT	50	SNP (transversion)	Substitution	0.42
A	Polymorphism	6019	6019	1	1	none	A -> T	673	G -> A	GCG -> ACG	54	SNP (transition)	Substitution	0.389
T	Polymorphism	6226	6226	1	1	none	G -> C	880	G -> T	GGT -> TGT	70	SNP (transversion)	Substitution	0.3
A	Polymorphism	6416	6416	1	1	none			C -> A		79	SNP (transversion)		0.506
A	Polymorphism	6484	6484	1	1	none		54	T -> A	TCT -> TCA	110	SNP (transversion)	None	0.336
C	Polymorphism	6486	6486	1	1	none	V -> A	56	T -> C	GTC -> GCC	110	SNP (transition)	Substitution	0.336
CTAGAC	Polymorphism	6567	6566	0	1	none	S -> SRP	137	+CTAGAC	TCA -> TCT,AGA,CCA	106	Insertion	Insertion	0.519
T	Polymorphism	6568	6568	1	1	none		138	A -> T	TCA -> TCT	109	SNP (transversion)	None	0.312
G	Polymorphism	6570	6570	1	1	none	T -> R	140	C -> G	ACA -> AGA	108	SNP (transversion)	Substitution	0.306
T	Polymorphism	6607	6607	1	1	none		177	C -> T	TAC -> TAT	121	SNP (transition)	None	0.777
T	Polymorphism	6690	6690	1	1	none	Y -> F	260	A -> T	TAC -> TTC	143	SNP (transversion)	Substitution	0.79
T	Polymorphism	6697	6697	1	1	none		267	A -> T	TCA -> TCT	141	SNP (transversion)	None	0.738
A	Polymorphism	6730	6730	1	1	none		300	G -> A	AAG -> AAA	124	SNP (transition)	None	0.758
G	Polymorphism	6731	6731	1	1	none	N -> D	301	A -> G	AAT -> GAT	126	SNP (transition)	Substitution	0.746
A	Polymorphism	6888	6888	1	1	none	I -> K	458	T -> A	ATA -> AAA	176	SNP (transversion)	Substitution	0.631
T	Polymorphism	6892	6892	1	1	none		462	C -> T	AGC -> AGT	176	SNP (transition)	None	0.636
G	Polymorphism	6947	6947	1	1	none	M -> V	517	A -> G	ATG -> GTG	120	SNP (transition)	Substitution	0.9
AC	Polymorphism	7134	7135	2	1	none	G -> D	704	GA -> AC	GGA -> GAC	224 -> 225	Substitution	Substitution	67.6% -> 67.9%
T	Polymorphism	7558	7558	1	1	none		1,128	C -> T	ATC -> ATT	299	SNP (transition)	None	0.853
T	Polymorphism	7576	7576	1	1	none		1,146	C -> T	CCC -> CCT	292	SNP (transition)	None	0.853
G	Polymorphism	7732	7732	1	1	none		1,302	A -> G	TTA -> TTG	260	SNP (transition)	None	0.319
C	Polymorphism	8591	8591	1	1	none			A -> C		207	SNP (transversion)		0.903
G	Polymorphism	8614	8614	1	1	none		9	A -> G	GGA -> GGG	199	SNP (transition)	None	0.95
G	Polymorphism	8796	8796	1	1	none	K -> R	191	A -> G	AAA -> AGA	125	SNP (transition)	Substitution	1
G	Polymorphism	8801	8801	1	1	none	T -> A	196	A -> G	ACG -> GCG	128	SNP (transition)	Substitution	1
A	Polymorphism	8818	8818	1	1	none		213	G -> A	GCG -> GCA	110	SNP (transition)	None	1
ACG	Polymorphism	8819	8821	2	2	none	A -> T	214	GCA -> ACG	GCA -> ACG	108 -> 110	Substitution	Substitution	1
C	Polymorphism	9076	9076	1	1	none		471	T -> C	AAT -> AAC	75	SNP (transition)	None	0.973
ACT	Polymorphism	9077	9079	3	1	none	E -> T	472	GAA -> ACT	GAA -> ACT	75	Substitution	Substitution	0.96
TT	Polymorphism	9081	9082	2	1	none	K -> I	476	AA -> TT	AAA -> ATT	75	Substitution	Substitution	0.973
G	Polymorphism	9811	9811	1	1	none		1,206	T -> G	CTT -> CTG	190	SNP (transversion)	None	0.768
GAC	Polymorphism	10073	10075	2	2	none	K -> D	1,468	AAA -> GAC	AAA -> GAC	152 -> 153	Substitution	Substitution	75.0% -> 75.2%
G	Polymorphism	10082	10082	1	1	none	K -> E	1,477	A -> G	AAG -> GAG	150	SNP (transition)	Substitution	0.953
A	Polymorphism	10091	10091	1	1	none	E -> K	1,486	G -> A	GAG -> AAG	160	SNP (transition)	Substitution	0.775
A	Polymorphism	11640	11640	1	1	none	M -> K	674	T -> A	ATG -> AAG	152	SNP (transversion)	Substitution	0.928
T	Polymorphism	11767	11767	1	1	none		801	G -> T	CCG -> CCT	147	SNP (transversion)	None	0.796
C	Polymorphism	11773	11773	1	1	none		807	T -> C	TCT -> TCC	147	SNP (transition)	None	0.789
G	Polymorphism	11774	11774	1	1	none	S -> A	808	T -> G	TCT -> GCT	147	SNP (transversion)	Substitution	0.789
G	Polymorphism	11779	11779	1	1	none		813	A -> G	TCA -> TCG	147	SNP (transition)	None	0.789
T	Polymorphism	11782	11782	1	1	none		816	C -> T	TTC -> TTT	147	SNP (transition)	None	0.789
C	Polymorphism	12702	12702	1	1	none	Q -> P	1,736	A -> C	CAG -> CCG	250	SNP (transversion)	Substitution	0.808
T	Polymorphism	12993	12993	1	1	none	G -> V	2,027	G -> T	GGC -> GTC	192	SNP (transversion)	Substitution	0.854
A	Polymorphism	13001	13001	1	1	none	A -> T	2,035	G -> A	GCT -> ACT	198	SNP (transition)	Substitution	0.859
AAG	Polymorphism	13013	13015	2	2	none	H -> K	2,047	CAT -> AAG	CAT -> AAG	176 -> 177	Substitution	Substitution	84.2% -> 84.7%
G	Polymorphism	13103	13103	1	1	none	K -> E	2,137	A -> G	AAG -> GAG	216	SNP (transition)	Substitution	0.301
G	Polymorphism	13221	13221	1	1	none	D -> G	2,255	A -> G	GAC -> GGC	146	SNP (transition)	Substitution	0.699
A	Polymorphism	13744	13744	1	1	none			T -> A		71	SNP (transversion)		0.901
T	Polymorphism	13767	13766	0	1	none		129	(T)5 -> (T)6		62	Insertion (tandem repeat)	Frame Shift	0.806
G	Polymorphism	14384	14384	1	1	none		381	A -> G	CCA -> CCG	276	SNP (transition)	None	0.986
G	Polymorphism	14469	14469	1	1	none	I -> V	466	A -> G	ATT -> GTT	261	SNP (transition)	Substitution	1
T	Polymorphism	14720	14720	1	1	none		717	C -> T	AAC -> AAT	280	SNP (transition)	None	0.957
G	Polymorphism	14810	14810	1	1	none		807	A -> G	TTA -> TTG	281	SNP (transition)	None	0.993
G	Polymorphism	14900	14900	1	1	none		897	A -> G	CCA -> CCG	258	SNP (transition)	None	0.965
C	Polymorphism	15140	15140	1	1	none		1,137	T -> C	GAT -> GAC	251	SNP (transition)	None	0.53
C	Polymorphism	15188	15188	1	1	none		1,185	A -> C	ATA -> ATC	257	SNP (transversion)	None	0.603
C	Polymorphism	15665	15665	1	1	none		1,662	T -> C	ACT -> ACC	252	SNP (transition)	None	1
A	Polymorphism	15722	15722	1	1	none		1,719	G -> A	CCG -> CCA	237	SNP (transition)	None	0.658
C	Polymorphism	16220	16220	1	1	none		2,217	T -> C	AGT -> AGC	65	SNP (transition)	None	0.815
A	Polymorphism	16286	16286	1	1	none		2,283	G -> A	GCG -> GCA	176	SNP (transition)	None	0.29
G	Polymorphism	16514	16514	1	1	none		2,511	T -> G	GTT -> GTG	159	SNP (transversion)	None	0.962
A	Polymorphism	16540	16540	1	1	none	R -> K	2,537	G -> A	AGA -> AAA	160	SNP (transition)	Substitution	0.375
A	Polymorphism	16592	16592	1	1	none		2,589	G -> A	GCG -> GCA	127	SNP (transition)	None	0.323
A	Polymorphism	16632	16632	1	1	none	A -> T	2,629	G -> A	GCA -> ACA	75	SNP (transition)	Substitution	0.68
C	Polymorphism	16640	16640	1	1	none		2,637	T -> C	GGT -> GGC	58	SNP (transition)	None	0.983
A	Polymorphism	16859	16859	1	1	none	M -> I	2,856	G -> A	ATG -> ATA	56	SNP (transition)	Substitution	0.857
T	Polymorphism	16860	16860	1	1	none		2,857	C -> T	CTG -> TTG	57	SNP (transition)	None	0.333
G	Polymorphism	16910	16910	1	1	none		2,907	T -> G	CTT -> CTG	57	SNP (transversion)	None	0.982
G	Polymorphism	17421	17421	1	1	none	L -> V	3,418	T -> G	TTA -> GTA	224	SNP (transversion)	Substitution	0.996
C	Polymorphism	17573	17573	1	1	none		3,570	T -> C	TCT -> TCC	243	SNP (transition)	None	0.835
A	Polymorphism	17699	17699	1	1	none		3,696	G -> A	CCG -> CCA	236	SNP (transition)	None	0.792
T	Polymorphism	17822	17822	1	1	none		3,819	C -> T	GGC -> GGT	257	SNP (transition)	None	0.3
T	Polymorphism	17857	17857	1	1	none	T -> M	3,854	C -> T	ACG -> ATG	252	SNP (transition)	Substitution	0.298
T	Polymorphism	17968	17968	1	1	none	A -> V	3,965	C -> T	GCT -> GTT	260	SNP (transition)	Substitution	0.304
T	Polymorphism	17978	17978	1	1	none		3,975	C -> T	TTC -> TTT	255	SNP (transition)	None	0.769
G	Polymorphism	18014	18014	1	1	none		4,011	A -> G	TTA -> TTG	255	SNP (transition)	None	0.267
A	Polymorphism	18341	18341	1	1	none		4,338	T -> A	ATT -> ATA	231	SNP (transversion)	None	0.364
G	Polymorphism	18362	18362	1	1	none		4,359	A -> G	TTA -> TTG	237	SNP (transition)	None	0.84
G	Polymorphism	18495	18495	1	1	none	I -> V	4,492	A -> G	ATT -> GTT	216	SNP (transition)	Substitution	0.792
C	Polymorphism	18500	18500	1	1	none		4,497	T -> C	ATT -> ATC	219	SNP (transition)	None	0.877
C	Polymorphism	18671	18671	1	1	none		4,668	T -> C	GGT -> GGC	146	SNP (transition)	None	0.274
A	Polymorphism	18685	18685	1	1	none	L -> H	4,682	T -> A	CTT -> CAT	151	SNP (transversion)	Substitution	0.285
A	Polymorphism	18723	18723	1	1	none	A -> T	4,720	G -> A	GCG -> ACG	145	SNP (transition)	Substitution	0.662
G	Polymorphism	18740	18740	1	1	none		4,737	T -> G	GCT -> GCG	150	SNP (transversion)	None	0.307
T	Polymorphism	18746	18746	1	1	none		4,743	G -> T	CTG -> CTT	145	SNP (transversion)	None	1
A	Polymorphism	18854	18854	1	1	none		4,851	G -> A	CAG -> CAA	107	SNP (transition)	None	0.636
G	Polymorphism	18895	18895	1	1	none	K -> R	4,892	A -> G	AAG -> AGG	61	SNP (transition)	Substitution	0.82
G	Polymorphism	18904	18904	1	1	none	K -> R	4,901	A -> G	AAG -> AGG	51	SNP (transition)	Substitution	0.392
A	Polymorphism	18983	18983	1	1	none		4,980	C -> A	GCC -> GCA	120	SNP (transversion)	None	0.683
A	Polymorphism	19103	19103	1	1	none		5,100	G -> A	ACG -> ACA	152	SNP (transition)	None	0.625
A	Polymorphism	19139	19139	1	1	none		5,136	G -> A	AAG -> AAA	168	SNP (transition)	None	0.708
G	Polymorphism	19142	19142	1	1	none		5,139	A -> G	GAA -> GAG	168	SNP (transition)	None	0.726
G	Polymorphism	19421	19421	1	1	none		5,418	A -> G	CCA -> CCG	196	SNP (transition)	None	0.995
G	Polymorphism	19550	19550	1	1	none	D -> E	5,547	T -> G	GAT -> GAG	166	SNP (transversion)	Substitution	0.355
T	Polymorphism	19662	19662	1	1	none	M -> L	5,659	A -> T	ATG -> TTG	62	SNP (transversion)	Substitution	0.435
G	Polymorphism	19773	19773	1	1	none	R -> G	5,770	A -> G	AGG -> GGG	54	SNP (transition)	Substitution	0.87
G	Polymorphism	20370	20370	1	1	none	S -> G	6,367	A -> G	AGC -> GGC	50	SNP (transition)	Substitution	0.3
A	Polymorphism	20373	20373	1	1	none	G -> S	6,370	G -> A	GGT -> AGT	50	SNP (transition)	Substitution	1
T	Polymorphism	20459	20459	1	1	none	E -> D	6,456	G -> T	GAG -> GAT	192	SNP (transversion)	Substitution	0.615
A	Polymorphism	20945	20945	1	1	none		6,942	G -> A	GGG -> GGA	239	SNP (transition)	None	0.573
T	Polymorphism	21213	21213	1	1	none			C -> T		164	SNP (transition)		0.951
T	Polymorphism	21487	21487	1	1	none			A -> T		155	SNP (transversion)		0.826
C	Polymorphism	21601	21601	1	1	none			T -> C		187	SNP (transition)		0.588
A	Polymorphism	22432	22432	1	1	none			T -> A		51	SNP (transversion)		0.549
G	Polymorphism	22707	22707	1	1	none		252	A -> G	AAA -> AAG	241	SNP (transition)	None	0.809
T	Polymorphism	23052	23052	1	1	none		597	G -> T	GTG -> GTT	237	SNP (transversion)	None	0.667
T	Polymorphism	23074	23074	1	1	none		619	C -> T	CTA -> TTA	249	SNP (transition)	None	0.293
C	Polymorphism	23085	23085	1	1	none		630	T -> C	ATT -> ATC	244	SNP (transition)	None	0.291
T	Polymorphism	23241	23241	1	1	none		786	C -> T	GAC -> GAT	123	SNP (transition)	None	0.935
T	Polymorphism	23244	23244	1	1	none		789	A -> T	ATA -> ATT	123	SNP (transversion)	None	0.943
G	Polymorphism	23247	23247	1	1	none		792	A -> G	GGA -> GGG	124	SNP (transition)	None	0.935
AAC	Polymorphism	23467	23469	3	1	none	S -> N	1,012	TCT -> AAC	TCT -> AAC	60	Substitution	Substitution	0.917
A	Polymorphism	23473	23473	1	1	none	G -> R	1,018	G -> A	GGG -> AGG	60	SNP (transition)	Substitution	0.917
A	Polymorphism	24136	24136	1	1	none	S -> T	1,681	T -> A	TCC -> ACC	226	SNP (transversion)	Substitution	0.726
A	Polymorphism	24153	24153	1	1	none		1,698	G -> A	AAG -> AAA	232	SNP (transition)	None	0.845
T	Polymorphism	24399	24399	1	1	none		1,944	C -> T	TTC -> TTT	233	SNP (transition)	None	0.283
C	Polymorphism	24459	24459	1	1	none		2,004	T -> C	AAT -> AAC	215	SNP (transition)	None	0.66
G	Polymorphism	24474	24474	1	1	none		2,019	A -> G	GAA -> GAG	225	SNP (transition)	None	0.276
C	Polymorphism	24502	24502	1	1	none	I -> L	2,047	A -> C	ATA -> CTA	229	SNP (transversion)	Substitution	0.279
A	Polymorphism	24553	24553	1	1	none	L -> I	2,098	T -> A	TTA -> ATA	229	SNP (transversion)	Substitution	0.93
A	Polymorphism	24703	24703	1	1	none	V -> I	2,248	G -> A	GTA -> ATA	198	SNP (transition)	Substitution	0.293
A	Polymorphism	24744	24744	1	1	none		2,289	G -> A	TCG -> TCA	211	SNP (transition)	None	0.782
A	Polymorphism	24870	24870	1	1	none		2,415	C -> A	GCC -> GCA	85	SNP (transversion)	None	0.329
T	Polymorphism	25103	25103	1	1	none	T -> I	2,648	C -> T	ACC -> ATC	164	SNP (transition)	Substitution	0.317
A	Polymorphism	25107	25107	1	1	none		2,652	G -> A	CCG -> CCA	167	SNP (transition)	None	0.593
A	Polymorphism	25134	25134	1	1	none		2,679	C -> A	GCC -> GCA	176	SNP (transversion)	None	0.301
T	Polymorphism	25332	25332	1	1	none		2,877	C -> T	GCC -> GCT	253	SNP (transition)	None	0.889
AC	Polymorphism	25372	25373	2	1	none	D -> T	2,917	GA -> AC	GAT -> ACT	245 -> 246	Substitution	Substitution	57.3% -> 57.6%
T	Polymorphism	25384	25384	1	1	none	A -> S	2,929	G -> T	GCC -> TCC	259	SNP (transversion)	Substitution	0.602
G	Polymorphism	25548	25548	1	1	none		3,093	T -> G	CCT -> CCG	249	SNP (transversion)	None	0.775
C	Polymorphism	25560	25560	1	1	none		3,105	T -> C	CGT -> CGC	249	SNP (transition)	None	0.763
A	Polymorphism	25575	25575	1	1	none		3,120	G -> A	GGG -> GGA	262	SNP (transition)	None	0.271
T	Polymorphism	25710	25710	1	1	none		3,255	C -> T	CAC -> CAT	262	SNP (transition)	None	0.74
C	Polymorphism	26028	26028	1	1	none		3,573	T -> C	TGT -> TGC	213	SNP (transition)	None	0.986
T	Polymorphism	26077	26077	1	1	none	H -> Y	3,622	C -> T	CAC -> TAC	232	SNP (transition)	Substitution	0.621
G	Polymorphism	26186	26186	1	1	none	A -> G	3,731	C -> G	GCT -> GGT	226	SNP (transversion)	Substitution	0.805
A	Polymorphism	26296	26296	1	1	none	L -> M	3,841	T -> A	TTG -> ATG	203	SNP (transversion)	Substitution	0.985
T	Polymorphism	26325	26325	1	1	none		3,870	C -> T	ATC -> ATT	220	SNP (transition)	None	0.773
A	Polymorphism	26412	26412	1	1	none		3,957	G -> A	GAG -> GAA	247	SNP (transition)	None	0.777
T	Polymorphism	26472	26472	1	1	none		4,017	C -> T	AAC -> AAT	218	SNP (transition)	None	0.766
C	Polymorphism	26538	26538	1	1	none		4,083	T -> C	AGT -> AGC	151	SNP (transition)	None	1
A	Polymorphism	26551	26551	1	1	none	G -> S	4,096	G -> A	GGC -> AGC	153	SNP (transition)	Substitution	0.993
T	Polymorphism	26739	26739	1	1	none		4,284	G -> T	TCG -> TCT	217	SNP (transversion)	None	0.926
C	Polymorphism	26742	26742	1	1	none		4,287	A -> C	GTA -> GTC	217	SNP (transversion)	None	0.774
G	Polymorphism	26751	26751	1	1	none		4,296	A -> G	GTA -> GTG	224	SNP (transition)	None	0.786
G	Polymorphism	27397	27397	1	1	none		402	A -> G	AAA -> AAG	266	SNP (transition)	None	0.673
G	Polymorphism	27469	27469	1	1	none	D -> E	474	T -> G	GAT -> GAG	266	SNP (transversion)	Substitution	0.571
T	Polymorphism	28640	28640	1	1	none		378	C -> T	AAC -> AAT	242	SNP (transition)	None	0.822
CTT	Polymorphism	28647	28649	2	2	none		385	TTA -> CTT	TTA -> CTT	223	Substitution	None	0.897
A	Polymorphism	28837	28837	1	1	none	G -> E	575	G -> A	GGA -> GAA	145	SNP (transition)	Substitution	0.883
C	Polymorphism	29123	29123	1	1	none	E -> D	861	A -> C	GAA -> GAC	61	SNP (transversion)	Substitution	0.344
AG	Polymorphism	29124	29125	2	1	none	D -> S	862	GA -> AG	GAC -> AGC	59 -> 61	Substitution	Substitution	34.4% -> 35.6%
C	Polymorphism	29816	29816	1	1	none		57	T -> C	ATT -> ATC	256	SNP (transition)	None	0.25
C	Polymorphism	30099	30099	1	1	none		705	T -> C	TTA -> TTG	265	SNP (transition)	None	0.694
G	Polymorphism	30159	30159	1	1	none		645	A -> G	TCT -> TCC	270	SNP (transition)	None	0.852
C	Polymorphism	30477	30477	1	1	none		327	T -> C	CTA -> CTG	245	SNP (transition)	None	0.633
T	Polymorphism	30521	30521	1	1	none	L -> M	283	A -> T	TTG -> ATG	257	SNP (transversion)	Substitution	0.588
T	Polymorphism	31119	31119	1	1	none		156	A -> T	CCA -> CCT	164	SNP (transversion)	None	0.506
C	Polymorphism	31215	31215	1	1	none		252	T -> C	AGT -> AGC	204	SNP (transition)	None	0.319
T	Polymorphism	31647	31647	1	1	none		684	C -> T	CCC -> CCT	186	SNP (transition)	None	0.419
G	Polymorphism	31708	31708	1	1	none	I -> V	745	A -> G	ATT -> GTT	115	SNP (transition)	Substitution	0.409
TA	Polymorphism	31729	31728	0	1	none		766	+TA		89	Insertion	Frame Shift	0.461
G	Polymorphism	31749	31749	1	1	none			T -> G		56	SNP (transversion)		0.661
C	Polymorphism	31834	31834	1	1	none		609	A -> C	ACT -> ACG	134	SNP (transversion)	None	0.791
A	Polymorphism	31888	31888	1	1	none		555	G -> A	TTC -> TTT	204	SNP (transition)	None	0.515
A	Polymorphism	32239	32239	1	1	none		204	G -> A	TGC -> TGT	201	SNP (transition)	None	0.816
A	Polymorphism	32507	32507	1	1	none			G -> A		148	SNP (transition)		0.392
T	Polymorphism	32510	32510	1	1	none			C -> T		147	SNP (transition)		0.333
T	Polymorphism	32557	32557	1	1	none		39	G -> T	GCG -> GCT	98	SNP (transversion)	None	0.449
T	Polymorphism	32632	32632	1	1	none		114	C -> T	GGC -> GGT	73	SNP (transition)	None	0.26
	Polymorphism	32678	32680	3	1	none	Y ->	160	-TAC	TAC ->	102 -> 105	Deletion	Deletion	43.8% -> 45.1%
T	Polymorphism	32827	32827	1	1	none		48	C -> T	GGC -> GGT	106	SNP (transition)	None	0.962
GCAGCG	Polymorphism	33117	33116	0	1	none	R -> RSG	338	+GCAGCG	CGC -> CGC,AGC,GGC	67	Insertion	Insertion	0.463
A	Polymorphism	33250	33250	1	1	none			C -> A		67	SNP (transversion)		0.463
G	Polymorphism	33326	33326	1	1	none			A -> G		70	SNP (transition)		0.886
A	Polymorphism	33327	33327	1	1	none			T -> A		70	SNP (transversion)		0.886
A	Polymorphism	33335	33335	1	1	none			T -> A		82	SNP (transversion)		0.634
T	Polymorphism	33370	33369	0	1	none			(T)2 -> (T)3		99	Insertion (tandem repeat)		0.535
C	Polymorphism	33418	33418	1	1	none	V -> A	35	T -> C	GTT -> GCT	112	SNP (transition)	Substitution	0.58
A	Polymorphism	33683	33683	1	1	none	E -> D	225	C -> A	GAG -> GAT	196	SNP (transversion)	Substitution	0.597
G	Polymorphism	33746	33746	1	1	none		162	A -> G	ATT -> ATC	155	SNP (transition)	None	0.677
T	Polymorphism	33763	33763	1	1	none	L -> I	145	G -> T	CTA -> ATA	142	SNP (transversion)	Substitution	0.62
A	Polymorphism	34307	34307	1	1	none	F -> Y	344	T -> A	TTT -> TAT	60	SNP (transversion)	Substitution	0.3
T	Polymorphism	34314	34314	1	1	none	L -> F	351	A -> T	TTA -> TTT	61	SNP (transversion)	Substitution	0.295
C	Polymorphism	34329	34329	1	1	none		366	T -> C	ACT -> ACC	59	SNP (transition)	None	0.339
T	Polymorphism	34332	34332	1	1	none	L -> F	369	A -> T	TTA -> TTT	59	SNP (transversion)	Substitution	0.339
G	Polymorphism	34451	34451	1	1	none	K -> R	488	A -> G	AAA -> AGA	76	SNP (transition)	Substitution	0.289
T	Polymorphism	34454	34454	1	1	none	N -> I	491	A -> T	AAT -> ATT	80	SNP (transversion)	Substitution	0.275
G	Polymorphism	34459	34459	1	1	none	N -> D	496	A -> G	AAC -> GAC	83	SNP (transition)	Substitution	0.253
T	Polymorphism	34502	34502	1	1	none	R -> L	539	G -> T	CGC -> CTC	90	SNP (transversion)	Substitution	0.311
C	Polymorphism	34553	34553	1	1	none	N -> T	590	A -> C	AAT -> ACT	75	SNP (transversion)	Substitution	0.36
G	Polymorphism	34719	34719	1	1	none	N -> K	756	T -> G	AAT -> AAG	63	SNP (transversion)	Substitution	0.27
T	Polymorphism	34781	34781	1	1	none			C -> T		73	SNP (transition)		0.315
A	Polymorphism	34967	34967	1	1	none	A -> V	2,552	G -> A	GCT -> GTT	64	SNP (transition)	Substitution	0.25
G	Polymorphism	34988	34988	1	1	none	V -> A	2,531	A -> G	GTG -> GCG	74	SNP (transition)	Substitution	0.432
T	Polymorphism	36049	36049	1	1	none		1,470	C -> T	GTG -> GTA	165	SNP (transition)	None	0.933
C	Polymorphism	36057	36057	1	1	none	I -> V	1,462	T -> C	ATA -> GTA	170	SNP (transition)	Substitution	0.924
A	Polymorphism	36691	36691	1	1	none		828	G -> A	ACC -> ACT	214	SNP (transition)	None	0.991
T	Polymorphism	36697	36697	1	1	none	D -> E	822	G -> T	GAC -> GAA	221	SNP (transversion)	Substitution	0.932
T	Polymorphism	36783	36783	1	1	none	A -> T	736	C -> T	GCC -> ACC	243	SNP (transition)	Substitution	0.259
T	Polymorphism	36976	36976	1	1	none		543	G -> T	ATC -> ATA	166	SNP (transversion)	None	0.904
A	Polymorphism	37117	37117	1	1	none		402	G -> A	TTC -> TTT	106	SNP (transition)	None	0.519
C	Polymorphism	37128	37128	1	1	none	N -> D	391	T -> C	AAC -> GAC	119	SNP (transition)	Substitution	0.58
G	Polymorphism	37365	37365	1	1	none		154	T -> G	AGG -> CGG	133	SNP (transversion)	None	0.406
G	Polymorphism	37446	37446	1	1	none		73	A -> G	TTG -> CTG	111	SNP (transition)	None	0.342
TC	Polymorphism	37481	37482	2	1	none	T -> D	37	GT -> TC	ACC -> GAC	82	Substitution	Substitution	0.341
A	Polymorphism	37483	37483	1	1	none		36	G -> A	AAC -> AAT	82	SNP (transition)	None	0.341
TAG	Polymorphism	37486	37488	2	2	none	I -> L	31	AAT -> TAG	ATT -> CTA	80	Substitution	Substitution	0.35
G	Polymorphism	38664	38664	1	1	none	G -> A	332	C -> G	GGT -> GCT	51	SNP (transversion)	Substitution	0.706
C	Polymorphism	40662	40662	1	1	none		2,676	T -> C	AAA -> AAG	205	SNP (transition)	None	0.946
C	Polymorphism	41203	41203	1	1	none	V -> G	2,135	A -> C	GTT -> GGT	279	SNP (transversion)	Substitution	0.645
C	Polymorphism	41343	41343	1	1	none		1,995	T -> C	TCA -> TCG	247	SNP (transition)	None	0.765
G	Polymorphism	42698	42698	1	1	none	S -> P	640	A -> G	TCT -> CCT	76	SNP (transition)	Substitution	0.855
G	Polymorphism	42699	42699	1	1	none		639	C -> G	GCG -> GCC	76	SNP (transversion)	None	0.855
C	Polymorphism	42975	42975	1	1	none		363	T -> C	ACA -> ACG	160	SNP (transition)	None	0.838
G	Polymorphism	43266	43266	1	1	none		72	A -> G	TAT -> TAC	151	SNP (transition)	None	0.278
C	Polymorphism	43343	43343	1	1	none			T -> C		61	SNP (transition)		0.934
	Polymorphism	43355	43355	1	1	none			(A)3 -> (A)2		54	Deletion (tandem repeat)		0.444
	Polymorphism	43356	43356	1	1	none			(A)3 -> (A)2		54	Deletion (tandem repeat)		0.444
A	Polymorphism	43867	43867	1	1	none		12	G -> A	TTG -> TTA	222	SNP (transition)	None	0.55
A	Polymorphism	43885	43885	1	1	none		30	G -> A	AAG -> AAA	216	SNP (transition)	None	0.542
A	Polymorphism	44595	44595	1	1	none	V -> E	740	T -> A	GTA -> GAA	127	SNP (transversion)	Substitution	0.512
A	Polymorphism	45261	45261	1	1	none		6,525	C -> A	GTG -> GTT	100	SNP (transversion)	None	0.41
A	Polymorphism	45288	45288	1	1	none		6,498	G -> A	TGC -> TGT	120	SNP (transition)	None	0.317
T	Polymorphism	45369	45369	1	1	none		6,417	C -> T	TTG -> TTA	156	SNP (transition)	None	0.263
G	Polymorphism	45549	45549	1	1	none		6,237	A -> G	AAT -> AAC	188	SNP (transition)	None	0.894
G	Polymorphism	45729	45729	1	1	none		6,057	T -> G	ACA -> ACC	260	SNP (transversion)	None	0.592
A	Polymorphism	45750	45750	1	1	none		6,036	G -> A	ATC -> ATT	269	SNP (transition)	None	0.602
G	Polymorphism	45756	45756	1	1	none		6,030	A -> G	AAT -> AAC	271	SNP (transition)	None	0.657
A	Polymorphism	45915	45915	1	1	none		5,871	G -> A	GTC -> GTT	327	SNP (transition)	None	0.541
T	Polymorphism	46014	46014	1	1	none		5,772	C -> T	GAG -> GAA	281	SNP (transition)	None	0.698
T	Polymorphism	46134	46134	1	1	none		5,652	A -> T	ATT -> ATA	226	SNP (transversion)	None	0.841
C	Polymorphism	46137	46137	1	1	none		5,649	T -> C	TTA -> TTG	227	SNP (transition)	None	0.837
T	Polymorphism	46274	46274	1	1	none	L -> I	5,512	G -> T	CTT -> ATT	205	SNP (transversion)	Substitution	0.849
A	Polymorphism	46329	46329	1	1	none		5,457	G -> A	TCC -> TCT	184	SNP (transition)	None	0.87
A	Polymorphism	46460	46460	1	1	none	L -> F	5,326	G -> A	CTC -> TTC	150	SNP (transition)	Substitution	0.86
C	Polymorphism	46464	46464	1	1	none		5,322	T -> C	GTA -> GTG	150	SNP (transition)	None	0.933
G	Polymorphism	46546	46546	1	1	none	V -> A	5,240	A -> G	GTC -> GCC	204	SNP (transition)	Substitution	0.848
T	Polymorphism	46653	46653	1	1	none		5,133	G -> T	ACC -> ACA	221	SNP (transversion)	None	0.814
T	Polymorphism	46656	46656	1	1	none		5,130	G -> T	CGC -> CGA	226	SNP (transversion)	None	0.633
A	Polymorphism	46667	46667	1	1	none		5,119	G -> A	CTA -> TTA	253	SNP (transition)	None	1
T	Polymorphism	47062	47062	1	1	none	F -> Y	4,724	A -> T	TTC -> TAC	189	SNP (transversion)	Substitution	0.698
G	Polymorphism	47118	47118	1	1	none		4,668	A -> G	GAT -> GAC	218	SNP (transition)	None	0.261
G	Polymorphism	47370	47370	1	1	none		4,416	A -> G	AAT -> AAC	189	SNP (transition)	None	0.291
C	Polymorphism	47648	47648	1	1	none	I -> V	4,138	T -> C	ATT -> GTT	278	SNP (transition)	Substitution	0.324
G	Polymorphism	47658	47658	1	1	none		4,128	A -> G	AAT -> AAC	259	SNP (transition)	None	0.714
CACT	Polymorphism	48104	48104	1	1	none	S -> SA	3,682	A -> CACT	TCT -> AGT,GCT	109	Insertion	Insertion	0.532
AA	Polymorphism	48105	48106	2	1	none	T -> I	3,680	TG -> AA	ACA -> ATT	109 -> 112	Substitution	Substitution	53.6% -> 55.0%
	Polymorphism	48215	48215	1	1	none		3,571	(C)3 -> (C)2		182	Deletion (tandem repeat)	Frame Shift	0.676
	Polymorphism	48216	48217	2	1	none		3,569	-CG		174 -> 175	Deletion	Frame Shift	70.3% -> 70.7%
T	Polymorphism	48221	48221	1	1	none	A -> T	3,565	C -> T	GCA -> ACA	174	SNP (transition)	Substitution	0.828
A	Polymorphism	48258	48258	1	1	none		3,528	G -> A	GTC -> GTT	218	SNP (transition)	None	0.775
G	Polymorphism	48492	48492	1	1	none		3,294	A -> G	TTT -> TTC	186	SNP (transition)	None	0.484
GAC	Polymorphism	48525	48527	2	2	none	I -> V	3,259	TAT -> GAC	ATA -> GTC	180	Substitution	Substitution	0.261
T	Polymorphism	48549	48549	1	1	none		3,237	G -> T	GGC -> GGA	184	SNP (transversion)	None	0.734
G	Polymorphism	48552	48552	1	1	none		3,234	T -> G	GCA -> GCC	184	SNP (transversion)	None	0.489
A	Polymorphism	48555	48555	1	1	none		3,231	G -> A	ATC -> ATT	188	SNP (transition)	None	0.479
GA	Polymorphism	48585	48586	2	1	none	Y -> F	3,200	AT -> GA	TAT -> TTC	172 -> 173	Substitution	Substitution	78.0% -> 78.5%
A	Polymorphism	48599	48599	1	1	none		3,187	G -> A	CTA -> TTA	187	SNP (transition)	None	0.781
G	Polymorphism	48741	48741	1	1	none		3,045	A -> G	GAT -> GAC	205	SNP (transition)	None	0.844
G	Polymorphism	48744	48744	1	1	none		3,042	A -> G	AAT -> AAC	204	SNP (transition)	None	0.848
T	Polymorphism	48764	48764	1	1	none	S -> T	3,022	A -> T	TCA -> ACA	179	SNP (transversion)	Substitution	0.492
T	Polymorphism	48765	48765	1	1	none		3,021	C -> T	TTG -> TTA	178	SNP (transition)	None	0.489
C	Polymorphism	48783	48783	1	1	none		3,003	A -> C	GCT -> GCG	165	SNP (transversion)	None	0.594
GG	Polymorphism	48834	48835	2	1	none	N -> T	2,951	AT -> GG	AAT -> ACC	111 -> 112	Substitution	Substitution	77.7% -> 78.4%
T	Polymorphism	48839	48839	1	1	none	H -> N	2,947	G -> T	CAT -> AAT	112	SNP (transversion)	Substitution	0.777
C	Polymorphism	48843	48843	1	1	none		2,943	T -> C	AAA -> AAG	114	SNP (transition)	None	0.772
A	Polymorphism	49023	49023	1	1	none		2,763	C -> A	CCG -> CCT	233	SNP (transversion)	None	0.326
A	Polymorphism	50022	50022	1	1	none		1,764	C -> A	GGG -> GGT	258	SNP (transversion)	None	0.95
A	Polymorphism	50391	50391	1	1	none		1,395	G -> A	CAC -> CAT	245	SNP (transition)	None	0.971
A	Polymorphism	50508	50508	1	1	none		1,278	G -> A	ATC -> ATT	230	SNP (transition)	None	0.691
G	Polymorphism	50534	50534	1	1	none		1,252	A -> G	TTG -> CTG	251	SNP (transition)	None	0.952
A	Polymorphism	50727	50727	1	1	none		1,059	G -> A	GCC -> GCT	269	SNP (transition)	None	0.688
T	Polymorphism	50736	50736	1	1	none		1,050	C -> T	CAG -> CAA	273	SNP (transition)	None	0.993
A	Polymorphism	50880	50880	1	1	none		906	T -> A	GTA -> GTT	298	SNP (transversion)	None	0.879
C	Polymorphism	51006	51006	1	1	none		780	T -> C	TTA -> TTG	335	SNP (transition)	None	0.31
G	Polymorphism	51108	51108	1	1	none		678	T -> G	GCA -> GCC	293	SNP (transversion)	None	0.58
A	Polymorphism	51120	51120	1	1	none		666	G -> A	AAC -> AAT	291	SNP (transition)	None	0.577
A	Polymorphism	51222	51222	1	1	none		564	G -> A	AAC -> AAT	305	SNP (transition)	None	0.754
T	Polymorphism	51300	51300	1	1	none		486	C -> T	ACG -> ACA	282	SNP (transition)	None	0.741
A	Polymorphism	51369	51369	1	1	none		417	G -> A	TTC -> TTT	306	SNP (transition)	None	0.814
A	Polymorphism	51390	51390	1	1	none		396	G -> A	GTC -> GTT	312	SNP (transition)	None	0.599
G	Polymorphism	51516	51516	1	1	none		270	A -> G	CTT -> CTC	279	SNP (transition)	None	0.853
C	Polymorphism	51663	51663	1	1	none		123	T -> C	GTA -> GTG	286	SNP (transition)	None	0.951
	Polymorphism	51898	51898	1	1	none			-T		215	Deletion		0.465
	Polymorphism	51899	51899	1	1	none			-A		214	Deletion		0.467
	Polymorphism	51900	51900	1	1	none			-A		208	Deletion		0.481
	Polymorphism	51901	51901	1	1	none			-G		204	Deletion		0.49
	Polymorphism	51902	51902	1	1	none			-A		210	Deletion		0.476
	Polymorphism	51903	51903	1	1	none			-T		210	Deletion		0.476
	Polymorphism	51904	51904	1	1	none			-T		176	Deletion		0.568
	Polymorphism	51905	51905	1	1	none			-G		166	Deletion		0.602
C	Polymorphism	52259	52259	1	1	none		348	T -> C	AAT -> AAC	285	SNP (transition)	None	0.312
C	Polymorphism	52271	52271	1	1	none		360	T -> C	CTT -> CTC	300	SNP (transition)	None	0.353
A	Polymorphism	52295	52295	1	1	none		384	G -> A	GTG -> GTA	303	SNP (transition)	None	0.254
C	Polymorphism	52334	52334	1	1	none		423	T -> C	GGT -> GGC	300	SNP (transition)	None	0.333
T	Polymorphism	52445	52445	1	1	none		534	C -> T	GAC -> GAT	324	SNP (transition)	None	0.46
A	Polymorphism	52451	52451	1	1	none		540	G -> A	CAG -> CAA	331	SNP (transition)	None	0.356
T	Polymorphism	52471	52471	1	1	none	Q -> L	560	A -> T	CAG -> CTG	324	SNP (transversion)	Substitution	0.336
T	Polymorphism	52592	52592	1	1	none		681	C -> T	AAC -> AAT	283	SNP (transition)	None	0.417
T	Polymorphism	52595	52595	1	1	none		684	C -> T	AAC -> AAT	283	SNP (transition)	None	0.428
A	Polymorphism	52746	52746	1	1	none	C -> S	835	T -> A	TGC -> AGC	268	SNP (transversion)	Substitution	1
T	Polymorphism	52890	52890	1	1	none		10	C -> T	CTG -> TTG	216	SNP (transition)	None	0.931
C	Polymorphism	53114	53114	1	1	none		234	T -> C	ATT -> ATC	242	SNP (transition)	None	1
G	Polymorphism	53117	53117	1	1	none		237	T -> G	CCT -> CCG	243	SNP (transversion)	None	0.996
A	Polymorphism	53120	53120	1	1	none		240	T -> A	ACT -> ACA	246	SNP (transversion)	None	0.992
A	Polymorphism	53135	53135	1	1	none		255	G -> A	AGG -> AGA	272	SNP (transition)	None	0.805
G	Polymorphism	53390	53390	1	1	none		510	T -> G	CCT -> CCG	310	SNP (transversion)	None	0.277
C	Polymorphism	53498	53498	1	1	none		618	T -> C	TAT -> TAC	313	SNP (transition)	None	0.31
T	Polymorphism	53615	53615	1	1	none		735	C -> T	CTC -> CTT	286	SNP (transition)	None	0.276
A	Polymorphism	53879	53879	1	1	none		999	G -> A	CTG -> CTA	56	SNP (transition)	None	1
T	Polymorphism	54068	54068	1	1	none	L -> Q	71	A -> T	CTG -> CAG	151	SNP (transversion)	Substitution	0.987
C	Polymorphism	54439	54439	1	1	none		261	T -> C	TTT -> TTC	288	SNP (transition)	None	0.25
C	Polymorphism	54562	54562	1	1	none		384	T -> C	TGT -> TGC	289	SNP (transition)	None	0.308
T	Polymorphism	54563	54563	1	1	none		385	C -> T	CTA -> TTA	292	SNP (transition)	None	0.305
A	Polymorphism	54575	54575	1	1	none	A -> T	397	G -> A	GCG -> ACG	287	SNP (transition)	Substitution	0.314
T	Polymorphism	54784	54784	1	1	none		606	C -> T	GCC -> GCT	224	SNP (transition)	None	0.304
C	Polymorphism	54823	54823	1	1	none		645	A -> C	ATA -> ATC	205	SNP (transversion)	None	0.293
T	Polymorphism	55021	55021	1	1	none		843	A -> T	CTA -> CTT	151	SNP (transversion)	None	0.768
G	Polymorphism	55103	55103	1	1	none			A -> G		53	SNP (transition)		0.679
C	Polymorphism	55126	55126	1	1	none			G -> C		93	SNP (transversion)		0.925
C	Polymorphism	55319	55318	0	1	none			+C		155	Insertion		0.852
G	Polymorphism	56671	56671	1	1	none		201	A -> G	GGA -> GGG	100	SNP (transition)	None	0.43
T	Polymorphism	56674	56674	1	1	none		204	A -> T	ATA -> ATT	93	SNP (transversion)	None	0.731
AAT	Polymorphism	56675	56677	2	2	none	D -> N	205	GAC -> AAT	GAC -> AAT	93	Substitution	Substitution	0.731
A	Polymorphism	56683	56683	1	1	none		213	T -> A	ATT -> ATA	110	SNP (transversion)	None	0.445
A	Polymorphism	56707	56707	1	1	none		237	G -> A	CAG -> CAA	157	SNP (transition)	None	0.255
T	Polymorphism	56764	56764	1	1	none		294	C -> T	TTC -> TTT	218	SNP (transition)	None	0.633
T	Polymorphism	56965	56965	1	1	none		495	C -> T	AAC -> AAT	233	SNP (transition)	None	0.79
T	Polymorphism	57010	57010	1	1	none		540	C -> T	AAC -> AAT	251	SNP (transition)	None	0.936
T	Polymorphism	57061	57061	1	1	none		591	A -> T	ATA -> ATT	210	SNP (transversion)	None	0.929
C	Polymorphism	57106	57106	1	1	none		636	T -> C	AAT -> AAC	191	SNP (transition)	None	0.995
T	Polymorphism	58809	58809	1	1	none	V -> E	101	A -> T	GTA -> GAA	196	SNP (transversion)	Substitution	1
C	Polymorphism	59118	59118	1	1	none		111	T -> C	CCT -> CCC	140	SNP (transition)	None	0.257
C	Polymorphism	59178	59178	1	1	none		171	T -> C	AAT -> AAC	76	SNP (transition)	None	0.461
A	Polymorphism	59187	59187	1	1	none			G -> A		78	SNP (transition)		0.282
C	Polymorphism	59338	59338	1	1	none		1,464	T -> C	TTA -> TTG	216	SNP (transition)	None	0.741
G	Polymorphism	59581	59581	1	1	none		1,221	T -> G	GTA -> GTC	250	SNP (transversion)	None	0.764
C	Polymorphism	60403	60403	1	1	none		399	A -> C	CTT -> CTG	236	SNP (transversion)	None	0.263
A	Polymorphism	60571	60571	1	1	none		231	C -> A	GGG -> GGT	211	SNP (transversion)	None	0.555
G	Polymorphism	60938	60938	1	1	none	S -> A	97	T -> G	TCT -> GCT	255	SNP (transversion)	Substitution	0.792
T	Polymorphism	60945	60945	1	1	none	G -> V	104	G -> T	GGC -> GTC	264	SNP (transversion)	Substitution	0.659
AGCCTA	Polymorphism	61152	61151	0	1	none	Q -> QPK	311	(AGCCTA)10 -> (AGCCTA)11	CAG -> CAG,CCT,AAG	162	Insertion (tandem repeat)	Insertion	0.333
C	Polymorphism	62728	62728	1	1	none		465	T -> C	ATT -> ATC	206	SNP (transition)	None	0.282
G	Polymorphism	62730	62730	1	1	none	N -> S	467	A -> G	AAC -> AGC	205	SNP (transition)	Substitution	0.283
C	Polymorphism	62786	62786	1	1	none		523	T -> C	TTA -> CTA	253	SNP (transition)	None	0.324
C	Polymorphism	64259	64259	1	1	none		1,566	T -> C	TTA -> TTG	185	SNP (transition)	None	0.87
G	Polymorphism	64262	64262	1	1	none		1,563	A -> G	TAT -> TAC	186	SNP (transition)	None	0.876
C	Polymorphism	64757	64757	1	1	none		1,068	T -> C	AAA -> AAG	242	SNP (transition)	None	0.252
C	Polymorphism	64847	64847	1	1	none		978	T -> C	ACA -> ACG	176	SNP (transition)	None	0.608
G	Polymorphism	64874	64874	1	1	none		951	C -> G	ACG -> ACC	154	SNP (transversion)	None	0.675
T	Polymorphism	64952	64952	1	1	none		873	G -> T	ATC -> ATA	182	SNP (transversion)	None	0.56
G	Polymorphism	65075	65075	1	1	none		750	A -> G	CGT -> CGC	233	SNP (transition)	None	0.318
A	Polymorphism	65147	65147	1	1	none		678	C -> A	CTG -> CTT	204	SNP (transversion)	None	0.27
G	Polymorphism	65360	65360	1	1	none		465	A -> G	GCT -> GCC	159	SNP (transition)	None	0.717
T	Polymorphism	65529	65529	1	1	none	R -> K	296	C -> T	AGG -> AAG	81	SNP (transition)	Substitution	0.506
T	Polymorphism	65541	65541	1	1	none	S -> N	284	C -> T	AGC -> AAC	76	SNP (transition)	Substitution	0.553
T	Polymorphism	65543	65543	1	1	none		282	G -> T	ACC -> ACA	76	SNP (transversion)	None	0.553
T	Polymorphism	65546	65546	1	1	none		279	G -> T	ACC -> ACA	75	SNP (transversion)	None	0.56
T	Polymorphism	65597	65597	1	1	none		228	A -> T	CTT -> CTA	88	SNP (transversion)	None	0.625
C	Polymorphism	65600	65600	1	1	none		225	T -> C	GGA -> GGG	88	SNP (transition)	None	0.625
A	Polymorphism	65603	65603	1	1	none		222	G -> A	AAC -> AAT	88	SNP (transition)	None	0.625
C	Polymorphism	70706	70706	1	1	none		531	T -> C	AGA -> AGG	124	SNP (transition)	None	0.895
C	Polymorphism	71066	71066	1	1	none		171	A -> C	GGT -> GGG	70	SNP (transversion)	None	0.829
	Polymorphism	71272	71272	1	1	none			(C)3 -> (C)2		87	Deletion (tandem repeat)		0.575
	Polymorphism	71273	71273	1	1	none			(C)3 -> (C)2		86	Deletion (tandem repeat)		0.581
	Polymorphism	71274	71274	1	1	none			(C)3 -> (C)2		86	Deletion (tandem repeat)		0.581
	Polymorphism	71275	71275	1	1	none			-T		83	Deletion		0.602
	Polymorphism	71276	71276	1	1	none			(C)4 -> (C)3		82	Deletion (tandem repeat)		0.61
A	Polymorphism	71311	71311	1	1	none			T -> A		110	SNP (transversion)		0.709
C	Polymorphism	71320	71320	1	1	none			T -> C		113	SNP (transition)		0.973
G	Polymorphism	71731	71731	1	1	none	I -> M	399	C -> G	ATC -> ATG	227	SNP (transversion)	Substitution	0.982
G	Polymorphism	71740	71740	1	1	none		408	A -> G	ACA -> ACG	217	SNP (transition)	None	0.986
T	Polymorphism	71755	71755	1	1	none		423	C -> T	CAC -> CAT	218	SNP (transition)	None	0.986
C	Polymorphism	71791	71791	1	1	none		459	T -> C	CCT -> CCC	203	SNP (transition)	None	0.872
T	Polymorphism	71793	71793	1	1	none	A -> V	461	C -> T	GCT -> GTT	203	SNP (transition)	Substitution	0.872
T	Polymorphism	71803	71803	1	1	none		471	C -> T	AAC -> AAT	216	SNP (transition)	None	1
A	Polymorphism	71941	71941	1	1	none		609	G -> A	GTG -> GTA	248	SNP (transition)	None	0.996
C	Polymorphism	71947	71947	1	1	none		615	T -> C	TAT -> TAC	251	SNP (transition)	None	0.857
C	Polymorphism	71989	71989	1	1	none		657	A -> C	GGA -> GGC	237	SNP (transversion)	None	0.835
A	Polymorphism	72061	72061	1	1	none		729	G -> A	GCG -> GCA	247	SNP (transition)	None	0.36
G	Polymorphism	72217	72217	1	1	none		885	A -> G	AAA -> AAG	142	SNP (transition)	None	0.782
T	Polymorphism	72218	72218	1	1	none	V -> L	886	G -> T	GTA -> TTA	142	SNP (transversion)	Substitution	0.782
A	Polymorphism	72274	72274	1	1	none		942	G -> A	GAG -> GAA	119	SNP (transition)	None	0.79
C	Polymorphism	73128	73128	1	1	none		3,048	A -> C	TCT -> TCG	73	SNP (transversion)	None	0.986
T	Polymorphism	73140	73140	1	1	none		3,036	C -> T	CAG -> CAA	80	SNP (transition)	None	0.975
T	Polymorphism	73185	73185	1	1	none		2,991	C -> T	ACG -> ACA	68	SNP (transition)	None	0.632
AA	Polymorphism	73188	73189	2	1	none	Y -> F	2,987	GT -> AA	TAC -> TTT	68 -> 70	Substitution	Substitution	25.7% -> 26.5%
A	Polymorphism	73188	73188	1	1	none		2,988	G -> A	TAC -> TAT	68	SNP (transition)	None	0.647
G	Polymorphism	73200	73200	1	1	none		2,976	A -> G	ACT -> ACC	76	SNP (transition)	None	0.329
C	Polymorphism	73236	73236	1	1	none		2,940	T -> C	CAA -> CAG	79	SNP (transition)	None	0.367
G	Polymorphism	73284	73284	1	1	none		2,892	A -> G	GGT -> GGC	72	SNP (transition)	None	0.792
G	Polymorphism	73323	73323	1	1	none		2,853	A -> G	ATT -> ATC	69	SNP (transition)	None	0.739
T	Polymorphism	73329	73329	1	1	none	D -> E	2,847	A -> T	GAT -> GAA	65	SNP (transversion)	Substitution	0.277
G	Polymorphism	74557	74557	1	1	none	V -> A	1,619	A -> G	GTG -> GCG	50	SNP (transition)	Substitution	0.6
A	Polymorphism	74559	74559	1	1	none		1,617	G -> A	AAC -> AAT	50	SNP (transition)	None	0.66
TG	Polymorphism	74652	74653	2	1	none	N -> T	1,523	AT -> TG	AAT -> ACA	67	Substitution	Substitution	0.687
A	Polymorphism	74655	74655	1	1	none		1,521	C -> A	ACG -> ACT	66	SNP (transversion)	None	0.833
A	Polymorphism	74709	74709	1	1	none		1,467	G -> A	AAC -> AAT	71	SNP (transition)	None	0.986
C	Polymorphism	74712	74712	1	1	none		1,464	A -> C	TCT -> TCG	71	SNP (transversion)	None	0.887
A	Polymorphism	76177	76177	1	1	none			T -> A		55	SNP (transversion)		0.618
C	Polymorphism	76185	76185	1	1	none			G -> C		54	SNP (transversion)		0.741
T	Polymorphism	76449	76449	1	1	none		81	C -> T	TAC -> TAT	77	SNP (transition)	None	0.442
A	Polymorphism	76839	76839	1	1	none	S -> R	471	C -> A	AGC -> AGA	138	SNP (transversion)	Substitution	0.819
C	Polymorphism	76949	76949	1	1	none		222	T -> C	TAA -> TAG	223	SNP (transition)	None	0.637
A	Polymorphism	77024	77024	1	1	none		147	G -> A	CTC -> CTT	208	SNP (transition)	None	0.668
T	Polymorphism	77039	77039	1	1	none		132	C -> T	GAG -> GAA	207	SNP (transition)	None	0.773
A	Polymorphism	77055	77055	1	1	none	S -> L	116	G -> A	TCA -> TTA	204	SNP (transition)	Substitution	0.691
C	Polymorphism	77281	77281	1	1	none		204	T -> C	CCA -> CCG	211	SNP (transition)	None	0.986
C	Polymorphism	77284	77284	1	1	none		201	A -> C	CCT -> CCG	211	SNP (transversion)	None	0.981
G	Polymorphism	77407	77407	1	1	none		78	A -> G	TGT -> TGC	199	SNP (transition)	None	0.638
G	Polymorphism	77446	77446	1	1	none		39	T -> G	ACA -> ACC	216	SNP (transversion)	None	0.264
T	Polymorphism	77491	77491	1	1	none			G -> T		216	SNP (transversion)		0.644
G	Polymorphism	77617	77617	1	1	none		1,461	A -> G	GAT -> GAC	173	SNP (transition)	None	0.676
G	Polymorphism	77632	77632	1	1	none		1,446	C -> G	ACG -> ACC	176	SNP (transversion)	None	0.659
A	Polymorphism	77641	77641	1	1	none		1,437	G -> A	AAC -> AAT	185	SNP (transition)	None	0.67
AT	Polymorphism	77650	77651	2	1	none	T -> N	1,427	GG -> AT	ACC -> AAT	183 -> 185	Substitution	Substitution	62.7% -> 63.4%
TGC	Polymorphism	77765	77764	0	1	none	Q -> QQ	1,314	+TGC	CAA -> CAG,CAA	155	Insertion	Insertion	0.458
G	Polymorphism	77799	77799	1	1	none		1,279	A -> G	TTA -> CTA	139	SNP (transition)	None	0.532
A	Polymorphism	77800	77800	1	1	none		1,278	T -> A	ACA -> ACT	138	SNP (transversion)	None	0.536
A	Polymorphism	77815	77815	1	1	none		1,263	G -> A	AGC -> AGT	155	SNP (transition)	None	0.561
G	Polymorphism	77836	77836	1	1	none		1,242	A -> G	GGT -> GGC	160	SNP (transition)	None	0.569
A	Polymorphism	77865	77865	1	1	none		1,213	G -> A	CTA -> TTA	181	SNP (transition)	None	0.685
G	Polymorphism	77986	77986	1	1	none		1,092	A -> G	CCT -> CCC	215	SNP (transition)	None	0.586
G	Polymorphism	77989	77989	1	1	none		1,089	A -> G	AAT -> AAC	212	SNP (transition)	None	0.627
C	Polymorphism	78196	78196	1	1	none		882	A -> C	GGT -> GGG	245	SNP (transversion)	None	0.951
G	Polymorphism	78256	78256	1	1	none		822	A -> G	TTT -> TTC	227	SNP (transition)	None	0.841
C	Polymorphism	78265	78265	1	1	none		813	T -> C	TTA -> TTG	224	SNP (transition)	None	0.844
T	Polymorphism	78274	78274	1	1	none		804	C -> T	CAG -> CAA	220	SNP (transition)	None	0.814
T	Polymorphism	78496	78496	1	1	none		582	G -> T	GGC -> GGA	84	SNP (transversion)	None	0.595
T	Polymorphism	78502	78502	1	1	none		576	G -> T	GGC -> GGA	78	SNP (transversion)	None	0.603
G	Polymorphism	78514	78514	1	1	none		564	A -> G	GAT -> GAC	77	SNP (transition)	None	0.662
GC	Polymorphism	78550	78551	2	1	none	A -> G	527	AG -> GC	GCT -> GGC	61 -> 62	Substitution	Substitution	48.4% -> 49.2%
TT	Polymorphism	78553	78554	2	1	none	G -> E	524	CC -> TT	GGG -> GAA	65	Substitution	Substitution	0.538
C	Polymorphism	78892	78892	1	1	none		186	A -> C	TCT -> TCG	267	SNP (transversion)	None	0.955
G	Polymorphism	78922	78922	1	1	none		156	A -> G	AAT -> AAC	273	SNP (transition)	None	0.81
G	Polymorphism	79233	79233	1	1	none		732	A -> G	CCT -> CCC	126	SNP (transition)	None	1
G	Polymorphism	79236	79236	1	1	none		729	A -> G	CAT -> CAC	126	SNP (transition)	None	1
T	Polymorphism	79251	79251	1	1	none		714	C -> T	TTG -> TTA	127	SNP (transition)	None	0.976
T	Polymorphism	79335	79335	1	1	none		630	A -> T	ATT -> ATA	67	SNP (transversion)	None	0.881
CAT	Polymorphism	79929	79931	2	2	none	L -> M	34	TAG -> CAT	CTA -> ATG	173	Substitution	Substitution	0.931
C	Polymorphism	80152	80152	1	1	none		117	A -> C	GCA -> GCC	188	SNP (transversion)	None	0.718
G	Polymorphism	80158	80158	1	1	none		123	A -> G	GAA -> GAG	191	SNP (transition)	None	0.712
G	Polymorphism	80161	80161	1	1	none		126	A -> G	GAA -> GAG	196	SNP (transition)	None	0.556
A	Polymorphism	80182	80182	1	1	none		147	T -> A	CCT -> CCA	215	SNP (transversion)	None	0.721
T	Polymorphism	80338	80338	1	1	none		303	C -> T	TAC -> TAT	230	SNP (transition)	None	0.322
G	Polymorphism	80350	80350	1	1	none		315	A -> G	GGA -> GGG	236	SNP (transition)	None	0.441
A	Polymorphism	80353	80353	1	1	none		318	C -> A	ACC -> ACA	241	SNP (transversion)	None	0.353
T	Polymorphism	80374	80374	1	1	none		339	C -> T	GAC -> GAT	235	SNP (transition)	None	0.311
T	Polymorphism	80404	80404	1	1	none		369	C -> T	GAC -> GAT	184	SNP (transition)	None	0.538
A	Polymorphism	80410	80410	1	1	none		375	G -> A	CTG -> CTA	182	SNP (transition)	None	0.527
T	Polymorphism	80488	80488	1	1	none		453	G -> T	ACG -> ACT	254	SNP (transversion)	None	0.665
T	Polymorphism	80494	80494	1	1	none		459	C -> T	AAC -> AAT	250	SNP (transition)	None	0.672
T	Polymorphism	80515	80515	1	1	none		480	C -> T	ATC -> ATT	283	SNP (transition)	None	0.668
A	Polymorphism	80536	80536	1	1	none		501	G -> A	AGG -> AGA	283	SNP (transition)	None	0.618
T	Polymorphism	80548	80548	1	1	none		513	C -> T	AGC -> AGT	280	SNP (transition)	None	0.293
G	Polymorphism	80566	80566	1	1	none	D -> E	531	C -> G	GAC -> GAG	277	SNP (transversion)	Substitution	0.505
G	Polymorphism	80716	80716	1	1	none		681	A -> G	GAA -> GAG	263	SNP (transition)	None	0.274
ACT	Polymorphism	80729	80731	2	2	none	S -> T	694	TCC -> ACT	TCC -> ACT	245 -> 246	Substitution	Substitution	40.7% -> 40.8%
T	Polymorphism	80806	80806	1	1	none		771	A -> T	TCA -> TCT	201	SNP (transversion)	None	0.343
C	Polymorphism	80809	80809	1	1	none		774	T -> C	AAT -> AAC	202	SNP (transition)	None	0.342
C	Polymorphism	80812	80812	1	1	none	E -> D	777	G -> C	GAG -> GAC	202	SNP (transversion)	Substitution	0.342
C	Polymorphism	80839	80839	1	1	none		804	A -> C	ATA -> ATC	200	SNP (transversion)	None	0.53
C	Polymorphism	80848	80848	1	1	none		813	T -> C	ATT -> ATC	203	SNP (transition)	None	0.527
T	Polymorphism	80887	80887	1	1	none		852	C -> T	AGC -> AGT	236	SNP (transition)	None	0.479
A	Polymorphism	81023	81023	1	1	none		60	T -> A	ACT -> ACA	157	SNP (transversion)	None	0.497
G	Polymorphism	81059	81059	1	1	none		96	A -> G	GCA -> GCG	119	SNP (transition)	None	0.395
C	Polymorphism	81076	81076	1	1	none	M -> T	113	T -> C	ATG -> ACG	111	SNP (transition)	Substitution	0.324
G	Polymorphism	81145	81145	1	1	none	T -> S	182	C -> G	ACC -> AGC	141	SNP (transversion)	Substitution	0.426
A	Polymorphism	81151	81151	1	1	none	R -> K	188	G -> A	AGA -> AAA	139	SNP (transition)	Substitution	0.54
T	Polymorphism	81161	81161	1	1	none		198	C -> T	TGC -> TGT	163	SNP (transition)	None	0.27
A	Polymorphism	81227	81227	1	1	none		264	T -> A	CTT -> CTA	242	SNP (transversion)	None	0.417
C	Polymorphism	81233	81233	1	1	none		270	T -> C	TAT -> TAC	263	SNP (transition)	None	0.3
A	Polymorphism	81362	81362	1	1	none		399	T -> A	CTT -> CTA	273	SNP (transversion)	None	0.894
G	Polymorphism	81578	81578	1	1	none		615	A -> G	GAA -> GAG	322	SNP (transition)	None	0.258
A	Polymorphism	82088	82088	1	1	none	A -> T	121	G -> A	GCG -> ACG	60	SNP (transition)	Substitution	0.333
T	Polymorphism	82108	82108	1	1	none		141	G -> T	CCG -> CCT	56	SNP (transversion)	None	0.25
A	Polymorphism	82351	82351	1	1	none	D -> E	384	T -> A	GAT -> GAA	183	SNP (transversion)	Substitution	0.721
C	Polymorphism	82354	82354	1	1	none		387	A -> C	ATA -> ATC	180	SNP (transversion)	None	0.45
T	Polymorphism	82354	82354	1	1	none		387	A -> T	ATA -> ATT	180	SNP (transversion)	None	0.289
C	Polymorphism	82481	82481	1	1	none		514	A -> C	AGA -> CGA	248	SNP (transversion)	None	0.71
G	Polymorphism	82495	82495	1	1	none		528	A -> G	CAA -> CAG	237	SNP (transition)	None	0.565
T	Polymorphism	82724	82724	1	1	none	M -> L	757	A -> T	ATG -> TTG	280	SNP (transversion)	Substitution	0.754
G	Polymorphism	82762	82762	1	1	none		795	A -> G	GAA -> GAG	239	SNP (transition)	None	0.464
A	Polymorphism	82770	82770	1	1	none	R -> K	803	G -> A	AGG -> AAG	242	SNP (transition)	Substitution	0.455
G	Polymorphism	82798	82798	1	1	none		831	T -> G	TCT -> TCG	209	SNP (transversion)	None	0.273
T	Polymorphism	83051	83051	1	1	none			C -> T		52	SNP (transition)		0.308
T	Polymorphism	83381	83381	1	1	none			C -> T		52	SNP (transition)		0.462
C	Polymorphism	83645	83645	1	1	none			T -> C		70	SNP (transition)		0.371
C	Polymorphism	84097	84097	1	1	none			T -> C		225	SNP (transition)		0.298
T	Polymorphism	84448	84448	1	1	none			C -> T		176	SNP (transition)		0.58
A	Polymorphism	84586	84586	1	1	none			G -> A		70	SNP (transition)		0.343
C	Polymorphism	84596	84596	1	1	none			T -> C		68	SNP (transition)		0.382
T	Polymorphism	84610	84610	1	1	none			A -> T		68	SNP (transversion)		0.515
A	Polymorphism	84681	84681	1	1	none			G -> A		128	SNP (transition)		0.813
G	Polymorphism	84877	84877	1	1	none		588	A -> G	TCT -> TCC	202	SNP (transition)	None	0.639
C	Polymorphism	84882	84882	1	1	none	I -> V	583	T -> C	ATA -> GTA	204	SNP (transition)	Substitution	0.578
C	Polymorphism	85061	85061	1	1	none	E -> G	404	T -> C	GAG -> GGG	286	SNP (transition)	Substitution	0.878
G	Polymorphism	85252	85252	1	1	none		213	A -> G	GGT -> GGC	263	SNP (transition)	None	0.901
T	Polymorphism	85303	85303	1	1	none		162	C -> T	AAG -> AAA	275	SNP (transition)	None	0.676
G	Polymorphism	85941	85941	1	1	none		375	T -> G	GGT -> GGG	64	SNP (transversion)	None	0.719
C	Polymorphism	85965	85965	1	1	none		399	G -> C	ACG -> ACC	92	SNP (transversion)	None	0.717
A	Polymorphism	86166	86166	1	1	none		600	C -> A	CCC -> CCA	257	SNP (transversion)	None	0.268
C	Polymorphism	86211	86211	1	1	none		645	T -> C	TGT -> TGC	259	SNP (transition)	None	0.517
G	Polymorphism	86238	86238	1	1	none		672	T -> G	ACT -> ACG	270	SNP (transversion)	None	0.319
C	Polymorphism	86322	86322	1	1	none		756	T -> C	CCT -> CCC	306	SNP (transition)	None	0.899
A	Polymorphism	86331	86331	1	1	none		765	G -> A	GTG -> GTA	292	SNP (transition)	None	0.873
C	Polymorphism	86334	86334	1	1	none		768	T -> C	ATT -> ATC	291	SNP (transition)	None	0.873
G	Polymorphism	87156	87156	1	1	none		1,590	C -> G	ACC -> ACG	249	SNP (transversion)	None	0.735
G	Polymorphism	87288	87288	1	1	none		1,722	T -> G	GGT -> GGG	297	SNP (transversion)	None	0.586
C	Polymorphism	87367	87367	1	1	none		1,801	T -> C	TTG -> CTG	304	SNP (transition)	None	0.25
T	Polymorphism	87738	87738	1	1	none		2,172	A -> T	ATA -> ATT	282	SNP (transversion)	None	0.262
G	Polymorphism	88080	88080	1	1	none		2,514	A -> G	CAA -> CAG	261	SNP (transition)	None	0.287
G	Polymorphism	88083	88083	1	1	none		2,517	A -> G	TCA -> TCG	261	SNP (transition)	None	0.356
G	Polymorphism	88158	88158	1	1	none		2,592	A -> G	ACA -> ACG	286	SNP (transition)	None	0.93
A	Polymorphism	88164	88164	1	1	none		2,598	G -> A	GAG -> GAA	284	SNP (transition)	None	0.937
T	Polymorphism	88185	88185	1	1	none		2,619	G -> T	CCG -> CCT	337	SNP (transversion)	None	0.522
G	Polymorphism	88209	88209	1	1	none		2,643	A -> G	CCA -> CCG	339	SNP (transition)	None	0.478
C	Polymorphism	88212	88212	1	1	none		2,646	T -> C	TAT -> TAC	334	SNP (transition)	None	0.614
G	Polymorphism	88263	88263	1	1	none		2,697	T -> G	GTT -> GTG	295	SNP (transversion)	None	0.424
T	Polymorphism	88527	88527	1	1	none		2,961	C -> T	TTC -> TTT	310	SNP (transition)	None	0.732
T	Polymorphism	88692	88692	1	1	none		3,126	G -> T	ACG -> ACT	300	SNP (transversion)	None	0.637
A	Polymorphism	88857	88857	1	1	none		3,291	G -> A	GAG -> GAA	265	SNP (transition)	None	0.77
CTT	Polymorphism	89047	89049	2	2	none		3,481	TTA -> CTT	TTA -> CTT	162 -> 163	Substitution	None	89.0% -> 89.5%
T	Polymorphism	89052	89052	1	1	none		3,486	A -> T	GTA -> GTT	167	SNP (transversion)	None	0.719
G	Polymorphism	89202	89202	1	1	none		3,636	A -> G	AAA -> AAG	200	SNP (transition)	None	0.77
G	Polymorphism	89431	89431	1	1	none	S -> A	3,865	T -> G	TCC -> GCC	71	SNP (transversion)	Substitution	0.493
GG	Polymorphism	89564	89565	2	1	none	D -> G	3,998	AC -> GG	GAC -> GGG	137	Substitution	Substitution	0.978
CTA	Polymorphism	89566	89568	2	2	none	I -> L	4,000	ATC -> CTA	ATC -> CTA	137	Substitution	Substitution	0.978
A	Polymorphism	89814	89814	1	1	none		4,248	G -> A	AGG -> AGA	252	SNP (transition)	None	0.75
A	Polymorphism	89817	89817	1	1	none		4,251	G -> A	GCG -> GCA	257	SNP (transition)	None	0.86
A	Polymorphism	89832	89832	1	1	none		4,266	G -> A	TTG -> TTA	263	SNP (transition)	None	0.696
A	Polymorphism	89835	89835	1	1	none		4,269	T -> A	CGT -> CGA	256	SNP (transversion)	None	0.805
T	Polymorphism	89970	89970	1	1	none		4,404	C -> T	ACC -> ACT	227	SNP (transition)	None	0.278
G	Polymorphism	90012	90012	1	1	none		4,446	T -> G	ACT -> ACG	221	SNP (transversion)	None	0.317
C	Polymorphism	90028	90028	1	1	none		4,462	A -> C	AGG -> CGG	221	SNP (transversion)	None	0.43
G	Polymorphism	90051	90051	1	1	none		4,485	C -> G	CTC -> CTG	213	SNP (transversion)	None	0.254
A	Polymorphism	90376	90376	1	1	none		171	G -> A	AGG -> AGA	53	SNP (transition)	None	0.453
T	Polymorphism	90378	90378	1	1	none	T -> I	173	C -> T	ACA -> ATA	53	SNP (transition)	Substitution	0.453
G	Polymorphism	90380	90380	1	1	none	P -> A	175	C -> G	CCA -> GCA	53	SNP (transversion)	Substitution	0.453
T	Polymorphism	90382	90382	1	1	none		177	A -> T	CCA -> CCT	53	SNP (transversion)	None	0.396
A	Polymorphism	90383	90383	1	1	none	V -> I	178	G -> A	GTA -> ATA	54	SNP (transition)	Substitution	0.444
T	Polymorphism	90625	90625	1	1	none		84	A -> T	ATA -> ATT	50	SNP (transversion)	None	0.8
AA	Polymorphism	90626	90627	2	1	none	G -> K	85	GG -> AA	GGA -> AAA	50	Substitution	Substitution	0.8
ATT	Polymorphism	90632	90634	2	2	none	L -> I	91	TTA -> ATT	TTA -> ATT	50	Substitution	Substitution	80.0% -> 82.0%
G	Polymorphism	90640	90640	1	1	none		99	A -> G	AAA -> AAG	51	SNP (transition)	None	0.784
A	Polymorphism	92533	92532	0	1	none			+A		65	Insertion		0.323
A	Polymorphism	92533	92532	0	1	none			+A		65	Insertion		0.323
C	Polymorphism	92533	92533	1	1	none			T -> C		65	SNP (transition)		0.323
G	Polymorphism	92672	92672	1	1	none		123	A -> G	GGA -> GGG	123	SNP (transition)	None	0.252
T	Polymorphism	92753	92753	1	1	none		204	C -> T	TAC -> TAT	164	SNP (transition)	None	0.274
T	Polymorphism	92828	92828	1	1	none		279	C -> T	GAC -> GAT	109	SNP (transition)	None	0.284
C	Polymorphism	92885	92885	1	1	none		336	T -> C	GGT -> GGC	79	SNP (transition)	None	0.266
A	Polymorphism	92954	92954	1	1	none		405	C -> A	GCC -> GCA	200	SNP (transversion)	None	0.63
G	Polymorphism	92957	92957	1	1	none		408	T -> G	TCT -> TCG	201	SNP (transversion)	None	0.622
G	Polymorphism	92987	92987	1	1	none		438	T -> G	CTT -> CTG	241	SNP (transversion)	None	0.859
G	Polymorphism	93050	93050	1	1	none		501	A -> G	AAA -> AAG	236	SNP (transition)	None	0.326
T	Polymorphism	93068	93068	1	1	none		519	C -> T	GGC -> GGT	218	SNP (transition)	None	0.61
T	Polymorphism	93083	93083	1	1	none		534	A -> T	CGA -> CGT	198	SNP (transversion)	None	1
T	Polymorphism	93203	93203	1	1	none		654	C -> T	TGC -> TGT	289	SNP (transition)	None	0.273
G	Polymorphism	93281	93281	1	1	none		732	T -> G	GCT -> GCG	296	SNP (transversion)	None	0.986
C	Polymorphism	93464	93464	1	1	none	E -> D	915	A -> C	GAA -> GAC	208	SNP (transversion)	Substitution	0.654
T	Polymorphism	93522	93522	1	1	none		973	C -> T	CTA -> TTA	215	SNP (transition)	None	0.805
G	Polymorphism	93566	93566	1	1	none		1,017	C -> G	GGC -> GGG	218	SNP (transversion)	None	0.968
C	Polymorphism	93587	93587	1	1	none		1,038	T -> C	GCT -> GCC	228	SNP (transition)	None	0.978
A	Polymorphism	94133	94133	1	1	none		285	G -> A	AAC -> AAT	276	SNP (transition)	None	0.801
G	Polymorphism	94196	94196	1	1	none		222	A -> G	TGT -> TGC	206	SNP (transition)	None	0.835
G	Polymorphism	95548	95548	1	1	none		714	A -> G	TAT -> TAC	197	SNP (transition)	None	0.629
CG	Polymorphism	95704	95705	2	1	none	G -> A	557	AC -> CG	GGT -> GCG	197 -> 198	Substitution	Substitution	81.8% -> 82.2%
T	Polymorphism	95839	95839	1	1	none		423	A -> T	CTT -> CTA	192	SNP (transversion)	None	1
G	Polymorphism	95872	95872	1	1	none		390	A -> G	TTT -> TTC	194	SNP (transition)	None	0.557
G	Polymorphism	95908	95908	1	1	none	R -> S	354	T -> G	AGA -> AGC	174	SNP (transversion)	Substitution	0.764
C	Polymorphism	96061	96061	1	1	none	D -> E	201	A -> C	GAT -> GAG	152	SNP (transversion)	Substitution	0.875
G	Polymorphism	96070	96070	1	1	none		192	T -> G	ATA -> ATC	153	SNP (transversion)	None	0.837
	Polymorphism	96191	96192	2	1	none		70	-AT		102 -> 112	Deletion	Frame Shift	80.4% -> 88.2%
	Polymorphism	96193	96193	1	1	none		69	-T		101	Deletion	Frame Shift	0.881
G	Polymorphism	96322	96322	1	1	none		1,047	T -> G	GGA -> GGC	60	SNP (transversion)	None	0.467
A	Polymorphism	96544	96544	1	1	none		825	G -> A	ACC -> ACT	195	SNP (transition)	None	0.979
C	Polymorphism	97424	97424	1	1	none			A -> C		241	SNP (transversion)		0.768
A	Polymorphism	97481	97481	1	1	none			C -> A		223	SNP (transversion)		0.552
T	Polymorphism	97491	97490	0	1	none			(T)4 -> (T)5		219	Insertion (tandem repeat)		0.525
C	Polymorphism	97870	97870	1	1	none			T -> C		196	SNP (transition)		1
C	Polymorphism	98658	98657	0	1	none			+C		64	Insertion		0.875
A	Polymorphism	98658	98657	0	1	none			+A		64	Insertion		0.875
A	Polymorphism	98658	98657	0	1	none			+A		64	Insertion		0.875
T	Polymorphism	98658	98657	0	1	none			+T		64	Insertion		0.875
G	Polymorphism	98658	98657	0	1	none			(G)2 -> (G)3		64	Insertion (tandem repeat)		0.875
G	Polymorphism	98658	98657	0	1	none			(G)2 -> (G)3		64	Insertion (tandem repeat)		0.875
G	Polymorphism	98850	98850	1	1	none		96	A -> G	TCA -> TCG	206	SNP (transition)	None	0.301
C	Polymorphism	99039	99039	1	1	none		285	T -> C	TAT -> TAC	253	SNP (transition)	None	0.877
T	Polymorphism	99276	99276	1	1	none	Q -> H	522	G -> T	CAG -> CAT	173	SNP (transversion)	Substitution	0.827
C	Polymorphism	99381	99381	1	1	none		627	T -> C	AAT -> AAC	164	SNP (transition)	None	0.902
TTGCCG	Polymorphism	99822	99821	0	1	none	S -> TAS	779	+TTGCCG	AGC -> ACG,GCA,AGC	115	Insertion	Insertion	0.635
G	Polymorphism	99900	99900	1	1	none		700	A -> G	TTA -> CTA	160	SNP (transition)	None	0.913
A	Polymorphism	100123	100123	1	1	none		477	C -> A	GCG -> GCT	200	SNP (transversion)	None	0.97
C	Polymorphism	100144	100144	1	1	none		456	T -> C	GCA -> GCG	237	SNP (transition)	None	0.3
A	Polymorphism	100261	100261	1	1	none		339	G -> A	CTC -> CTT	248	SNP (transition)	None	0.694
C	Polymorphism	100309	100309	1	1	none		291	T -> C	TTA -> TTG	224	SNP (transition)	None	0.571
T	Polymorphism	100378	100378	1	1	none		222	G -> T	GTC -> GTA	258	SNP (transversion)	None	0.798
A	Polymorphism	100525	100525	1	1	none		75	G -> A	GCC -> GCT	187	SNP (transition)	None	0.684
G	Polymorphism	100531	100531	1	1	none		69	A -> G	GCT -> GCC	169	SNP (transition)	None	0.994
G	Polymorphism	100534	100534	1	1	none		66	A -> G	AAT -> AAC	169	SNP (transition)	None	0.982
G	Polymorphism	100862	100862	1	1	none	I -> V	157	A -> G	ATT -> GTT	218	SNP (transition)	Substitution	0.734
A	Polymorphism	101071	101071	1	1	none		366	T -> A	ACT -> ACA	215	SNP (transversion)	None	0.967
G	Polymorphism	101362	101362	1	1	none		657	A -> G	ACA -> ACG	245	SNP (transition)	None	0.29
C	Polymorphism	101797	101797	1	1	none		1,092	T -> C	AAT -> AAC	277	SNP (transition)	None	0.949
C	Polymorphism	101944	101944	1	1	none		1,239	T -> C	GGT -> GGC	290	SNP (transition)	None	0.738
T	Polymorphism	101977	101977	1	1	none		1,272	C -> T	TCC -> TCT	252	SNP (transition)	None	0.698
G	Polymorphism	101980	101980	1	1	none		1,275	A -> G	GGA -> GGG	253	SNP (transition)	None	0.708
A	Polymorphism	102133	102133	1	1	none		1,428	T -> A	GGT -> GGA	258	SNP (transversion)	None	0.973
G	Polymorphism	102238	102238	1	1	none		1,533	A -> G	ACA -> ACG	213	SNP (transition)	None	0.695
G	Polymorphism	102262	102262	1	1	none		1,557	A -> G	CAA -> CAG	225	SNP (transition)	None	0.271
C	Polymorphism	102457	102457	1	1	none	K -> N	1,752	A -> C	AAA -> AAC	279	SNP (transversion)	Substitution	0.29
T	Polymorphism	102474	102474	1	1	none	T -> I	1,769	C -> T	ACA -> ATA	277	SNP (transition)	Substitution	0.574
T	Polymorphism	102607	102607	1	1	none		1,902	C -> T	GGC -> GGT	275	SNP (transition)	None	0.265
G	Polymorphism	102611	102611	1	1	none	S -> G	1,906	A -> G	AGT -> GGT	280	SNP (transition)	Substitution	0.261
G	Polymorphism	102640	102640	1	1	none		1,935	A -> G	GTA -> GTG	290	SNP (transition)	None	0.259
C	Polymorphism	102717	102717	1	1	none	E -> A	2,012	A -> C	GAG -> GCG	293	SNP (transversion)	Substitution	0.635
C	Polymorphism	102766	102766	1	1	none		2,061	A -> C	ACA -> ACC	244	SNP (transversion)	None	0.275
T	Polymorphism	103291	103291	1	1	none		2,586	C -> T	ACC -> ACT	222	SNP (transition)	None	0.946
T	Polymorphism	103534	103534	1	1	none		2,829	C -> T	TTC -> TTT	204	SNP (transition)	None	0.799
GT	Polymorphism	103872	103873	2	1	none	I -> S	3,167	TA -> GT	ATA -> AGT	74 -> 80	Substitution	Substitution	35.0% -> 37.8%
T	Polymorphism	103879	103879	1	1	none		3,174	C -> T	AAC -> AAT	74	SNP (transition)	None	0.378
T	Polymorphism	103939	103939	1	1	none		3,234	C -> T	GGC -> GGT	127	SNP (transition)	None	0.402
G	Polymorphism	104056	104056	1	1	none		3,351	A -> G	ACA -> ACG	263	SNP (transition)	None	0.304
T	Polymorphism	104182	104182	1	1	none		3,477	G -> T	ACG -> ACT	209	SNP (transversion)	None	0.751
C	Polymorphism	104197	104197	1	1	none		3,492	T -> C	ACT -> ACC	200	SNP (transition)	None	0.515
A	Polymorphism	104200	104200	1	1	none		3,495	G -> A	GAG -> GAA	205	SNP (transition)	None	0.507
T	Polymorphism	104203	104203	1	1	none		3,498	C -> T	AAC -> AAT	207	SNP (transition)	None	0.502
T	Polymorphism	104236	104236	1	1	none		3,531	C -> T	AAC -> AAT	229	SNP (transition)	None	0.755
G	Polymorphism	104254	104254	1	1	none		3,549	A -> G	TTA -> TTG	256	SNP (transition)	None	0.543
C	Polymorphism	104752	104752	1	1	none		4,047	T -> C	AAT -> AAC	52	SNP (transition)	None	0.481
T	Polymorphism	104777	104777	1	1	none		4,072	C -> T	CTA -> TTA	64	SNP (transition)	None	0.531
T	Polymorphism	104785	104785	1	1	none		4,080	A -> T	TCA -> TCT	65	SNP (transversion)	None	0.538
T	Polymorphism	104975	104975	1	1	none		4,270	C -> T	CTA -> TTA	57	SNP (transition)	None	0.474
C	Polymorphism	105874	105874	1	1	none		5,169	T -> C	AAT -> AAC	60	SNP (transition)	None	0.967
C	Polymorphism	107395	107395	1	1	none		6,690	T -> C	AAT -> AAC	139	SNP (transition)	None	0.978
C	Polymorphism	108064	108064	1	1	none		7,359	T -> C	AAT -> AAC	50	SNP (transition)	None	0.4
T	Polymorphism	109129	109129	1	1	none		8,424	C -> T	AAC -> AAT	59	SNP (transition)	None	0.288
T	Polymorphism	109195	109195	1	1	none		8,490	C -> T	AAC -> AAT	150	SNP (transition)	None	0.76
C	Polymorphism	109204	109204	1	1	none		8,499	T -> C	AAT -> AAC	155	SNP (transition)	None	0.794
A	Polymorphism	109207	109207	1	1	none		8,502	G -> A	AAG -> AAA	156	SNP (transition)	None	0.788
G	Polymorphism	109390	109390	1	1	none	N -> K	8,685	T -> G	AAT -> AAG	243	SNP (transversion)	Substitution	0.251
C	Polymorphism	109534	109534	1	1	none		8,829	A -> C	ACA -> ACC	226	SNP (transversion)	None	0.996
G	Polymorphism	109864	109864	1	1	none		9,159	A -> G	AAA -> AAG	285	SNP (transition)	None	0.849
A	Polymorphism	109873	109873	1	1	none		9,168	C -> A	GGC -> GGA	289	SNP (transversion)	None	0.571
A	Polymorphism	109960	109960	1	1	none		9,255	T -> A	ACT -> ACA	271	SNP (transversion)	None	0.838
C	Polymorphism	110002	110002	1	1	none		9,297	T -> C	GAT -> GAC	275	SNP (transition)	None	0.251
C	Polymorphism	110074	110074	1	1	none		9,369	T -> C	CAT -> CAC	266	SNP (transition)	None	0.921
A	Polymorphism	110106	110106	1	1	none	S -> N	9,401	G -> A	AGC -> AAC	280	SNP (transition)	Substitution	0.807
T	Polymorphism	110503	110503	1	1	none		9,798	C -> T	GGC -> GGT	273	SNP (transition)	None	0.308
C	Polymorphism	110533	110533	1	1	none		9,828	T -> C	AGT -> AGC	254	SNP (transition)	None	0.303
C	Polymorphism	110584	110584	1	1	none		9,879	T -> C	CAT -> CAC	244	SNP (transition)	None	0.602
T	Polymorphism	110695	110695	1	1	none		9,990	G -> T	GCG -> GCT	242	SNP (transversion)	None	0.293
C	Polymorphism	110704	110704	1	1	none		9,999	T -> C	CAT -> CAC	248	SNP (transition)	None	0.516
AGC	Polymorphism	110744	110746	3	1	none	E -> S	10,039	GAG -> AGC	GAG -> AGC	274 -> 275	Substitution	Substitution	0.255
C	Polymorphism	110764	110764	1	1	none		10,059	A -> C	CTA -> CTC	311	SNP (transversion)	None	0.344
G	Polymorphism	110842	110842	1	1	none		10,137	T -> G	CCT -> CCG	337	SNP (transversion)	None	0.706
C	Polymorphism	111298	111298	1	1	none		10,593	G -> C	GCG -> GCC	298	SNP (transversion)	None	0.255
T	Polymorphism	111338	111338	1	1	none		10,633	C -> T	CTA -> TTA	296	SNP (transition)	None	0.564
G	Polymorphism	111459	111459	1	1	none	T -> S	10,754	C -> G	ACC -> AGC	300	SNP (transversion)	Substitution	0.287
T	Polymorphism	111901	111901	1	1	none		11,196	A -> T	CCA -> CCT	189	SNP (transversion)	None	0.714
A	Polymorphism	111916	111916	1	1	none		11,211	G -> A	GTG -> GTA	184	SNP (transition)	None	0.815
A	Polymorphism	111979	111979	1	1	none		11,274	G -> A	AAG -> AAA	116	SNP (transition)	None	0.31
G	Polymorphism	112066	112066	1	1	none		11,361	A -> G	TCA -> TCG	126	SNP (transition)	None	0.516
G	Polymorphism	112069	112069	1	1	none	H -> Q	11,364	C -> G	CAC -> CAG	127	SNP (transversion)	Substitution	0.504
	Polymorphism	112113	112113	1	1	none			(G)6 -> (G)5		157	Deletion (tandem repeat)		0.669
	Polymorphism	112114	112114	1	1	none			(G)6 -> (G)5		154	Deletion (tandem repeat)		0.682
A	Polymorphism	112119	112119	1	1	none			T -> A		150	SNP (transversion)		0.693
C	Polymorphism	112378	112378	1	1	none		204	T -> C	AGT -> AGC	282	SNP (transition)	None	0.262
C	Polymorphism	112591	112591	1	1	none		417	G -> C	CTG -> CTC	234	SNP (transversion)	None	0.581
A	Polymorphism	112675	112675	1	1	none		501	G -> A	CTG -> CTA	254	SNP (transition)	None	0.492
T	Polymorphism	112785	112785	1	1	none			A -> T		57	SNP (transversion)		0.982
A	Polymorphism	112790	112790	1	1	none			G -> A		59	SNP (transition)		0.831
C	Polymorphism	112972	112972	1	1	none	T -> A	3,541	T -> C	ACT -> GCT	179	SNP (transition)	Substitution	1
G	Polymorphism	113058	113058	1	1	none	G -> A	3,455	C -> G	GGT -> GCT	210	SNP (transversion)	Substitution	0.543
A	Polymorphism	113078	113078	1	1	none		3,435	G -> A	GCC -> GCT	236	SNP (transition)	None	0.733
T	Polymorphism	113108	113108	1	1	none		3,405	G -> T	CGC -> CGA	230	SNP (transversion)	None	0.704
A	Polymorphism	113159	113159	1	1	none		3,354	T -> A	ACA -> ACT	240	SNP (transversion)	None	0.7
A	Polymorphism	113225	113225	1	1	none		3,288	G -> A	AAC -> AAT	207	SNP (transition)	None	0.725
C	Polymorphism	113233	113233	1	1	none	N -> D	3,280	T -> C	AAC -> GAC	212	SNP (transition)	Substitution	0.741
T	Polymorphism	113259	113259	1	1	none	V -> E	3,254	A -> T	GTA -> GAA	223	SNP (transversion)	Substitution	0.283
C	Polymorphism	113362	113362	1	1	none	I -> V	3,151	T -> C	ATT -> GTT	309	SNP (transition)	Substitution	0.256
C	Polymorphism	113729	113729	1	1	none		2,784	A -> C	GGT -> GGG	229	SNP (transversion)	None	0.983
G	Polymorphism	114047	114047	1	1	none		2,466	A -> G	TGT -> TGC	248	SNP (transition)	None	0.815
G	Polymorphism	114053	114053	1	1	none		2,460	A -> G	GGT -> GGC	247	SNP (transition)	None	0.818
A	Polymorphism	114421	114421	1	1	none		2,092	G -> A	CTA -> TTA	237	SNP (transition)	None	0.793
C	Polymorphism	114547	114547	1	1	none	T -> A	1,966	T -> C	ACA -> GCA	281	SNP (transition)	Substitution	0.313
T	Polymorphism	114706	114706	1	1	none	L -> M	1,807	A -> T	TTG -> ATG	262	SNP (transversion)	Substitution	1
T	Polymorphism	115649	115649	1	1	none		864	G -> T	TCC -> TCA	237	SNP (transversion)	None	0.321
T	Polymorphism	116208	116208	1	1	none	G -> D	305	C -> T	GGC -> GAC	176	SNP (transition)	Substitution	0.835
A	Polymorphism	116315	116315	1	1	none		198	G -> A	AAC -> AAT	185	SNP (transition)	None	0.816
T	Polymorphism	116399	116399	1	1	none		114	C -> T	GAG -> GAA	226	SNP (transition)	None	0.562
T	Polymorphism	116514	116514	1	1	none			G -> T		246	SNP (transversion)		0.35
T	Polymorphism	116515	116515	1	1	none			C -> T		244	SNP (transition)		0.344
	Polymorphism	116586	116586	1	1	none			-G		244	Deletion		0.73
A	Polymorphism	116661	116661	1	1	none		1,137	C -> A	GTG -> GTT	258	SNP (transversion)	None	0.663
G	Polymorphism	116742	116742	1	1	none		1,056	A -> G	AGT -> AGC	210	SNP (transition)	None	0.771
A	Polymorphism	117036	117036	1	1	none		762	G -> A	AAC -> AAT	241	SNP (transition)	None	0.743
A	Polymorphism	117216	117216	1	1	none		582	G -> A	GAC -> GAT	246	SNP (transition)	None	0.268
A	Polymorphism	117423	117423	1	1	none		375	G -> A	AAC -> AAT	280	SNP (transition)	None	0.757
G	Polymorphism	117486	117486	1	1	none		312	T -> G	ACA -> ACC	249	SNP (transversion)	None	0.884
C	Polymorphism	117504	117504	1	1	none		294	T -> C	TTA -> TTG	248	SNP (transition)	None	0.77
C	Polymorphism	117507	117507	1	1	none		291	T -> C	GAA -> GAG	248	SNP (transition)	None	0.77
G	Polymorphism	117585	117585	1	1	none		213	A -> G	ATT -> ATC	229	SNP (transition)	None	0.38
T	Polymorphism	117756	117756	1	1	none		42	G -> T	GGC -> GGA	163	SNP (transversion)	None	0.632
T	Polymorphism	117759	117759	1	1	none		39	C -> T	TCG -> TCA	163	SNP (transition)	None	0.62
G	Polymorphism	117768	117768	1	1	none		30	A -> G	GAT -> GAC	170	SNP (transition)	None	0.582
T	Polymorphism	118033	118033	1	1	none		438	C -> T	GAG -> GAA	103	SNP (transition)	None	1
C	Polymorphism	118669	118669	1	1	none		1,500	T -> C	GCA -> GCG	154	SNP (transition)	None	0.981
A	Polymorphism	118672	118672	1	1	none		1,497	G -> A	TTC -> TTT	154	SNP (transition)	None	0.981
T	Polymorphism	118816	118816	1	1	none		1,353	C -> T	CCG -> CCA	204	SNP (transition)	None	0.275
A	Polymorphism	118867	118867	1	1	none		1,302	G -> A	TAC -> TAT	187	SNP (transition)	None	0.722
G	Polymorphism	118876	118876	1	1	none		1,293	A -> G	ACT -> ACC	177	SNP (transition)	None	0.994
G	Polymorphism	118903	118903	1	1	none		1,266	A -> G	AGT -> AGC	174	SNP (transition)	None	0.615
A	Polymorphism	118936	118936	1	1	none		1,233	G -> A	CTC -> CTT	196	SNP (transition)	None	0.383
T	Polymorphism	119050	119050	1	1	none		1,119	A -> T	GCT -> GCA	188	SNP (transversion)	None	0.755
T	Polymorphism	119053	119053	1	1	none		1,116	G -> T	CTC -> CTA	185	SNP (transversion)	None	0.697
T	Polymorphism	119338	119338	1	1	none		831	C -> T	CCG -> CCA	232	SNP (transition)	None	0.884
G	Polymorphism	119577	119577	1	1	none	Y -> H	592	A -> G	TAC -> CAC	257	SNP (transition)	Substitution	0.342
C	Polymorphism	119749	119749	1	1	none		420	T -> C	GGA -> GGG	196	SNP (transition)	None	0.633
T	Polymorphism	119899	119899	1	1	none		270	C -> T	GTG -> GTA	177	SNP (transition)	None	0.729
C	Polymorphism	119995	119995	1	1	none		174	T -> C	TTA -> TTG	64	SNP (transition)	None	0.391
G	Polymorphism	120216	120216	1	1	none			A -> G		111	SNP (transition)		0.676
T	Polymorphism	120319	120319	1	1	none			A -> T		50	SNP (transversion)		0.28
T	Polymorphism	120320	120320	1	1	none			A -> T		50	SNP (transversion)		0.28
C	Polymorphism	120329	120328	0	1	none			+C		52	Insertion		0.308
C	Polymorphism	120329	120328	0	1	none			+C		52	Insertion		0.308
C	Polymorphism	120329	120328	0	1	none			+C		52	Insertion		0.308
G	Polymorphism	120329	120328	0	1	none			+G		52	Insertion		0.308
G	Polymorphism	120329	120328	0	1	none			+G		52	Insertion		0.308
T	Polymorphism	120329	120328	0	1	none			(T)2 -> (T)3		52	Insertion (tandem repeat)		0.308
T	Polymorphism	120329	120328	0	1	none			(T)2 -> (T)3		52	Insertion (tandem repeat)		0.308
T	Polymorphism	120329	120328	0	1	none			(T)2 -> (T)3		52	Insertion (tandem repeat)		0.308
C	Polymorphism	120557	120557	1	1	none	T -> A	184	T -> C	ACC -> GCC	114	SNP (transition)	Substitution	0.632
T	Polymorphism	120812	120812	1	1	none			A -> T		171	SNP (transversion)		0.795
C	Polymorphism	120849	120849	1	1	none		33	T -> C	GAT -> GAC	167	SNP (transition)	None	0.862
C	Polymorphism	121014	121014	1	1	none		198	T -> C	CCT -> CCC	186	SNP (transition)	None	1
A	Polymorphism	121029	121029	1	1	none		213	T -> A	CCT -> CCA	186	SNP (transversion)	None	0.618
A	Polymorphism	121133	121132	0	1	none			+A		185	Insertion		0.551
T	Polymorphism	121133	121132	0	1	none			+T		185	Insertion		0.557
A	Polymorphism	121322	121322	1	1	none		786	G -> A	ACC -> ACT	266	SNP (transition)	None	0.726
C	Polymorphism	121355	121355	1	1	none		753	T -> C	ACA -> ACG	274	SNP (transition)	None	0.876
A	Polymorphism	121490	121490	1	1	none		618	G -> A	AAC -> AAT	280	SNP (transition)	None	0.55
C	Polymorphism	121499	121499	1	1	none		609	T -> C	TTA -> TTG	290	SNP (transition)	None	0.4
A	Polymorphism	121937	121937	1	1	none		171	G -> A	AGC -> AGT	191	SNP (transition)	None	0.361
A	Polymorphism	122233	122233	1	1	none		768	G -> A	ACC -> ACT	158	SNP (transition)	None	0.899
C	Polymorphism	122443	122443	1	1	none		558	A -> C	GCT -> GCG	270	SNP (transversion)	None	0.919
G	Polymorphism	122569	122569	1	1	none		432	A -> G	TGT -> TGC	299	SNP (transition)	None	0.936
A	Polymorphism	122599	122599	1	1	none		402	G -> A	ACC -> ACT	290	SNP (transition)	None	0.662
G	Polymorphism	122794	122794	1	1	none		207	A -> G	AAT -> AAC	282	SNP (transition)	None	0.741
T	Polymorphism	122797	122797	1	1	none		204	C -> T	CCG -> CCA	283	SNP (transition)	None	0.739
G	Polymorphism	122899	122899	1	1	none		102	A -> G	AAT -> AAC	238	SNP (transition)	None	0.887
A	Polymorphism	123086	123086	1	1	none		270	G -> A	TAC -> TAT	117	SNP (transition)	None	0.726
A	Polymorphism	123284	123284	1	1	none		72	G -> A	AAC -> AAT	121	SNP (transition)	None	0.81
G	Polymorphism	123633	123633	1	1	none		1,284	T -> G	ATA -> ATC	237	SNP (transversion)	None	0.333
A	Polymorphism	123729	123729	1	1	none		1,188	G -> A	GGC -> GGT	261	SNP (transition)	None	0.678
A	Polymorphism	123813	123813	1	1	none		1,104	G -> A	GAC -> GAT	248	SNP (transition)	None	0.944
A	Polymorphism	124112	124112	1	1	none		805	G -> A	CTA -> TTA	247	SNP (transition)	None	0.777
T	Polymorphism	124166	124166	1	1	none	D -> N	751	C -> T	GAT -> AAT	236	SNP (transition)	Substitution	0.703
C	Polymorphism	124190	124190	1	1	none	T -> A	727	T -> C	ACA -> GCA	245	SNP (transition)	Substitution	0.253
A	Polymorphism	124526	124526	1	1	none		391	G -> A	CTG -> TTG	282	SNP (transition)	None	0.638
A	Polymorphism	124557	124557	1	1	none		360	T -> A	ATA -> ATT	290	SNP (transversion)	None	0.759
G	Polymorphism	124573	124573	1	1	none	I -> T	344	A -> G	ATT -> ACT	285	SNP (transition)	Substitution	0.975
A	Polymorphism	125564	125564	1	1	none	A -> V	311	G -> A	GCG -> GTG	150	SNP (transition)	Substitution	0.62
C	Polymorphism	125576	125576	1	1	none	D -> G	299	T -> C	GAT -> GGT	149	SNP (transition)	Substitution	0.356
G	Polymorphism	125614	125614	1	1	none		261	A -> G	AAT -> AAC	147	SNP (transition)	None	0.354
T	Polymorphism	125629	125629	1	1	none		246	C -> T	GCG -> GCA	144	SNP (transition)	None	0.931
G	Polymorphism	126262	126262	1	1	none		243	A -> G	AAA -> AAG	298	SNP (transition)	None	0.819
A	Polymorphism	126334	126334	1	1	none		315	G -> A	TTG -> TTA	313	SNP (transition)	None	0.831
CTG	Polymorphism	126545	126547	2	2	none		526	TTA -> CTG	TTA -> CTG	322	Substitution	None	0.289
G	Polymorphism	126664	126664	1	1	none		645	A -> G	AAA -> AAG	285	SNP (transition)	None	0.274
A	Polymorphism	126694	126694	1	1	none		675	T -> A	ATT -> ATA	279	SNP (transversion)	None	0.771
T	Polymorphism	126706	126706	1	1	none		687	C -> T	CCC -> CCT	287	SNP (transition)	None	0.624
C	Polymorphism	126772	126772	1	1	none		753	T -> C	CCT -> CCC	293	SNP (transition)	None	0.256
T	Polymorphism	127146	127146	1	1	none		172	C -> T	CTA -> TTA	264	SNP (transition)	None	0.746
G	Polymorphism	127373	127373	1	1	none		399	A -> G	CTA -> CTG	260	SNP (transition)	None	0.292
C	Polymorphism	128628	128628	1	1	none	N -> D	904	T -> C	AAC -> GAC	325	SNP (transition)	Substitution	0.283
T	Polymorphism	128677	128677	1	1	none	N -> K	855	G -> T	AAC -> AAA	301	SNP (transversion)	Substitution	0.252
A	Polymorphism	128716	128716	1	1	none		816	C -> A	CCG -> CCT	287	SNP (transversion)	None	0.31
C	Polymorphism	128971	128971	1	1	none		561	T -> C	GCA -> GCG	123	SNP (transition)	None	0.252
A	Polymorphism	128995	128995	1	1	none		537	G -> A	GAC -> GAT	121	SNP (transition)	None	0.256
G	Polymorphism	129013	129013	1	1	none		519	A -> G	GCT -> GCC	115	SNP (transition)	None	0.426
A	Polymorphism	129121	129121	1	1	none		411	G -> A	TAC -> TAT	184	SNP (transition)	None	0.989
A	Polymorphism	129127	129127	1	1	none	K -> N	405	C -> A	AAG -> AAT	180	SNP (transversion)	Substitution	0.989
T	Polymorphism	129132	129132	1	1	none	D -> N	400	C -> T	GAC -> AAC	180	SNP (transition)	Substitution	0.989
C	Polymorphism	129253	129253	1	1	none		279	T -> C	CTA -> CTG	160	SNP (transition)	None	0.6
A	Polymorphism	129555	129555	1	1	none			T -> A		78	SNP (transversion)		0.731
A	Polymorphism	129587	129587	1	1	none			T -> A		103	SNP (transversion)		0.291
	Polymorphism	129598	129598	1	1	none			-T		113	Deletion		0.274
G	Polymorphism	129689	129689	1	1	none		87	A -> G	AGA -> AGG	124	SNP (transition)	None	0.919
C	Polymorphism	129878	129878	1	1	none		276	T -> C	GAT -> GAC	118	SNP (transition)	None	0.864
T	Polymorphism	130130	130130	1	1	none		528	C -> T	TAC -> TAT	163	SNP (transition)	None	0.988
C	Polymorphism	130550	130550	1	1	none		948	T -> C	AGT -> AGC	104	SNP (transition)	None	0.519
C	Polymorphism	130553	130553	1	1	none		951	T -> C	AAT -> AAC	100	SNP (transition)	None	0.54
A	Polymorphism	130559	130559	1	1	none		957	T -> A	GTT -> GTA	102	SNP (transversion)	None	0.529
T	Polymorphism	130580	130580	1	1	none		978	C -> T	GAC -> GAT	84	SNP (transition)	None	0.524
A	Polymorphism	130589	130589	1	1	none	F -> L	987	C -> A	TTC -> TTA	83	SNP (transversion)	Substitution	0.253
T	Polymorphism	130592	130592	1	1	none		990	C -> T	TTC -> TTT	81	SNP (transition)	None	0.444
A	Polymorphism	130595	130595	1	1	none	N -> K	993	T -> A	AAT -> AAA	77	SNP (transversion)	Substitution	0.948
TTCC	Polymorphism	130660	130660	1	1	none	G -> VP	1,058	G -> TTCC	GGC -> GTT,CCC	51	Insertion	Insertion	0.294
T	Polymorphism	130688	130688	1	1	none		1,086	C -> T	ATC -> ATT	70	SNP (transition)	None	0.6
T	Polymorphism	131229	131229	1	1	none		210	C -> T	ATC -> ATT	198	SNP (transition)	None	0.712
T	Polymorphism	131292	131292	1	1	none		273	C -> T	GAC -> GAT	185	SNP (transition)	None	0.93
G	Polymorphism	131313	131313	1	1	none		294	A -> G	TCA -> TCG	187	SNP (transition)	None	0.717
A	Polymorphism	131322	131322	1	1	none		303	G -> A	TTG -> TTA	183	SNP (transition)	None	0.874
A	Polymorphism	131335	131335	1	1	none	L -> M	316	T -> A	TTG -> ATG	174	SNP (transversion)	Substitution	0.839
C	Polymorphism	131788	131788	1	1	none	T -> S	845	G -> C	ACC -> AGC	117	SNP (transversion)	Substitution	0.521
C	Polymorphism	131797	131797	1	1	none	T -> S	836	G -> C	ACC -> AGC	122	SNP (transversion)	Substitution	0.443
G	Polymorphism	131808	131808	1	1	none		825	A -> G	GCT -> GCC	134	SNP (transition)	None	0.515
G	Polymorphism	131826	131826	1	1	none		807	A -> G	CAT -> CAC	146	SNP (transition)	None	0.918
T	Polymorphism	131829	131829	1	1	none		804	C -> T	GAG -> GAA	149	SNP (transition)	None	0.503
C	Polymorphism	131834	131834	1	1	none	R -> G	799	T -> C	AGG -> GGG	154	SNP (transition)	Substitution	0.396
T	Polymorphism	131907	131907	1	1	none		726	C -> T	AAG -> AAA	159	SNP (transition)	None	0.289
C	Polymorphism	131911	131911	1	1	none	K -> R	722	T -> C	AAG -> AGG	162	SNP (transition)	Substitution	0.321
T	Polymorphism	132372	132372	1	1	none		261	C -> T	GAG -> GAA	219	SNP (transition)	None	0.776
C	Polymorphism	132402	132402	1	1	none		231	T -> C	GCA -> GCG	204	SNP (transition)	None	0.917
G	Polymorphism	132534	132534	1	1	none		99	A -> G	TTT -> TTC	145	SNP (transition)	None	0.952
AAT	Polymorphism	132582	132584	2	2	none	L -> I	49	TAG -> AAT	CTA -> ATT	94 -> 96	Substitution	Substitution	74.0% -> 75.5%
G	Polymorphism	132585	132585	1	1	none		48	A -> G	CTT -> CTC	94	SNP (transition)	None	0.777
	Polymorphism	132740	132740	1	1	none			(T)3 -> (T)2		79	Deletion (tandem repeat)		0.899
	Polymorphism	132741	132741	1	1	none			(T)3 -> (T)2		79	Deletion (tandem repeat)		0.899
	Polymorphism	132742	132742	1	1	none			-G		79	Deletion		0.899
	Polymorphism	132743	132743	1	1	none			-C		79	Deletion		0.899
C	Polymorphism	132853	132853	1	1	none			T -> C		72	SNP (transition)		0.403
A	Polymorphism	132906	132906	1	1	none	R -> C	481	G -> A	CGT -> TGT	104	SNP (transition)	Substitution	0.788
C	Polymorphism	132934	132934	1	1	none		453	T -> C	CTA -> CTG	136	SNP (transition)	None	0.824
C	Polymorphism	133087	133087	1	1	none		300	T -> C	CCA -> CCG	200	SNP (transition)	None	0.745
CTT	Polymorphism	133171	133173	3	1	none	L -> K	214	AAG -> CTT	CTT -> AAG	129	Substitution	Substitution	0.961
TGT	Polymorphism	133309	133311	2	2	none	S -> T	76	CGA -> TGT	TCG -> ACA	106	Substitution	Substitution	0.811
T	Polymorphism	133330	133330	1	1	none		57	C -> T	TCG -> TCA	88	SNP (transition)	None	0.841
T	Polymorphism	133358	133358	1	1	none	F -> Y	29	A -> T	TTT -> TAT	61	SNP (transversion)	Substitution	0.541
A	Polymorphism	133683	133683	1	1	none		363	T -> A	TCA -> TCT	53	SNP (transversion)	None	0.83
G	Polymorphism	133710	133710	1	1	none		336	A -> G	ACT -> ACC	69	SNP (transition)	None	0.609
G	Polymorphism	133734	133734	1	1	none		312	A -> G	ATT -> ATC	82	SNP (transition)	None	0.366
G	Polymorphism	133809	133809	1	1	none		237	T -> G	GTA -> GTC	98	SNP (transversion)	None	0.439
T	Polymorphism	133836	133836	1	1	none		210	C -> T	CTG -> CTA	97	SNP (transition)	None	0.381
G	Polymorphism	133851	133851	1	1	none		195	A -> G	TTT -> TTC	88	SNP (transition)	None	0.409
G	Polymorphism	133854	133854	1	1	none		192	A -> G	CGT -> CGC	85	SNP (transition)	None	0.424
T	Polymorphism	133917	133917	1	1	none		129	C -> T	AGG -> AGA	82	SNP (transition)	None	0.439
T	Polymorphism	133926	133926	1	1	none		120	C -> T	GGG -> GGA	70	SNP (transition)	None	0.443
C	Polymorphism	133932	133932	1	1	none		114	T -> C	TTA -> TTG	66	SNP (transition)	None	0.47
T	Polymorphism	133941	133941	1	1	none		105	G -> T	GTC -> GTA	60	SNP (transversion)	None	0.95
	Polymorphism	134045	134045	1	1	none		1	(T)6 -> (T)5		65	Deletion (tandem repeat)	Frame Shift	0.508
	Polymorphism	134109	134109	1	1	none			-T		67	Deletion		0.478
	Polymorphism	134110	134110	1	1	none			-A		66	Deletion		0.485
	Polymorphism	134111	134111	1	1	none			-G		62	Deletion		0.516
	Polymorphism	134112	134112	1	1	none			-A		62	Deletion		0.516
	Polymorphism	134113	134113	1	1	none			-T		60	Deletion		0.533
	Polymorphism	134114	134114	1	1	none			-A		58	Deletion		0.552
	Polymorphism	134115	134115	1	1	none			-A		58	Deletion		0.552
G	Polymorphism	134728	134728	1	1	none	D -> E	594	T -> G	GAT -> GAG	210	SNP (transversion)	Substitution	0.252
G	Polymorphism	134983	134983	1	1	none		849	T -> G	ACT -> ACG	251	SNP (transversion)	None	0.394
T	Polymorphism	134998	134998	1	1	none		864	A -> T	GCA -> GCT	232	SNP (transversion)	None	0.409
	Polymorphism	135481	135481	1	1	none		1,347	-A		140	Deletion	Frame Shift	0.614
	Polymorphism	135482	135484	3	1	none	A ->	1,348	-GCG	GCG ->	138 -> 141	Deletion	Deletion	61.0% -> 62.3%
	Polymorphism	135485	135486	2	1	none		1,351	-GT		95 -> 133	Deletion	Frame Shift	64.7% -> 90.5%
T	Polymorphism	135568	135568	1	1	none		1,434	C -> T	AAC -> AAT	151	SNP (transition)	None	0.815
T	Polymorphism	135607	135607	1	1	none		1,473	C -> T	CCC -> CCT	150	SNP (transition)	None	0.88
AG	Polymorphism	135662	135663	2	1	none	D -> S	1,528	GA -> AG	GAT -> AGT	141	Substitution	Substitution	0.943
T	Polymorphism	135667	135667	1	1	none		1,533	A -> T	ATA -> ATT	140	SNP (transversion)	None	0.95
A	Polymorphism	135721	135721	1	1	none		1,587	C -> A	CGC -> CGA	168	SNP (transversion)	None	0.988
A	Polymorphism	135742	135742	1	1	none		1,608	G -> A	TTG -> TTA	188	SNP (transition)	None	0.904
A	Polymorphism	136573	136573	1	1	none			G -> A		80	SNP (transition)		0.287
A	Polymorphism	136647	136647	1	1	none			G -> A		83	SNP (transition)		0.434
G	Polymorphism	136870	136870	1	1	none		132	A -> G	CCT -> CCC	99	SNP (transition)	None	0.424
G	Polymorphism	136873	136873	1	1	none		129	A -> G	GCT -> GCC	95	SNP (transition)	None	0.274
T	Polymorphism	136960	136960	1	1	none		42	G -> T	GGC -> GGA	119	SNP (transversion)	None	0.815
T	Polymorphism	136966	136966	1	1	none		36	G -> T	ACC -> ACA	126	SNP (transversion)	None	0.81
A	Polymorphism	137009	137009	1	1	none			T -> A		187	SNP (transversion)		0.38
A	Polymorphism	137010	137009	0	1	none			+A		187	Insertion		0.62
A	Polymorphism	137202	137202	1	1	none	R -> S	103	C -> A	CGT -> AGT	237	SNP (transversion)	Substitution	0.97
G	Polymorphism	137351	137351	1	1	none		252	A -> G	TCA -> TCG	273	SNP (transition)	None	0.619
A	Polymorphism	137408	137408	1	1	none	D -> E	309	T -> A	GAT -> GAA	253	SNP (transversion)	Substitution	0.557
C	Polymorphism	137411	137411	1	1	none		312	G -> C	GCG -> GCC	254	SNP (transversion)	None	0.555
G	Polymorphism	137425	137425	1	1	none	P -> R	326	C -> G	CCT -> CGT	256	SNP (transversion)	Substitution	0.605
T	Polymorphism	137459	137459	1	1	none		360	C -> T	GAC -> GAT	268	SNP (transition)	None	0.631
CTG	Polymorphism	137944	137943	0	1	none	P -> PA	845	(CTG)2 -> (CTG)3	CCT -> CCT,GCT	200	Insertion (tandem repeat)	Insertion	0.805
C	Polymorphism	138321	138321	1	1	none		1,222	A -> C	AGG -> CGG	227	SNP (transversion)	None	0.335
G	Polymorphism	138464	138464	1	1	none	D -> E	1,365	T -> G	GAT -> GAG	255	SNP (transversion)	Substitution	0.314
A	Polymorphism	139383	139383	1	1	none	L -> I	2,284	C -> A	CTA -> ATA	70	SNP (transversion)	Substitution	0.357
T	Polymorphism	139911	139911	1	1	none	E -> V	350	A -> T	GAG -> GTG	196	SNP (transversion)	Substitution	0.464
TCT	Polymorphism	139913	139915	3	1	none	K -> S	352	AAA -> TCT	AAA -> TCT	189 -> 192	Substitution	Substitution	46.4% -> 47.1%
C	Polymorphism	140122	140122	1	1	none		561	T -> C	AAT -> AAC	275	SNP (transition)	None	0.455
CTT	Polymorphism	140144	140146	2	2	none	M -> L	583	ATG -> CTT	ATG -> CTT	274 -> 275	Substitution	Substitution	39.3% -> 39.4%
A	Polymorphism	140311	140311	1	1	none		750	G -> A	GGG -> GGA	305	SNP (transition)	None	0.37
C	Polymorphism	140716	140716	1	1	none		1,155	T -> C	CCT -> CCC	147	SNP (transition)	None	0.864
G	Polymorphism	140755	140755	1	1	none		1,194	A -> G	ACA -> ACG	82	SNP (transition)	None	0.951
A	Polymorphism	140824	140824	1	1	none		1,263	G -> A	AAG -> AAA	75	SNP (transition)	None	0.973
T	Polymorphism	141073	141073	1	1	none	A -> V	56	C -> T	GCC -> GTC	219	SNP (transition)	Substitution	0.571
T	Polymorphism	141203	141203	1	1	none	K -> N	186	A -> T	AAA -> AAT	238	SNP (transversion)	Substitution	0.286
TTA	Polymorphism	141303	141305	2	2	none		286	CTT -> TTA	CTT -> TTA	226	Substitution	None	0.261
G	Polymorphism	141311	141311	1	1	none	N -> K	294	T -> G	AAT -> AAG	242	SNP (transversion)	Substitution	0.273
G	Polymorphism	142142	142142	1	1	none		1,125	T -> G	TCT -> TCG	52	SNP (transversion)	None	0.481
G	Polymorphism	142150	142150	1	1	none	K -> R	1,133	A -> G	AAG -> AGG	50	SNP (transition)	Substitution	0.26
G	Polymorphism	142166	142166	1	1	none		1,149	T -> G	TCT -> TCG	54	SNP (transversion)	None	0.296
G	Polymorphism	142236	142236	1	1	none	T -> A	1,219	A -> G	ACA -> GCA	81	SNP (transition)	Substitution	1
G	Polymorphism	142660	142660	1	1	none		363	A -> G	ACT -> ACC	195	SNP (transition)	None	0.923
T	Polymorphism	142729	142729	1	1	none		294	C -> T	ACG -> ACA	236	SNP (transition)	None	0.703
G	Polymorphism	143717	143717	1	1	none		99	A -> G	AAA -> AAG	136	SNP (transition)	None	0.787
T	Polymorphism	143721	143721	1	1	none	M -> L	103	A -> T	ATG -> TTG	137	SNP (transversion)	Substitution	0.81
C	Polymorphism	143927	143927	1	1	none		309	T -> C	TTT -> TTC	285	SNP (transition)	None	0.86
C	Polymorphism	143963	143963	1	1	none		345	A -> C	ACA -> ACC	265	SNP (transversion)	None	0.755
A	Polymorphism	143978	143978	1	1	none		360	G -> A	ACG -> ACA	247	SNP (transition)	None	0.988
T	Polymorphism	144014	144014	1	1	none		396	C -> T	GGC -> GGT	258	SNP (transition)	None	0.946
A	Polymorphism	144083	144083	1	1	none		465	C -> A	ATC -> ATA	292	SNP (transversion)	None	0.623
A	Polymorphism	145088	145088	1	1	none		1,470	G -> A	GAG -> GAA	234	SNP (transition)	None	0.838
C	Polymorphism	145115	145115	1	1	none		1,497	G -> C	GTG -> GTC	236	SNP (transversion)	None	0.275
C	Polymorphism	145556	145556	1	1	none		1,938	A -> C	GTA -> GTC	302	SNP (transversion)	None	0.712
C	Polymorphism	145661	145661	1	1	none		2,043	T -> C	CCT -> CCC	309	SNP (transition)	None	0.751
T	Polymorphism	145736	145736	1	1	none		2,118	G -> T	ACG -> ACT	250	SNP (transversion)	None	0.584
G	Polymorphism	145739	145739	1	1	none		2,121	T -> G	GCT -> GCG	243	SNP (transversion)	None	0.7
T	Polymorphism	145751	145751	1	1	none		2,133	C -> T	ACC -> ACT	234	SNP (transition)	None	0.726
C	Polymorphism	145760	145760	1	1	none		2,142	T -> C	CAT -> CAC	243	SNP (transition)	None	0.712
G	Polymorphism	145859	145859	1	1	none		2,241	C -> G	GGC -> GGG	222	SNP (transversion)	None	0.752
T	Polymorphism	146087	146087	1	1	none	E -> D	2,469	G -> T	GAG -> GAT	216	SNP (transversion)	Substitution	0.704
A	Polymorphism	146096	146096	1	1	none		2,478	G -> A	AAG -> AAA	211	SNP (transition)	None	0.716
C	Polymorphism	146168	146168	1	1	none		2,550	T -> C	AGT -> AGC	166	SNP (transition)	None	0.97
A	Polymorphism	146663	146663	1	1	none		123	T -> A	ACT -> ACA	120	SNP (transversion)	None	0.733
C	Polymorphism	146672	146672	1	1	none		132	T -> C	AAT -> AAC	114	SNP (transition)	None	0.754
A	Polymorphism	146699	146699	1	1	none		159	C -> A	TCC -> TCA	103	SNP (transversion)	None	0.796
A	Polymorphism	146702	146702	1	1	none		162	G -> A	TCG -> TCA	102	SNP (transition)	None	0.804
C	Polymorphism	146732	146732	1	1	none		192	T -> C	AAT -> AAC	126	SNP (transition)	None	0.825
G	Polymorphism	147004	147004	1	1	none		336	A -> G	GGT -> GGC	54	SNP (transition)	None	0.481
C	Polymorphism	147051	147051	1	1	none	S -> A	289	A -> C	TCT -> GCT	108	SNP (transversion)	Substitution	0.546
A	Polymorphism	147052	147052	1	1	none		288	T -> A	GTA -> GTT	108	SNP (transversion)	None	0.546
A	Polymorphism	147055	147055	1	1	none		285	C -> A	TCG -> TCT	108	SNP (transversion)	None	0.546
G	Polymorphism	147172	147172	1	1	none		168	A -> G	ACT -> ACC	152	SNP (transition)	None	0.868
T	Polymorphism	147190	147190	1	1	none		150	C -> T	CCG -> CCA	159	SNP (transition)	None	0.774
G	Polymorphism	147419	147419	1	1	none		18	A -> G	AAA -> AAG	200	SNP (transition)	None	0.995
C	Polymorphism	147917	147917	1	1	none		516	T -> C	GCT -> GCC	67	SNP (transition)	None	0.985
C	Polymorphism	148624	148624	1	1	none	I -> V	355	T -> C	ATA -> GTA	226	SNP (transition)	Substitution	0.934
C	Polymorphism	149471	149471	1	1	none		849	A -> C	GCT -> GCG	170	SNP (transversion)	None	0.859
T	Polymorphism	149645	149645	1	1	none		675	A -> T	ACT -> ACA	161	SNP (transversion)	None	0.776
A	Polymorphism	149731	149731	1	1	none	T -> S	589	T -> A	ACC -> TCC	117	SNP (transversion)	Substitution	0.299
C	Polymorphism	149776	149776	1	1	none	L -> V	544	G -> C	CTA -> GTA	58	SNP (transversion)	Substitution	0.707
T	Polymorphism	149903	149903	1	1	none	D -> E	417	G -> T	GAC -> GAA	160	SNP (transversion)	Substitution	0.663
G	Polymorphism	150044	150044	1	1	none		276	A -> G	GTT -> GTC	193	SNP (transition)	None	0.275
T	Polymorphism	150475	150475	1	1	none			G -> T		83	SNP (transversion)		0.867
C	Polymorphism	150675	150675	1	1	none		723	A -> C	GTT -> GTG	154	SNP (transversion)	None	0.981
T	Polymorphism	150683	150683	1	1	none	D -> N	715	C -> T	GAC -> AAC	144	SNP (transition)	Substitution	0.986
A	Polymorphism	150687	150687	1	1	none		711	G -> A	CGC -> CGT	142	SNP (transition)	None	1
G	Polymorphism	151065	151065	1	1	none		333	A -> G	GAT -> GAC	237	SNP (transition)	None	0.641
C	Polymorphism	151179	151179	1	1	none		219	T -> C	GCA -> GCG	262	SNP (transition)	None	0.565
T	Polymorphism	151456	151455	0	1	none			(T)6 -> (T)7		162	Insertion (tandem repeat)		0.71
T	Polymorphism	151518	151518	1	1	none			C -> T		138	SNP (transition)		1
G	Polymorphism	151647	151647	1	1	none		2,049	A -> G	TTT -> TTC	217	SNP (transition)	None	0.935
A	Polymorphism	151800	151800	1	1	none		1,896	G -> A	AAC -> AAT	227	SNP (transition)	None	0.7
A	Polymorphism	151920	151920	1	1	none		1,776	G -> A	GCC -> GCT	200	SNP (transition)	None	0.58
T	Polymorphism	151926	151926	1	1	none		1,770	A -> T	GCT -> GCA	190	SNP (transversion)	None	0.595
T	Polymorphism	151929	151929	1	1	none		1,767	A -> T	GGT -> GGA	192	SNP (transversion)	None	0.589
G	Polymorphism	151932	151932	1	1	none		1,764	C -> G	GCG -> GCC	194	SNP (transversion)	None	0.582
A	Polymorphism	152013	152013	1	1	none		1,683	G -> A	TTC -> TTT	192	SNP (transition)	None	0.583
C	Polymorphism	152031	152031	1	1	none		1,665	T -> C	GGA -> GGG	194	SNP (transition)	None	0.34
C	Polymorphism	152049	152049	1	1	none		1,647	A -> C	GCT -> GCG	198	SNP (transversion)	None	0.5
C	Polymorphism	152052	152052	1	1	none		1,644	A -> C	TCT -> TCG	199	SNP (transversion)	None	0.503
C	Polymorphism	152055	152055	1	1	none		1,641	T -> C	AAA -> AAG	200	SNP (transition)	None	0.495
C	Polymorphism	152067	152067	1	1	none		1,629	A -> C	ACT -> ACG	225	SNP (transversion)	None	0.307
T	Polymorphism	152152	152152	1	1	none	S -> N	1,544	C -> T	AGT -> AAT	213	SNP (transition)	Substitution	0.516
C	Polymorphism	152253	152253	1	1	none		1,443	A -> C	GCT -> GCG	209	SNP (transversion)	None	0.943
C	Polymorphism	152268	152268	1	1	none		1,428	A -> C	ACT -> ACG	210	SNP (transversion)	None	0.981
T	Polymorphism	152309	152309	1	1	none	S -> T	1,387	A -> T	TCG -> ACG	227	SNP (transversion)	Substitution	0.626
T	Polymorphism	152313	152313	1	1	none		1,383	G -> T	ACC -> ACA	225	SNP (transversion)	None	0.724
G	Polymorphism	152349	152349	1	1	none		1,347	A -> G	GAT -> GAC	206	SNP (transition)	None	0.985
A	Polymorphism	152694	152694	1	1	none		1,002	G -> A	GCC -> GCT	263	SNP (transition)	None	0.35
C	Polymorphism	152697	152697	1	1	none		999	T -> C	GTA -> GTG	263	SNP (transition)	None	0.3
A	Polymorphism	152843	152843	1	1	none	A -> S	853	C -> A	GCC -> TCC	254	SNP (transversion)	Substitution	0.579
C	Polymorphism	152895	152895	1	1	none		801	A -> C	GCT -> GCG	275	SNP (transversion)	None	0.884
A	Polymorphism	153083	153083	1	1	none		613	G -> A	CTG -> TTG	347	SNP (transition)	None	0.651
G	Polymorphism	153441	153441	1	1	none		255	A -> G	TTT -> TTC	267	SNP (transition)	None	0.397
C	Polymorphism	153447	153447	1	1	none		249	T -> C	GGA -> GGG	263	SNP (transition)	None	0.331
A	Polymorphism	153522	153522	1	1	none	M -> I	174	C -> A	ATG -> ATT	274	SNP (transversion)	Substitution	0.588
T	Polymorphism	154021	154021	1	1	none		435	A -> T	ATT -> ATA	288	SNP (transversion)	None	0.271
G	Polymorphism	154213	154213	1	1	none		243	A -> G	ACT -> ACC	282	SNP (transition)	None	0.323
A	Polymorphism	155594	155594	1	1	none		498	G -> A	GGC -> GGT	278	SNP (transition)	None	0.252
T	Polymorphism	156068	156068	1	1	none		24	A -> T	ACT -> ACA	217	SNP (transversion)	None	0.263
T	Polymorphism	156234	156234	1	1	none		339	C -> T	AAG -> AAA	172	SNP (transition)	None	0.262
G	Polymorphism	156552	156552	1	1	none		21	T -> G	ATA -> ATC	61	SNP (transversion)	None	0.311
G	Polymorphism	156561	156561	1	1	none		12	A -> G	ACT -> ACC	64	SNP (transition)	None	0.359
	Polymorphism	156576	156576	1	1	none			(A)3 -> (A)2		68	Deletion (tandem repeat)		0.485
	Polymorphism	156577	156577	1	1	none			(A)3 -> (A)2		68	Deletion (tandem repeat)		0.485
C	Polymorphism	156703	156703	1	1	none	S -> R	91	A -> C	AGT -> CGT	92	SNP (transversion)	Substitution	0.261
G	Polymorphism	157529	157529	1	1	none	K -> R	917	A -> G	AAA -> AGA	195	SNP (transition)	Substitution	0.851
G	Polymorphism	157543	157543	1	1	none	K -> E	931	A -> G	AAA -> GAA	201	SNP (transition)	Substitution	0.881
T	Polymorphism	157954	157954	1	1	none	V -> L	1,342	G -> T	GTA -> TTA	214	SNP (transversion)	Substitution	0.995
A	Polymorphism	157957	157957	1	1	none	D -> N	1,345	G -> A	GAT -> AAT	214	SNP (transition)	Substitution	0.991
G	Polymorphism	158306	158306	1	1	none	H -> R	1,694	A -> G	CAT -> CGT	174	SNP (transition)	Substitution	0.868
A	Polymorphism	159937	159937	1	1	none		189	G -> A	GAC -> GAT	134	SNP (transition)	None	0.687
A	Polymorphism	159994	159994	1	1	none		132	G -> A	TGC -> TGT	64	SNP (transition)	None	0.641
C	Polymorphism	160252	160252	1	1	none	S -> P	55	T -> C	TCC -> CCC	145	SNP (transition)	Substitution	0.703
A	Polymorphism	160272	160272	1	1	none		75	G -> A	CGG -> CGA	157	SNP (transition)	None	0.803
T	Polymorphism	160551	160551	1	1	none		354	C -> T	CGC -> CGT	204	SNP (transition)	None	0.26
T	Polymorphism	160578	160578	1	1	none		381	G -> T	GGG -> GGT	194	SNP (transversion)	None	0.701
	Polymorphism	162860	162860	1	1	none			-A		52	Deletion		0.25
T	Polymorphism	162963	162963	1	1	none		595	G -> T	CGG -> AGG	73	SNP (transversion)	None	0.288
G	Polymorphism	163119	163119	1	1	none		439	A -> G	TTA -> CTA	167	SNP (transition)	None	0.808
C	Polymorphism	163273	163273	1	1	none		285	T -> C	CCA -> CCG	241	SNP (transition)	None	1
G	Polymorphism	163312	163312	1	1	none		246	A -> G	AAT -> AAC	217	SNP (transition)	None	0.438
C	Polymorphism	163336	163336	1	1	none		222	T -> C	CAA -> CAG	221	SNP (transition)	None	0.493
A	Polymorphism	163611	163611	1	1	none			T -> A		119	SNP (transversion)		0.269
G	Polymorphism	164063	164063	1	1	none	E -> D	705	T -> G	GAA -> GAC	158	SNP (transversion)	Substitution	0.285
G	Polymorphism	164072	164072	1	1	none		696	A -> G	GGT -> GGC	167	SNP (transition)	None	0.263
A	Polymorphism	164086	164086	1	1	none		682	G -> A	CTG -> TTG	174	SNP (transition)	None	0.276
G	Polymorphism	164096	164096	1	1	none		672	A -> G	AAT -> AAC	158	SNP (transition)	None	0.291
T	Polymorphism	164772	164771	0	1	none			(T)4 -> (T)5		180	Insertion (tandem repeat)		0.511
G	Polymorphism	165027	165027	1	1	none		528	A -> G	ATT -> ATC	199	SNP (transition)	None	0.724
A	Polymorphism	165132	165132	1	1	none		423	T -> A	TCA -> TCT	199	SNP (transversion)	None	0.588
T	Polymorphism	165135	165135	1	1	none		420	A -> T	GCT -> GCA	197	SNP (transversion)	None	0.594
T	Polymorphism	165138	165138	1	1	none		417	A -> T	ACT -> ACA	194	SNP (transversion)	None	0.603
T	Polymorphism	165279	165279	1	1	none		276	A -> T	TCT -> TCA	264	SNP (transversion)	None	0.814
A	Polymorphism	165474	165474	1	1	none		81	C -> A	GTG -> GTT	217	SNP (transversion)	None	0.581
	Polymorphism	165601	165601	1	1	none			(A)4 -> (A)3		213	Deletion (tandem repeat)		0.446
	Polymorphism	165602	165602	1	1	none			(A)4 -> (A)3		192	Deletion (tandem repeat)		0.495
	Polymorphism	165603	165603	1	1	none			(A)4 -> (A)3		190	Deletion (tandem repeat)		0.5
	Polymorphism	165604	165604	1	1	none			-G		190	Deletion		0.5
	Polymorphism	165605	165605	1	1	none			-G		190	Deletion		0.5
G	Polymorphism	165671	165671	1	1	none			A -> G		189	SNP (transition)		0.735
A	Polymorphism	165941	165941	1	1	none			G -> A		109	SNP (transition)		0.303
T	Polymorphism	165942	165942	1	1	none			C -> T		109	SNP (transition)		0.303
T	Polymorphism	165952	165952	1	1	none			C -> T		110	SNP (transition)		0.445
C	Polymorphism	165954	165954	1	1	none			T -> C		112	SNP (transition)		0.429
C	Polymorphism	165974	165974	1	1	none			T -> C		125	SNP (transition)		0.288
T	Polymorphism	165976	165976	1	1	none			C -> T		130	SNP (transition)		0.277
A	Polymorphism	165990	165990	1	1	none			T -> A		121	SNP (transversion)		0.306
T	Polymorphism	165999	165999	1	1	none			C -> T		120	SNP (transition)		0.35
A	Polymorphism	166018	166018	1	1	none			T -> A		143	SNP (transversion)		0.35
C	Polymorphism	166129	166129	1	1	none			A -> C		134	SNP (transversion)		0.5
A	Polymorphism	167055	167055	1	1	none			G -> A		148	SNP (transition)		0.899
G	Polymorphism	167101	167101	1	1	none			A -> G		161	SNP (transition)		1
C	Polymorphism	167352	167352	1	1	none			T -> C		284	SNP (transition)		0.278
T	Polymorphism	167413	167413	1	1	none			A -> T		220	SNP (transversion)		0.677
A	Polymorphism	167944	167944	1	1	none			G -> A		224	SNP (transition)		0.741
A	Polymorphism	168046	168046	1	1	none		3,060	G -> A	TGC -> TGT	202	SNP (transition)	None	0.817
A	Polymorphism	168280	168280	1	1	none		2,826	C -> A	ACG -> ACT	249	SNP (transversion)	None	0.715
A	Polymorphism	168760	168760	1	1	none		2,346	G -> A	TTC -> TTT	343	SNP (transition)	None	0.49
C	Polymorphism	169285	169285	1	1	none		1,821	T -> C	GAA -> GAG	270	SNP (transition)	None	0.378
A	Polymorphism	169318	169318	1	1	none		1,788	G -> A	GAC -> GAT	290	SNP (transition)	None	0.486
C	Polymorphism	169327	169327	1	1	none	I -> M	1,779	T -> C	ATA -> ATG	278	SNP (transition)	Substitution	0.978
T	Polymorphism	169378	169378	1	1	none		1,728	C -> T	CTG -> CTA	268	SNP (transition)	None	0.75
C	Polymorphism	169630	169630	1	1	none		1,476	G -> C	CCC -> CCG	321	SNP (transversion)	None	0.255
T	Polymorphism	169928	169928	1	1	none	G -> D	1,178	C -> T	GGC -> GAC	222	SNP (transition)	Substitution	1
G	Polymorphism	169933	169933	1	1	none		1,173	A -> G	GAT -> GAC	224	SNP (transition)	None	0.79
G	Polymorphism	169990	169990	1	1	none		1,116	A -> G	GCT -> GCC	264	SNP (transition)	None	0.307
C	Polymorphism	170182	170182	1	1	none		924	T -> C	GTA -> GTG	259	SNP (transition)	None	0.699
T	Polymorphism	170602	170602	1	1	none		504	G -> T	GCC -> GCA	267	SNP (transversion)	None	0.584
A	Polymorphism	170638	170638	1	1	none		468	G -> A	TTC -> TTT	272	SNP (transition)	None	0.868
A	Polymorphism	171010	171010	1	1	none	E -> D	96	C -> A	GAG -> GAT	249	SNP (transversion)	Substitution	0.707
G	Polymorphism	171272	171272	1	1	none		27	T -> G	ACT -> ACG	252	SNP (transversion)	None	0.877
G	Polymorphism	171383	171383	1	1	none		138	A -> G	CGA -> CGG	203	SNP (transition)	None	0.901
A	Polymorphism	171431	171431	1	1	none		186	T -> A	GCT -> GCA	256	SNP (transversion)	None	0.688
A	Polymorphism	171452	171452	1	1	none		207	C -> A	GCC -> GCA	257	SNP (transversion)	None	0.856
C	Polymorphism	171560	171560	1	1	none		315	T -> C	TAT -> TAC	242	SNP (transition)	None	0.992
C	Polymorphism	171686	171686	1	1	none		441	T -> C	ACT -> ACC	236	SNP (transition)	None	0.254
A	Polymorphism	171821	171821	1	1	none		576	G -> A	GAG -> GAA	174	SNP (transition)	None	0.971
T	Polymorphism	171863	171863	1	1	none		618	C -> T	GAC -> GAT	171	SNP (transition)	None	0.263
G	Polymorphism	171923	171923	1	1	none		678	A -> G	AGA -> AGG	157	SNP (transition)	None	0.847
A	Polymorphism	172167	172167	1	1	none	L -> I	922	C -> A	CTT -> ATT	100	SNP (transversion)	Substitution	0.61
C	Polymorphism	172763	172763	1	1	none		501	T -> C	ACT -> ACC	110	SNP (transition)	None	0.882
T	Polymorphism	172795	172795	1	1	none	A -> V	533	C -> T	GCA -> GTA	135	SNP (transition)	Substitution	0.956
T	Polymorphism	172951	172951	1	1	none			A -> T		164	SNP (transversion)		0.262
G	Polymorphism	173094	173094	1	1	none		99	A -> G	CAA -> CAG	182	SNP (transition)	None	0.764
T	Polymorphism	173253	173253	1	1	none		258	C -> T	ATC -> ATT	82	SNP (transition)	None	0.451
GCGT	Polymorphism	173267	173267	1	1	none	K -> SV	272	A -> GCGT	AAA -> AGC,GTA	75	Insertion	Insertion	0.68
T	Polymorphism	173289	173289	1	1	none	E -> D	294	G -> T	GAG -> GAT	117	SNP (transversion)	Substitution	0.496
T	Polymorphism	173430	173430	1	1	none		435	G -> T	GTG -> GTT	171	SNP (transversion)	None	0.667
A	Polymorphism	173511	173511	1	1	none		516	G -> A	TCG -> TCA	206	SNP (transition)	None	0.709
C	Polymorphism	173552	173552	1	1	none	F -> S	557	T -> C	TTC -> TCC	182	SNP (transition)	Substitution	0.78
T	Polymorphism	173634	173634	1	1	none		3,849	C -> T	CTG -> CTA	166	SNP (transition)	None	0.783
G	Polymorphism	173730	173730	1	1	none		3,753	T -> G	GTA -> GTC	222	SNP (transversion)	None	0.707
G	Polymorphism	173799	173799	1	1	none		3,684	A -> G	GGT -> GGC	252	SNP (transition)	None	0.766
C	Polymorphism	173943	173943	1	1	none		3,540	G -> C	CGC -> CGG	204	SNP (transversion)	None	0.877
T	Polymorphism	174138	174138	1	1	none	D -> E	3,345	A -> T	GAT -> GAA	138	SNP (transversion)	Substitution	0.29
C	Polymorphism	174288	174288	1	1	none		3,195	T -> C	CAA -> CAG	145	SNP (transition)	None	0.297
G	Polymorphism	174405	174405	1	1	none		3,078	A -> G	ACT -> ACC	162	SNP (transition)	None	0.889
C	Polymorphism	174452	174452	1	1	none	K -> E	3,031	T -> C	AAA -> GAA	156	SNP (transition)	Substitution	0.692
C	Polymorphism	174458	174458	1	1	none	I -> V	3,025	T -> C	ATC -> GTC	148	SNP (transition)	Substitution	0.338
G	Polymorphism	174534	174534	1	1	none		2,949	A -> G	AAT -> AAC	94	SNP (transition)	None	0.681
A	Polymorphism	174559	174559	1	1	none	A -> V	2,924	G -> A	GCC -> GTC	60	SNP (transition)	Substitution	0.667
G	Polymorphism	174632	174632	1	1	none	T -> P	2,851	T -> G	ACT -> CCT	151	SNP (transversion)	Substitution	0.728
A	Polymorphism	174687	174687	1	1	none		2,796	G -> A	AAC -> AAT	202	SNP (transition)	None	0.802
C	Polymorphism	174908	174908	1	1	none	T -> A	2,575	T -> C	ACC -> GCC	243	SNP (transition)	Substitution	0.292
A	Polymorphism	174910	174910	1	1	none	A -> V	2,573	G -> A	GCC -> GTC	245	SNP (transition)	Substitution	0.29
CT	Polymorphism	174913	174914	2	1	none	V -> S	2,569	AC -> CT	GTC -> AGC	244 -> 246	Substitution	Substitution	28.9% -> 29.1%
G	Polymorphism	175221	175221	1	1	none		2,262	A -> G	CAT -> CAC	338	SNP (transition)	None	0.317
G	Polymorphism	175248	175248	1	1	none		2,235	T -> G	ATA -> ATC	328	SNP (transversion)	None	0.418
T	Polymorphism	175365	175365	1	1	none		2,118	C -> T	GCG -> GCA	231	SNP (transition)	None	0.61
A	Polymorphism	175368	175368	1	1	none		2,115	C -> A	GGG -> GGT	229	SNP (transversion)	None	0.533
G	Polymorphism	175446	175446	1	1	none		2,037	A -> G	AGT -> AGC	220	SNP (transition)	None	0.391
A	Polymorphism	175461	175461	1	1	none		2,022	G -> A	TAC -> TAT	236	SNP (transition)	None	0.364
C	Polymorphism	175533	175533	1	1	none		1,950	T -> C	ACA -> ACG	273	SNP (transition)	None	0.344
G	Polymorphism	175568	175568	1	1	none		1,915	A -> G	TTA -> CTA	301	SNP (transition)	None	0.329
G	Polymorphism	175857	175857	1	1	none		1,626	A -> G	GGT -> GGC	205	SNP (transition)	None	0.561
AG	Polymorphism	175911	175912	2	1	none	D -> A	1,571	GT -> AG	GAC -> GCT	102	Substitution	Substitution	0.961
C	Polymorphism	175916	175916	1	1	none	K -> E	1,567	T -> C	AAG -> GAG	102	SNP (transition)	Substitution	0.314
G	Polymorphism	175921	175921	1	1	none	G -> A	1,562	C -> G	GGT -> GCT	109	SNP (transversion)	Substitution	0.587
C	Polymorphism	175927	175927	1	1	none	E -> G	1,556	T -> C	GAA -> GGA	105	SNP (transition)	Substitution	1
T	Polymorphism	175965	175965	1	1	none		1,518	C -> T	GAG -> GAA	116	SNP (transition)	None	0.612
T	Polymorphism	176010	176010	1	1	none		1,473	C -> T	CGG -> CGA	141	SNP (transition)	None	0.369
C	Polymorphism	176016	176016	1	1	none		1,467	T -> C	CTA -> CTG	142	SNP (transition)	None	0.373
A	Polymorphism	176031	176031	1	1	none	K -> N	1,452	C -> A	AAG -> AAT	175	SNP (transversion)	Substitution	0.411
C	Polymorphism	176043	176043	1	1	none	D -> E	1,440	A -> C	GAT -> GAG	190	SNP (transversion)	Substitution	0.495
T	Polymorphism	176100	176100	1	1	none		1,383	C -> T	GAG -> GAA	228	SNP (transition)	None	0.461
T	Polymorphism	176211	176211	1	1	none		1,272	C -> T	AAG -> AAA	247	SNP (transition)	None	0.51
T	Polymorphism	176258	176258	1	1	none	F -> I	1,225	A -> T	TTT -> ATT	254	SNP (transversion)	Substitution	0.598
G	Polymorphism	176284	176284	1	1	none	N -> T	1,199	T -> G	AAC -> ACC	284	SNP (transversion)	Substitution	0.81
G	Polymorphism	176481	176481	1	1	none		1,002	A -> G	ACT -> ACC	234	SNP (transition)	None	0.701
G	Polymorphism	177065	177065	1	1	none	S -> P	418	A -> G	TCA -> CCA	161	SNP (transition)	Substitution	0.441
C	Polymorphism	177183	177183	1	1	none		300	T -> C	TCA -> TCG	51	SNP (transition)	None	0.843
T	Polymorphism	177390	177390	1	1	none		93	G -> T	GTC -> GTA	81	SNP (transversion)	None	0.852
T	Polymorphism	177417	177417	1	1	none		66	C -> T	GTG -> GTA	100	SNP (transition)	None	0.9
C	Polymorphism	177537	177537	1	1	none			T -> C		63	SNP (transition)		0.794
AG	Polymorphism	177700	177701	2	1	none	V -> A	827	CA -> AG	GTG -> GCT	100	Substitution	Substitution	1
A	Polymorphism	177895	177895	1	1	none		633	G -> A	GGC -> GGT	86	SNP (transition)	None	0.942
C	Polymorphism	179459	179459	1	1	none	N -> D	259	T -> C	AAT -> GAT	142	SNP (transition)	Substitution	0.768
C	Polymorphism	180131	180131	1	1	none		813	A -> C	GTT -> GTG	89	SNP (transversion)	None	0.528
A	Polymorphism	180509	180509	1	1	none		435	G -> A	GAC -> GAT	90	SNP (transition)	None	0.711
G	Polymorphism	180718	180718	1	1	none	N -> H	226	T -> G	AAT -> CAT	226	SNP (transversion)	Substitution	0.252
G	Polymorphism	180892	180892	1	1	none		52	A -> G	TTG -> CTG	272	SNP (transition)	None	0.647
CCT	Polymorphism	180893	180895	2	2	none		49	TCG -> CCT	CGA -> AGG	271 -> 272	Substitution	None	64.7% -> 64.9%
G	Polymorphism	181072	181072	1	1	none	L -> F	213	T -> G	TTA -> TTC	247	SNP (transversion)	Substitution	0.96
T	Polymorphism	181141	181141	1	1	none		144	G -> T	TCC -> TCA	241	SNP (transversion)	None	0.295
	Polymorphism	181325	181325	1	1	none			(A)8 -> (A)7		239	Deletion (tandem repeat)		0.54
A	Polymorphism	181911	181911	1	1	none		540	G -> A	GGG -> GGA	252	SNP (transition)	None	0.25
T	Polymorphism	182071	182071	1	1	none	I -> L	700	A -> T	ATA -> TTA	217	SNP (transversion)	Substitution	0.627
G	Polymorphism	182131	182131	1	1	none	K -> E	760	A -> G	AAG -> GAG	236	SNP (transition)	Substitution	0.267
T	Polymorphism	182206	182206	1	1	none		492	C -> T	GGG -> GGA	141	SNP (transition)	None	0.411
A	Polymorphism	182301	182301	1	1	none	A -> S	397	C -> A	GCG -> TCG	95	SNP (transversion)	Substitution	0.253
AG	Polymorphism	182344	182345	2	1	none	E -> A	353	CT -> AG	GAG -> GCT	115 -> 116	Substitution	Substitution	74.1% -> 74.8%
A	Polymorphism	182383	182383	1	1	none		315	G -> A	ATC -> ATT	136	SNP (transition)	None	0.272
G	Polymorphism	182392	182392	1	1	none		306	T -> G	ATA -> ATC	148	SNP (transversion)	None	0.622
T	Polymorphism	182551	182551	1	1	none		147	A -> T	CCT -> CCA	78	SNP (transversion)	None	0.564
A	Polymorphism	182563	182563	1	1	none		135	C -> A	CTG -> CTT	84	SNP (transversion)	None	0.512
T	Polymorphism	182575	182575	1	1	none	N -> K	123	G -> T	AAC -> AAA	79	SNP (transversion)	Substitution	0.835
T	Polymorphism	182591	182591	1	1	none	R -> Q	107	C -> T	CGG -> CAG	80	SNP (transition)	Substitution	0.512
C	Polymorphism	182593	182593	1	1	none		105	T -> C	CCA -> CCG	82	SNP (transition)	None	0.5
G	Polymorphism	182683	182683	1	1	none	L -> F	15	T -> G	TTA -> TTC	82	SNP (transversion)	Substitution	0.829
T	Polymorphism	183459	183459	1	1	none	H -> N	61	G -> T	CAC -> AAC	74	SNP (transversion)	Substitution	0.554
A	Polymorphism	183460	183460	1	1	none		60	G -> A	CAC -> CAT	82	SNP (transition)	None	0.305
T	Polymorphism	184243	184243	1	1	none	P -> H	341	G -> T	CCT -> CAT	72	SNP (transversion)	Substitution	0.792
T	Polymorphism	184374	184374	1	1	none		210	C -> T	GTG -> GTA	141	SNP (transition)	None	0.652
A	Polymorphism	184419	184419	1	1	none		165	G -> A	AAC -> AAT	150	SNP (transition)	None	0.68
A	Polymorphism	184479	184479	1	1	none		105	G -> A	TTC -> TTT	149	SNP (transition)	None	0.725
A	Polymorphism	184496	184496	1	1	none		88	G -> A	CTA -> TTA	123	SNP (transition)	None	0.951
G	Polymorphism	184497	184497	1	1	none		87	A -> G	CTT -> CTC	123	SNP (transition)	None	0.951
G	Polymorphism	184518	184518	1	1	none		66	A -> G	AAT -> AAC	147	SNP (transition)	None	0.932
A	Polymorphism	184521	184521	1	1	none		63	G -> A	ATC -> ATT	147	SNP (transition)	None	0.932
G	Polymorphism	184790	184790	1	1	none		132	A -> G	GCA -> GCG	96	SNP (transition)	None	0.781
	Polymorphism	184794	184794	1	1	none		136	-C		96	Deletion	Frame Shift	0.792
G	Polymorphism	184832	184832	1	1	none	W -> G	16	T -> G	TGG -> GGG	65	SNP (transversion)	Substitution	0.738
A	Polymorphism	185055	185055	1	1	none			C -> A		83	SNP (transversion)		0.663
C	Polymorphism	185056	185056	1	1	none			A -> C		82	SNP (transversion)		0.671
G	Polymorphism	185058	185058	1	1	none			C -> G		82	SNP (transversion)		0.671
T	Polymorphism	185060	185060	1	1	none			G -> T		84	SNP (transversion)		0.655
G	Polymorphism	185061	185061	1	1	none			T -> G		84	SNP (transversion)		0.655
T	Polymorphism	185408	185408	1	1	none		1,803	A -> T	GTT -> GTA	117	SNP (transversion)	None	0.274
C	Polymorphism	185429	185429	1	1	none		1,782	A -> C	CCT -> CCG	115	SNP (transversion)	None	0.496
GA	Polymorphism	185457	185458	2	1	none	G -> S	1,753	CC -> GA	GGT -> TCT	88 -> 90	Substitution	Substitution	30.0% -> 30.7%
G	Polymorphism	185459	185459	1	1	none		1,752	A -> G	AAT -> AAC	90	SNP (transition)	None	0.289
T	Polymorphism	185483	185483	1	1	none		1,728	C -> T	GAG -> GAA	113	SNP (transition)	None	0.363
C	Polymorphism	185495	185495	1	1	none		1,716	T -> C	TCA -> TCG	115	SNP (transition)	None	0.304
A	Polymorphism	185498	185498	1	1	none		1,713	T -> A	CCA -> CCT	116	SNP (transversion)	None	0.319
T	Polymorphism	185645	185645	1	1	none		1,566	A -> T	GTT -> GTA	218	SNP (transversion)	None	0.518
T	Polymorphism	185672	185672	1	1	none		1,539	C -> T	AAG -> AAA	225	SNP (transition)	None	0.56
A	Polymorphism	185720	185720	1	1	none		1,491	G -> A	TAC -> TAT	236	SNP (transition)	None	0.547
A	Polymorphism	185766	185766	1	1	none	S -> L	1,445	G -> A	TCA -> TTA	250	SNP (transition)	Substitution	0.548
C	Polymorphism	187739	187739	1	1	none		438	T -> C	GAT -> GAC	153	SNP (transition)	None	0.824
G	Polymorphism	187797	187797	1	1	none	I -> V	496	A -> G	ATA -> GTA	76	SNP (transition)	Substitution	0.816
CTC	Polymorphism	187860	187862	2	2	none	I -> L	559	ATA -> CTC	ATA -> CTC	76 -> 77	Substitution	Substitution	63.6% -> 64.5%
T	Polymorphism	187994	187994	1	1	none		693	C -> T	ACC -> ACT	120	SNP (transition)	None	0.625
A	Polymorphism	188003	188003	1	1	none		702	T -> A	ACT -> ACA	111	SNP (transversion)	None	0.64
A	Polymorphism	188092	188092	1	1	none		228	T -> A	GTA -> GTT	56	SNP (transversion)	None	0.321
A	Polymorphism	188125	188125	1	1	none		195	G -> A	TTC -> TTT	98	SNP (transition)	None	0.531
G	Polymorphism	188139	188139	1	1	none		181	A -> G	TTG -> CTG	113	SNP (transition)	None	0.69
	Polymorphism	188401	188401	1	1	none			-A		195	Deletion		0.641
	Polymorphism	188402	188402	1	1	none			-T		196	Deletion		0.638
C	Polymorphism	188447	188447	1	1	none		21	T -> C	AGT -> AGC	214	SNP (transition)	None	0.715
G	Polymorphism	188750	188750	1	1	none		324	A -> G	CAA -> CAG	255	SNP (transition)	None	0.431
C	Polymorphism	188879	188879	1	1	none		453	T -> C	ACT -> ACC	260	SNP (transition)	None	0.288
T	Polymorphism	189242	189242	1	1	none		627	G -> T	CTC -> CTA	253	SNP (transversion)	None	0.308
C	Polymorphism	189311	189311	1	1	none		558	T -> C	TTA -> TTG	245	SNP (transition)	None	0.327
C	Polymorphism	189359	189359	1	1	none		510	T -> C	AAA -> AAG	242	SNP (transition)	None	0.756
G	Polymorphism	189901	189901	1	1	none			A -> G		122	SNP (transition)		0.811
C	Polymorphism	190066	190066	1	1	none		81	T -> C	GAT -> GAC	243	SNP (transition)	None	0.276
C	Polymorphism	190079	190079	1	1	none	I -> L	94	A -> C	ATA -> CTA	243	SNP (transversion)	Substitution	0.317
T	Polymorphism	190210	190210	1	1	none		225	C -> T	GAC -> GAT	248	SNP (transition)	None	0.258
C	Polymorphism	190243	190243	1	1	none		258	A -> C	GCA -> GCC	239	SNP (transversion)	None	0.431
C	Polymorphism	190342	190342	1	1	none		357	T -> C	AAT -> AAC	246	SNP (transition)	None	0.268
C	Polymorphism	190549	190549	1	1	none		564	A -> C	ACA -> ACC	282	SNP (transversion)	None	0.337
C	Polymorphism	190588	190588	1	1	none		603	T -> C	GGT -> GGC	272	SNP (transition)	None	0.445
T	Polymorphism	190693	190693	1	1	none		708	A -> T	CTA -> CTT	310	SNP (transversion)	None	0.371
A	Polymorphism	190720	190720	1	1	none		735	G -> A	GGG -> GGA	316	SNP (transition)	None	0.348
G	Polymorphism	190772	190772	1	1	none	N -> D	787	A -> G	AAT -> GAT	269	SNP (transition)	Substitution	0.305
A	Polymorphism	190798	190798	1	1	none		813	C -> A	GCC -> GCA	271	SNP (transversion)	None	0.262
C	Polymorphism	190975	190975	1	1	none		990	T -> C	GAT -> GAC	246	SNP (transition)	None	0.28
G	Polymorphism	191194	191194	1	1	none		1,209	A -> G	GGA -> GGG	286	SNP (transition)	None	0.308
G	Polymorphism	191206	191206	1	1	none		1,221	A -> G	AAA -> AAG	266	SNP (transition)	None	0.331
T	Polymorphism	191578	191578	1	1	none		1,593	C -> T	CCC -> CCT	260	SNP (transition)	None	0.3
G	Polymorphism	191596	191596	1	1	none		1,611	A -> G	ACA -> ACG	254	SNP (transition)	None	0.35
T	Polymorphism	191602	191602	1	1	none		1,617	A -> T	CGA -> CGT	262	SNP (transversion)	None	0.256
T	Polymorphism	191830	191830	1	1	none		1,845	G -> T	GTG -> GTT	180	SNP (transversion)	None	0.267
T	Polymorphism	191911	191911	1	1	none		1,926	C -> T	ATC -> ATT	151	SNP (transition)	None	0.762
G	Polymorphism	191941	191941	1	1	none		1,956	A -> G	GTA -> GTG	165	SNP (transition)	None	0.255
A	Polymorphism	191959	191959	1	1	none		1,974	G -> A	CTG -> CTA	137	SNP (transition)	None	0.737
GCT	Polymorphism	191996	191998	2	2	none	T -> A	2,011	ACC -> GCT	ACC -> GCT	113	Substitution	Substitution	0.46
T	Polymorphism	192205	192205	1	1	none			A -> T		51	SNP (transversion)		1
A	Polymorphism	194216	194216	1	1	none		33	C -> A	ACC -> ACA	135	SNP (transversion)	None	0.822
T	Polymorphism	195524	195524	1	1	none			C -> T		262	SNP (transition)		0.286
C	Polymorphism	195533	195533	1	1	none			T -> C		264	SNP (transition)		0.28
G	Polymorphism	195740	195740	1	1	none	N -> S	137	A -> G	AAC -> AGC	279	SNP (transition)	Substitution	0.724
T	Polymorphism	196005	196005	1	1	none		402	C -> T	GAC -> GAT	334	SNP (transition)	None	0.976
T	Polymorphism	196053	196053	1	1	none		450	C -> T	TTC -> TTT	401	SNP (transition)	None	0.661
G	Polymorphism	196059	196059	1	1	none		456	A -> G	GCA -> GCG	400	SNP (transition)	None	0.845
T	Polymorphism	196392	196392	1	1	none		789	G -> T	GCG -> GCT	186	SNP (transversion)	None	0.925
A	Polymorphism	196393	196393	1	1	none	A -> T	790	G -> A	GCT -> ACT	186	SNP (transition)	Substitution	0.914
A	Polymorphism	196425	196425	1	1	none		822	G -> A	GCG -> GCA	190	SNP (transition)	None	0.884
A	Polymorphism	196806	196806	1	1	none		261	G -> A	GGC -> GGT	207	SNP (transition)	None	0.604
C	Polymorphism	196887	196887	1	1	none		180	T -> C	AAA -> AAG	192	SNP (transition)	None	0.26
T	Polymorphism	197043	197043	1	1	none		24	C -> T	TTG -> TTA	159	SNP (transition)	None	1
G	Polymorphism	197238	197238	1	1	none		1,248	A -> G	TAT -> TAC	112	SNP (transition)	None	0.402
T	Polymorphism	197241	197241	1	1	none		1,245	C -> T	GAG -> GAA	111	SNP (transition)	None	0.405
A	Polymorphism	197262	197262	1	1	none		1,224	G -> A	AAC -> AAT	116	SNP (transition)	None	0.543
GC	Polymorphism	197272	197273	2	1	none	N -> A	1,213	TT -> GC	AAT -> GCT	114	Substitution	Substitution	0.509
GA	Polymorphism	197274	197275	2	1	none	A -> V	1,211	AG -> GA	GCT -> GTC	114	Substitution	Substitution	0.509
T	Polymorphism	197550	197550	1	1	none		936	A -> T	ATT -> ATA	142	SNP (transversion)	None	0.514
C	Polymorphism	197554	197554	1	1	none	N -> S	932	T -> C	AAT -> AGT	144	SNP (transition)	Substitution	0.528
G	Polymorphism	197739	197739	1	1	none	R -> S	747	T -> G	AGA -> AGC	163	SNP (transversion)	Substitution	1
T	Polymorphism	197835	197835	1	1	none		651	A -> T	GTT -> GTA	172	SNP (transversion)	None	0.936
A	Polymorphism	197916	197916	1	1	none		570	G -> A	ACC -> ACT	161	SNP (transition)	None	0.901
C	Polymorphism	198109	198109	1	1	none	K -> R	377	T -> C	AAA -> AGA	172	SNP (transition)	Substitution	0.988
A	Polymorphism	198245	198245	1	1	none		241	G -> A	CTG -> TTG	168	SNP (transition)	None	0.845
A	Polymorphism	198312	198312	1	1	none		174	G -> A	GAC -> GAT	199	SNP (transition)	None	0.583
A	Polymorphism	198871	198871	1	1	none		291	G -> A	TTG -> TTA	66	SNP (transition)	None	0.303
T	Polymorphism	198959	198959	1	1	none		379	C -> T	CTG -> TTG	131	SNP (transition)	None	0.802
T	Polymorphism	198967	198967	1	1	none		387	C -> T	TTC -> TTT	149	SNP (transition)	None	0.832
G	Polymorphism	199057	199057	1	1	none	H -> Q	477	T -> G	CAT -> CAG	203	SNP (transversion)	Substitution	0.941
T	Polymorphism	199091	199091	1	1	none		511	C -> T	CTA -> TTA	218	SNP (transition)	None	0.683
A	Polymorphism	199153	199153	1	1	none		573	C -> A	GTC -> GTA	256	SNP (transversion)	None	0.418
A	Polymorphism	199171	199171	1	1	none		591	G -> A	ACG -> ACA	250	SNP (transition)	None	0.532
G	Polymorphism	199378	199378	1	1	none		798	A -> G	AAA -> AAG	245	SNP (transition)	None	0.461
G	Polymorphism	199527	199527	1	1	none			A -> G		215	SNP (transition)		0.777
G	Polymorphism	199757	199757	1	1	none	T -> S	191	C -> G	ACT -> AGT	216	SNP (transversion)	Substitution	0.704
GCA	Polymorphism	199876	199878	2	2	none	T -> A	310	ACG -> GCA	ACG -> GCA	161 -> 162	Substitution	Substitution	39.5% -> 39.8%
T	Polymorphism	199905	199905	1	1	none		339	C -> T	GTC -> GTT	156	SNP (transition)	None	0.353
T	Polymorphism	199948	199948	1	1	none	N -> Y	382	A -> T	AAC -> TAC	136	SNP (transversion)	Substitution	0.61
C	Polymorphism	199954	199954	1	1	none	K -> Q	388	A -> C	AAA -> CAA	141	SNP (transversion)	Substitution	0.645
C	Polymorphism	199963	199963	1	1	none	N -> H	397	A -> C	AAC -> CAC	144	SNP (transversion)	Substitution	0.632
G	Polymorphism	199968	199968	1	1	none	D -> E	402	T -> G	GAT -> GAG	142	SNP (transversion)	Substitution	0.627
A	Polymorphism	200137	200137	1	1	none	L -> I	571	C -> A	CTA -> ATA	163	SNP (transversion)	Substitution	0.436
A	Polymorphism	200296	200296	1	1	none		2,682	G -> A	GTC -> GTT	218	SNP (transition)	None	0.606
C	Polymorphism	200446	200446	1	1	none		2,532	T -> C	GTA -> GTG	280	SNP (transition)	None	0.271
T	Polymorphism	200644	200644	1	1	none		2,334	C -> T	CAG -> CAA	352	SNP (transition)	None	0.256
G	Polymorphism	200695	200695	1	1	none		2,283	T -> G	ATA -> ATC	342	SNP (transversion)	None	0.433
C	Polymorphism	200830	200830	1	1	none		2,148	T -> C	AAA -> AAG	364	SNP (transition)	None	0.357
T	Polymorphism	200878	200878	1	1	none		2,100	C -> T	GCG -> GCA	360	SNP (transition)	None	0.328
G	Polymorphism	200893	200893	1	1	none		2,085	A -> G	AAT -> AAC	361	SNP (transition)	None	0.285
A	Polymorphism	200980	200980	1	1	none	E -> D	1,998	C -> A	GAG -> GAT	304	SNP (transversion)	Substitution	0.74
G	Polymorphism	201177	201177	1	1	none		1,801	A -> G	TTG -> CTG	244	SNP (transition)	None	0.721
T	Polymorphism	201178	201178	1	1	none		1,800	C -> T	AAG -> AAA	244	SNP (transition)	None	0.717
T	Polymorphism	201378	201378	1	1	none		1,600	G -> T	CGG -> AGG	268	SNP (transversion)	None	0.795
A	Polymorphism	201544	201544	1	1	none		1,434	G -> A	CGC -> CGT	240	SNP (transition)	None	0.667
C	Polymorphism	201547	201547	1	1	none		1,431	T -> C	GTA -> GTG	236	SNP (transition)	None	0.678
G	Polymorphism	201571	201571	1	1	none		1,407	A -> G	CAT -> CAC	259	SNP (transition)	None	0.61
G	Polymorphism	201594	201594	1	1	none		1,384	T -> G	AGG -> CGG	241	SNP (transversion)	None	0.614
G	Polymorphism	201631	201631	1	1	none		1,347	T -> G	GGA -> GGC	270	SNP (transversion)	None	0.307
A	Polymorphism	201637	201637	1	1	none		1,341	G -> A	ACC -> ACT	274	SNP (transition)	None	0.343
A	Polymorphism	201892	201892	1	1	none		1,086	G -> A	GAC -> GAT	134	SNP (transition)	None	0.933
A	Polymorphism	201895	201895	1	1	none		1,083	G -> A	GGC -> GGT	134	SNP (transition)	None	0.933
A	Polymorphism	201898	201898	1	1	none		1,080	G -> A	GCC -> GCT	134	SNP (transition)	None	0.933
G	Polymorphism	201902	201902	1	1	none	V -> A	1,076	A -> G	GTC -> GCC	135	SNP (transition)	Substitution	0.926
GT	Polymorphism	201904	201905	2	1	none	A -> D	1,073	AG -> GT	GCT -> GAC	135 -> 136	Substitution	Substitution	91.9% -> 92.6%
G	Polymorphism	202198	202198	1	1	none		780	A -> G	CTT -> CTC	240	SNP (transition)	None	0.929
A	Polymorphism	202228	202228	1	1	none		750	G -> A	TTC -> TTT	216	SNP (transition)	None	0.995
T	Polymorphism	202474	202474	1	1	none		504	A -> T	CTT -> CTA	156	SNP (transversion)	None	0.955
G	Polymorphism	202480	202480	1	1	none		498	A -> G	GAT -> GAC	157	SNP (transition)	None	0.955
TAC	Polymorphism	202540	202542	3	1	none	P -> V	436	AGG -> TAC	CCT -> GTA	134	Substitution	Substitution	0.813
G	Polymorphism	202543	202543	1	1	none		435	C -> G	TCG -> TCC	134	SNP (transversion)	None	0.836
C	Polymorphism	203120	203120	1	1	none		1,131	T -> C	CCA -> CCG	203	SNP (transition)	None	0.916
G	Polymorphism	203282	203282	1	1	none		969	T -> G	CCA -> CCC	215	SNP (transversion)	None	0.94
AG	Polymorphism	203291	203292	2	1	none	L -> P	959	GA -> AG	CTC -> CCT	193	Substitution	Substitution	0.855
C	Polymorphism	203783	203783	1	1	none		468	T -> C	TCA -> TCG	217	SNP (transition)	None	0.29
C	Polymorphism	203823	203823	1	1	none	N -> S	428	T -> C	AAC -> AGC	185	SNP (transition)	Substitution	0.697
C	Polymorphism	203996	203996	1	1	none	D -> E	255	A -> C	GAT -> GAG	191	SNP (transversion)	Substitution	0.969
C	Polymorphism	204230	204230	1	1	none		21	T -> C	CAA -> CAG	197	SNP (transition)	None	0.584
T	Polymorphism	204499	204499	1	1	none		168	C -> T	TAC -> TAT	184	SNP (transition)	None	0.658
A	Polymorphism	204919	204919	1	1	none		84	G -> A	GTG -> GTA	181	SNP (transition)	None	0.757
C	Polymorphism	205192	205192	1	1	none		357	T -> C	AAT -> AAC	76	SNP (transition)	None	0.513
C	Polymorphism	205590	205590	1	1	none	E -> D	291	A -> C	GAA -> GAC	180	SNP (transversion)	Substitution	0.983
C	Polymorphism	205743	205743	1	1	none		444	A -> C	ACA -> ACC	218	SNP (transversion)	None	0.881
T	Polymorphism	205764	205764	1	1	none		465	G -> T	CCG -> CCT	205	SNP (transversion)	None	0.707
C	Polymorphism	206689	206689	1	1	none		774	T -> C	ACT -> ACC	235	SNP (transition)	None	1
A	Polymorphism	206839	206839	1	1	none		924	G -> A	TCG -> TCA	263	SNP (transition)	None	0.722
C	Polymorphism	210060	210060	1	1	none			T -> C		154	SNP (transition)		0.955
G	Polymorphism	210077	210077	1	1	none			A -> G		170	SNP (transition)		0.824
A	Polymorphism	210232	210232	1	1	none	Y -> F	452	T -> A	TAC -> TTC	257	SNP (transversion)	Substitution	0.673
G	Polymorphism	210246	210246	1	1	none		438	T -> G	CTA -> CTC	256	SNP (transversion)	None	0.684
T	Polymorphism	210548	210548	1	1	none		136	G -> T	CGA -> AGA	245	SNP (transversion)	None	0.767
G	Polymorphism	210603	210603	1	1	none	K -> N	81	T -> G	AAA -> AAC	217	SNP (transversion)	Substitution	0.267
T	Polymorphism	210606	210606	1	1	none		78	C -> T	GAG -> GAA	217	SNP (transition)	None	0.267
G	Polymorphism	210618	210618	1	1	none		66	A -> G	AAT -> AAC	216	SNP (transition)	None	0.273
C	Polymorphism	210879	210879	1	1	none			T -> C		114	SNP (transition)		0.281
C	Polymorphism	210973	210973	1	1	none		12	T -> C	ATT -> ATC	177	SNP (transition)	None	0.35
A	Polymorphism	211230	211230	1	1	none	V -> D	269	T -> A	GTC -> GAC	244	SNP (transversion)	Substitution	0.414
T	Polymorphism	211513	211513	1	1	none		552	C -> T	TTC -> TTT	251	SNP (transition)	None	0.335
A	Polymorphism	211685	211684	0	1	none			+A		198	Insertion		0.581
G	Polymorphism	211685	211684	0	1	none			+G		198	Insertion		0.591
T	Polymorphism	211685	211684	0	1	none			+T		198	Insertion		0.591
T	Polymorphism	211685	211684	0	1	none			+T		198	Insertion		0.581
A	Polymorphism	211760	211760	1	1	none		1,551	C -> A	TCG -> TCT	239	SNP (transversion)	None	0.272
C	Polymorphism	211763	211763	1	1	none		1,548	T -> C	CCA -> CCG	240	SNP (transition)	None	0.271
G	Polymorphism	212138	212138	1	1	none		1,173	A -> G	GAT -> GAC	228	SNP (transition)	None	0.833
G	Polymorphism	212265	212265	1	1	none	V -> A	1,046	A -> G	GTT -> GCT	130	SNP (transition)	Substitution	1
TGC	Polymorphism	212271	212270	0	1	none	P -> PH	1,041	+TGC	CCT -> CCG,CAT	131	Insertion	Insertion	0.748
G	Polymorphism	212360	212360	1	1	none		951	A -> G	TGT -> TGC	157	SNP (transition)	None	0.777
A	Polymorphism	212366	212366	1	1	none		945	G -> A	CAC -> CAT	162	SNP (transition)	None	0.765
C	Polymorphism	212459	212459	1	1	none		852	T -> C	GAA -> GAG	172	SNP (transition)	None	0.634
G	Polymorphism	212507	212507	1	1	none		804	A -> G	GCT -> GCC	157	SNP (transition)	None	0.682
C	Polymorphism	212782	212782	1	1	none	T -> A	529	T -> C	ACA -> GCA	191	SNP (transition)	Substitution	0.995
C	Polymorphism	212819	212819	1	1	none		492	G -> C	GGC -> GGG	183	SNP (transversion)	None	0.94
C	Polymorphism	212903	212903	1	1	none		408	A -> C	CTT -> CTG	158	SNP (transversion)	None	0.31
C	Polymorphism	213242	213242	1	1	none		69	A -> C	CCT -> CCG	216	SNP (transversion)	None	0.384
G	Polymorphism	213268	213268	1	1	none	N -> H	43	T -> G	AAC -> CAC	266	SNP (transversion)	Substitution	0.271
T	Polymorphism	213342	213342	1	1	none			A -> T		245	SNP (transversion)		0.461
T	Polymorphism	213597	213597	1	1	none		174	C -> T	ATC -> ATT	278	SNP (transition)	None	0.489
A	Polymorphism	213904	213904	1	1	none	A -> T	481	G -> A	GCT -> ACT	223	SNP (transition)	Substitution	0.556
T	Polymorphism	213912	213912	1	1	none		489	C -> T	TCC -> TCT	217	SNP (transition)	None	0.627
T	Polymorphism	214077	214077	1	1	none		654	C -> T	TCC -> TCT	167	SNP (transition)	None	0.922
T	Polymorphism	214253	214253	1	1	none	S -> N	977	C -> T	AGT -> AAT	99	SNP (transition)	Substitution	0.899
G	Polymorphism	214360	214360	1	1	none		870	A -> G	TTT -> TTC	168	SNP (transition)	None	0.637
T	Polymorphism	214374	214374	1	1	none	V -> I	856	C -> T	GTT -> ATT	165	SNP (transition)	Substitution	0.624
G	Polymorphism	214750	214750	1	1	none	R -> S	480	T -> G	AGA -> AGC	205	SNP (transversion)	Substitution	0.805
A	Polymorphism	215244	215244	1	1	none			C -> A		52	SNP (transversion)		0.269
C	Polymorphism	215469	215469	1	1	none		153	T -> C	TTT -> TTC	188	SNP (transition)	None	0.798
T	Polymorphism	215499	215499	1	1	none		183	G -> T	GGG -> GGT	215	SNP (transversion)	None	0.605
G	Polymorphism	215601	215601	1	1	none		285	T -> G	CTT -> CTG	209	SNP (transversion)	None	0.833
T	Polymorphism	215661	215661	1	1	none		345	C -> T	ATC -> ATT	239	SNP (transition)	None	0.59
G	Polymorphism	216060	216060	1	1	none		744	A -> G	AGA -> AGG	125	SNP (transition)	None	0.752
C	Polymorphism	216075	216075	1	1	none		759	T -> C	ATT -> ATC	116	SNP (transition)	None	0.802
G	Polymorphism	216281	216281	1	1	none		15	A -> G	ACA -> ACG	62	SNP (transition)	None	0.758
G	Polymorphism	216611	216611	1	1	none		345	A -> G	GGA -> GGG	163	SNP (transition)	None	0.687
T	Polymorphism	216689	216689	1	1	none		423	A -> T	GCA -> GCT	176	SNP (transversion)	None	0.358
T	Polymorphism	216830	216830	1	1	none		564	C -> T	CAC -> CAT	180	SNP (transition)	None	0.55
A	Polymorphism	217028	217028	1	1	none		762	C -> A	TCC -> TCA	217	SNP (transversion)	None	0.995
G	Polymorphism	217031	217031	1	1	none		765	A -> G	GCA -> GCG	217	SNP (transition)	None	0.995
G	Polymorphism	217039	217039	1	1	none	K -> R	773	A -> G	AAG -> AGG	237	SNP (transition)	Substitution	1
G	Polymorphism	217160	217160	1	1	none		894	A -> G	GAA -> GAG	248	SNP (transition)	None	0.339
T	Polymorphism	217343	217343	1	1	none		1,077	C -> T	CAC -> CAT	249	SNP (transition)	None	0.659
A	Polymorphism	217661	217661	1	1	none		1,395	G -> A	GAG -> GAA	262	SNP (transition)	None	0.267
G	Polymorphism	217664	217664	1	1	none		1,398	A -> G	AAA -> AAG	260	SNP (transition)	None	0.265
C	Polymorphism	217673	217673	1	1	none		1,407	T -> C	ATT -> ATC	258	SNP (transition)	None	0.271
A	Polymorphism	217799	217799	1	1	none		1,533	G -> A	CAG -> CAA	172	SNP (transition)	None	0.779
G	Polymorphism	217893	217893	1	1	none	T -> A	1,627	A -> G	ACC -> GCC	192	SNP (transition)	Substitution	0.74
C	Polymorphism	217904	217904	1	1	none		1,638	T -> C	GCT -> GCC	184	SNP (transition)	None	0.918
G	Polymorphism	218181	218181	1	1	none	T -> A	1,915	A -> G	ACA -> GCA	172	SNP (transition)	Substitution	0.744
T	Polymorphism	218189	218189	1	1	none		1,923	C -> T	GAC -> GAT	161	SNP (transition)	None	0.72
A	Polymorphism	218249	218249	1	1	none		1,983	G -> A	TCG -> TCA	158	SNP (transition)	None	0.259
T	Polymorphism	218255	218255	1	1	none		1,989	C -> T	TTC -> TTT	155	SNP (transition)	None	0.265
T	Polymorphism	218258	218258	1	1	none		1,992	A -> T	GCA -> GCT	158	SNP (transversion)	None	0.259
G	Polymorphism	218444	218444	1	1	none		2,178	T -> G	ACT -> ACG	240	SNP (transversion)	None	0.954
T	Polymorphism	218448	218448	1	1	none		2,182	C -> T	CTG -> TTG	240	SNP (transition)	None	0.813
GCC	Polymorphism	218676	218678	2	2	none	T -> A	2,410	ACA -> GCC	ACA -> GCC	237 -> 241	Substitution	Substitution	30.3% -> 30.8%
T	Polymorphism	218685	218685	1	1	none	T -> S	2,419	A -> T	ACT -> TCT	258	SNP (transversion)	Substitution	0.298
G	Polymorphism	218939	218939	1	1	none		2,673	T -> G	GCT -> GCG	227	SNP (transversion)	None	0.846
C	Polymorphism	219664	219664	1	1	none	I -> T	3,398	T -> C	ATT -> ACT	233	SNP (transition)	Substitution	0.258
A	Polymorphism	220122	220122	1	1	none	Q -> K	3,856	C -> A	CAA -> AAA	180	SNP (transversion)	Substitution	0.817
C	Polymorphism	221041	221041	1	1	none		534	A -> C	GTT -> GTG	270	SNP (transversion)	None	0.6
TAG	Polymorphism	221059	221061	2	2	none		514	CAA -> TAG	TTG -> CTA	245	Substitution	None	0.894
T	Polymorphism	221068	221068	1	1	none		507	C -> T	ACG -> ACA	258	SNP (transition)	None	0.616
C	Polymorphism	221182	221182	1	1	none		393	A -> C	GTT -> GTG	226	SNP (transversion)	None	0.261
G	Polymorphism	221194	221194	1	1	none		381	A -> G	GGT -> GGC	217	SNP (transition)	None	0.258
CGT	Polymorphism	221275	221277	3	1	none	L -> T	298	TAG -> CGT	CTA -> ACG	141	Substitution	Substitution	0.965
A	Polymorphism	221278	221278	1	1	none		297	T -> A	ACA -> ACT	141	SNP (transversion)	None	0.965
G	Polymorphism	221311	221311	1	1	none		264	A -> G	TAT -> TAC	163	SNP (transition)	None	0.871
A	Polymorphism	221526	221526	1	1	none	T -> S	49	T -> A	ACT -> TCT	165	SNP (transversion)	Substitution	0.267
G	Polymorphism	221889	221889	1	1	none		462	A -> G	GAT -> GAC	202	SNP (transition)	None	0.965
C	Polymorphism	221997	221997	1	1	none		354	A -> C	GCT -> GCG	251	SNP (transversion)	None	0.335
T	Polymorphism	222179	222179	1	1	none		172	G -> T	CGG -> AGG	299	SNP (transversion)	None	0.562
C	Polymorphism	222213	222213	1	1	none		138	T -> C	ACA -> ACG	301	SNP (transition)	None	1
C	Polymorphism	222345	222345	1	1	none		6	T -> C	GAA -> GAG	285	SNP (transition)	None	0.779
T	Polymorphism	222919	222919	1	1	none		447	C -> T	TTC -> TTT	279	SNP (transition)	None	0.67
A	Polymorphism	222940	222940	1	1	none		468	G -> A	GAG -> GAA	279	SNP (transition)	None	0.634
C	Polymorphism	223360	223360	1	1	none		888	T -> C	CTT -> CTC	111	SNP (transition)	None	0.261
G	Polymorphism	223377	223377	1	1	none	D -> G	905	A -> G	GAC -> GGC	86	SNP (transition)	Substitution	0.256
A	Polymorphism	223385	223385	1	1	none	G -> S	913	G -> A	GGC -> AGC	67	SNP (transition)	Substitution	0.657
G	Polymorphism	223394	223394	1	1	none	S -> G	922	A -> G	AGC -> GGC	72	SNP (transition)	Substitution	0.319
T	Polymorphism	223411	223411	1	1	none		939	A -> T	CTA -> CTT	51	SNP (transversion)	None	0.255
C	Polymorphism	223966	223966	1	1	none		1,494	T -> C	AGT -> AGC	60	SNP (transition)	None	0.95
G	Polymorphism	224099	224099	1	1	none	S -> A	1,627	T -> G	TCT -> GCT	50	SNP (transversion)	Substitution	0.28
G	Polymorphism	224123	224123	1	1	none	S -> A	1,651	T -> G	TCT -> GCT	54	SNP (transversion)	Substitution	0.667
G	Polymorphism	224135	224135	1	1	none	S -> A	1,663	T -> G	TCT -> GCT	55	SNP (transversion)	Substitution	0.309
A	Polymorphism	224365	224365	1	1	none	H -> Q	1,893	T -> A	CAT -> CAA	59	SNP (transversion)	Substitution	0.305
G	Polymorphism	224380	224380	1	1	none		1,908	A -> G	ACA -> ACG	57	SNP (transition)	None	0.298
A	Polymorphism	224383	224383	1	1	none		1,911	G -> A	CAG -> CAA	55	SNP (transition)	None	0.309
C	Polymorphism	224443	224443	1	1	none		1,971	G -> C	ACG -> ACC	88	SNP (transversion)	None	0.511
	Polymorphism	224906	224906	1	1	none		159	(A)3 -> (A)2		140	Deletion (tandem repeat)	Frame Shift	0.536
	Polymorphism	224907	224908	2	1	none		160	-GC		139	Deletion	Frame Shift	0.54
	Polymorphism	225008	225008	1	1	none			-T		113	Deletion		0.496
	Polymorphism	225009	225009	1	1	none			-A		114	Deletion		0.491
T	Polymorphism	225434	225434	1	1	none		390	C -> T	TAC -> TAT	290	SNP (transition)	None	0.4
C	Polymorphism	225533	225533	1	1	none		489	G -> C	CTG -> CTC	281	SNP (transversion)	None	0.737
T	Polymorphism	225551	225551	1	1	none		507	C -> T	CGC -> CGT	264	SNP (transition)	None	0.473
A	Polymorphism	225599	225599	1	1	none	H -> Q	555	C -> A	CAC -> CAA	207	SNP (transversion)	Substitution	0.802
G	Polymorphism	225611	225611	1	1	none	N -> K	567	C -> G	AAC -> AAG	196	SNP (transversion)	Substitution	0.51
T	Polymorphism	225678	225678	1	1	none	M -> L	634	A -> T	ATG -> TTG	147	SNP (transversion)	Substitution	0.748
A	Polymorphism	225683	225683	1	1	none		639	T -> A	GTT -> GTA	149	SNP (transversion)	None	0.456
C	Polymorphism	225689	225689	1	1	none	K -> N	645	A -> C	AAA -> AAC	151	SNP (transversion)	Substitution	0.45
T	Polymorphism	225692	225692	1	1	none		648	A -> T	ATA -> ATT	149	SNP (transversion)	None	0.456
A	Polymorphism	225710	225710	1	1	none	N -> K	666	T -> A	AAT -> AAA	155	SNP (transversion)	Substitution	1
A	Polymorphism	225725	225725	1	1	none		681	T -> A	ATT -> ATA	167	SNP (transversion)	None	0.251
A	Polymorphism	225821	225821	1	1	none		777	G -> A	ACG -> ACA	211	SNP (transition)	None	0.327
G	Polymorphism	225836	225836	1	1	none		792	A -> G	ACA -> ACG	214	SNP (transition)	None	0.308
G	Polymorphism	225971	225971	1	1	none		927	T -> G	ACT -> ACG	207	SNP (transversion)	None	0.28
A	Polymorphism	226044	226044	1	1	none	A -> T	1,000	G -> A	GCG -> ACG	174	SNP (transition)	Substitution	0.92
T	Polymorphism	226296	226296	1	1	none			A -> T		125	SNP (transversion)		0.784
G	Polymorphism	226298	226298	1	1	none			A -> G		123	SNP (transition)		0.821
C	Polymorphism	226332	226331	0	1	none			(C)3 -> (C)4		131	Insertion (tandem repeat)		0.733
A	Polymorphism	226335	226335	1	1	none			T -> A		109	SNP (transversion)		0.881
C	Polymorphism	227252	227252	1	1	none	T -> S	278	G -> C	ACC -> AGC	245	SNP (transversion)	Substitution	0.633
C	Polymorphism	227770	227770	1	1	none		129	A -> C	TCA -> TCC	192	SNP (transversion)	None	0.833
G	Polymorphism	227800	227800	1	1	none		159	T -> G	CTT -> CTG	170	SNP (transversion)	None	0.282
C	Polymorphism	227806	227806	1	1	none		165	G -> C	GGG -> GGC	166	SNP (transversion)	None	0.771
C	Polymorphism	227827	227827	1	1	none		186	T -> C	TCT -> TCC	180	SNP (transition)	None	0.806
A	Polymorphism	227842	227842	1	1	none		201	G -> A	AAG -> AAA	179	SNP (transition)	None	0.704
C	Polymorphism	228001	228001	1	1	none		360	T -> C	CCT -> CCC	193	SNP (transition)	None	0.922
A	Polymorphism	228028	228028	1	1	none		387	G -> A	CAG -> CAA	160	SNP (transition)	None	0.888
G	Polymorphism	228037	228037	1	1	none		396	A -> G	AAA -> AAG	154	SNP (transition)	None	1
T	Polymorphism	228088	228088	1	1	none		447	C -> T	ACC -> ACT	67	SNP (transition)	None	0.851
A	Polymorphism	228094	228094	1	1	none		453	G -> A	CCG -> CCA	64	SNP (transition)	None	0.813
T	Polymorphism	228154	228154	1	1	none		513	G -> T	CTG -> CTT	73	SNP (transversion)	None	0.918
T	Polymorphism	228161	228161	1	1	none		520	C -> T	CTG -> TTG	77	SNP (transition)	None	0.935
G	Polymorphism	228178	228178	1	1	none		537	A -> G	GAA -> GAG	103	SNP (transition)	None	0.961
A	Polymorphism	228187	228187	1	1	none		546	G -> A	GCG -> GCA	116	SNP (transition)	None	0.991
A	Polymorphism	228383	228383	1	1	none			G -> A		124	SNP (transition)		0.952
G	Polymorphism	228386	228386	1	1	none			A -> G		124	SNP (transition)		1
C	Polymorphism	228490	228490	1	1	none			T -> C		183	SNP (transition)		0.929
C	Polymorphism	228498	228498	1	1	none			T -> C		175	SNP (transition)		0.886
A	Polymorphism	228802	228802	1	1	none	S -> N	74	G -> A	AGC -> AAC	149	SNP (transition)	Substitution	0.624
T	Polymorphism	228807	228807	1	1	none	R -> C	79	C -> T	CGC -> TGC	146	SNP (transition)	Substitution	0.603
C	Polymorphism	228899	228899	1	1	none		171	T -> C	ACT -> ACC	130	SNP (transition)	None	0.731
T	Polymorphism	228991	228991	1	1	none	R -> I	263	G -> T	AGA -> ATA	91	SNP (transversion)	Substitution	0.659
A	Polymorphism	228996	228996	1	1	none	G -> S	268	G -> A	GGC -> AGC	91	SNP (transition)	Substitution	0.648
C	Polymorphism	228999	228999	1	1	none		271	T -> C	TTA -> CTA	92	SNP (transition)	None	0.63
A	Polymorphism	229013	229013	1	1	none	N -> K	285	T -> A	AAT -> AAA	95	SNP (transversion)	Substitution	0.253
C	Polymorphism	229030	229030	1	1	none	L -> S	302	T -> C	TTA -> TCA	86	SNP (transition)	Substitution	0.523
G	Polymorphism	229058	229058	1	1	none	H -> Q	330	T -> G	CAT -> CAG	92	SNP (transversion)	Substitution	1
G	Polymorphism	229073	229073	1	1	none		345	A -> G	GTA -> GTG	112	SNP (transition)	None	0.598
GGA	Polymorphism	229083	229085	3	1	none	N -> G	355	AAC -> GGA	AAC -> GGA	114	Substitution	Substitution	0.5
TTA	Polymorphism	229377	229379	2	2	none	M -> L	649	ATG -> TTA	ATG -> TTA	208	Substitution	Substitution	0.269
T	Polymorphism	229395	229395	1	1	none		667	C -> T	CTG -> TTG	207	SNP (transition)	None	0.498
C	Polymorphism	229419	229419	1	1	none		691	A -> C	AGG -> CGG	211	SNP (transversion)	None	0.351
C	Polymorphism	229436	229436	1	1	none		708	T -> C	TGT -> TGC	199	SNP (transition)	None	0.402
G	Polymorphism	229472	229472	1	1	none		744	A -> G	GAA -> GAG	210	SNP (transition)	None	0.905
G	Polymorphism	229664	229664	1	1	none		936	A -> G	CTA -> CTG	125	SNP (transition)	None	0.616
GT	Polymorphism	229666	229667	2	1	none	K -> S	938	AA -> GT	AAA -> AGT	125 -> 126	Substitution	Substitution	61.1% -> 61.6%
C	Polymorphism	229700	229700	1	1	none		972	T -> C	TAT -> TAC	181	SNP (transition)	None	0.586
A	Polymorphism	229703	229703	1	1	none		975	G -> A	AAG -> AAA	181	SNP (transition)	None	0.586
A	Polymorphism	229971	229971	1	1	none		99	G -> A	TTG -> TTA	260	SNP (transition)	None	0.458
A	Polymorphism	230058	230058	1	1	none		186	T -> A	GCT -> GCA	265	SNP (transversion)	None	0.381
G	Polymorphism	230175	230175	1	1	none		303	C -> G	ACC -> ACG	204	SNP (transversion)	None	0.76
C	Polymorphism	230182	230182	1	1	none		310	A -> C	AGA -> CGA	203	SNP (transversion)	None	0.315
G	Polymorphism	230220	230220	1	1	none		348	T -> G	ACT -> ACG	192	SNP (transversion)	None	0.479
T	Polymorphism	230226	230226	1	1	none		354	G -> T	ACG -> ACT	188	SNP (transversion)	None	0.436
C	Polymorphism	230232	230232	1	1	none	E -> D	360	G -> C	GAG -> GAC	189	SNP (transversion)	Substitution	0.386
T	Polymorphism	230259	230259	1	1	none		387	A -> T	GCA -> GCT	165	SNP (transversion)	None	0.594
C	Polymorphism	230292	230292	1	1	none		420	T -> C	GTT -> GTC	155	SNP (transition)	None	0.523
C	Polymorphism	230295	230295	1	1	none		423	T -> C	CTT -> CTC	156	SNP (transition)	None	0.526
C	Polymorphism	230301	230301	1	1	none		429	A -> C	GGA -> GGC	155	SNP (transversion)	None	0.529
C	Polymorphism	230425	230425	1	1	none		553	T -> C	TTA -> CTA	186	SNP (transition)	None	0.344
G	Polymorphism	230502	230502	1	1	none		630	A -> G	ACA -> ACG	199	SNP (transition)	None	0.799
C	Polymorphism	230508	230508	1	1	none		636	T -> C	GGT -> GGC	203	SNP (transition)	None	0.325
A	Polymorphism	230595	230595	1	1	none		723	C -> A	CCC -> CCA	225	SNP (transversion)	None	0.698
T	Polymorphism	230598	230598	1	1	none		726	G -> T	GGG -> GGT	227	SNP (transversion)	None	0.727
A	Polymorphism	230856	230856	1	1	none		984	G -> A	GAG -> GAA	301	SNP (transition)	None	0.821
G	Polymorphism	231058	231058	1	1	none	I -> V	1,186	A -> G	ATT -> GTT	224	SNP (transition)	Substitution	0.933
T	Polymorphism	231166	231166	1	1	none	G -> C	1,294	G -> T	GGT -> TGT	180	SNP (transversion)	Substitution	0.817
C	Polymorphism	231174	231174	1	1	none		1,302	T -> C	GGT -> GGC	169	SNP (transition)	None	0.84
C	Polymorphism	231222	231222	1	1	none		1,350	T -> C	ACT -> ACC	82	SNP (transition)	None	0.841
G	Polymorphism	231551	231551	1	1	none		399	A -> G	GCT -> GCC	250	SNP (transition)	None	0.256
T	Polymorphism	231824	231824	1	1	none		126	C -> T	TCG -> TCA	146	SNP (transition)	None	0.945
GTAGCG	Polymorphism	231849	231848	0	1	none	P -> PAT	102	+GTAGCG	CCT -> CCC,GCT,ACT	131	Insertion	Insertion	0.466
G	Polymorphism	232056	232056	1	1	none			A -> G		92	SNP (transition)		0.348
A	Polymorphism	232081	232081	1	1	none			T -> A		135	SNP (transversion)		0.533
T	Polymorphism	232173	232173	1	1	none	R -> C	79	C -> T	CGC -> TGC	252	SNP (transition)	Substitution	0.54
T	Polymorphism	232199	232199	1	1	none		105	C -> T	TTC -> TTT	241	SNP (transition)	None	0.846
T	Polymorphism	232595	232595	1	1	none		501	C -> T	ACC -> ACT	197	SNP (transition)	None	0.675
A	Polymorphism	232596	232596	1	1	none		502	C -> A	CGA -> AGA	197	SNP (transversion)	None	0.675
T	Polymorphism	232601	232601	1	1	none		507	C -> T	TGC -> TGT	201	SNP (transition)	None	0.627
C	Polymorphism	232604	232604	1	1	none		510	T -> C	CTT -> CTC	200	SNP (transition)	None	0.63
C	Polymorphism	232605	232605	1	1	none	D -> H	511	G -> C	GAT -> CAT	202	SNP (transversion)	Substitution	0.624
A	Polymorphism	233045	233045	1	1	none		951	T -> A	ATT -> ATA	229	SNP (transversion)	None	0.943
T	Polymorphism	233051	233051	1	1	none		957	A -> T	GCA -> GCT	227	SNP (transversion)	None	0.956
A	Polymorphism	233113	233113	1	1	none	S -> N	1,019	G -> A	AGC -> AAC	214	SNP (transition)	Substitution	0.953
T	Polymorphism	233143	233143	1	1	none			A -> T		187	SNP (transversion)		0.979
T	Polymorphism	233144	233144	1	1	none			C -> T		187	SNP (transition)		0.979
C	Polymorphism	233263	233263	1	1	none			A -> C		166	SNP (transversion)		0.886
C	Polymorphism	233266	233266	1	1	none			G -> C		166	SNP (transversion)		0.886
T	Polymorphism	233308	233308	1	1	none			C -> T		147	SNP (transition)		0.837
T	Polymorphism	233311	233311	1	1	none			A -> T		148	SNP (transversion)		0.831
C	Polymorphism	233317	233317	1	1	none			A -> C		160	SNP (transversion)		0.831
C	Polymorphism	233659	233659	1	1	none	T -> A	1,231	T -> C	ACT -> GCT	192	SNP (transition)	Substitution	1
A	Polymorphism	233758	233758	1	1	none	H -> Y	1,132	G -> A	CAT -> TAT	189	SNP (transition)	Substitution	0.503
A	Polymorphism	233759	233759	1	1	none		1,131	G -> A	GTC -> GTT	188	SNP (transition)	None	0.277
G	Polymorphism	233828	233828	1	1	none		1,062	A -> G	TGT -> TGC	124	SNP (transition)	None	0.54
A	Polymorphism	233846	233846	1	1	none		1,044	G -> A	AGC -> AGT	99	SNP (transition)	None	0.515
A	Polymorphism	233870	233870	1	1	none		1,020	G -> A	GAC -> GAT	63	SNP (transition)	None	0.317
A	Polymorphism	233876	233876	1	1	none		1,014	T -> A	GGA -> GGT	57	SNP (transversion)	None	0.333
C	Polymorphism	234026	234026	1	1	none		864	T -> C	CGA -> CGG	171	SNP (transition)	None	0.807
T	Polymorphism	234077	234077	1	1	none		813	C -> T	ACG -> ACA	170	SNP (transition)	None	0.7
A	Polymorphism	234122	234122	1	1	none		768	G -> A	AAC -> AAT	184	SNP (transition)	None	0.707
C	Polymorphism	234446	234446	1	1	none		444	T -> C	TTA -> TTG	314	SNP (transition)	None	0.994
C	Polymorphism	235212	235212	1	1	none		246	T -> C	TTT -> TTC	232	SNP (transition)	None	0.25
G	Polymorphism	235228	235228	1	1	none	Q -> E	262	C -> G	CAA -> GAA	243	SNP (transversion)	Substitution	0.251
C	Polymorphism	235742	235742	1	1	none	T -> A	334	T -> C	ACG -> GCG	239	SNP (transition)	Substitution	0.95
T	Polymorphism	236653	236653	1	1	none		402	G -> T	CCG -> CCT	124	SNP (transversion)	None	0.71
C	Polymorphism	236658	236658	1	1	none	E -> A	407	A -> C	GAG -> GCG	126	SNP (transversion)	Substitution	0.706
T	Polymorphism	236854	236854	1	1	none		603	C -> T	GAC -> GAT	202	SNP (transition)	None	0.802
C	Polymorphism	236950	236950	1	1	none	K -> R	692	T -> C	AAG -> AGG	212	SNP (transition)	Substitution	0.873
C	Polymorphism	236967	236967	1	1	none		675	T -> C	GGA -> GGG	215	SNP (transition)	None	0.837
C	Polymorphism	237351	237351	1	1	none		291	T -> C	TCA -> TCG	81	SNP (transition)	None	0.469
G	Polymorphism	237356	237356	1	1	none	I -> L	286	T -> G	ATA -> CTA	89	SNP (transversion)	Substitution	0.438
T	Polymorphism	237405	237405	1	1	none		237	A -> T	ACT -> ACA	134	SNP (transversion)	None	0.716
C	Polymorphism	237415	237415	1	1	none	Q -> R	227	T -> C	CAA -> CGA	142	SNP (transition)	Substitution	0.739
C	Polymorphism	237438	237438	1	1	none		204	T -> C	GAA -> GAG	164	SNP (transition)	None	0.732
C	Polymorphism	237596	237596	1	1	none	P -> A	46	G -> C	CCA -> GCA	237	SNP (transversion)	Substitution	0.65
C	Polymorphism	237633	237633	1	1	none		9	T -> C	AAA -> AAG	233	SNP (transition)	None	0.837
A	Polymorphism	237699	237699	1	1	none			G -> A		210	SNP (transition)		0.971
G	Polymorphism	238225	238225	1	1	none	N -> H	436	T -> G	AAC -> CAC	242	SNP (transversion)	Substitution	0.727
T	Polymorphism	238316	238316	1	1	none		345	G -> T	ATC -> ATA	167	SNP (transversion)	None	0.844
A	Polymorphism	238511	238511	1	1	none	E -> D	150	C -> A	GAG -> GAT	127	SNP (transversion)	Substitution	0.252
G	Polymorphism	239080	239080	1	1	none		336	A -> G	AAA -> AAG	182	SNP (transition)	None	0.962
GTG	Polymorphism	239096	239098	2	2	none	I -> V	352	ATA -> GTG	ATA -> GTG	151	Substitution	Substitution	0.927
C	Polymorphism	239864	239864	1	1	none		480	A -> C	ACA -> ACC	144	SNP (transversion)	None	0.354
T	Polymorphism	239906	239906	1	1	none		522	C -> T	ACC -> ACT	176	SNP (transition)	None	0.881
G	Polymorphism	239933	239933	1	1	none	H -> Q	549	T -> G	CAT -> CAG	215	SNP (transversion)	Substitution	0.8
T	Polymorphism	240041	240041	1	1	none		657	C -> T	TAC -> TAT	266	SNP (transition)	None	0.583
T	Polymorphism	240080	240080	1	1	none		696	C -> T	GAC -> GAT	252	SNP (transition)	None	0.683
A	Polymorphism	240792	240792	1	1	none		516	C -> A	ATC -> ATA	128	SNP (transversion)	None	1
A	Polymorphism	240795	240795	1	1	none		519	G -> A	AAG -> AAA	128	SNP (transition)	None	1
A	Polymorphism	240852	240852	1	1	none		576	T -> A	GCT -> GCA	110	SNP (transversion)	None	0.964
C	Polymorphism	240876	240876	1	1	none		600	T -> C	GAT -> GAC	67	SNP (transition)	None	0.776
T	Polymorphism	240969	240969	1	1	none		912	C -> T	GAG -> GAA	122	SNP (transition)	None	0.295
C	Polymorphism	241038	241038	1	1	none		843	T -> C	GAA -> GAG	198	SNP (transition)	None	0.854
C	Polymorphism	241134	241134	1	1	none		747	T -> C	AAA -> AAG	239	SNP (transition)	None	0.406
G	Polymorphism	241155	241155	1	1	none		726	A -> G	TAT -> TAC	238	SNP (transition)	None	0.479
C	Polymorphism	241527	241527	1	1	none		354	T -> C	AAA -> AAG	189	SNP (transition)	None	0.296
A	Polymorphism	241563	241563	1	1	none		318	G -> A	ATC -> ATT	181	SNP (transition)	None	0.254
C	Polymorphism	241569	241569	1	1	none		312	T -> C	GCA -> GCG	182	SNP (transition)	None	0.253
A	Polymorphism	241608	241608	1	1	none		273	G -> A	GGC -> GGT	201	SNP (transition)	None	0.856
G	Polymorphism	241701	241701	1	1	none		180	T -> G	CTA -> CTC	109	SNP (transversion)	None	0.532
T	Polymorphism	241704	241704	1	1	none		177	C -> T	CCG -> CCA	108	SNP (transition)	None	0.63
T	Polymorphism	241854	241854	1	1	none		27	C -> T	AAG -> AAA	119	SNP (transition)	None	0.487
T	Polymorphism	241897	241897	1	1	none			C -> T		130	SNP (transition)		0.446
C	Polymorphism	242542	242542	1	1	none	V -> A	422	T -> C	GTG -> GCG	201	SNP (transition)	Substitution	0.254
G	Polymorphism	242741	242741	1	1	none		621	T -> G	GCT -> GCG	123	SNP (transversion)	None	0.252
C	Polymorphism	242911	242911	1	1	none			G -> C		191	SNP (transversion)		0.979
C	Polymorphism	243034	243034	1	1	none		27	T -> C	TCT -> TCC	232	SNP (transition)	None	0.332
C	Polymorphism	243220	243220	1	1	none	E -> D	213	A -> C	GAA -> GAC	312	SNP (transversion)	Substitution	0.263
T	Polymorphism	243514	243514	1	1	none		507	A -> T	GGA -> GGT	290	SNP (transversion)	None	0.666
G	Polymorphism	243604	243604	1	1	none	I -> M	597	A -> G	ATA -> ATG	294	SNP (transition)	Substitution	0.643
C	Polymorphism	243676	243676	1	1	none		669	T -> C	TAT -> TAC	269	SNP (transition)	None	0.877
T	Polymorphism	243679	243679	1	1	none		672	C -> T	GGC -> GGT	272	SNP (transition)	None	0.695
T	Polymorphism	243860	243860	1	1	none		888	C -> T	AAG -> AAA	265	SNP (transition)	None	0.264
T	Polymorphism	243898	243898	1	1	none	A -> T	850	C -> T	GCA -> ACA	280	SNP (transition)	Substitution	0.546
C	Polymorphism	243983	243983	1	1	none		765	T -> C	CCA -> CCG	253	SNP (transition)	None	0.66
T	Polymorphism	244220	244220	1	1	none		528	A -> T	ATT -> ATA	252	SNP (transversion)	None	0.286
T	Polymorphism	244362	244362	1	1	none	S -> N	386	C -> T	AGT -> AAT	168	SNP (transition)	Substitution	0.458
C	Polymorphism	244369	244369	1	1	none	S -> A	379	A -> C	TCA -> GCA	161	SNP (transversion)	Substitution	0.547
A	Polymorphism	244373	244373	1	1	none		375	G -> A	GTC -> GTT	161	SNP (transition)	None	0.453
AG	Polymorphism	244388	244389	2	1	none	V -> A	359	TA -> AG	GTA -> GCT	128 -> 140	Substitution	Substitution	37.1% -> 40.6%
G	Polymorphism	244389	244389	1	1	none	V -> A	359	A -> G	GTA -> GCA	128	SNP (transition)	Substitution	0.594
AT	Polymorphism	244418	244419	2	1	none	F -> Y	329	GA -> AT	TTC -> TAT	122	Substitution	Substitution	0.869
C	Polymorphism	244577	244577	1	1	none		171	A -> C	GCT -> GCG	262	SNP (transversion)	None	0.385
T	Polymorphism	245453	245453	1	1	none	A -> V	68	C -> T	GCT -> GTT	233	SNP (transition)	Substitution	0.712
G	Polymorphism	245790	245790	1	1	none		405	A -> G	TCA -> TCG	320	SNP (transition)	None	0.997
C	Polymorphism	246030	246030	1	1	none		645	T -> C	GAT -> GAC	295	SNP (transition)	None	0.325
A	Polymorphism	246123	246123	1	1	none		738	T -> A	ACT -> ACA	265	SNP (transversion)	None	0.985
C	Polymorphism	246318	246318	1	1	none		933	T -> C	TTT -> TTC	196	SNP (transition)	None	0.27
G	Polymorphism	246690	246690	1	1	none		861	A -> G	CGT -> CGC	230	SNP (transition)	None	0.761
A	Polymorphism	246759	246759	1	1	none		792	G -> A	AAC -> AAT	284	SNP (transition)	None	0.782
T	Polymorphism	246935	246935	1	1	none	D -> N	616	C -> T	GAT -> AAT	230	SNP (transition)	Substitution	0.648
T	Polymorphism	246996	246996	1	1	none	H -> Q	555	A -> T	CAT -> CAA	242	SNP (transversion)	Substitution	0.273
C	Polymorphism	247058	247058	1	1	none	T -> A	493	T -> C	ACT -> GCT	234	SNP (transition)	Substitution	0.957
G	Polymorphism	247080	247080	1	1	none		471	A -> G	ATT -> ATC	230	SNP (transition)	None	0.835
G	Polymorphism	247095	247095	1	1	none	K -> N	456	T -> G	AAA -> AAC	215	SNP (transversion)	Substitution	0.972
G	Polymorphism	247107	247107	1	1	none		444	T -> G	GGA -> GGC	212	SNP (transversion)	None	0.274
G	Polymorphism	247164	247164	1	1	none		387	A -> G	GAT -> GAC	164	SNP (transition)	None	0.994
A	Polymorphism	247182	247182	1	1	none		369	G -> A	ATC -> ATT	151	SNP (transition)	None	0.662
G	Polymorphism	247203	247203	1	1	none		348	A -> G	TCT -> TCC	152	SNP (transition)	None	0.645
A	Polymorphism	247860	247860	1	1	none	Q -> H	231	T -> A	CAA -> CAT	59	SNP (transversion)	Substitution	0.542
GTC	Polymorphism	247914	247916	2	2	none	K -> D	175	CTT -> GTC	AAG -> GAC	87 -> 88	Substitution	Substitution	28.4% -> 28.7%
T	Polymorphism	247920	247920	1	1	none		171	C -> T	TTG -> TTA	98	SNP (transition)	None	0.255
A	Polymorphism	248073	248073	1	1	none		18	G -> A	AAC -> AAT	74	SNP (transition)	None	0.703
G	Polymorphism	248098	248097	0	1	none			+G		61	Insertion		0.41
T	Polymorphism	248164	248164	1	1	none		297	C -> T	TTG -> TTA	97	SNP (transition)	None	0.825
C	Polymorphism	248191	248191	1	1	none	I -> M	270	A -> C	ATT -> ATG	121	SNP (transversion)	Substitution	0.843
T	Polymorphism	248206	248206	1	1	none		255	A -> T	CTT -> CTA	128	SNP (transversion)	None	0.695
C	Polymorphism	248867	248867	1	1	none		909	T -> C	TCA -> TCG	99	SNP (transition)	None	0.838
C	Polymorphism	248876	248876	1	1	none	D -> E	900	A -> C	GAT -> GAG	102	SNP (transversion)	Substitution	0.373
T	Polymorphism	248879	248879	1	1	none		897	C -> T	AAG -> AAA	106	SNP (transition)	None	0.358
C	Polymorphism	249245	249245	1	1	none		531	T -> C	AGA -> AGG	247	SNP (transition)	None	0.385
G	Polymorphism	249293	249293	1	1	none		483	A -> G	GAT -> GAC	248	SNP (transition)	None	0.274
G	Polymorphism	249317	249317	1	1	none		459	A -> G	ATT -> ATC	247	SNP (transition)	None	0.34
G	Polymorphism	249343	249343	1	1	none		433	A -> G	TTG -> CTG	243	SNP (transition)	None	0.272
A	Polymorphism	249344	249344	1	1	none		432	C -> A	GCG -> GCT	244	SNP (transversion)	None	0.27
T	Polymorphism	250085	250085	1	1	none		885	G -> T	ACC -> ACA	253	SNP (transversion)	None	0.692
G	Polymorphism	250169	250169	1	1	none		801	A -> G	AAT -> AAC	272	SNP (transition)	None	0.669
G	Polymorphism	250183	250183	1	1	none		787	A -> G	TTG -> CTG	286	SNP (transition)	None	0.776
A	Polymorphism	250634	250634	1	1	none		336	G -> A	TGC -> TGT	245	SNP (transition)	None	0.751
G	Polymorphism	250658	250658	1	1	none		312	T -> G	TCA -> TCC	232	SNP (transversion)	None	0.741
C	Polymorphism	250694	250694	1	1	none		276	A -> C	CGT -> CGG	226	SNP (transversion)	None	0.65
A	Polymorphism	250700	250700	1	1	none		270	G -> A	CCC -> CCT	229	SNP (transition)	None	0.646
A	Polymorphism	250715	250715	1	1	none		255	G -> A	AAC -> AAT	243	SNP (transition)	None	0.671
G	Polymorphism	251007	251007	1	1	none			T -> G		238	SNP (transversion)		0.668
A	Polymorphism	251008	251008	1	1	none			G -> A		240	SNP (transition)		0.663
A	Polymorphism	253306	253306	1	1	none		193	C -> A	CGG -> AGG	202	SNP (transversion)	None	0.757
C	Polymorphism	253335	253335	1	1	none		222	T -> C	TTT -> TTC	206	SNP (transition)	None	0.854
G	Polymorphism	253407	253407	1	1	none		294	C -> G	ACC -> ACG	108	SNP (transversion)	None	0.991
A	Polymorphism	253410	253410	1	1	none		297	G -> A	ACG -> ACA	110	SNP (transition)	None	0.309
C	Polymorphism	253413	253413	1	1	none	E -> D	300	A -> C	GAA -> GAC	114	SNP (transversion)	Substitution	0.632
G	Polymorphism	253420	253420	1	1	none	R -> G	307	C -> G	CGG -> GGG	113	SNP (transversion)	Substitution	0.628
A	Polymorphism	253454	253454	1	1	none	S -> N	341	G -> A	AGT -> AAT	109	SNP (transition)	Substitution	0.982
A	Polymorphism	253467	253467	1	1	none		354	C -> A	ATC -> ATA	122	SNP (transversion)	None	0.27
C	Polymorphism	253500	253500	1	1	none		387	A -> C	GTA -> GTC	125	SNP (transversion)	None	0.768
C	Polymorphism	253692	253692	1	1	none		579	T -> C	GAT -> GAC	97	SNP (transition)	None	0.773
G	Polymorphism	253701	253701	1	1	none		588	A -> G	AAA -> AAG	78	SNP (transition)	None	0.91
C	Polymorphism	253998	253998	1	1	none		540	T -> C	ACA -> ACG	73	SNP (transition)	None	0.781
C	Polymorphism	254001	254001	1	1	none		537	A -> C	ACT -> ACG	78	SNP (transversion)	None	0.731
G	Polymorphism	254022	254022	1	1	none		516	A -> G	TAT -> TAC	77	SNP (transition)	None	0.377
C	Polymorphism	254028	254028	1	1	none		510	G -> C	TCC -> TCG	76	SNP (transversion)	None	0.382
T	Polymorphism	254036	254036	1	1	none	A -> T	502	C -> T	GCT -> ACT	74	SNP (transition)	Substitution	0.392
G	Polymorphism	254151	254151	1	1	none		387	A -> G	AGT -> AGC	63	SNP (transition)	None	0.429
T	Polymorphism	254172	254172	1	1	none		366	C -> T	GAG -> GAA	84	SNP (transition)	None	0.262
T	Polymorphism	254226	254226	1	1	none		312	C -> T	CAG -> CAA	124	SNP (transition)	None	0.315
A	Polymorphism	254235	254235	1	1	none		303	C -> A	TCG -> TCT	131	SNP (transversion)	None	0.664
A	Polymorphism	254391	254391	1	1	none	E -> D	147	C -> A	GAG -> GAT	141	SNP (transversion)	Substitution	0.489
G	Polymorphism	254590	254590	1	1	none			T -> G		146	SNP (transversion)		0.842
	Polymorphism	254609	254609	1	1	none			(T)6 -> (T)5		148	Deletion (tandem repeat)		0.635
T	Polymorphism	254913	254913	1	1	none		603	C -> T	ACG -> ACA	177	SNP (transition)	None	0.373
G	Polymorphism	255009	255009	1	1	none		507	A -> G	TTT -> TTC	188	SNP (transition)	None	0.612
T	Polymorphism	255159	255159	1	1	none		357	C -> T	AAG -> AAA	222	SNP (transition)	None	0.671
	Polymorphism	255604	255605	2	1	none		32	(AT)4 -> (AT)3		100	Deletion (tandem repeat)	Frame Shift	0.41
C	Polymorphism	255630	255630	1	1	none	S -> R	58	A -> C	AGT -> CGT	106	SNP (transversion)	Substitution	0.632
G	Polymorphism	255983	255983	1	1	none		411	A -> G	GAA -> GAG	130	SNP (transition)	None	0.638
G	Polymorphism	256424	256424	1	1	none		852	A -> G	GAA -> GAG	228	SNP (transition)	None	0.974
G	Polymorphism	256490	256490	1	1	none		918	A -> G	CAA -> CAG	234	SNP (transition)	None	0.808
C	Polymorphism	256547	256547	1	1	none		975	A -> C	ACA -> ACC	215	SNP (transversion)	None	0.94
C	Polymorphism	256922	256922	1	1	none		1,350	T -> C	GGT -> GGC	220	SNP (transition)	None	0.777
C	Polymorphism	257120	257120	1	1	none		1,548	A -> C	GTA -> GTC	246	SNP (transversion)	None	0.276
C	Polymorphism	257272	257272	1	1	none	G -> A	1,700	G -> C	GGA -> GCA	269	SNP (transversion)	Substitution	0.896
G	Polymorphism	257312	257312	1	1	none		1,740	A -> G	ACA -> ACG	259	SNP (transition)	None	0.799
C	Polymorphism	257330	257330	1	1	none		1,758	T -> C	GAT -> GAC	270	SNP (transition)	None	0.789
G	Polymorphism	257501	257501	1	1	none	D -> E	1,929	T -> G	GAT -> GAG	230	SNP (transversion)	Substitution	0.622
A	Polymorphism	257505	257505	1	1	none	L -> I	1,933	T -> A	TTA -> ATA	229	SNP (transversion)	Substitution	0.624
G	Polymorphism	257639	257639	1	1	none		2,067	A -> G	CTA -> CTG	228	SNP (transition)	None	0.583
T	Polymorphism	257948	257948	1	1	none		2,376	C -> T	AAC -> AAT	206	SNP (transition)	None	0.84
T	Polymorphism	257987	257987	1	1	none		2,415	G -> T	CCG -> CCT	187	SNP (transversion)	None	0.979
T	Polymorphism	257988	257988	1	1	none	A -> S	2,416	G -> T	GCA -> TCA	187	SNP (transversion)	Substitution	0.979
A	Polymorphism	258408	258408	1	1	none		261	G -> A	TCG -> TCA	211	SNP (transition)	None	0.365
G	Polymorphism	258432	258432	1	1	none		285	A -> G	TTA -> TTG	222	SNP (transition)	None	0.392
T	Polymorphism	258543	258543	1	1	none		396	C -> T	AGC -> AGT	242	SNP (transition)	None	0.554
T	Polymorphism	258546	258546	1	1	none		399	C -> T	ATC -> ATT	243	SNP (transition)	None	0.551
T	Polymorphism	258642	258642	1	1	none		495	C -> T	GAC -> GAT	274	SNP (transition)	None	0.449
A	Polymorphism	258699	258699	1	1	none		552	G -> A	GTG -> GTA	271	SNP (transition)	None	0.31
A	Polymorphism	258703	258703	1	1	none	A -> T	556	G -> A	GCT -> ACT	277	SNP (transition)	Substitution	0.3
G	Polymorphism	258810	258810	1	1	none		663	T -> G	CTT -> CTG	291	SNP (transversion)	None	0.388
A	Polymorphism	258924	258924	1	1	none		777	G -> A	GAG -> GAA	272	SNP (transition)	None	0.871
C	Polymorphism	258930	258930	1	1	none		783	T -> C	GGT -> GGC	265	SNP (transition)	None	0.83
A	Polymorphism	258972	258972	1	1	none		825	G -> A	AAG -> AAA	241	SNP (transition)	None	0.71
C	Polymorphism	258975	258975	1	1	none		828	T -> C	TCT -> TCC	240	SNP (transition)	None	0.658
A	Polymorphism	259024	259024	1	1	none	D -> N	877	G -> A	GAT -> AAT	204	SNP (transition)	Substitution	0.721
A	Polymorphism	259532	259532	1	1	none	A -> T	73	G -> A	GCA -> ACA	239	SNP (transition)	Substitution	0.628
C	Polymorphism	259540	259540	1	1	none		81	A -> C	GCA -> GCC	230	SNP (transversion)	None	0.609
T	Polymorphism	259543	259543	1	1	none		84	G -> T	GCG -> GCT	231	SNP (transversion)	None	0.606
TC	Polymorphism	259889	259890	2	1	none	V -> S	430	GT -> TC	GTA -> TCA	152	Substitution	Substitution	0.836
G	Polymorphism	260092	260092	1	1	none		633	A -> G	GTA -> GTG	227	SNP (transition)	None	0.85
C	Polymorphism	260194	260194	1	1	none		735	G -> C	CTG -> CTC	277	SNP (transversion)	None	0.715
T	Polymorphism	260221	260221	1	1	none		762	C -> T	GTC -> GTT	285	SNP (transition)	None	0.719
A	Polymorphism	260236	260236	1	1	none		777	G -> A	GAG -> GAA	292	SNP (transition)	None	0.884
C	Polymorphism	260272	260272	1	1	none		813	T -> C	TCT -> TCC	255	SNP (transition)	None	0.847
T	Polymorphism	260296	260296	1	1	none		837	C -> T	GCC -> GCT	250	SNP (transition)	None	0.292
CT	Polymorphism	260355	260356	2	1	none	I -> T	896	TA -> CT	ATA -> ACT	263 -> 266	Substitution	Substitution	32.7% -> 33.1%
T	Polymorphism	260614	260614	1	1	none		1,155	C -> T	AGC -> AGT	243	SNP (transition)	None	0.395
A	Polymorphism	260632	260632	1	1	none		1,173	C -> A	GCC -> GCA	229	SNP (transversion)	None	0.576
T	Polymorphism	260766	260766	1	1	none	A -> V	1,307	C -> T	GCG -> GTG	203	SNP (transition)	Substitution	0.842
G	Polymorphism	260769	260769	1	1	none	H -> R	1,310	A -> G	CAT -> CGT	203	SNP (transition)	Substitution	0.961
G	Polymorphism	260777	260777	1	1	none	N -> D	1,318	A -> G	AAT -> GAT	211	SNP (transition)	Substitution	0.872
G	Polymorphism	260893	260893	1	1	none			A -> G		179	SNP (transition)		0.369
T	Polymorphism	260894	260894	1	1	none			C -> T		178	SNP (transition)		0.371
	Polymorphism	262558	262558	1	1	none			-A		56	Deletion		0.357
	Polymorphism	262559	262559	1	1	none			-C		56	Deletion		0.357
	Polymorphism	262560	262560	1	1	none			-T		56	Deletion		0.357
G	Polymorphism	262592	262592	1	1	none			A -> G		73	SNP (transition)		0.466
	Polymorphism	262700	262700	1	1	none			-A		74	Deletion		0.297
	Polymorphism	262701	262701	1	1	none			-A		72	Deletion		0.306
	Polymorphism	262702	262702	1	1	none			-T		71	Deletion		0.31
	Polymorphism	262703	262703	1	1	none			(A)5 -> (A)4		71	Deletion (tandem repeat)		0.31
	Polymorphism	262704	262704	1	1	none			(A)5 -> (A)4		65	Deletion (tandem repeat)		0.338
	Polymorphism	262705	262705	1	1	none			(A)5 -> (A)4		65	Deletion (tandem repeat)		0.338
A	Polymorphism	262946	262946	1	1	none		336	G -> A	GAC -> GAT	101	SNP (transition)	None	0.693
A	Polymorphism	262949	262949	1	1	none		333	G -> A	GAC -> GAT	103	SNP (transition)	None	0.68
G	Polymorphism	263000	263000	1	1	none		282	A -> G	TGT -> TGC	124	SNP (transition)	None	0.605
G	Polymorphism	263039	263039	1	1	none		243	A -> G	GGT -> GGC	107	SNP (transition)	None	0.757
A	Polymorphism	263101	263101	1	1	none	M -> L	181	T -> A	ATG -> TTG	80	SNP (transversion)	Substitution	0.675
T	Polymorphism	263106	263106	1	1	none	C -> Y	176	C -> T	TGT -> TAT	81	SNP (transition)	Substitution	0.778
G	Polymorphism	263179	263179	1	1	none	S -> R	103	T -> G	AGT -> CGT	107	SNP (transversion)	Substitution	0.308
G	Polymorphism	263192	263192	1	1	none		90	A -> G	GAT -> GAC	96	SNP (transition)	None	0.302
TATTCT	Polymorphism	263281	263280	0	1	none	M -> KNM	2	+TATTCT	ATG -> AAG,AAT,ATG	81	Insertion	Insertion	0.556
G	Polymorphism	263496	263496	1	1	none		258	T -> G	ACA -> ACC	155	SNP (transversion)	None	0.994
A	Polymorphism	263505	263505	1	1	none		249	G -> A	CGC -> CGT	164	SNP (transition)	None	0.75
A	Polymorphism	263532	263532	1	1	none		222	G -> A	AAC -> AAT	199	SNP (transition)	None	0.608
G	Polymorphism	263834	263834	1	1	none		783	A -> G	GGT -> GGC	242	SNP (transition)	None	0.992
G	Polymorphism	263987	263987	1	1	none		630	A -> G	GAT -> GAC	159	SNP (transition)	None	0.912
C	Polymorphism	264187	264187	1	1	none	S -> G	430	T -> C	AGC -> GGC	222	SNP (transition)	Substitution	0.905
G	Polymorphism	264200	264200	1	1	none		417	A -> G	GGT -> GGC	198	SNP (transition)	None	0.995
C	Polymorphism	264205	264205	1	1	none	S -> G	412	T -> C	AGC -> GGC	199	SNP (transition)	Substitution	0.749
G	Polymorphism	264580	264580	1	1	none		37	A -> G	TTG -> CTG	271	SNP (transition)	None	0.498
T	Polymorphism	264593	264593	1	1	none		24	C -> T	CAG -> CAA	294	SNP (transition)	None	0.68
C	Polymorphism	264740	264740	1	1	none		1,566	T -> C	CGA -> CGG	306	SNP (transition)	None	0.637
C	Polymorphism	264932	264932	1	1	none		1,374	A -> C	CCT -> CCG	232	SNP (transversion)	None	0.5
C	Polymorphism	264938	264938	1	1	none		1,368	A -> C	ACT -> ACG	223	SNP (transversion)	None	0.52
A	Polymorphism	265001	265001	1	1	none		1,305	C -> A	GCG -> GCT	188	SNP (transversion)	None	0.894
A	Polymorphism	265085	265085	1	1	none		1,221	C -> A	TCG -> TCT	193	SNP (transversion)	None	0.642
A	Polymorphism	265100	265100	1	1	none		1,206	G -> A	TAC -> TAT	213	SNP (transition)	None	0.451
A	Polymorphism	265136	265136	1	1	none		1,170	G -> A	GGC -> GGT	194	SNP (transition)	None	0.541
C	Polymorphism	265139	265139	1	1	none		1,167	T -> C	GTA -> GTG	193	SNP (transition)	None	0.539
T	Polymorphism	265148	265148	1	1	none		1,158	C -> T	GGG -> GGA	173	SNP (transition)	None	0.728
C	Polymorphism	265211	265211	1	1	none		1,095	T -> C	ACA -> ACG	120	SNP (transition)	None	0.883
A	Polymorphism	265283	265283	1	1	none		1,023	G -> A	GAC -> GAT	112	SNP (transition)	None	0.295
T	Polymorphism	265300	265300	1	1	none		1,006	G -> T	CGG -> AGG	141	SNP (transversion)	None	0.411
C	Polymorphism	265349	265349	1	1	none		957	T -> C	AAA -> AAG	200	SNP (transition)	None	0.85
G	Polymorphism	265409	265409	1	1	none		897	A -> G	GGT -> GGC	237	SNP (transition)	None	0.392
G	Polymorphism	265445	265445	1	1	none		861	A -> G	GAT -> GAC	230	SNP (transition)	None	0.365
C	Polymorphism	265484	265484	1	1	none		822	T -> C	GAA -> GAG	237	SNP (transition)	None	0.983
C	Polymorphism	265550	265550	1	1	none		756	T -> C	AGA -> AGG	238	SNP (transition)	None	0.996
T	Polymorphism	265553	265553	1	1	none		753	A -> T	GTT -> GTA	240	SNP (transversion)	None	0.583
A	Polymorphism	265658	265658	1	1	none		648	G -> A	ATC -> ATT	270	SNP (transition)	None	0.811
T	Polymorphism	265811	265811	1	1	none		495	G -> T	ATC -> ATA	265	SNP (transversion)	None	0.332
T	Polymorphism	265826	265826	1	1	none		480	A -> T	CCT -> CCA	261	SNP (transversion)	None	0.69
C	Polymorphism	266395	266394	0	1	none			+C		190	Insertion		0.484
A	Polymorphism	266395	266394	0	1	none			+A		190	Insertion		0.484
A	Polymorphism	266395	266394	0	1	none			+A		190	Insertion		0.484
G	Polymorphism	266395	266394	0	1	none			+G		190	Insertion		0.484
G	Polymorphism	266395	266394	0	1	none			+G		190	Insertion		0.484
C	Polymorphism	266397	266397	1	1	none			G -> C		184	SNP (transversion)		0.853
C	Polymorphism	266666	266666	1	1	none	Q -> R	245	T -> C	CAA -> CGA	55	SNP (transition)	Substitution	0.982
G	Polymorphism	267513	267513	1	1	none		198	A -> G	TTA -> TTG	306	SNP (transition)	None	0.359
C	Polymorphism	267645	267645	1	1	none		330	T -> C	TTT -> TTC	275	SNP (transition)	None	0.804
G	Polymorphism	267696	267696	1	1	none		381	T -> G	ACT -> ACG	288	SNP (transversion)	None	0.281
C	Polymorphism	267882	267882	1	1	none		567	T -> C	GAT -> GAC	333	SNP (transition)	None	0.36
C	Polymorphism	268026	268026	1	1	none		711	T -> C	CCT -> CCC	308	SNP (transition)	None	0.286
C	Polymorphism	268272	268272	1	1	none		93	T -> C	TGT -> TGC	255	SNP (transition)	None	0.655
T	Polymorphism	268275	268275	1	1	none		96	G -> T	TCG -> TCT	263	SNP (transversion)	None	0.259
G	Polymorphism	268279	268279	1	1	none	S -> G	100	A -> G	AGT -> GGT	259	SNP (transition)	Substitution	0.68
A	Polymorphism	268473	268473	1	1	none		294	C -> A	CCC -> CCA	201	SNP (transversion)	None	0.821
T	Polymorphism	268494	268494	1	1	none		315	C -> T	TCC -> TCT	208	SNP (transition)	None	0.875
T	Polymorphism	268570	268570	1	1	none	A -> S	391	G -> T	GCT -> TCT	202	SNP (transversion)	Substitution	0.916
C	Polymorphism	268614	268614	1	1	none		435	T -> C	GGT -> GGC	179	SNP (transition)	None	0.994
T	Polymorphism	268632	268632	1	1	none		453	A -> T	GGA -> GGT	189	SNP (transversion)	None	1
T	Polymorphism	268687	268687	1	1	none	A -> S	508	G -> T	GCT -> TCT	220	SNP (transversion)	Substitution	0.682
G	Polymorphism	268857	268857	1	1	none		678	A -> G	GGA -> GGG	273	SNP (transition)	None	0.978
A	Polymorphism	268917	268917	1	1	none		738	C -> A	GCC -> GCA	272	SNP (transversion)	None	0.71
A	Polymorphism	269039	269039	1	1	none			G -> A		228	SNP (transition)		0.882
G	Polymorphism	269188	269188	1	1	none		66	A -> G	AAA -> AAG	277	SNP (transition)	None	0.939
C	Polymorphism	269365	269365	1	1	none		243	T -> C	AAT -> AAC	266	SNP (transition)	None	0.756
A	Polymorphism	269443	269443	1	1	none		321	T -> A	ATT -> ATA	295	SNP (transversion)	None	0.322
C	Polymorphism	269593	269593	1	1	none		471	T -> C	ACT -> ACC	240	SNP (transition)	None	0.892
G	Polymorphism	269662	269662	1	1	none		540	A -> G	AGA -> AGG	210	SNP (transition)	None	0.81
C	Polymorphism	269986	269986	1	1	none		21,507	T -> C	TTA -> TTG	270	SNP (transition)	None	0.259
A	Polymorphism	270040	270040	1	1	none		21,453	T -> A	ATA -> ATT	256	SNP (transversion)	None	0.992
T	Polymorphism	270091	270091	1	1	none	N -> K	21,402	A -> T	AAT -> AAA	318	SNP (transversion)	Substitution	0.531
C	Polymorphism	270205	270205	1	1	none		21,288	A -> C	TCT -> TCG	318	SNP (transversion)	None	0.805
A	Polymorphism	270264	270264	1	1	none		21,229	G -> A	CTA -> TTA	277	SNP (transition)	None	1
A	Polymorphism	270271	270271	1	1	none		21,222	G -> A	ACC -> ACT	278	SNP (transition)	None	0.637
T	Polymorphism	270274	270274	1	1	none		21,219	C -> T	CAG -> CAA	276	SNP (transition)	None	0.638
A	Polymorphism	270567	270567	1	1	none	T -> S	20,926	T -> A	ACT -> TCT	175	SNP (transversion)	Substitution	0.834
C	Polymorphism	270568	270568	1	1	none		20,925	A -> C	GCT -> GCG	175	SNP (transversion)	None	0.851
T	Polymorphism	270571	270571	1	1	none		20,922	G -> T	ATC -> ATA	174	SNP (transversion)	None	0.856
T	Polymorphism	270780	270780	1	1	none	A -> T	20,713	C -> T	GCT -> ACT	186	SNP (transition)	Substitution	0.925
T	Polymorphism	270792	270792	1	1	none	S -> T	20,701	A -> T	TCT -> ACT	175	SNP (transversion)	Substitution	0.926
A	Polymorphism	270793	270793	1	1	none		20,700	T -> A	GCA -> GCT	175	SNP (transversion)	None	0.926
A	Polymorphism	270936	270936	1	1	none	A -> S	20,557	C -> A	GCC -> TCC	219	SNP (transversion)	Substitution	0.886
A	Polymorphism	271054	271054	1	1	none		20,439	G -> A	TCC -> TCT	216	SNP (transition)	None	0.88
T	Polymorphism	271060	271060	1	1	none		20,433	G -> T	GTC -> GTA	215	SNP (transversion)	None	0.86
G	Polymorphism	273256	273256	1	1	none		18,237	A -> G	AAT -> AAC	73	SNP (transition)	None	0.301
A	Polymorphism	273263	273263	1	1	none	A -> V	18,230	G -> A	GCT -> GTT	75	SNP (transition)	Substitution	0.28
T	Polymorphism	273277	273277	1	1	none		18,216	A -> T	ACT -> ACA	84	SNP (transversion)	None	0.31
G	Polymorphism	273427	273427	1	1	none		18,066	C -> G	ACG -> ACC	101	SNP (transversion)	None	0.644
A	Polymorphism	273462	273462	1	1	none		18,031	G -> A	CTG -> TTG	111	SNP (transition)	None	1
A	Polymorphism	273490	273490	1	1	none		18,003	G -> A	AGC -> AGT	109	SNP (transition)	None	0.45
G	Polymorphism	273493	273493	1	1	none		18,000	A -> G	CTT -> CTC	108	SNP (transition)	None	0.537
T	Polymorphism	273493	273493	1	1	none		18,000	A -> T	CTT -> CTA	108	SNP (transversion)	None	0.463
G	Polymorphism	273544	273544	1	1	none		17,949	A -> G	AAT -> AAC	99	SNP (transition)	None	0.596
T	Polymorphism	273571	273571	1	1	none		17,922	A -> T	ACT -> ACA	75	SNP (transversion)	None	0.827
A	Polymorphism	273730	273730	1	1	none		17,763	T -> A	ACA -> ACT	51	SNP (transversion)	None	0.98
T	Polymorphism	273856	273856	1	1	none		17,637	G -> T	GTC -> GTA	98	SNP (transversion)	None	0.786
T	Polymorphism	273859	273859	1	1	none		17,634	A -> T	TCT -> TCA	98	SNP (transversion)	None	0.786
A	Polymorphism	273862	273862	1	1	none		17,631	G -> A	AAC -> AAT	95	SNP (transition)	None	0.811
A	Polymorphism	274078	274078	1	1	none		17,415	T -> A	GTA -> GTT	93	SNP (transversion)	None	0.753
A	Polymorphism	274081	274081	1	1	none		17,412	G -> A	TTC -> TTT	91	SNP (transition)	None	0.912
C	Polymorphism	274090	274090	1	1	none		17,403	T -> C	AGA -> AGG	90	SNP (transition)	None	0.856
G	Polymorphism	274093	274093	1	1	none		17,400	A -> G	GAT -> GAC	91	SNP (transition)	None	0.769
T	Polymorphism	274156	274156	1	1	none		17,337	C -> T	AGG -> AGA	79	SNP (transition)	None	0.81
G	Polymorphism	274162	274162	1	1	none		17,331	T -> G	ACA -> ACC	74	SNP (transversion)	None	0.824
A	Polymorphism	274165	274165	1	1	none		17,328	C -> A	ACG -> ACT	74	SNP (transversion)	None	0.946
A	Polymorphism	274183	274183	1	1	none		17,310	T -> A	CTA -> CTT	117	SNP (transversion)	None	0.812
C	Polymorphism	274296	274296	1	1	none	F -> V	17,197	A -> C	TTT -> GTT	130	SNP (transversion)	Substitution	0.992
A	Polymorphism	274354	274354	1	1	none		17,139	T -> A	ACA -> ACT	73	SNP (transversion)	None	0.973
GGT	Polymorphism	274357	274359	2	2	none	S -> T	17,134	AGA -> GGT	TCT -> ACC	73	Substitution	Substitution	0.973
A	Polymorphism	274362	274362	1	1	none		17,131	G -> A	CTA -> TTA	73	SNP (transition)	None	0.973
G	Polymorphism	274420	274420	1	1	none		17,073	A -> G	ACT -> ACC	109	SNP (transition)	None	0.991
A	Polymorphism	274651	274651	1	1	none		16,842	G -> A	GAC -> GAT	51	SNP (transition)	None	1
A	Polymorphism	274678	274678	1	1	none		16,815	G -> A	GAC -> GAT	75	SNP (transition)	None	1
A	Polymorphism	274687	274687	1	1	none		16,806	T -> A	ACA -> ACT	84	SNP (transversion)	None	1
C	Polymorphism	274698	274698	1	1	none	S -> A	16,795	A -> C	TCA -> GCA	91	SNP (transversion)	Substitution	1
A	Polymorphism	275275	275275	1	1	none		16,218	T -> A	GCA -> GCT	143	SNP (transversion)	None	1
A	Polymorphism	275305	275305	1	1	none		16,188	G -> A	ATC -> ATT	139	SNP (transition)	None	1
A	Polymorphism	275359	275359	1	1	none		16,134	G -> A	GGC -> GGT	108	SNP (transition)	None	0.972
A	Polymorphism	275365	275365	1	1	none		16,128	G -> A	GGC -> GGT	110	SNP (transition)	None	0.973
A	Polymorphism	278473	278473	1	1	none		13,020	T -> A	ATA -> ATT	131	SNP (transversion)	None	0.947
A	Polymorphism	278488	278488	1	1	none		13,005	G -> A	TTC -> TTT	122	SNP (transition)	None	0.943
T	Polymorphism	278497	278497	1	1	none		12,996	C -> T	AGG -> AGA	113	SNP (transition)	None	0.938
A	Polymorphism	278503	278503	1	1	none		12,990	G -> A	GCC -> GCT	107	SNP (transition)	None	0.925
T	Polymorphism	278515	278515	1	1	none		12,978	C -> T	CAG -> CAA	106	SNP (transition)	None	0.896
T	Polymorphism	278569	278569	1	1	none		12,924	A -> T	ACT -> ACA	84	SNP (transversion)	None	0.833
G	Polymorphism	278602	278602	1	1	none		12,891	A -> G	GAT -> GAC	114	SNP (transition)	None	0.833
T	Polymorphism	278632	278632	1	1	none		12,861	A -> T	ACT -> ACA	130	SNP (transversion)	None	0.877
A	Polymorphism	278916	278916	1	1	none	T -> S	12,577	T -> A	ACG -> TCG	145	SNP (transversion)	Substitution	0.993
C	Polymorphism	278956	278956	1	1	none		12,537	G -> C	ACC -> ACG	117	SNP (transversion)	None	0.983
T	Polymorphism	278959	278959	1	1	none		12,534	A -> T	CCT -> CCA	117	SNP (transversion)	None	0.983
A	Polymorphism	278962	278962	1	1	none		12,531	C -> A	ACG -> ACT	117	SNP (transversion)	None	0.983
T	Polymorphism	280105	280105	1	1	none		11,388	C -> T	ACG -> ACA	124	SNP (transition)	None	0.927
A	Polymorphism	280386	280386	1	1	none	V -> L	11,107	C -> A	GTA -> TTA	127	SNP (transversion)	Substitution	0.37
GA	Polymorphism	280388	280389	2	1	none	N -> S	11,104	TT -> GA	AAT -> TCT	125	Substitution	Substitution	0.376
C	Polymorphism	280391	280391	1	1	none	N -> S	11,102	T -> C	AAT -> AGT	126	SNP (transition)	Substitution	0.373
A	Polymorphism	280411	280411	1	1	none		11,082	G -> A	AAC -> AAT	146	SNP (transition)	None	0.336
A	Polymorphism	280432	280432	1	1	none		11,061	G -> A	AAC -> AAT	139	SNP (transition)	None	0.576
C	Polymorphism	280540	280540	1	1	none		10,953	T -> C	AAA -> AAG	86	SNP (transition)	None	0.605
ATT	Polymorphism	280543	280545	3	1	none	V -> N	10,948	GAC -> ATT	GTC -> AAT	85	Substitution	Substitution	0.353
TT	Polymorphism	280544	280545	2	1	none	V -> N	10,948	AC -> TT	GTC -> AAC	85	Substitution	Substitution	0.259
T	Polymorphism	282424	282424	1	1	none		9,069	C -> T	AGG -> AGA	105	SNP (transition)	None	0.571
G	Polymorphism	282433	282433	1	1	none		9,060	A -> G	AAT -> AAC	107	SNP (transition)	None	0.561
AAG	Polymorphism	282439	282441	2	2	none		9,052	TAA -> AAG	TTA -> CTT	105	Substitution	None	0.562
G	Polymorphism	282583	282583	1	1	none		8,910	A -> G	AAT -> AAC	111	SNP (transition)	None	0.757
A	Polymorphism	282715	282715	1	1	none		8,778	G -> A	AAC -> AAT	50	SNP (transition)	None	0.4
C	Polymorphism	282727	282727	1	1	none		8,766	T -> C	AAA -> AAG	53	SNP (transition)	None	0.453
G	Polymorphism	282730	282730	1	1	none		8,763	A -> G	AAT -> AAC	54	SNP (transition)	None	0.426
A	Polymorphism	283411	283411	1	1	none		8,082	T -> A	GTA -> GTT	148	SNP (transversion)	None	0.966
T	Polymorphism	283414	283414	1	1	none		8,079	C -> T	GAG -> GAA	147	SNP (transition)	None	0.966
A	Polymorphism	283477	283477	1	1	none		8,016	G -> A	AAC -> AAT	194	SNP (transition)	None	0.928
T	Polymorphism	284728	284728	1	1	none		6,765	G -> T	TCC -> TCA	63	SNP (transversion)	None	1
G	Polymorphism	285412	285412	1	1	none		6,081	A -> G	TAT -> TAC	69	SNP (transition)	None	0.623
A	Polymorphism	285460	285460	1	1	none		6,033	G -> A	AAC -> AAT	100	SNP (transition)	None	0.25
C	Polymorphism	286209	286209	1	1	none	S -> A	5,284	A -> C	TCA -> GCA	50	SNP (transversion)	Substitution	0.66
T	Polymorphism	289354	289354	1	1	none		2,139	A -> T	ACT -> ACA	140	SNP (transversion)	None	0.664
G	Polymorphism	290709	290709	1	1	none		784	A -> G	TTA -> CTA	136	SNP (transition)	None	0.257
A	Polymorphism	290758	290758	1	1	none		735	T -> A	TCA -> TCT	156	SNP (transversion)	None	0.647
T	Polymorphism	290763	290763	1	1	none	S -> T	730	A -> T	TCC -> ACC	159	SNP (transversion)	Substitution	0.629
C	Polymorphism	290965	290965	1	1	none		528	T -> C	TTA -> TTG	242	SNP (transition)	None	0.942
G	Polymorphism	291034	291034	1	1	none		459	A -> G	GGT -> GGC	259	SNP (transition)	None	0.849
C	Polymorphism	291079	291079	1	1	none		414	A -> C	TCT -> TCG	301	SNP (transversion)	None	0.847
A	Polymorphism	291091	291091	1	1	none		402	G -> A	GAC -> GAT	300	SNP (transition)	None	0.853
A	Polymorphism	291142	291142	1	1	none		351	C -> A	CCG -> CCT	280	SNP (transversion)	None	0.811
G	Polymorphism	291145	291145	1	1	none		348	A -> G	ATT -> ATC	278	SNP (transition)	None	0.763
A	Polymorphism	291322	291322	1	1	none		171	G -> A	TTC -> TTT	295	SNP (transition)	None	0.844
G	Polymorphism	292406	292406	1	1	none		816	T -> G	GTT -> GTG	300	SNP (transversion)	None	0.32
A	Polymorphism	292754	292754	1	1	none		1,164	T -> A	GTT -> GTA	302	SNP (transversion)	None	0.576
C	Polymorphism	292760	292760	1	1	none		1,170	A -> C	GGA -> GGC	308	SNP (transversion)	None	0.571
G	Polymorphism	292943	292943	1	1	none		1,353	A -> G	GGA -> GGG	248	SNP (transition)	None	0.895
C	Polymorphism	292970	292970	1	1	none		1,380	T -> C	CGT -> CGC	242	SNP (transition)	None	0.909
T	Polymorphism	293239	293239	1	1	none			C -> T		182	SNP (transition)		0.857
C	Polymorphism	294045	294045	1	1	none		660	G -> C	GCC -> GCG	274	SNP (transversion)	None	0.398
C	Polymorphism	294138	294138	1	1	none	N -> K	567	A -> C	AAT -> AAG	321	SNP (transversion)	Substitution	0.252
G	Polymorphism	294168	294168	1	1	none		537	A -> G	TTT -> TTC	302	SNP (transition)	None	0.298
T	Polymorphism	294683	294683	1	1	none	S -> T	22	A -> T	TCA -> ACA	254	SNP (transversion)	Substitution	0.287
A	Polymorphism	295297	295297	1	1	none		882	G -> A	AGC -> AGT	292	SNP (transition)	None	0.678
G	Polymorphism	295669	295669	1	1	none		510	A -> G	GAT -> GAC	192	SNP (transition)	None	0.854
T	Polymorphism	296013	296013	1	1	none	A -> T	166	C -> T	GCC -> ACC	242	SNP (transition)	Substitution	0.835
G	Polymorphism	296935	296935	1	1	none		450	A -> G	GTA -> GTG	292	SNP (transition)	None	0.277
T	Polymorphism	296939	296939	1	1	none		454	C -> T	CTG -> TTG	291	SNP (transition)	None	0.278
A	Polymorphism	297070	297070	1	1	none		585	T -> A	ATT -> ATA	290	SNP (transversion)	None	0.559
C	Polymorphism	297133	297133	1	1	none		648	T -> C	TCT -> TCC	300	SNP (transition)	None	0.667
A	Polymorphism	297304	297304	1	1	none		819	C -> A	ATC -> ATA	213	SNP (transversion)	None	0.291
T	Polymorphism	297322	297322	1	1	none		837	A -> T	ATA -> ATT	179	SNP (transversion)	None	0.659
G	Polymorphism	297640	297640	1	1	none		1,155	A -> G	TTA -> TTG	248	SNP (transition)	None	0.786
A	Polymorphism	297868	297868	1	1	none		1,383	G -> A	AAG -> AAA	261	SNP (transition)	None	0.598
G	Polymorphism	297910	297910	1	1	none		1,425	A -> G	CCA -> CCG	230	SNP (transition)	None	0.378
C	Polymorphism	298169	298169	1	1	none		177	T -> C	GGT -> GGC	162	SNP (transition)	None	0.802
G	Polymorphism	298188	298188	1	1	none	T -> A	196	A -> G	ACT -> GCT	168	SNP (transition)	Substitution	0.774
A	Polymorphism	298191	298191	1	1	none	S -> T	199	T -> A	TCT -> ACT	170	SNP (transversion)	Substitution	0.765
A	Polymorphism	298200	298200	1	1	none	A -> T	208	G -> A	GCC -> ACC	181	SNP (transition)	Substitution	0.768
G	Polymorphism	298274	298274	1	1	none		282	A -> G	TTA -> TTG	168	SNP (transition)	None	0.982
A	Polymorphism	298439	298439	1	1	none		447	C -> A	TCC -> TCA	244	SNP (transversion)	None	0.668
T	Polymorphism	298553	298553	1	1	none		561	C -> T	GGC -> GGT	211	SNP (transition)	None	0.853
A	Polymorphism	298841	298841	1	1	none		849	G -> A	TTG -> TTA	207	SNP (transition)	None	0.575
T	Polymorphism	298883	298883	1	1	none		891	G -> T	CTG -> CTT	209	SNP (transversion)	None	0.804
T	Polymorphism	298982	298982	1	1	none		990	C -> T	AAC -> AAT	234	SNP (transition)	None	0.526
G	Polymorphism	298994	298994	1	1	none		1,002	A -> G	AAA -> AAG	225	SNP (transition)	None	0.631
A	Polymorphism	299240	299240	1	1	none		69	C -> A	ATC -> ATA	228	SNP (transversion)	None	0.715
A	Polymorphism	299243	299243	1	1	none		72	G -> A	GGG -> GGA	231	SNP (transition)	None	0.71
C	Polymorphism	299265	299265	1	1	none		94	T -> C	TTA -> CTA	234	SNP (transition)	None	0.906
A	Polymorphism	299483	299483	1	1	none		312	T -> A	CGT -> CGA	227	SNP (transversion)	None	0.753
C	Polymorphism	299486	299486	1	1	none		315	T -> C	GAT -> GAC	228	SNP (transition)	None	0.82
T	Polymorphism	299504	299504	1	1	none		333	C -> T	ATC -> ATT	233	SNP (transition)	None	0.811
C	Polymorphism	299522	299522	1	1	none		351	T -> C	GGT -> GGC	237	SNP (transition)	None	0.654
T	Polymorphism	300418	300418	1	1	none		114	C -> T	CAC -> CAT	154	SNP (transition)	None	0.552
A	Polymorphism	300517	300517	1	1	none		213	G -> A	GTG -> GTA	174	SNP (transition)	None	0.477
A	Polymorphism	300559	300559	1	1	none		255	G -> A	CCG -> CCA	171	SNP (transition)	None	0.591
T	Polymorphism	300601	300601	1	1	none		297	C -> T	AGC -> AGT	128	SNP (transition)	None	0.531
G	Polymorphism	300888	300888	1	1	none		162	A -> G	AAA -> AAG	155	SNP (transition)	None	0.826
A	Polymorphism	300993	300993	1	1	none		267	G -> A	ACG -> ACA	223	SNP (transition)	None	0.26
A	Polymorphism	301356	301356	1	1	none		630	C -> A	ATC -> ATA	130	SNP (transversion)	None	0.762
A	Polymorphism	301362	301362	1	1	none		636	G -> A	TCG -> TCA	124	SNP (transition)	None	0.75
G	Polymorphism	301379	301379	1	1	none	H -> R	653	A -> G	CAC -> CGC	117	SNP (transition)	Substitution	1
A	Polymorphism	302190	302190	1	1	none		1,464	G -> A	TTG -> TTA	57	SNP (transition)	None	0.632
C	Polymorphism	302283	302283	1	1	none		1,557	T -> C	AAT -> AAC	73	SNP (transition)	None	0.521
A	Polymorphism	302302	302302	1	1	none	V -> I	1,576	G -> A	GTA -> ATA	87	SNP (transition)	Substitution	0.747
A	Polymorphism	302382	302382	1	1	none		1,656	C -> A	CGC -> CGA	137	SNP (transversion)	None	0.336
A	Polymorphism	302400	302400	1	1	none		1,674	G -> A	TTG -> TTA	132	SNP (transition)	None	0.333
T	Polymorphism	302409	302409	1	1	none		1,683	C -> T	AGC -> AGT	129	SNP (transition)	None	0.651
A	Polymorphism	302545	302545	1	1	none	V -> I	1,819	G -> A	GTA -> ATA	171	SNP (transition)	Substitution	0.813
G	Polymorphism	302553	302553	1	1	none		1,827	A -> G	CCA -> CCG	171	SNP (transition)	None	0.83
A	Polymorphism	302575	302575	1	1	none	E -> K	1,849	G -> A	GAA -> AAA	154	SNP (transition)	Substitution	0.909
C	Polymorphism	302579	302579	1	1	none	F -> S	1,853	T -> C	TTC -> TCC	153	SNP (transition)	Substitution	0.902
A	Polymorphism	302712	302712	1	1	none		1,986	G -> A	CTG -> CTA	189	SNP (transition)	None	0.984
A	Polymorphism	303115	303115	1	1	none	G -> S	2,389	G -> A	GGC -> AGC	239	SNP (transition)	Substitution	0.782
T	Polymorphism	303141	303141	1	1	none		2,415	A -> T	CCA -> CCT	220	SNP (transversion)	None	0.691
G	Polymorphism	303143	303143	1	1	none	N -> S	2,417	A -> G	AAT -> AGT	221	SNP (transition)	Substitution	0.692
C	Polymorphism	303358	303358	1	1	none	M -> L	2,632	A -> C	ATG -> CTG	204	SNP (transversion)	Substitution	0.755
A	Polymorphism	305225	305225	1	1	none		93	G -> A	AGG -> AGA	255	SNP (transition)	None	0.596
A	Polymorphism	305228	305228	1	1	none		96	G -> A	AGG -> AGA	253	SNP (transition)	None	0.601
T	Polymorphism	305469	305469	1	1	none		337	C -> T	CTA -> TTA	231	SNP (transition)	None	0.58
T	Polymorphism	305591	305591	1	1	none		459	G -> T	CCG -> CCT	251	SNP (transversion)	None	0.793
A	Polymorphism	306003	306003	1	1	none	G -> S	871	G -> A	GGC -> AGC	230	SNP (transition)	Substitution	0.822
T	Polymorphism	306594	306594	1	1	none	L -> F	1,462	C -> T	CTC -> TTC	279	SNP (transition)	Substitution	1
C	Polymorphism	306681	306681	1	1	none		1,549	T -> C	TTA -> CTA	243	SNP (transition)	None	0.626
G	Polymorphism	307322	307322	1	1	none		2,190	T -> G	TCT -> TCG	59	SNP (transversion)	None	0.966
G	Polymorphism	307454	307454	1	1	none		2,322	A -> G	GGA -> GGG	145	SNP (transition)	None	0.834
T	Polymorphism	307769	307769	1	1	none		2,637	G -> T	CCG -> CCT	256	SNP (transversion)	None	0.711
A	Polymorphism	307801	307801	1	1	none	L -> Q	2,669	T -> A	CTA -> CAA	231	SNP (transversion)	Substitution	0.719
C	Polymorphism	307808	307808	1	1	none		2,676	T -> C	GAT -> GAC	229	SNP (transition)	None	0.707
T	Polymorphism	307811	307811	1	1	none		2,679	C -> T	GGC -> GGT	228	SNP (transition)	None	0.754
T	Polymorphism	308036	308036	1	1	none		2,904	C -> T	GGC -> GGT	97	SNP (transition)	None	0.371
C	Polymorphism	308041	308041	1	1	none	G -> A	2,909	G -> C	GGC -> GCC	94	SNP (transversion)	Substitution	0.447
T	Polymorphism	308044	308044	1	1	none	G -> V	2,912	G -> T	GGA -> GTA	94	SNP (transversion)	Substitution	0.447
GCC	Polymorphism	308046	308045	0	1	none	-> A	2,914	+GCC	-> GCC	90	Insertion	Insertion	0.467
A	Polymorphism	308087	308087	1	1	none		2,955	T -> A	GTT -> GTA	164	SNP (transversion)	None	0.354
A	Polymorphism	308966	308966	1	1	none		3,834	G -> A	GAG -> GAA	306	SNP (transition)	None	0.886
T	Polymorphism	309963	309963	1	1	none			A -> T		212	SNP (transversion)		0.783
A	Polymorphism	309965	309965	1	1	none			T -> A		213	SNP (transversion)		0.784
AT	Polymorphism	310562	310563	2	1	none	S -> I	1,795	GA -> AT	TCA -> ATA	914	Substitution	Substitution	0.944
C	Polymorphism	310579	310579	1	1	none		1,779	T -> C	GAA -> GAG	1,170	SNP (transition)	None	0.256
G	Polymorphism	310582	310582	1	1	none		1,776	A -> G	TGT -> TGC	1,172	SNP (transition)	None	0.394
T	Polymorphism	310618	310618	1	1	none		1,740	C -> T	GAG -> GAA	1,227	SNP (transition)	None	0.855
A	Polymorphism	310684	310684	1	1	none		1,674	T -> A	CCA -> CCT	1,275	SNP (transversion)	None	0.587
T	Polymorphism	310692	310692	1	1	none	L -> I	1,666	A -> T	TTA -> ATA	1,255	SNP (transversion)	Substitution	0.295
A	Polymorphism	310697	310697	1	1	none	G -> V	1,661	C -> A	GGT -> GTT	1,229	SNP (transversion)	Substitution	0.269
A	Polymorphism	310698	310698	1	1	none	G -> C	1,660	C -> A	GGT -> TGT	1,233	SNP (transversion)	Substitution	0.287
A	Polymorphism	310726	310726	1	1	none		1,632	G -> A	GGC -> GGT	1,099	SNP (transition)	None	0.542
C	Polymorphism	310750	310750	1	1	none		1,608	T -> C	CCA -> CCG	1,050	SNP (transition)	None	0.435
A	Polymorphism	310750	310750	1	1	none		1,608	T -> A	CCA -> CCT	1,050	SNP (transversion)	None	0.523
A	Polymorphism	310795	310795	1	1	none		1,563	G -> A	AGC -> AGT	1,081	SNP (transition)	None	0.959
A	Polymorphism	310838	310838	1	1	none	Y -> F	1,520	T -> A	TAT -> TTT	1,210	SNP (transversion)	Substitution	0.958
G	Polymorphism	310843	310843	1	1	none		1,515	A -> G	ACT -> ACC	1,242	SNP (transition)	None	0.296
A	Polymorphism	310912	310912	1	1	none	E -> D	1,446	T -> A	GAA -> GAT	1,156	SNP (transversion)	Substitution	0.504
T	Polymorphism	310937	310937	1	1	none	L -> H	1,421	A -> T	CTT -> CAT	1,123	SNP (transversion)	Substitution	0.89
A	Polymorphism	310959	310959	1	1	none	I -> F	1,399	T -> A	ATT -> TTT	1,211	SNP (transversion)	Substitution	0.336
A	Polymorphism	310990	310990	1	1	none		1,368	T -> A	ACA -> ACT	1,246	SNP (transversion)	None	0.375
A	Polymorphism	311059	311059	1	1	none		1,299	T -> A	ACA -> ACT	1,126	SNP (transversion)	None	0.893
A	Polymorphism	311125	311125	1	1	none		1,233	T -> A	GGA -> GGT	676	SNP (transversion)	None	0.911
A	Polymorphism	311131	311131	1	1	none		1,227	G -> A	GAC -> GAT	675	SNP (transition)	None	0.914
T	Polymorphism	311389	311389	1	1	none		969	C -> T	AAG -> AAA	81	SNP (transition)	None	0.333
G	Polymorphism	311409	311409	1	1	none	T -> P	949	T -> G	ACT -> CCT	61	SNP (transversion)	Substitution	0.361
A	Polymorphism	311410	311410	1	1	none	K -> N	948	T -> A	AAA -> AAT	63	SNP (transversion)	Substitution	0.349
T	Polymorphism	311413	311413	1	1	none		945	C -> T	ACG -> ACA	62	SNP (transition)	None	0.355
A	Polymorphism	311430	311430	1	1	none		928	G -> A	CTA -> TTA	68	SNP (transition)	None	0.397
A	Polymorphism	311515	311515	1	1	none		843	G -> A	ATC -> ATT	78	SNP (transition)	None	0.423
A	Polymorphism	311644	311644	1	1	none		714	G -> A	AGC -> AGT	66	SNP (transition)	None	0.318
T	Polymorphism	312003	312003	1	1	none	S -> T	355	A -> T	TCT -> ACT	473	SNP (transversion)	Substitution	0.831
T	Polymorphism	312033	312033	1	1	none	L -> I	325	G -> T	CTT -> ATT	557	SNP (transversion)	Substitution	0.406
A	Polymorphism	312047	312047	1	1	none	D -> V	311	T -> A	GAT -> GTT	556	SNP (transversion)	Substitution	0.887
T	Polymorphism	312076	312076	1	1	none		282	C -> T	AGG -> AGA	571	SNP (transition)	None	0.38
T	Polymorphism	312103	312103	1	1	none		255	C -> T	AAG -> AAA	493	SNP (transition)	None	0.416
A	Polymorphism	312124	312124	1	1	none		234	G -> A	AAC -> AAT	396	SNP (transition)	None	0.874
C	Polymorphism	312157	312157	1	1	none		201	T -> C	GAA -> GAG	247	SNP (transition)	None	0.32
A	Polymorphism	312163	312163	1	1	none		195	T -> A	CTA -> CTT	205	SNP (transversion)	None	0.81
A	Polymorphism	312198	312198	1	1	none	T -> S	160	T -> A	ACA -> TCA	141	SNP (transversion)	Substitution	0.723
A	Polymorphism	312205	312205	1	1	none		153	G -> A	GTC -> GTT	134	SNP (transition)	None	0.724
[truncated: 2,094 more rows]

## Sheet: Summary
Table of Contents
Polymorphism type	# Events	Events/kb	# Genes with event	# Events in Genes	Min-Max	% events per gene	# Events in intergenic
Deletion	104	0.170772	17	32	1-4	3.5865	72
Insertion	104	0.170772	25	25	1	5.27426	79
SNP-transition	2363	3.88013	367	2243	1-50	77.4262	120
SNP-transversion	1350	2.21675	323	1222	1-42	68.1435	128
Substitution	171	0.280788	113	171	1-5	23.8397	0
Protein Effect	# Events
Deletion	8
Insertion	21
Frame Shift	27
Substitution	1028
None	2604
Number of genes with AA change	303
Terminal Inverted Repeats	# SNP-Transitions	# SNP-Transversions
TIR-5p	4	7
TIR-3p	2	3

## Sheet: Deletions
Table of Contents
Genome	Start	End	Length	Deletions_count	% Deletions/kb_gene	locus_tag	AA_length	COG_category	description	pfam domain architecture	cellular_localization	translation
BUDVIRUS	224747	224966	219	2	9.13	BUDVIRUS-cds169	72		PBCV-specific basic adaptor domain containing protein	PBCV_basic_adap	Nucleus	MVFEETYGGQIAGSVKVYTGPKQGKFIINKHGKKVYIDRKTLNNDIPYLKKAKAAKAAKAAKAAKAKKAKKA
BUDVIRUS	184658	184811	153	1	6.54	BUDVIRUS-cds135	50		hypothetical protein	hypothetical protein	Cytoplasm	MIVAIFSIIKAPHRKPTKSPRLLSYNNQRQRPSKQQQRRDKQTAKQTASN
BUDVIRUS	32518	32749	231	1	4.33	BUDVIRUS-cds17	76		hypothetical protein	hypothetical protein	Endoplasmic reticulum	MILEDLENLEGFAIIKSFFMEPFKGGGGGGGGGGGGRGGSSRRKNDIKQSPYYYPVFIIFIILYSLTFLYSTSKTK
BUDVIRUS	345551	346019	468	2	4.27	BUDVIRUS-cds270	155		hypothetical protein	hypothetical protein	Golgi apparatus	MNWIYLSVIHSIIVAVLILYIKYDNTPYIIFPLVINIIVGALSLLYFTLYYKEHFTNEFAKPKYYIYAFFVLFVSILAFYIIKVCPNPAYFRVFATLEIILLLIFTIYLKNNFNISAQTITGVVLGCLAIILISMDDSNSGNDTNDSNGSNSNAK
BUDVIRUS	353772	354405	633	2	3.16	BUDVIRUS-cds282	210	K	COG1594,K DNA-directed RNA polymerase, subunit M/Transcription elongation factor TFIIS	TFIIS_C	Cytoplasm|Nucleus	MATATATEYTYYDLSAEVEKFNKIYEENKNAADVVNRYNKHKIREDFKELLATNLHITELEVNDLEIGVFNATIDYANNAKVQLSWKCQMFLEIYSNISRSIYSNIKNDSYVGNDKLYDRMINKKEFHPHMLPYMQCKDTFPERWKEIDERNQLRLKAAYEIKLVPMSDMIKCSRCKSKKVSYYELQTRSGDEASTLFMNCLICGKQWKQ
BUDVIRUS	458058	458835	777	2	2.57	BUDVIRUS-cds372	258	M	COG3306,M Glycosyltransferase involved in LPS biosynthesis, GR25 family	Glyco_transf_25	Cytoplasm|Nucleus	MNLKHYWINLDRCADRMNYMEAQFHKKHIENYRISAETPETIKDYTIIRHQETLSTTTPCEIACILSHLKAIQRGYDDGDQYFCVLEDDIEFINIDFSKILKYIEEAQNKDKDKEKENIEVLQLYTSSHPVVIQLYNGHFLKGSDGTSSGTEIIVKRHEAYPGAVYYLVSREGARKILDKYVMTATPNTYDLSHSNWTAADNLIYAAANSFVITYPVAITDITLGSTIHPEHLPNHEYCNNIIRHIWNVNNQLKMFSK
BUDVIRUS	95409	96261	852	2	2.35	BUDVIRUS-cds62	283		hypothetical protein	hypothetical protein	Endoplasmic reticulum	MENFQCQLINIITHKASSGSSGVILLIYSVLYLCIIIMIGVFLYWDTIYKTARKRSKCNNISKIIDDNNHTGTPFVYTIVIVDTKKIKKLADYIVKITYDFNKMETNIEYGNTKGSGRGSGDDSGSETVFVYRMNDYLTILEDLKALEKKKNELSVIMKQTNKRSDLDEYNKIALEYTRIMKTPEGKKAIELNNNGGFINSFNYKYFDLQSMKPDVIENISLRINSSNYKYYAVDKNYNMIYSYTASELIDFTKNYSKNSNYPITIIEHIIFSKIQQGKNITI
BUDVIRUS	134134	135865	1731	3	1.73	BUDVIRUS-cds90	576		putative glycosyltransferase	hypothetical protein	Nucleus	MSELQENIQRIIDSRRLNITDANFVNPASKFIIITYWWGRGNLNRNTQTPCKDLAYVGYNWVLKDGQKLLKEPETFEGMIDKWNNNCISKNCNYFSQEYPEFAVAGGYQLAINAKPLFIKKVLETLRDMGKGDISVVYIDGDMTVNKYPHIFDMDNVDYMGRGWNIDPRSNVHYKTKPCFDPFTFETSGGIMYFGNNDNGHALLTMWNKWSFMQKFQGKADDRILSMLINSKQLYITMNVLQLPIEYLWLTDAYEPLDKRDNYLDKKHFSRKEIVFEHPACLTTEEAARDQGAAANRQPAYYDVLVENLIDCQTEGGILHEYIVFDEYAQAKEWKKYFQYISSPDASLGNYKDGEPIIPYYIRSYKSGYAEKNEFVEGNTDNLRNIIAYIRQNADIRKY…
BUDVIRUS	133466	134045	579	1	1.73	BUDVIRUS-cds89	192	J	COG0361,J Translation initiation factor IF-1	eIF-1a	Cytoplasm|Nucleus	MYQTSIRNKKKLSQFNKVSNNNYNIDLQHEVYAYVIKLLGNCRVLVLCDNGTEAIGVIRGSMRRFNKRVLIETGDILAVSMRDFQDNKVDIVHKYNAEQCKILINNKEISDTLINAYNKISNAAINNTNEANIIFDDTVAEAAEGDADASRGDSYANSKFEFDSDASDASDDEAATTAAADEATADEAADDI
BUDVIRUS	434744	438959	4215	4	0.95	BUDVIRUS-cds353	1404	L	COG0417,L DNA polymerase elongation subunit (family B)	DNA_pol_B_exo1~DNA_pol_B	Cytoplasm|Nucleus	MEFPRKEHEPLNNHEDAIEFQITDIYDPESDKANIQKDATDFYSLLIYGTSAVGATYCVKVNNFVPYFYIKPPEKWEGLGKNAFKAKVDELNDIMLNDSYKCVFTNNGKTTEYNKKIIPRALDTHFVSMKVVRKKDFWGFTNDKIFRFLKVSVKSLKLYNSLKYYFKSLEKSDFKMYETNIDPFLKYIHTQNIRPCDWVRIEKGGYEMGDDISRCDYNIETEYKNIMPIQVNKIAPLLITSFDIECSSSHGDFPVPKKNYSKVAQDLAMVAKHGFKYTPENIVEWLRTIYYEDVILDVAKDVKINRVYAKNRITGAYIEAIQGKIEPHIPKIIEILNIIASSIKKVPNGGGGGDGDGDDAGGDDAAEAAEADDGDSDADADTDKGTRMTVRELNAHELK…
BUDVIRUS	481315	486373	5058	3	0.59	BUDVIRUS-cds394	1685		hypothetical protein	hypothetical protein	Nucleus	MNIVKPVYVYKWVNSKQPIKYVFVPAGSDPAANAAAAAYSPSIIVIKEPIYQDSSKEDAMNKIAYYINNAASAAAGAGAAAAVPYYAWVNDEPFLFNISNIKWKGYNINPFKSTDRKANDIAAPIHKDKDYAKSQELFATDTNAVINIVFKSDFNEDIKYYYDNIKFKSNNYKVNSDRRISELYKVKIGNNNNNKKTSEEYYKVIFAANIADMPSLIILFDRLTASRKIQLIQYITNLNKAYYKLYKKHNFKNRKELSRIFKLTSDTTNKDRECIKIYYTSSIFITIYATGIINLTFKYQKDKGASIADILKHKEDLNKYINDVLNINIVFKEKFVSARIRYNVYKATTDSLKREIAASSIFTTANDKDGVFYYYKRTANYKDRSVVDKAIKNDILNNG…
BUDVIRUS	526389	528558	2169	1	0.46	BUDVIRUS-cds427	722		GT2_BcbE_lik Glycosyltransferase	hypothetical protein	Cytoplasm	MKYIILCGGIDKQPTSSSSHSQASHIPSHIPSHIPSHIPSQATQATQQASLPYPLNYIQGRHMIEYVIDNIPSNEVYIIYNIFLDEYNFQEILINKCKSKRLFFSQIEYQTRGAVETAFVGISKFIDGVGDDKITYDDKITECDNIVFIDNDNLHNITKPIPVFENDFLGYSILYMRSTIEASPASLLSQGTPQASPQQFSFIRFEGDRITHIEEKNQISSFNCSGFYGFKNVKTFLKYAKMLFLRLDDNTKDIYFSALYNIIIESGVKVEPFFIEETTHLGILKDIRSNHIIPKNKLRICFDLDNTLVSYPTIAGDYSTVKPIAHNISLLKKLRDDGHEIIIYTARRMKTHGGNVGKVIKDIAGITIDTLERLNIEYDELIFGKPIADIYIDDRAINP…
BUDVIRUS	590046	594918	4872	2	0.41	BUDVIRUS-cds470	1623		Chaperone of endosialidase	Peptidase_S74	Cytoplasm	MITLNNSNIDFDIDNKNLGSKYSILLDEGTCNIIFRTYGEDRMTIMSSGNIGVGLANPTAPLEVAGIIKATGAIISTGSGFQGKGVNLTEIPITGVLNLLPTLQGLTGNVGSVVLNIESTSNALVNRILEETTYGSNYTFRINRELNTRVDNTSNYLLSTSNFLVNRVVADITRTSNILVNRIMEEVGFGSNYLVRMDTNASNLVATTSNILVSRILTEVGFGSNYLLRLDANASNLVFSTSNILVSRILTEVGFGSNYLLRLDNNASNLVFSTSNILVKRIVDEVGFGSNYLVRLDTNASNYIITTSNLLVNRILTEVGFGSNYLARLDTNASNLVATTSNILVNRILTEVGFGSNYLLRLDTNASNLVATTSNILVNRILSEVGFGSNYLLRLDTNA…
BUDVIRUS	255572	258071	2499	1	0.4	BUDVIRUS-cds204	832		hypothetical protein	hypothetical protein	Nucleus	MSSNLTKQEKDIYTKLKNKSADSIREWLEDIKKGTDAQHRVINLLSGSKIYTDKDTGIYPIIIKWCILNIKGYDFTGVPNYKKILSMIDASGSDASGSGASDTGAAGAAGAAGAAGAAGAASSVSSDIISVLKKWREFPTLDPNTGTVLPASIREGTAYDELYKDCISKLIKHIFKNKKGSNADTLTIQDCKYIKESMPNIHAIAVIKDANNNVVDTIFYDHLFVKYFLRLKGTGKHINDNIYKYDYKYMEELEPYLYLIVYDTLEENMKRHPNSIPNGFYNTEQLLKSKYIYFGDSDYALGYFVQNLCDDIKNVLYMHESKITTVNINRAIYNKEVLKYMLSVYKLSMNNTEIVEEIVQLCEDLYYDKNNYTAQYTIKYEINAINRNRKHPQNNIYYI…
BUDVIRUS	570004	575776	5772	2	0.35	BUDVIRUS-cds460	1923		hypothetical protein	hypothetical protein	Cytoplasm	MPPKGMKKAVKAPVKGDVKGDAKAPVKAPVKAPVKEVAKGDAKGDAKGDAKEVAKEVAKGDAKEVAKEVAKEAAKKDEAEAKAAAQAKAKAAAKAAAKAAAKAKAQAKAAAEAQAAAEAKAREAIRVEEAQAAIRLKKEEAEAVAAKEVADAKRRREASAAAANQARLARLAEANKQKDKAAAAAKKLAEPTQAPEAAKKPIPVEAKKPNEPVAKKPVAAPVAEKKLVAAPVAEKKPVAAPQAPQAPQAPQAPQAPQAPQAPQAPQAPQAPQAPQAPQAPQAPQAPQAPQAVAVALEIPKPDVPVVITNIEELKKTLYNEVIKNKKDKDQPITIATTIATLLENNLRILGNDEDIKLIIKLIKDTVKADSFKGLELNSKKAYLVYLYNNIIYAISLYEI…
BUDVIRUS	520920	523887	2967	1	0.34	BUDVIRUS-cds422	988	L	COG0249,L DNA mismatch repair ATPase MutS	MutS_I~MutS_III~MutS_V	Cytoplasm|Nucleus	MIEDYLEYTKVYKEKYGDKCVVLMQVGSFFEIYTIYPNTDVSHNNDVYVIAELCGIQTSRKNKTVAEISLANPVMAGFPLASLPKFRDKILASNYTIVLVEQVSEPPNPQRRVTDIISPGTNVNIVKKQSNYIMVVYYEVIEGYIIAGISGIDLSTGKTFVYEVSSTKDDPEFANDEVFRYISTYNPAELIIISEKVSDDYKKRILKNLNINSIRVHYKWDKYEHLAFFSNLNSQRDILEKVFVVKKGFLSIIEILNLERYNNARFSFCCLLEFAYEHNADIVKGLEEAPEVFEMNKNMCIEFNSAIQLNVLGLYPDDQPLIDILNRCATAFGYRTFKERLLQPMIDVGAINRAYDDVDMLLKDSRYLIVRKHLSSIMDLERLKRKMKTNRMAPQDWVS…
BUDVIRUS	45236	51785	6549	2	0.31	BUDVIRUS-cds29	2182		putative Long tail fiber protein p37	hypothetical protein	Cytoplasm	MDDFIVQDTEPIIKVDSLGIGLSTIQDIQRLSLNDREYLVVGDGMGTTNSTATSSNQQDTKWNMYVNHDGVAINTSRFITSNYRQPNASLYVNRNIQCDGIINAHGIQFSNISISGEIGSNALIDLIKSVNVLSQSQPFKTGVATYFNNLYDMKYLVNNIYTPNYLTLGGLVDTNYNQHPLNINSTPNNDFHNIHIALRNDTYNTSTEELSKLSIGIIGGSNISPAVISTTKGMPLEFHINKSADEINALYNREAVPTYLNDAQFAAMTIDNNGNVCIGKNSAASITYYKNVLFNGISSNQVYTKQTRFDVKGAAKFDDIIIFDNFANDYKHMDEVYIRADGVGSIRPSQITAGIFNGSSYTFNNIDVIEAVKSRYVNATTELTAQNIAASSITISQNA…

## Sheet: Insertions
Table of Contents
Genome	Start	End	Length	Insertions_count	% Insertions/kb_genes	locus_tag	AA_length	COG_category	description	pfam domain architecture	cellular_localization	translation
BUDVIRUS	13762	13894	132	1	7.58	BUDVIRUS-cds8	43		hypothetical protein	hypothetical protein	Cytoplasm|Nucleus	MSLYYTDKADTDTDTYNKAPEYYSEEQRARFKQILGDANLDKK
BUDVIRUS	316071	316383	312	1	3.21	BUDVIRUS-cds237	103		hypothetical protein	hypothetical protein	Cytoplasm	MTFTKTFANKTFANKTFANKTFNKTFNKTFAIKINNISSRVFNSYANKSEDFEDVRKIPRNLKKTDNNDINSKKIALRYKDARLSYKNRRSINKDWKDFNNQS
BUDVIRUS	262906	263281	375	1	2.67	BUDVIRUS-cds207	124		hypothetical protein	hypothetical protein	Cytoplasm|Nucleus	MLFNNYNLNNIPVIKGICKDILEDFMTTRDTFNMSEESNLLTDYIREVMDSKSKTEKDCAMNSMSNIYEDVYYKRLMEKMGDYYDISDPLLVICDNIIKYHFRDLLKYGWDDNIDGVWKRDMIL
BUDVIRUS	60841	61225	384	1	2.6	BUDVIRUS-cds38	127	O	COG0695,O Glutaredoxin	hypothetical protein	Extracellular	MASYKKPTNTDYTIYSISNCKYCVMAKEHLGRSSGASGAKSPVIINCDKFIGSCRERDNFYNFMRQYTVIPYIHFPMIFKDGKFIGGLKELLEKAKPVKAKPKQPKPKPKPKPKPKPKPKPKPKKPI
BUDVIRUS	32779	33166	387	1	2.58	BUDVIRUS-cds18	128		hypothetical protein	hypothetical protein	Endoplasmic reticulum	MVLTGAELFFEGFKGGGSKKGSAPADGANGSNGVLTAGTAGAVGGALLSGGSAASMSMSNVGSNNVEKCPLTDETLYCQISRTAGIAGMVVYILIIIGLVIGVLYAIYYLFFRSSVSGAVSKVARKGR
BUDVIRUS	172995	173598	603	1	1.66	BUDVIRUS-cds124	200		hypothetical protein	hypothetical protein	Cytoplasm|Nucleus	MIDVLYSKLKACNDVSLAEWKDIEPRIYSKHSQAAQATPPVSQHSQTGQTAQAAPAGQAAPAAQTAPQVAQAAPQAPLNSLVSNVIPEAAKAAKALKEIKKKPAKDTGVKPLDIIMTETISLNNSTEHIKDALITLISKEEFSKVFGLTKCAEIMSGVVNNRWNKSTALFISFLLDKEVYYNEKIFLYNKEKNRGRITIP
BUDVIRUS	231340	231949	609	1	1.64	BUDVIRUS-cds176	202		hypothetical protein	hypothetical protein	Cell membrane	MPRKSKSPKVAKSLTKTLTNLSPIPGSPGGLGGPAATAGVSSQVKSNMLIFAIVFGIIALIINVNAILWVYKLEAIPECKCSENWMRTYVKYYLLVVIPVMVIMLLINFYLFTNNLGHSDISSTLYTMFRVFAGFVNFLGFINIIITIIFINRLKEMNCECSEDVRREIYFIYNIILASFIGITILITLMSLPLAITALRRQ
BUDVIRUS	433306	434044	738	1	1.36	BUDVIRUS-cds351	245		hypothetical protein	hypothetical protein	Endoplasmic reticulum	MTNTTNNTCVNMSVLDSGFSGFSGTYAKQSLPATQALPNNYSQFEIFYMTFIMLMPFSKKYAPLIKSDVVRRKINQYTNWNLLMILANYALYNVWGIDNHIISRFIAINSFQIMTLFHLFIMYDSNVLFCVMNDTPVLLKPSICRWISVSNLVRLEYLIGNIVVHILPVYFYRDYLFIASKLDMLPYIIMFKFMWVLNIFGDFNITSIYVPSFDGCNVRLVNIVVIVDFITYKVLNSFIYKYKLY
BUDVIRUS	30963	31746	783	1	1.28	BUDVIRUS-cds15	260	M	COG3306,M Glycosyltransferase involved in LPS biosynthesis, GR25 family	Glyco_transf_25	Cytoplasm|Nucleus	MKHYWINIDKDGASGAGTQSEAGAGTNDRRSFMEDQFKNNKLDNVRISAITPSDFDEVLADKRPLTCKHPGCFRCEYEYACISSHIKAMIEGLKDADNDWFVVMEDDIVIPFNINYNQLISELPEDAMLVQLLILYGATVKALYELSVARNARFIKWQYLLPSTGMYIISRKGAEILVGKYFKNNKYDFTECPYQVVADVALYSSINSYATTFPFAYPNINLVSEIHPEHYDAHKQTYLEIMEVIEAGINSKNIPYVLAS
BUDVIRUS	99651	100599	948	1	1.05	BUDVIRUS-cds67	315	L	COG0328,L Ribonuclease HI	RNase_H~DUF5710~DUF5710	Cytoplasm|Nucleus	MCDGEPINIYIDGSCIHNGSPNAIAGYGVYFKADDERNEYARVVGKQTNNTGELTAFIRAVEKIQDELTKTPPVKKINIYTDSEYVIKCAGAYGDRLFKNDWKTTEGKVPPNLKLLQRIREIYKPYKKHISLNHIKAHTGFDDEHSIGNAEADRLANLAVGYNIVKALDGASADCLDTTLISNIKEAKKYEKHYINIGFDYKDSVKKLGAKWDMSCKKWYYEDIMDDDNIKAILEIVKVSDEEKIASVASVASVAGADDSAADSDIPKKIFVKIPFHKKNDAKKYGCRWEPEKKSWYYLSNHDKNKIESIIKLQA
BUDVIRUS	439142	440270	1128	1	0.89	BUDVIRUS-cds354	375		hypothetical protein	hypothetical protein	Nucleus	MTTYLQKQAQNKSKTLSKILGIDRHNVLNNSSSSPSSPDLELIIKLKEKAQTNDPMLRLSMEDYELMCKNKVVFNMMVRVLKTDAMKLRKVCKHLAIFKEYINSSPETIKNKMKAEKMQKALKAPIFKLPEDLRSKIVDIFYSIQRTKHILRKGIPFDKLEKESLSSNPNAIDFLLENPHLIHWGNLSGNPNATHLLEVKMEDEAKLSKDELANIPRDKKLDWRELSGNPNAIKLIYAKYMKEQASPDDVYVPFTFFTHLDWRKLSNNPNPEAEVLLRAPENIQGLTWNPPAGATGAAAAEPVNLQGITAEQDDIGFVNSKIRGWANLSLNPDAIKLLVKRIAYEKELPEDQYKKIIRVNKINWYFITINPAIFI
BUDVIRUS	540035	541277	1242	1	0.81	BUDVIRUS-cds437	413		hypothetical protein	hypothetical protein	Endoplasmic reticulum	MLVIICVLILLLAFIMLSAYKLSIYFNTFMFLSKKINYDKANYISNSSFFKYYYANKMFFGMFGIEFLITVILVAMTLTAYAGYVKTNHINFGYLNNNYGDPVEYSFVKFFIYTIIGLAVIYGGAYMYWFNYDKDGDDKLYASEAHLKTTLIEHLDYKLLYDYYKKTTTEGKYELDTYNLNMKAVASNYFETPSNAFNYSLTYYILNDAKFTLIKSDIFDIIKNIPAILDKDEGANIERIKKAIADKTDFYIIARYNHNNNIALRPLNALIYDLIKLMKTDAANAAANASHIANLEATLNKMKEFNEPAIKDMMGDYDNTQDTFMTTIKLYKDVYDNYYMYYMYSVLLTNFVIIYAVLVFIYILIKIGVSLSGDFDDKWFNTYNFTGYLNNYGMYLLVI…
BUDVIRUS	129602	130907	1305	1	0.77	BUDVIRUS-cds85	434		hypothetical protein	hypothetical protein	Golgi apparatus	MLYFPWRFQKSRVLNCKLRNDHYLLNSIRDWVILQEPSTTISSSWKYNDLPQDVKEMFYNTTKDKKIIEMFRRLFGSASSSGTSGSGGYKIDILHDMNEIYVSPQKDFEKIAADNIFYTRHIDGLFFYIPFASCYRVIIGLDDNRDIMTIFTMTPETYIIKTGDVVGFDFHRECHYISPIIWNTDAVATTPLEKKKYRVILKLHYCVYPYWAFVFGFILSKLTILYNRLFRYLLLTIFKQGKRSQRSQRSKCLAYLAKLMSISTHIYHDIEFYIGYNNIEYLSILYYISSNLHANFFLFGSSFVHYLRWIDTQNYSNEVNNLFRRDYYFFNFLYMLQYFYMYFSYNLAVPSAGLAGSSVPFIPLPVIYTVITVPPLLASCVYNYSSFIPKVVEIYITYS…
BUDVIRUS	344201	345530	1329	1	0.75	BUDVIRUS-cds269	442	G	COG1216,G Glycosyltransferase, GT2 family	hypothetical protein	Cytoplasm	MAQDIPIVIICYNNYRYVENTLSQILRINKEYYKNIIILNNASTCEDTIEYLRKLGSDGSGSVVSIINNIGNFGPWIAADNNSHIYNVLPNKFVLTDPDLKLNDNIPSNFIDILATLSDKYKTTKIGLALDITEHHKFYQTAEYMANLSIYDWEKRFWIDRIEDADYVLYKADIDTTFCLINKDNVAANAASASANAANAYIQIRVAGNFTAKHIPWYIDNEVYNIYDNYSACINTTHISTIARIVKPFVEDNYLRIYKNGELFLIKNSDVSPFWRDVYGGWDNEMFEVFDRYLSKDKVFIDIGDWITPTSLYATRKSKYVYGIEYSDSEAADTSFTSIMKDNCANNYKRAAGAASADIETLIKDAIAATVATAISLIRLDIDGKEEDMLSDLYNIHIK…
BUDVIRUS	405276	406686	1410	1	0.71	BUDVIRUS-cds331	469		Poxvirus VLTF3, late transcription factor	Pox_VLTF3	Cytoplasm|Nucleus	MFKEKSSKKKYISDNNEVFTLDAMHNNIIKKFELTSKDKENYKILLLDLEAQSNLIMDNIGIYRSAANAAVANAADREYVNNLWTSNIVIRERIIELKNNIKELDSYNEVEYYKNTSYILFQYYDTVEKQSNISNTHASISNGICISSSELLSRQPKIYKNDSKKKRSSVSATTINVLDALNNLSTENNSGGGSGSSGSSGTSDNKHPCPSSCPNMLANNHSVKESVIDKSSLVDKYMSIINKKYVRNVEEEDIEICKNCKNQMTCLQHDAIIICNICGYQELLLVEQNRPILKQNTKDTSHFSYKRINHFREWCNQVQGKESTDIPDEIFEKILTEIKKEKIMDTKTITYNKMRDILKRLRINKYYEHINYIINRINGIPTPQFSQELEDKLCNMFRN…
BUDVIRUS	77520	79077	1557	1	0.64	BUDVIRUS-cds49	518		DUF5767 domain containing protein	DUF5767	Nucleus	MTTLNLNNINDDLIEINRDTFKNKQMGFNIPNKQQRASQNNFMSDDVLFNKNKISSDVISMSSRSSSRSSSRASSVNGDYDKSAYMKNMNNIYKNKGGAAASVSRPKPSKYEESVASEASSRSGSGGRSHNKYKKPSKYEEDDEDDEDDEDDEEGSEGSEGSEGSGGSGGSEGSGASGASGSGGEYEDDDEGGGGRRGSKTRHLSAKEIIMNELNEKKEIIYQLDRLESKGFKVPFKFNMNSDLEEMRTEYNRLIREKELDGSVRFQQKMLMAFISGTEYMNSRYDPFAIKLDGWSEQVNENINDYDDIFEELHYKYKATGKKMAPELRLFISLSGSAFMFHLTSRMFKEQPMPNVENVLNSNPELMKQFQQAAAKQYMMGNTGNNYNQSPPQQHQQQQ…
BUDVIRUS	211696	213310	1614	1	0.62	BUDVIRUS-cds161	537		XRN_N XRN 5'-3' exonuclease N-terminus	hypothetical protein	Cytoplasm	MGIPYYFYSLTQKYNSILSNNKPTGLDIYCIDFNGVIHNIAQDVIKKYAKSGASSTSSDTIETEIIDGVWERIKYYFDNYKASRYIICADGVAPLAKMFQQRKRRYLNIYRNTLDNTKIIWDTNAITPGTVFMDKLNDCITKNITHDRYINKIIYSGSNESGEGEHKIFNILKETPTDAKIIIHGLDADLIILSLMSHKENIYLMREMKDTQHSQHSQHSQQHSTVINYLNIKELRKAILCELKGSWDLEGGTGTDDDHDLIETYCTACSILGNDFIPHLLTVELKNNGIETLMFATKNAIKTNGLLVKNGEINHNCLIDIFKSLANTEDEDIHRVCERYIKKKPPPSVPQNGTSSLPSDYYGLKNKDPLISAIYNSPNKWRQEYYRVIFDNNISIDST…
BUDVIRUS	462568	464206	1638	1	0.61	BUDVIRUS-cds375	545	U	COG4618,U ABC-type protease/lipase transport system, ATPase and permease components	ABC_membrane~ABC_tran	Endoplasmic reticulum	MLIFKRYIELCGDDIRYSILGLLCGCLGSYYNVIASEQMTRLMLGDFTNDRLSKLFYTNLISMIAISLRGGLFVYSQKSTNHKLRCVVYRKILNQPLKFYETEPVNGLLERVNNDARVVSDIISLNVNVFSRSLIEVMITFWLLSNISWKLTSIAIILIPINYLISAGYEHIHKKIMANYEELNKELNTYTHETISHISIMKTYANERRAEDKFNLLSGVIANYNYKECLLYGSNLLVVCNIPTITTIIIILSANYLGTVEGLTIFILHNQGLYSTIKTLFDMRNEFLKCKEPYLRITAILDAPEYAKGYYIPPNNTLNGEISFNSLSFKYEKAEEPVLTDFNFRINRGDKIAIIGASGCGKSTLSKLLVNILEPTSGSITIDGVDIRNYDSEWLKRHI…
BUDVIRUS	6430	8473	2043	1	0.49	BUDVIRUS-cds4	680	T	COG2453,T Protein-tyrosine phosphatase	hypothetical protein	Cytoplasm	MKAGKGLASSTIKQNIQSVFITGQDEVSLYKQSKRQSATLAPRQQSTPSSTSTQETNGYYIKNTLDPEKKKLLIEPQQFKANTIFTYLSHSIYNENSRDKNGRLISPNNPPEYITYNMLIREIGIYMNEELITEKELKRQFKIATAKEQKALISELWRVWYNIIVGDDKDEDMPSKKSQLTRRRSIGGVSGVSNSVSGVSNSVSGGIGTPRTSPNASPSLAPTPEELVYYDFLIGEMEKYMSKADKTKKDRYGYTEHDYEKDYFRFATKHASVAISKAYDTKILLRKKIYEDAVNIHDIVCDFKPNQFPYPDPSGFITLFRPNNKLHLYGMQLPHQFNRELLLNSMIYLFHKKIYNIADLQGCADAINRQNSRMNIGIGCNPYDRDCEPLMWDIAKRLT…
BUDVIRUS	511135	513283	2148	1	0.47	BUDVIRUS-cds414	715		hypothetical protein	hypothetical protein	Cell membrane	MSSDSSEICEGLTKNDYICMNKTNSNYTIHINKSPITELISDSRIEVNDATTEISLTGTTSNHYFVADEKAHCSERWEDWFCVPNYHNNNKVNKFPETDTMSVGICYTSCPAGYAPDKINKCVVYDDAEDLLYNPLAIIAMLGTHLYINANENIKIANYNDIKDTIGIRGSYLNDLYRVNNNNKFMPKSVLVNIYDNDNTQPKGTSTQERIIINIIKRFVNTGRNGGEMNGTIKSIKLVIKKAIEEFIKIYVKPHKHSKIRQSKMLAKIKDYSFDTEKLDKIFGKDKCDTSKFKNAIAYCYDISRTIFYSNDTTTIDNNIRDLFKFNADAIATASKEEQDTLIKIFKVSCYNCFNVNYDTFNEYLDDKFGEDTEPFIRKDRWVEYRYPDGFKKLEVDMD…
BUDVIRUS	325375	327559	2184	1	0.46	BUDVIRUS-cds250	727	L	COG0551,L ssDNA-binding Zn-finger and Zn-ribbon domains of topoisomerase 1	Toprim~Topoisom_bac	Cytoplasm|Nucleus	MKSLIIVESFTKTKTIKKYLGDRDVAVSFSGGHIYNLPKDTLGFDTNTWDITYIPTNPNIIKNIKEMARNADVIYLAADPDLEGEAIAHSLYKCLEGIIKSGNKVCHRITFNEITKNAVINAIENPRTIDMDKVKAQETRRIVDRLIGYKVSPVLWNKFNKNYLSAGRVQIAGLIICINQRTRIINKEIIPYWTIEGTFSIHKDLTIVGILNVYEDASGASGSDAKLKEYKIKDVDIVKKILNNLSIGSLYSIEYEKHIRNVSPSPPYTTTTLQQDAYNKCRLNAKTTMKLAQDLYEHGHITYMRTDSTSIAEDAKKMLLTYIRDTYDGTYGTSGTFAKYRTYKTKVANAQEAHEAVRITNPKNKTISFEGSTQSHEKLYQLIWVRTLASLMTDAVYTD…
BUDVIRUS	137099	139487	2388	1	0.42	BUDVIRUS-cds93	795		hypothetical protein	hypothetical protein	Extracellular	MNAPTSNSVLQDIIEKNKDAFKYQLRDWIPVKKLRWKELSSNPNAIELLGAKIKIEKAMKAEALSKAAYEKLDVRKKVDWTALSGNPEAIKLLKENMKDIDWDALSGNPNAIEMLKDNEDEIDWDALSANSNPKAIEMLSARPKKINWSELSRNPNATKLLSAEPKRIDWKALSGNSGAIDLLSRNPEKIDWEALSGNPNAIELLRANKDKIVWHFLSSNPSAIKLFTENPDKIDWWFLSRNPNPFVIALLKTHQKDIDWKEFSKNPSIFINTKPAADAVKPAAANVCSRILTPKQVGPICWFMAAFVAMFYSQRSRKKLLDASPSWNKKKPLFTILKHILDDKYLKAASRESEDYRKFSDDTFGKVLSLLYKENNKIFPYNPKANIGGFNPEYYIGRL…
BUDVIRUS	585026	588452	3426	1	0.29	BUDVIRUS-cds467	1141		hypothetical protein	hypothetical protein	Extracellular	MVPKCSLTGYNPFLQLLGLLFMAVILVIVVIYYLQVYHTRIVEKYTAAAASGAIDNTTIDYKNEADTGDRSTYPQDKYPGAKMELVGEQSADATETDTTKDIYKLRDCKVYFTDDVGACDNQQDIPTKTCSYKFDGWKEFDTYTDNNGKTLTYPKKKYKPNASNTSELINSHFTSKCFKEFDNNGKGSAKRFEYVENKVVKYDSKGTQDNTEIDTNIFGGKKYTSIQFMNTENAADNLAKVIESICSLKYNPIRDLTDKVFYKFVFDSNRNITSIQKLGLEADQKSFNVVQEDALTDFASLGSHGLRFDDNGKLQIFINSTTINATMNIYKFNYLTNICASAQIKDYTKYSSKNINISNFVAFEPLNNTKEKTIEINNLNLVEQDKKRLYSVKNGDAYI…
BUDVIRUS	305132	309533	4401	1	0.23	BUDVIRUS-cds229	1466		HECT domain containing protein	HECT	Nucleus	MPIRLNDDQCILWIKDPTVSPFENDYVQHKRRKNIFSEAKLKNPKSFLNSVKRKCFYNSAIRQQLVDKIKEYQRDKTLRLYTLNDKLGSLSNTEYRTPPYTREECERWISNHLENPRPTTGASPPAAKTKLSVGDRVYVELIYTSLQYGLPTPVELDSEPPTLADKFDDNFQKAGYRNMNKLIKSIKSRLEFIKVNDEYFLNHNVASFDDKLKIASPITPRRKAAARAAKLAANIAINPFGVSSTTSKSLNSAERRQLRDIILERNEAENTIAIHQYKKGLANALAKKKDGKDSKGSTSAEQIDISKKGIFVAFKAFLIDLLDAVMNGSLIKNILRNATDEDDKETLTDAITKYFDRKRYNKTDITRILKENNYNTVEGILRNFISNMFVQMINPSTEE…
BUDVIRUS	45236	51785	6549	1	0.15	BUDVIRUS-cds29	2182		putative Long tail fiber protein p37	hypothetical protein	Cytoplasm	MDDFIVQDTEPIIKVDSLGIGLSTIQDIQRLSLNDREYLVVGDGMGTTNSTATSSNQQDTKWNMYVNHDGVAINTSRFITSNYRQPNASLYVNRNIQCDGIINAHGIQFSNISISGEIGSNALIDLIKSVNVLSQSQPFKTGVATYFNNLYDMKYLVNNIYTPNYLTLGGLVDTNYNQHPLNINSTPNNDFHNIHIALRNDTYNTSTEELSKLSIGIIGGSNISPAVISTTKGMPLEFHINKSADEINALYNREAVPTYLNDAQFAAMTIDNNGNVCIGKNSAASITYYKNVLFNGISSNQVYTKQTRFDVKGAAKFDDIIIFDNFANDYKHMDEVYIRADGVGSIRPSQITAGIFNGSSYTFNNIDVIEAVKSRYVNATTELTAQNIAASSITISQNA…

## Sheet: SNP-Transitions
Table of Contents
Genome	Start	End	Length	Transitions_count	% Transitions/kb_gene	locus_tag	AA_length	COG_category	description	pfam domain architecture	cellular_localization	translation
BUDVIRUS	537920	538193	273	5	18.32	BUDVIRUS-cds435	90	I	COG4281,I Acyl-CoA-binding protein	ACBP	Cytoplasm	MEIATEFEGVLAKLKGVDMDKLNLSDAIKLDFYKYYKQATEGDCNIPEPYTIYFKAHAKWAAWKSLTGMANEDAMLEYINYYKNYIIISA
BUDVIRUS	76948	77170	222	4	18.02	BUDVIRUS-cds47	73		hypothetical protein	hypothetical protein	Mitochondrion	MFYKRKKVVHLNFKNANASADAAHAARDNKDVKEPHSASAASAEHILRLKFEKNMRKLFGVHTILKNKYTSIT
BUDVIRUS	80035	80893	858	15	17.48	BUDVIRUS-cds51	285	M	COG0451,M Nucleoside-diphosphate-sugar epimerase	RmlD_sub_bind	Cytoplasm	MKILFFGSKGWIGQQFGYYLNKNGITYISTDIRADDEKAVEEEIKLYSPTHIISFIGRTHGGGYNTIDYLELSGKLKDNIRDNLYSPLVLSILCERHNIHYTYLGTGCIFSSDDPTTTSIDDDALPNFFGSSYSIVKGFTDRLQHLYSKNTLNLRIRMPIVNYEHNRNFLSKIFKYDKICSMPNSMTVLEDMFPVIMDMMLKNTTGTFNLVNKGVITHNEILEMYKEHQEPSFTWKNFSVEEQNAILLSKRSNTQLSNEKLYSLYPDIPDIKTSVEKCVIQYHSK
BUDVIRUS	262906	263281	375	6	16	BUDVIRUS-cds207	124		hypothetical protein	hypothetical protein	Cytoplasm|Nucleus	MLFNNYNLNNIPVIKGICKDILEDFMTTRDTFNMSEESNLLTDYIREVMDSKSKTEKDCAMNSMSNIYEDVYYKRLMEKMGDYYDISDPLLVICDNIIKYHFRDLLKYGWDDNIDGVWKRDMIL
BUDVIRUS	568212	568476	264	4	15.15	BUDVIRUS-cds458	87		hypothetical protein	hypothetical protein	Mitochondrion	MIEYSIGELKYYYSNYGSESEGNADADYTKDDVESINFLEDTLSNAIDDDHINNNVYHIFPSIAIGAFAVFSTVSYMAISTFIALNA
BUDVIRUS	516561	517578	1017	15	14.75	BUDVIRUS-cds419	338	F	COG0208,F Ribonucleotide reductase beta subunit, ferritin-like domain	Ribonuc_red_sm	Cytoplasm	MSMSISKNNEPSSEPFEPLLEPSNRLTIFPIEHYDMWEMYKKALSCFWTPEELDLSKDLIDFNRLNKNEQFFIKQILAFFSSSDTIVNINLGERFLNEVQVLEAKFFYAFQMSIENIHSETYSLLIDTYFKEPKEKHEALDAINYMPCIKKKAEWCFKWINDESAPFSQRLLAFALVEGVFFSGAFCSIFWLKERGMMQGLSFSNELISRDEGMHVEFAVLLYSKIVNRLPQEVVHNIVREAVEVEKNFIIESIPCSMLGMNSALMSVYIEFVADRLLTQLNYDKIWNSNNPFPFMERISIESKTNFFESRVSQYSKANVGSKQEHTDIRKFSLDADF
BUDVIRUS	394966	395653	687	10	14.56	BUDVIRUS-cds316	228		K10249 ELOVL4; elongation of very long chain fatty acids protein 4 [EC:2.3.1.199]	ELO	Endoplasmic reticulum	MDISPLITPFVAIALYLAYPKHLRINPLFLYKLSVAHNAGLVIFSGLTFVSLASILYNDGIVFQHNYYFTNPKFDTIIYWFYISKYYEFADTFLLYLNGKTPLFLQKYHHIGAVLSWYLMYSYRVDMVWTATLLNSGVHTVMYSYYLGCLLKIKQVRLIKKYITTLQLCQFFILYSNFYLYRPPIETWFNYGIISFFAAYGVGIIGLFGWFYYDSYIVKEKIGRIQYI
BUDVIRUS	353404	353749	345	5	14.49	BUDVIRUS-cds281	114		hypothetical protein	hypothetical protein	Cytoplasm|Nucleus	MYYKIILNNKANNIAHTIYEKIKDIRSENKEWLVNSTNGYIFNHIELPLYDKEYLEKIIYEYGIQKAIEKFIVNKKCYDTIINLVDNDEAKIYQGLAAYIISEQFEYMSFEYMA
BUDVIRUS	133466	134045	579	8	13.82	BUDVIRUS-cds89	192	J	COG0361,J Translation initiation factor IF-1	eIF-1a	Cytoplasm|Nucleus	MYQTSIRNKKKLSQFNKVSNNNYNIDLQHEVYAYVIKLLGNCRVLVLCDNGTEAIGVIRGSMRRFNKRVLIETGDILAVSMRDFQDNKVDIVHKYNAEQCKILINNKEISDTLINAYNKISNAAINNTNEANIIFDDTVAEAAEGDADASRGDSYANSKFEFDSDASDASDDEAATTAAADEATADEAADDI
BUDVIRUS	227641	228376	735	10	13.61	BUDVIRUS-cds173	244	O	COG0443,O Molecular chaperone DnaK (HSP70)	hypothetical protein	Cytoplasm	MVNTDEIAAGFDIGTTTSCAAVWLNDRVEIIPDGQTGSRIIPSYVSFTDDEKLVGDAAKNQSTMNPKNTVYDAKRLIGRKFSDAVVQEDIKLWSFNVTGDTNNKPLVNVKYKGEDKQFHPEEISAMVIQRLKETTESYLGHPLKKVVITVPAYFNDSQRQATKDAGAIAGLEVLRIINEPTAAAIAYGLDKTDDKQERNILVFDCGGKVLLPTEYARTPIACSGYGASDAGNACFASVAGIACY
BUDVIRUS	557642	557942	300	4	13.33	BUDVIRUS-cds448	99		hypothetical protein	hypothetical protein	Cytoplasm|Nucleus	MDGRAASGATTGGMTGGATNGAMTSVSFDMLMENKTSEIMALYEEKTSKTKSKKMTTDPSSLDFHSKRLIHSINAALDKKLKGSAAYKRKCEKELSDTT
BUDVIRUS	447157	447937	780	10	12.82	BUDVIRUS-cds359	259		K10848 ERCC4, XPF; DNA excision repair protein ERCC-4 [EC:3.1.-.-]	ERCC4	Cytoplasm|Nucleus	MSAAATAATANNNLVITIDARETTLYNDITGRDLDDYTDKIEVVSENLTLGDIHITYKSLNYIFERKTLADLQASIVDGRYKEQKARLLSNTSQKYITYIIEGDNILSSSTYSKNKSMIQGAYLHTLFRDNIRILYTKNIEETATLILMISTKILDKPEKFLCEEYTADKCYTDFVKLKKKKMDNIDTKSCFIMQLSQIPMISNVIAKHIHAKYASMSVLIRALDVLETPEQKIKELCKVEGVGKEKASHIVKYLFAVD
BUDVIRUS	520920	523887	2967	38	12.81	BUDVIRUS-cds422	988	L	COG0249,L DNA mismatch repair ATPase MutS	MutS_I~MutS_III~MutS_V	Cytoplasm|Nucleus	MIEDYLEYTKVYKEKYGDKCVVLMQVGSFFEIYTIYPNTDVSHNNDVYVIAELCGIQTSRKNKTVAEISLANPVMAGFPLASLPKFRDKILASNYTIVLVEQVSEPPNPQRRVTDIISPGTNVNIVKKQSNYIMVVYYEVIEGYIIAGISGIDLSTGKTFVYEVSSTKDDPEFANDEVFRYISTYNPAELIIISEKVSDDYKKRILKNLNINSIRVHYKWDKYEHLAFFSNLNSQRDILEKVFVVKKGFLSIIEILNLERYNNARFSFCCLLEFAYEHNADIVKGLEEAPEVFEMNKNMCIEFNSAIQLNVLGLYPDDQPLIDILNRCATAFGYRTFKERLLQPMIDVGAINRAYDDVDMLLKDSRYLIVRKHLSSIMDLERLKRKMKTNRMAPQDWVS…
BUDVIRUS	228728	229820	1092	13	11.9	BUDVIRUS-cds174	363		putative endonuclease	hypothetical protein	Cytoplasm|Nucleus	MDERLKILNNILEITKDNIPVEIKSIRLEFSCNKYSAKKNSIYHITLNDKHLSKRDTFNIKYKCVSCDAIHIVGTTQFLRKINKCSYRCGLCVNNDVIDALIKPLSLREHNEESVKQFNEYDDDFKDTYYSYHLTNEDYKRISKNVISLQNGKYKIEDLEYWSVFKTNNQMLFTSVFYDSTNNLVIKANQPILRCDNCGNDWRAKTLEKYKNCHKIMCPDCMLCNKTYKIRTTKNCVNDIVLYQSKLELNFINWCNNNSIIVKNGPVLPYVFLDVARKYKVDFEIKDLLIEIKDRHIWYRNDIKSGKHEAKLKAVREAIEKGDYKEYYLITPDIWVNTLKTIKNQVARKQQASQQANQANKSR
BUDVIRUS	535069	536011	942	11	11.68	BUDVIRUS-cds432	313		hypothetical protein	hypothetical protein	Nucleus	MYKFRNVARTIIADNNRKKSTTRGKQSPRKPSAASAPAPRRASQSPRASPHSPQDMDETEKRFRAIECSIKKIELQLKLVDGEIMSNIEYEALTAEIIKCDAYNPDNLGEGADFITSINNKRMDNRYKYILKVISIINPLLTACNIGFLQEIDTKEVSSELIGDAIKKTNGYLNTLGSAINYFLENGNDGADKIDKLMDLNILSTEALYSYKDVADVSVGMIGKMSRNVLVLQKELAKSLVINTKDKLKKVYNEVSWKIVSKTFCTCIFYFILFSSIKGVGVSKKPFNTNATNATGRFEVIAGGKKKKHKKKN
BUDVIRUS	300304	300652	348	4	11.49	BUDVIRUS-cds227	115		DUF5759 domain containing protein	DUF5759	Nucleus	MPPRILLSELYTLKEKKEHAKYLTFDKIIETCHKKIKHTATIGGMNIFYEIPYYIYGKPLYKIEDCIKYIVDALRKNGLFVQILPEPNNNMLYISWNPSEVSSNIKSLGYTGKGL
BUDVIRUS	59007	59184	177	2	11.3	BUDVIRUS-cds36	58		HMG-box domain containing protein	HMG_box	Nucleus	MTESCNAATTGGAKKRKLTPYNKFVKKMYAELHKKHPTDTAPQIMKKIGAEWRKKNNK
BUDVIRUS	353772	354405	633	7	11.06	BUDVIRUS-cds282	210	K	COG1594,K DNA-directed RNA polymerase, subunit M/Transcription elongation factor TFIIS	TFIIS_C	Cytoplasm|Nucleus	MATATATEYTYYDLSAEVEKFNKIYEENKNAADVVNRYNKHKIREDFKELLATNLHITELEVNDLEIGVFNATIDYANNAKVQLSWKCQMFLEIYSNISRSIYSNIKNDSYVGNDKLYDRMINKKEFHPHMLPYMQCKDTFPERWKEIDERNQLRLKAAYEIKLVPMSDMIKCSRCKSKKVSYYELQTRSGDEASTLFMNCLICGKQWKQ
BUDVIRUS	454806	455259	453	5	11.04	BUDVIRUS-cds367	150		hypothetical protein	hypothetical protein	Endoplasmic reticulum	MEHGAEHGAERVITPDRFLSIWIFLYSLAYLFNIVPYNPIILICIALTFFVFSLFIIIPRLNERSLLLYYITINTLGKILPLLLIINRKITNDDIVFTVSFILIYVAYMLIVKDDIACVYLDYVEFIINRDRAREGAIYHYINHVLPQLV
BUDVIRUS	125511	125874	363	4	11.02	BUDVIRUS-cds81	120		hypothetical protein	hypothetical protein	Cytoplasm|Nucleus	MNLDLKNQFVEDLDNIYRTHLIYRTIVVCDEDTLDYKRLLENKDFSVYVVDAVSNINYDTLDHRIILVNNRILEDFLNNIIANNIDNFYTYITFTYDNTDMKVAIIKKYHNNRDIVNTIL
BUDVIRUS	396747	397491	744	8	10.75	BUDVIRUS-cds318	247		hypothetical protein	hypothetical protein	Cytoplasm	MPSYLDMLPEDILTHIYRMLYKSVINDMKNGDKFKNIECFNRLQVISKNPYVDNLNYYSYIVNSRIDNIVRKYRGYPTGYNIDYHEDQYYNSLLYSSSLYYKSYYIKPLDIVINKIEIFNFFIYNLYKDDEDNDRLEEFNNKYFATSYYSGTTKGINKNGFVIEKDAPFRCLAEVIFYIINFYDYVKQIIYMNIDMLDQIGEAITLPVAKIKERDNLIDILHYHLNHRVLEGILYDITNNCSKPLLK
BUDVIRUS	131019	131397	378	4	10.58	BUDVIRUS-cds86	125		hypothetical protein	hypothetical protein	Endoplasmic reticulum|Lysosome/Vacuole	MDAKFFYIYLLTIFTITLIFTILRCVFNVHDLDIFFYPNNTNNILENKVYLATHIIVNFLLGAIFGFDIILGMFVKIIIFEVYLHITEHCDIFYMSKSANLIVIILISIVSYTFGSVLNKVLYTK
BUDVIRUS	240932	241880	948	10	10.55	BUDVIRUS-cds188	315	L	COG0338,L Site-specific DNA-adenine methylase	MethyltransfD12	Cytoplasm|Nucleus	MELSKKSKKELIKMCEDYGITDYKSKNKSELVLLIEASSGSGGSEGGTGETGLIKRLKPLVKWSGGKMDEIKMFKKYFPEDFKIYIEPFVGGGSVYFYLNPNKAVISDAHSELISLYKCIGNGDGQAIYDFMENTPNDEATYYGVRDVMEINGDLDIAKRFYYQRKTCFRGMLRYNKDKKFNIPFGRYKTINYAELLNKDYETLLSRTEIYNDKFEDIFDKYNDEENFMFLDPPYDSEFTDYGYCVFDKEEQRKLANLFKTTKIRCLMVIGKTKFIEELYEGYIVEEYDKKYKFKLYNNRIGDEINNKHLVIKNY
BUDVIRUS	310359	312357	1998	21	10.51	BUDVIRUS-cds232	665		putative RNA-guided DNA endonuclease (crispr-associated protein like)	hypothetical protein	Nucleus	MPRKKKDDTSKEEFEKFDYMKTIKNNINNVLKDKATLPIINDLVIRTNKIVIHTCNFIKLYCIYLYENDLEFPLIDKNFICDVFKVITKRKDNRGATPEKDYSDLLKNLYKFYNEHYISTIYDNEIIYYDKLSYILAYEAIDIEKNINNNIQEHFITHLNQFVNHSFNLQEQKDEIKKIKDKEVRKERYKSLTNEFKKVKDDLVSLANDLNADKKYHSWIKEHKKHIVPNKPAFDKDSIYYDLHSNTKDYLKSFIYINIQLEKLNDILVEDTNDTDKVKQIKLFNILPLRSNIIPKNICIDTCALISNFLGDESTKTHFKNYKKENNQFKLWNRILKLDSKIFKKNNYEFNYMIRTDGISVGILFIRTDNQGMPLKYYNPNNKPIENTKYIEKEIITDE…
BUDVIRUS	518400	520845	2445	25	10.22	BUDVIRUS-cds421	814	F	COG0209,F Ribonucleotide reductase alpha subunit	ATP-cone~Ribonuc_red_lgN~Ribonuc_red_lgC	Cytoplasm|Nucleus	MRVIKRNGEMEDVSFDKVLNRLKNLSAGLTIDVTEIAQKVCSRIYDGVKTYELDELAAYLCSSLSIEHPDYSILASRIIVSNHHKNTSPSFSETIQTLYNNVDNHNNPIPLVSDELYNVVSKNKEKLNTCIDYQRDYLFDYFGFKTLERAYLLRVDKKIVERPQHMWMRVAIGIHGNDIKEVLQTYDLLSRKYFTHATPTLFNAGTNRPQLSSCFLCSVNDDSVSGIFDTLKEVALISKYAGGIGLHIHQIRGNGSHIRGTNGTSNGIIPMLRVFNNTARYIDQAGKRLGSIAVYLETWHCDIESFLELKKNHGSEEDRCRDLFLALWISDLFMERVKAEGKWSLMCPDKCKGLSDVYGDEFKELYEKYEREGKYTKQINAQDLWFKILEAQIEQGVPY…
BUDVIRUS	419449	420532	1083	11	10.16	BUDVIRUS-cds339	360		hypothetical protein	hypothetical protein	Endoplasmic reticulum	MFLNFELEISIMVLLLLIVISMIPIIQLKYNSDLYENIEKFNKYCLNNDAKLLSELDVKDTYMWNMSSYIYDVDNLSNFFYKRNETGTAGAGDYIGLNRNAAKVSVDNKQVDNIMKIYNYYLYMSLGFFIVLILFFISQANILINIGGGSDYKICMASAPSGDGDGTAADIFEVFKSYFYVLFLYVALFIVFFSLILKKLTELYADTETYEYIMLMKELDILLKENKPSNAVITKILRKYSKNKIDDISHIALNNKAVISELLAKAYKNRAVKYDNNENYKITLKNIEKIEYYNSKEAKDKVKNKVSEIFQFIYVYIIFLIVPIYMLSISLQGNYMYLLFTIIAIIIFSVSVYNIYNTLR
BUDVIRUS	445906	447106	1200	12	10	BUDVIRUS-cds358	399	E	COG0019,E Diaminopimelate decarboxylase	Orn_Arg_deC_N~Orn_DAP_Arg_deC	Cytoplasm|Nucleus	MKKGCAGKETRDIIKGYIKENASSDGAAAAAPATAPDEPFYIVSLDKVEEQFNKWVEYLPNVKPYFAVKSNPDDKIIRLLAKLGCGFDCASKNELKNVLGVVYNPNRIIFANPCKVSSHLMYARENDIAMMTFDSIEELEKIHNIYPEAQILLRISVDDTNSLCKFNSKFGCPQSNIIKIFERAKSLRMNLVGFSFHVGSGCSDARSFYNAIEDCSITYKASQDYGFNISVIDIGGGFPGVDRGIRFADICDNINMAIADFFLYETSNNIIRFIAEPGRYFTEATHTLVINVIAKKKEEGVIKYYLSDGIYGSFNCINYDHQKPELIPLLPRDQYDPIYNSTFFGPTCDSLDCIYKDVPFVELNVGEWIYVEDFGSYTVSPSSAFNGFSVSNKKYIYTH
BUDVIRUS	341584	342589	1005	10	9.95	BUDVIRUS-cds266	334		clamp loader, small subunit	hypothetical protein	Cytoplasm|Nucleus	MSKTAWDKLEEVFPDIIRGNERYRLILENILLSSNNKLLYTPIGFPIDTFLNLLLIRLLNITAPFNKTEHIWDKSISYVENQYYIDIDLMNPDNIKNIEKITPFMLHIISSKNVNMKKHIIVIRHIDLLSSLNCDFRIILEKFSQNVVFISTTHFITRIDAPIKSRFSRFRIPLFTFNEICDIFTNHLDISMNDYLLETRPRNIIKAIFIAELERHPASSEILTKEFVELNYPPFVEFIKTYNKNKNNLEEIRGLSYKCCQFNISIQQITQDFVRLVDYGTYYLNIRGVSGTATKDILKCEIIKIGTEIDYLLSQTNKCKEPLYIENLLCHLLI
BUDVIRUS	514200	514803	603	6	9.95	BUDVIRUS-cds416	200		DUF6629 domain containing protein	hypothetical protein	Endoplasmic reticulum|Lysosome/Vacuole	MCWSASVSLNTYLLGLFASSLSYFNGITDIGGFIFYQSIILIQLLEYFIWSKTFSNRLLSQMALFVILSQPIFNIIRIQTQPELIPYILLAYIVFIVILFTVVVPLNTVDFSTVPSKNGHLAWNWLNMNIYTIILWHVFLSLYWIIDKNYPLFAVVSIFLIASIILYKETNTWGSMWCWIVNVISFYFILRVFYRDFCKI
BUDVIRUS	159924	160125	201	2	9.95	BUDVIRUS-cds114	66		hypothetical protein	hypothetical protein	Cytoplasm|Nucleus	MLLGKCLCPCGGGQSCIVDRRELNDWVHEDDIFVKNNLPLRKNCYQQLTKKQLKVLNSFAANDSMC
BUDVIRUS	405276	406686	1410	14	9.93	BUDVIRUS-cds331	469		Poxvirus VLTF3, late transcription factor	Pox_VLTF3	Cytoplasm|Nucleus	MFKEKSSKKKYISDNNEVFTLDAMHNNIIKKFELTSKDKENYKILLLDLEAQSNLIMDNIGIYRSAANAAVANAADREYVNNLWTSNIVIRERIIELKNNIKELDSYNEVEYYKNTSYILFQYYDTVEKQSNISNTHASISNGICISSSELLSRQPKIYKNDSKKKRSSVSATTINVLDALNNLSTENNSGGGSGSSGSSGTSDNKHPCPSSCPNMLANNHSVKESVIDKSSLVDKYMSIINKKYVRNVEEEDIEICKNCKNQMTCLQHDAIIICNICGYQELLLVEQNRPILKQNTKDTSHFSYKRINHFREWCNQVQGKESTDIPDEIFEKILTEIKKEKIMDTKTITYNKMRDILKRLRINKYYEHINYIINRINGIPTPQFSQELEDKLCNMFRN…
BUDVIRUS	546976	548689	1713	17	9.92	BUDVIRUS-cds443	570		hypothetical protein	hypothetical protein	Extracellular	MLKYNNDKICEEKDPKKIDKKKCNMDCDTRDPEKFNLKKCNQSLYKKITNNTDLLKHTRCLFMTYDEYTQDKVHINNNMCCRVFDSVNDKDIKSTIGNELENIKKMLRPTYLKIPLPIYMMFAKKLETVNNDAIFRGNYTVVLYIPNLYNYNGEGKEYTLFPSLDAFSKQNRWMELMTSRFSKYLDIVKIGSTDEKGDKIKKKNYLRTDLTQTCFNMGCVADGRETFMIPAYSTKDAELSVSVENISPYYPKKCLKTPYYNKHMMDFSPEDEIRFRGSADVLSDGFDVNLHCSPENVKKYEGLATKDKETFDNFLCKQIAVCKSYLPKEEIADPKNPKKAVAKKKEPEEPEEIKYKSDYDRIICENTDKAKVETLLSDFYRKHIKSGTDKEKYSADYNN…
BUDVIRUS	71332	72349	1017	10	9.83	BUDVIRUS-cds44	338		cd11301 Fut1_Fut2_like Alpha-1,2-fucosyltransferase	hypothetical protein	Cytoplasm	MNTIGAIVYGDISIQLFVVFAILSYYFDNKCADYKFYTREDATQQATQHTYFWDTIFSNIGSKVYPDKTVKETYTMALDYVYKEIPVYADDAIVDGYFRSPKYFAHNIEKIKTLLGFEEKINNVLAKYPEYSINKTIVIQHIINCDIQERSGPADNNHHIQLYQVVHKPKYFIEAFKVLLERGVDIYDYDILYVCRETDNKIVNYYNQEINKALKELTGKDLRYKKVSDDIPVWEQLFITTSAKHHIIPNGTFAWFGAYLSTSKDAIVCYPKTWLGSKFDGTIAEDDLFPNSWYKVAGNNTDDLFPDNWLKIDEGYNETDLSPETYYKDIRIVNELQK
BUDVIRUS	196757	197066	309	3	9.71	BUDVIRUS-cds147	102		hypothetical protein	hypothetical protein	Endoplasmic reticulum	MTAYNNNLIKNTPDFVYMPADRNQYAEQPKGFLDIYICKFKTAVYVALLFALLSLPIAYKILDMLAKLISNNIELIDYECEEALPLGRLIMSIIVGIVVFIL
BUDVIRUS	476964	478932	1968	19	9.65	BUDVIRUS-cds390	655	KL	COG0553,KL Superfamily II DNA or RNA helicase, SNF2 family	zf-C3HC4~Helicase_C	Cytoplasm|Nucleus	MSASTENYNLTYDIELDGNSLRCSQPTKIKKILKPHQLACLYKAIYMENVGSITYKNREIAVGQRNTQAAAAASLNPRTIKISTNIGIIGDIVGYGKTLTALSIIAHNPLDKIHINTTKFHSFHSNKAYNYFTAETDNLSLPNLDNMINSTLIVVPRGPVYVQWEKTLKEATDLKYIAIEDLNFIKKNLPPITNNNERDIINYFNQFDVVLIKNTTLDRLLDYYFSPVFTSKNFIYNWRRIMIDECHDIINKIDIFNYLFVWLISGTYFNMCNRISSSSYSQYYNIKDILREDYINYILVKCDKDFVKESFKIPPIIEFYHLCKMSKYLKIIKKYINSSILDKINANDISGAIKDLGGKNETEEGIATLICADMNKNLSNKQREREYISGLDILEENKA…
BUDVIRUS	90205	90517	312	3	9.62	BUDVIRUS-cds56	103		hypothetical protein	hypothetical protein	Extracellular	MYFNKTLILFFIFCSGVSGGSGDKHHHRNISLFNKSICRDGGAASGASGGIASVAKRTPVYYVSRHKDARQYPNHYRVFTRDILRKYIYIVNVVVIYIILYSL
BUDVIRUS	502333	506008	3675	35	9.52	BUDVIRUS-cds409	1224	L	COG0188,L DNA gyrase/topoisomerase IV, subunit A	HATPase_c~DNA_gyraseB~Toprim~TOPRIM_C~DNA_topois oIV	Nucleus	MPPKKNANAAAASVATNAVVPSVPSSVSVPTKNVEDKYKKYELLEHILALPDTYIGSIEPQKITSYIYDEETKRMRSDELTYIPGLLKIFDEVIVNAIDHSMRLRADEAKGKADIKHVKNIKVSIDKETGRITILNDGNGVDIKKHSSYGDLWIPELIFGELLTSTNYDKGEEKIWGGKNGYGSKLTNIFSKEFVIETIDHNAKKIYTQTFTDNMTKRTKADVKASSKAPYTQISFVPDYEKFGMKGMTEDIYKLFNRRVIDACATTPKDVSVYFNGEKLMIKDFEKYCELFLDKKEQPFVYEAAGERWEVVASISGSGSFEFLSFVNGINTIKGGKHIEYITNMITKNLVDMTLAKKKKTVKTQHIKDNLFVFVKALIVNPSFDSQSKETLTTPVAKF…
BUDVIRUS	258147	259407	1260	12	9.52	BUDVIRUS-cds205	419		putative kinase	hypothetical protein	Extracellular	MSGGDEDDDIQKRECKKILKKVQAGNVMLAKYPSYTSCMRIFTKDIHKKQRKQPKQPRKTGGDIEEPYKYKLSNRIKKYNLLRPQLSQLKEHECLEKKTFADGTEGYTVRNIINLEKRMGSKSRNSTIYLTSISGVPKTTPIVSKIMLYNSNNILETNLMTMITDSIILKSLSKHFLMTYGDCVCAKRIAKKLRFISVNELADGDLKTLIEKREVVEDTELMFNMLIQIYIAIATYHNLVGFVHRDTHFGNFLYQHNDEKGYYHYVFQGKDYYLKSCKYNMMIYDYGFSKKIDAKATTDGVDATDATTAEETIKRKEEIFNDYQKIIHAFILKKSRGWIKLRFISSYKETNYDMIRIANMLDRYIRHELEHYVAHSSASFATFIFSNIIEEIFLRLAPN…
BUDVIRUS	33383	33488	105	1	9.52	BUDVIRUS-cds19	34		hypothetical protein	hypothetical protein	Cytoplasm	MIHPKYENIWYVREANGVSDVGYHIGYASKRLAA
BUDVIRUS	338933	339251	318	3	9.43	BUDVIRUS-cds263	105		hypothetical protein	hypothetical protein	Extracellular	MSIKKIAIYIITYCLSNCLVIDRIHYDIEYFPRENFKEERYRCIRYINNNLFAKSNNIIRYIKAYPNAKCIKYKKDYIEYIINKNKIIIYNTLIHITFYITLMVC
BUDVIRUS	253898	254537	639	6	9.39	BUDVIRUS-cds202	212		hypothetical protein	hypothetical protein	Nucleus	MQQQQQSHASHASHASQHSQSSQYRYNRRSNFDELRKNDTTSRAGLGWEAGEEEKLLSMRLEKSSYDDIASELKRTSRSIQTRLYQNVCKSVETDNDDEASLIQKYDIDYDDFVLFKNQRQEKINKYESRKEAGNGGGEGRSGASDGFKTYRKPRRYDTGERSERGDAKSQYTTPSQYTTPYENKNYNMRNELNSLRQEVYELRRMFNEMRA
BUDVIRUS	462568	464206	1638	15	9.16	BUDVIRUS-cds375	545	U	COG4618,U ABC-type protease/lipase transport system, ATPase and permease components	ABC_membrane~ABC_tran	Endoplasmic reticulum	MLIFKRYIELCGDDIRYSILGLLCGCLGSYYNVIASEQMTRLMLGDFTNDRLSKLFYTNLISMIAISLRGGLFVYSQKSTNHKLRCVVYRKILNQPLKFYETEPVNGLLERVNNDARVVSDIISLNVNVFSRSLIEVMITFWLLSNISWKLTSIAIILIPINYLISAGYEHIHKKIMANYEELNKELNTYTHETISHISIMKTYANERRAEDKFNLLSGVIANYNYKECLLYGSNLLVVCNIPTITTIIIILSANYLGTVEGLTIFILHNQGLYSTIKTLFDMRNEFLKCKEPYLRITAILDAPEYAKGYYIPPNNTLNGEISFNSLSFKYEKAEEPVLTDFNFRINRGDKIAIIGASGCGKSTLSKLLVNILEPTSGSITIDGVDIRNYDSEWLKRHI…
BUDVIRUS	348243	349230	987	9	9.12	BUDVIRUS-cds274	328	M	COG1088,M dTDP-D-glucose 4,6-dehydratase	GDP_Man_Dehyd	Cytoplasm	MSILITGGCGFIGSNYINSLLRTGLFANKEYDFIVNIDKLDYCSAEANVCDADADAYTKYRFIKGSVCDKELLIEVFNKYKISFVVHFAAQTHVDNSFDNSINYTIDNILGTHQLLECCRLYAKDTIKRFIHMSTDEVYGELSINCKDSLENSLLNPTNPYAATKAGAEFIVRSYYYSYNIPIVIIRCNNVYGERQYPEKIIPKFIMLLKENKKLTIHGTGLTRRNFIYIEDVCAAINIIVANGADNNVYNIGSTDEYNVLEIATFILNHIKGSDENIEDWIEYTKDRNFNDFRYAIDTTKLNDIGWTKSVNFHDGLSRTIRWYMNND
BUDVIRUS	56470	57133	663	6	9.05	BUDVIRUS-cds34	220		putative CCE1-like Holliday junction resolvase	Pox_A22	Cytoplasm|Nucleus	MIYISFDIGIKNLALCILERTEEQIQVLDWRIISLADKKKDIKGIDDIAERIYMEMDNIIGFLKEKGIDEIDYVLIENQPSNLNGMMKSIQFIIYCYFSLLKYWDKIIENVVLVNAGLKTKTHDFKPEIQVKMDDAKQDAKKNVKGFRRDKYKMNKQTSIEICRNYIKDDADLCEIFDNNKKKDDLCDACLQAVAFIRSHNADAMTNKTKHNRLSYKGYV
BUDVIRUS	508341	508896	555	5	9.01	BUDVIRUS-cds411	184		DUF5755 domain containing protein	DUF5755	Extracellular|Cell membrane	MKGTYILYFVIFVLTVLLMTTSGLAYYYATRYNDKDNKELRVDRCPPASLERLSCPACPVCAACPNKCNDTIPIYPKELPTNDNNREYQQVGILTSNDASEPIILPLFSKIANNHRDRWNYYTTTDKNTMLRLPISHENMKCDDDLGCKEIYDGNTLYIEMYKGKTFTATIYKKQTPSYFADRY
BUDVIRUS	77262	77484	222	2	9.01	BUDVIRUS-cds48	73		hypothetical protein	hypothetical protein	Cytoplasm	MFAYLTKDIFAITSLYLIEDCDSECCAGYASGGSGADEYLFNSKTISDDASSTSGDEEMPPPFATLPPLFSYC
BUDVIRUS	131519	132632	1113	10	8.98	BUDVIRUS-cds87	370		putative NTPase	hypothetical protein	Cytoplasm|Nucleus	MAFVKINFSTDRIKYLLFEEVKKTVFKHNGIIFGGFVRDMIIGDHYKEKYNGVNKYNIHKFWNRMYQPETAARTIVANDMDICMNKEEDVDVFIVALRDIFNDRVGYANISSSMISVTSENSYFRIPISLHKKINYTITIGKIPFVHSGVEISFDFDIIVPRNPKLMPPFNRLDMLCNVFVLNKQGVVMSSNTGTIIDQMSILNKQKMSLRIMEDIVKFKTQFCLGNYTDNYTCGSFNYNKKVFERLNKMLFRTFKWNVENMPFILREHKCVANAPADTSDTSDKCCVCLNNYRNNERVFKVFLDKSAGQTCSIAHDKCIFKYFETQLENAKQDKIEYGEDFKFRCPMRNTINFKQFAENINDIITEKMR
BUDVIRUS	447997	448222	225	2	8.89	BUDVIRUS-cds360	74		hypothetical protein	hypothetical protein	Lysosome/Vacuole	MGSDASKDYKGPANPETDNNIYVVDKFSDYMNGEQINSYNIWVLLVMVMTAIFFLLSIMELLWNISYYRIRKKR
BUDVIRUS	354667	356608	1941	17	8.76	BUDVIRUS-cds284	646		hypothetical protein	hypothetical protein	Cytoplasm|Nucleus	MKKPPDKYKCIKLPINSILNKNDESKKIFNTIQDAVYRTNYITTKTSLLLRLWCLEKYHNGIDIPLIDENTIKMCMKSLILPSSGPKPKNNNLLLLNEFKNLHNFTLEYGKNLSSILDYYAITILTSIETNIKMHFFDYVNRFINSYFKVFYKDEITNKEFKKQLFKDLYVVKNDILNGTLKANVKFHNWINEYRYKIVPEEFEISYYYDVKATPQKYLKYMIFMNIELEKIEGKMYQFFPLQSSIIPRHIQIDTKSVIELLVDKGKKEYLDNIEVNKEFLWDNYFNITQKIKDYKFDNTIITDGYATSLRFIHNDYIEGEKIKKEKMKKGRKDAKEMTEEEKEKKKLDKKILQDEKKELNKLKQKDKPKKIEKIQEFPYIDEVDKEELEGRHIFIDPG…
BUDVIRUS	444037	445756	1719	15	8.73	BUDVIRUS-cds357	572		putative helicase	hypothetical protein	Cytoplasm|Nucleus	MSATAAAAADIISARRENVLQSYKSAIALNHLLFCEGDDTATAEYIFPNQMVDANNIVNIFYNNNKKCRVVSIQKKTKVGADGLMIEVAKLLTTHIDDDFVVNPKNVRILTGMSNAGWEKDMKDKAPSCFKDKIFHHGQLKNACLQNIRDSLIIIDEIDTGDSEVSVLHTILKDAGILDVKNMEENNNRFVFISATMIKELYDLYRWGDLHELYKMTIPAAYIGHKEFLDMKIVKDYYDLSKKESADRWVREDIIENYGEDYRVHIVRVKGNKGKSNADMVQDACIRKGVLFKNHTSKERLSPEEISSFFKEPLKQHIVIGIKGLFRRANLIPNRWKLRIGATHELWTKTVDNSVQIQGLTGRMSGYWRDAIEGGHKTGPHRTSLKAIEEYEKAYNDPF…
BUDVIRUS	51911	52838	927	8	8.63	BUDVIRUS-cds30	308	K	COG0571,K dsRNA-specific ribonuclease	Ribonuclease_3~dsrm	Cytoplasm|Nucleus	MKRIQGIHNKTKEIDINSQPYNNKNVLLQSTDLAEIFANNGLEGIEFKNIDLYRVAFVHKSYCTMKNIDFDKSNINCPADCLPLQDMSYERIEFLGDALLGMIVANYLYARFPDQNEGFLSKIRTKIVNGRMLGYLSDKIGFPKFAIISKQVEETGGRNNFKIMEDIFEAFIGALFLDFQTDSDKVQLPNAIKIAPLTGSGYFIVESFIIYIIENYIDFCELIRIKNNYKDMLVSYMMHNLQDAPKFYEVKILMRDNVRIFTYCVKDRNNAIIATSTGCNKKEAENNAAKEALLYYNVDICEYNSNID
BUDVIRUS	146991	147339	348	3	8.62	BUDVIRUS-cds100	115		helix-turn-helix (HTH) transcriptional regulator containing a XRE family HTH domain	HTH_3	Cytoplasm|Nucleus	MSSHYQDWEPVVIRSNNATKAAKAANAAHHTIAKPMGNKEFQRLNNEEIPKLNKITHEQALVISTARNALGLKQIDLARKLGIQEKIIKEYENCSVSNFSPVLYKRILKACGVAA
BUDVIRUS	542865	545307	2442	21	8.6	BUDVIRUS-cds440	813		DUF5901 domain containing protein	DUF5901	Cytoplasm	MSIEDVNYMKENSIKQAYTFIIDSAERERGLYPNPNNYVVNFSAPFKNIIGMEIIDASIPRAMYTIDVDNNELYYYVGAETGDNLIETGMLEDNTANLMLQNWNFTSNISSISSNISSTSNLINEYLTSNTTSNIREISSISGIIYETITTTTNSNITDILKIINSSNIINNSNVINNSNLFNTSNIYNTSKISSTSNISRTTSNISTGSVVLTASNILTTTNTFNITNITNISRSSNISYLDLSGDCYAILNNSINLYNIYNNTNNIGGSTEGITLNLCCQPIISGSGSSSNGSVYNIINFSYSHTYSIDADGDLIFRNISVDVSKAAGGAGGYTLTFTIGERIESVFNLPINNYINIYWSIFKTTWYIGIFDISGTQLAYKEFYDCEKIYNVFFTKK…
BUDVIRUS	364952	367634	2682	23	8.58	BUDVIRUS-cds293	893	X	COG3378,X Phage- or plasmid-associated DNA primase	PriCT_2~D5_N~DUF5906	Cytoplasm|Nucleus	MGITEDFRSFINKYKVEKGKPYTNTSIGYPRVSICVPEDKYGDFVNIYGLALTNGVPLYFTEKPTEPSSLRVDIDFRFTMPDDKSGIYNSHDSNSSLNTKKKYDRIYTAKNIFTIVNSYFQIINQYLDVPEEANIAYVMEKPNPVEFRNKLKDGLHIIFPHIVVNNNVHHFIRRKILDVAADIFKELPICNDYDSIVDKAIIDVNCWQMYGSRKPDCDTYRVSSIYRHINSETVNTEYTLNAGDEINFIKLFSMRNVSTDIKNLVKPEFDTEISQYCKHILPSIDLKLKNKLQNNIFGKSLNTNRSYISDDEFAFAKQLVDCLSSTRADNYTDWINLGWVLRNIDYRLLETWVEFSKISSAYIEGECHTLWDKMRKDNMGIGTLRWWAKQDNLVKYVSI…
BUDVIRUS	379544	380363	819	7	8.55	BUDVIRUS-cds302	272		hypothetical protein	hypothetical protein	Cytoplasm	MRAFSKNYLYELPEDILVLIYKKAFKETLASIEDMRDALENYDRLVAYIKDNHFDPYKIRAIWSIKLCYRREVGDPYYKYSLYYAEGAGADIDFLRLNKKEMTRNDDVFSSIKYLDFPIYPIKDRVSTASYNSCKMLLEEYARFNLSYYPNITGLRGLKGIVLGDDKIRLEYTDANASTSASVFKCYIDIYNNILEGYNFIVYTFNIISQYYQLYPVDNLEFMDDLNDLRGWFEYNSFFCGFTISASDNGGDASTDARGDTILPRFYAARYC
BUDVIRUS	236936	237641	705	6	8.51	BUDVIRUS-cds182	234		hypothetical protein	hypothetical protein	Cytoplasm|Nucleus	MKKQGTITDISQSPRPRKRFVMTDFRLSPQSPPSPRPSQRSPRPSQRSPRQHTPHPKPRRNFVMTDIELPPQYQRQAHTEPKPRAVKKFIMTDFRISPPRPQQQSRLSPRPHPKPRRNFVMTDIELPPQYQQRGHTEPKPRVVKKFIMTDIRLSPPKQRAHTEPKPRRNFVMTDIELPQQPTPRQRRNFVMTDIELPPPLPRPRRIRKGVVKTYKLNKHLSYKRGLHILKKISE
BUDVIRUS	263788	264616	828	7	8.45	BUDVIRUS-cds209	275		SAP domain containing protein	SAP	Endoplasmic reticulum	MYGFLLDQSYINLFILVIIVSIVMFLWRKLIILEGNFFVLEKRVNLIKRDTREDCIAKNIGKADIIMNEIFKDFAPSNACKQSVCGTADDDVCYPQNGGAGDISIDENMVQFISKKSARPLEKVRSGLGDCGEEDGDSGDSGDSEAIITFANGGNIDIDVLGADGDADAADIDKMVALATLATLETTIGSSEEYENRAHIELIDAVDAADAADADNMSVCSEITFTTDDKKGEKTLMKKYSKMSLDKLKEVCGSFNINSEGTRNQLIARIIEAKK
BUDVIRUS	395925	396639	714	6	8.4	BUDVIRUS-cds317	237		hypothetical protein	hypothetical protein	Cytoplasm	MEFSGVFDFCYNDTDNYIVGLKYFLFIKFDDLVYIDIKSVGSIIISFAELMSHRYLRMYYELSLVLTENKHKIIEKKKVDYRYIGEYNKEIYKEERDWFIDTAYFIEDFPSKIKRVEKGKYYCYYDISPNDLRNMSVSSMDDVVKFYEVLYIRYGYEQVSILKGLFTDYTNQMLEYNIRDIENAVEEISVSQEDDKNFINLLELNKKGMNGDIFRILYDEVISTKGRRKYDAFIKDC
BUDVIRUS	545385	546459	1074	9	8.38	BUDVIRUS-cds441	357		hypothetical protein	hypothetical protein	Nucleus	MNANAASIYDVSCVRDIYNIIKKHYDYASAAAGFKITEAPLTVFDGFRRDLQDNSNKFFNFEFAYKYMLKCSRCYHITYKELNMYVLLRTKMTPQMRTQLFRNLYRVYLISQIYQISKRGDYIFNYFVIMNPQKRCLPAKKGQIMDAVNINGGYTYINKNNIYIIRKEDYNKVIIHELLHHNTLIHKQEWEEQNIKRLKAHFKIHPNMLLIPNEAIIETYACILNTVFYSIETGTSLRENLKRDREHSINLTKKILDRQGDQLWDEKTHSYCYIVFKTILYVYFNEFLKIYKYHNDTEITDFLIKYSGKTSQKVKQAKRINAKTKQKTKQAKRINAKTKQKTKQAKRQDNRLKQTIY
BUDVIRUS	393889	394486	597	5	8.38	BUDVIRUS-cds314	198		PDDEXK_11 PD-(D/E)XK nuclease superfamily domain	hypothetical protein	Cytoplasm|Nucleus	METTKPITPVIANKGTKAGGANTNLYGKSFEDKTNMQQRLLEMGYIKNSYTAKPNDFYLSKTFEDKTIVFVLQSGLKTYMKNKYGITMFRCPDEAYIIEYTSGRKVIKILEKKEQRVEGSVETKLWAGPSLKREYELVCEGDFEVYYGFCVSEFLKKKLVSNDKKYKILNTIFQENNIEVMFGDDRNYFETIDTWINQ
BUDVIRUS	77520	79077	1557	13	8.35	BUDVIRUS-cds49	518		DUF5767 domain containing protein	DUF5767	Nucleus	MTTLNLNNINDDLIEINRDTFKNKQMGFNIPNKQQRASQNNFMSDDVLFNKNKISSDVISMSSRSSSRSSSRASSVNGDYDKSAYMKNMNNIYKNKGGAAASVSRPKPSKYEESVASEASSRSGSGGRSHNKYKKPSKYEEDDEDDEDDEDDEEGSEGSEGSEGSGGSGGSEGSGASGASGSGGEYEDDDEGGGGRRGSKTRHLSAKEIIMNELNEKKEIIYQLDRLESKGFKVPFKFNMNSDLEEMRTEYNRLIREKELDGSVRFQQKMLMAFISGTEYMNSRYDPFAIKLDGWSEQVNENINDYDDIFEELHYKYKATGKKMAPELRLFISLSGSAFMFHLTSRMFKEQPMPNVENVLNSNPELMKQFQQAAAKQYMMGNTGNNYNQSPPQQHQQQQ…
BUDVIRUS	188079	188319	240	2	8.33	BUDVIRUS-cds139	79		hypothetical protein	hypothetical protein	Endoplasmic reticulum|Lysosome/Vacuole	MRILVPNHLIIISMGVFLTLNMFENIIHFSIGRNIKEKDNSNIGIEVPEYYDIIKIMFIMLIFAFLQAIFTYYFVVSGW
BUDVIRUS	402992	403718	726	6	8.26	BUDVIRUS-cds327	241		hypothetical protein	hypothetical protein	Extracellular	MEILKDIEKNILSINMYSKDTEAAKLNLIKKQIADYLKYKSDENNVITQKIMKYDELYKNPRERNAYEYELFLEKKEELYNIYRDSKALGALYDYLNYKYENGGSESGSGVPDIYTYAHINLNERAKVVKEDNKTNVCPEGKMLNPKTKRCVKDPSYKKPKEPKEPKVAPPKEPKEPKEPKVAPPKEPKVAPPKEPKVAPPKEPKAPKVKECPEGKILNPKTNRCIKDPSYKKPKDAKPPE
BUDVIRUS	328545	329913	1368	11	8.04	BUDVIRUS-cds253	455		hypothetical protein	hypothetical protein	Endoplasmic reticulum	MYNYLLFIVGFLIGTFLLLIIISDRGDIKNTKEYFANALNASDKDKDKDKDKIYDESEIVKVAVVPPPTLKEVVTKSDDDPIASVLTNSEIIDNYNFNKLLKKREMRVMVSSYNNDNIEGMDWITDNKIYNNDMRLKFGNADSSESTVATIPSIVKEFNNLNPFVNGYNIHTVSIRGPPNAIMYKQEKMLGKFSALFMFSHKRFHKNKNNLFIIYGVDNKNIVINIKDNEFNNNNYYNVNNDPNDNSDLNGAYDKNDINKSINLLNNYHYYENYDILSNKAKEQKSYKLSYFEKLYTIEIIIDDSVYNINDINMETLKRDITFFGLIMDKEDVVFHLNNTKYEFKRNTDKDIKIGKEPFVINKDKSCEIVLYSFAFFTEAISDADLKTFKLYNKYKLYG…
BUDVIRUS	92549	93668	1119	9	8.04	BUDVIRUS-cds58	372	O	COG0484 ,COGFAMS2, COG0484,O DnaJ-class molecular chaperone with C-terminal Zn finger domain	DnaJ~DnaJ_C	Cytoplasm|Nucleus	MSGDNHKLYGVLGVAKDASADDIRRAYKKLAMEYHPDKNKGNAVAEEKFKEISAAYTVLNDETSRTKYDDIGDANYNNGSGQEANRSQHNPHDIFEAFFRSRGGMGGMGGMGGFEEDIFSFGMGGSGANRPPKKASSIEKTFVFNLDDVYAGINKDLNINIRKYCLKCNKKCGKCDGRGIIQQIRSLGIMQQIFQGSCDNCEGTGITIEGKPECKTCCGKGFYNEDKKATLIIPKGIDENYKTAFPELGEQPKIPHIKPGDLIIHIKIEEHKHFIRKGNDLYYKTDISFVDSVLGKDMVIPYFKEKININTNIFGVISNGKNYLLEGKGMPVLNTTNKGNMFVEFAVKYPKIKADVNAEKIGELRALLEECF
BUDVIRUS	453024	453786	762	6	7.87	BUDVIRUS-cds365	253		hypothetical protein	hypothetical protein	Extracellular	MYIYKSILTLLVVAFNTASAFSYISRSCNIISSNNGNSNISLFNKRKMIQIAAAAALGDDDSSGGSVGDDVNIMKLLNSKLAAASAAADDAYYTYNNTVSTKTKAKIDVIVDNIMKNCKKNGKSTPEVAIRNLQKYCSPTNIIKNKSTMALVFCFRKCKYSLLLGEFSKYETIGYTKHTDETTNNNYYYVDIKVFAPYKTMLRNGIQFNDMYYPKLRDYNNTCYVIYKLSFKDYEDGSLYIEGHTLVPPRTQI
BUDVIRUS	555013	556294	1281	10	7.81	BUDVIRUS-cds446	426		hypothetical protein	hypothetical protein	Endoplasmic reticulum	MKYKSVSLNIIFTLLFLIMSALFLIYIFRNIQDRREGFLEGDSYSWKYGESNTCDGDLNTNTELRNTKSAFNTNGYNRFDNTELYKKDNLRNASHPYRNYCDVMTYNDLLAYKCLNKSPIAMREVLERTAVDIASTIDYIYVYDEKSLYSFILSKIQAKKEALGTKIAGPVYVCISQSPYLRYKNEHTKTDGIDKLLGARVDILNNRNPYYFEKISSSGAQSFSTTTSDGTETDASSSPIISSLYCHILIVYPLYTRAMVLKETLKSRQTVVIKKFLEETMTTHYTDNELCFIKCNKSTTLNCGCLTRTTVSPEAPLNTFFTTADTTVSPLAALNTFFSFGSPATAGAASGSINDARDKPSYQSICYDHTNNNAPSNFTMMYFVNPYSDKYGEGGIIAD…
BUDVIRUS	116636	117797	1161	9	7.75	BUDVIRUS-cds71	386		DNA-directed RNA polymerase II subunit RPB3	RNA_pol_L~RNA_pol_A_bac~RNA_pol_L_2	Cytoplasm|Nucleus	MPTFQNYNYDEPSGCSSFEINNIDLAIINGIRRVILTDIPIPGIIGEKLENDDPSVDILINNGALHNEIIIHRIGLIPICLKEDEIDDYKDNSIHIELNVKNTTNKTLDVRTSDITATRETATRNTTNITKEELATIFPANKISGDHILITRLRTGEHLHFKAKVVKRTGRDNASFNPVSLSNFSYIQDPKEADKKTNILDKERSYYKNKYGDAVRFKFDIESINHNIGPKYLVSKSLDIIMNKLELLRRELNNEPAAATATTAATKVKIQQFQDIAGTYEFIIEDEDDTLGNIIQSYIHNHFIRENNKYKDKISCTYIGYICPHPLKSLMILRISLEDAGGAGGAAKDAISPKIFSAFLDDNCAIIAEELSKIKNDWVKFAIDNI
BUDVIRUS	253113	253758	645	5	7.75	BUDVIRUS-cds201	214		hypothetical protein	hypothetical protein	Extracellular	MSPKLVIVILTLLLAYTNGYILSKTSIYKNIGKIKKETLKLRNTNSNLATCNEKYIYMRYLMGIRNFKKVYRIFKDNHYADIQNIINIITALNYINNTTEGERISGIPDNYYNSPIYINNSHFQNNSLVINNTGINNEKIAKNLILSNIYIDVSTVKYIQISTKNDTLVVELDKNNADMSSASPNNILNLMYDIGKIESLVSSVSLLLKVMNIH
BUDVIRUS	264622	266305	1683	13	7.72	BUDVIRUS-cds210	560	L	COG0249,L DNA mismatch repair ATPase MutS	MutS_V	Endoplasmic reticulum	MDEETLKDFEELFDFDASKKQIILNKIITDDIITGNKIDISDDVYKDTGIDKWISQLPVLEGSQILIEKLIRHPINDKALLVKRQNTMITYDIDIEILKEYENDILWIYKIAEEINNNASIEILFPSTFIINYINYIEQVLDLYHLYKIYFIPATSILYPLSTFIAPYVYLTNYMKMDISFASYLEIFYNILQLLFRTTGNFRADITKFVSIFMYIGVYLYNMYQTYEIALFLHNTKHKLHAKMQGLVHFVRHSQNIMKNLPTNLIAPFFNIKETYQRISINNSMTDIYRIWKDDGLKGDLSSLLKTIYAVDAIDTINKLLLSGTGEWSRVAYGDRTLFWDAKNPVLNITQVANPVNLDKNIIVTGPNAGGKTTYVKTILANVILGHTVGITYSVRSQM…
BUDVIRUS	431779	432430	651	5	7.68	BUDVIRUS-cds349	216	L	COG2356,L Endonuclease I	Endonuclease_1	Extracellular	MYKYKYLLLILVNISMRFVGGFTYINIVKKTILLDTKMPSVYLENGFFGDAYHGTSSGDPKFKNKFFSAEHIFPQSLLNNKHTNDMHNIIKTLNTLNVNRSNYMYVEDTQINMKDKNWAELDFGNYVNHKNKVFVPNHYSRGFISRAILYMCWEYDYSHKKVIDTDLLIKWYFQHPPLKEERYHNEIIHRLQRKHNIFITNYFKKNNVIIKFINKL
BUDVIRUS	132864	133386	522	4	7.66	BUDVIRUS-cds88	173		protocatechuate 3,4-dioxygenase-like protein	hypothetical protein	Cytoplasm	MIFNDEYTSFSVAFNGDYSLLQITGSVKNNALYNNVVIIAANPIDRMTNYSGSGLPFPNYEIAFENTPNIHLVDSSGTFNISFKYPNSFYMPDGINKIKPSIYFVITDGTNGANNSFRIQYELHDIVALRTLVNRSARKNPEFYAAKDYILPIDTAENVMRAYARAKIENDIG
BUDVIRUS	118596	120168	1572	12	7.63	BUDVIRUS-cds73	523		T4 RNA ligase like protein	hypothetical protein	Cytoplasm	MTSVCSPVIIPTNLYQLIDETFKLYEERNTGACEAVPNSYSNNSYSNNSYSNCLISLLKKYHLWPMMKVKKFKGRSDIVLLHNTYIRNNVDNFKELYEQCRSIVLDFSLNCNNNIVVTYANSIPERINYNTYIASQYAEGDKVYEAYDGTIITVYNYKDEWYFGTSSCPDANSSKFSHPTKKHGNMFDEILFKYFKGYLDAEDTALTPEEFSAKLRGLFVQHLDPEMAYEFIIVHHENKHIVDYTGLLGENYMEMFHINTKHRCSLAENDIMSSIIPSLLEVGVKYPLPFNNIQEAYAHINTTPYSYGLIVKKVVVADGSGSGGNGSGSGGNGSGSGNGSGSKVKLYKISTDAINYREETDPCHPNMWMNILAVYMKNKTEYTIKDYIANYNPYINLPV…
BUDVIRUS	380491	381283	792	6	7.58	BUDVIRUS-cds303	263		hypothetical protein	hypothetical protein	Cytoplasm	MSLAFAKNYLYELPEDILVLIYKKAFKETLASIEDMREATDNYNKLLEYITKGTDNNNNPIQNQAIWNIIARRDIGEPYYKYYQYYASDAKGTDFLHLNRLKMTRNDASFSTIKYIEFSIYPIQDKVPSANYNYIKNTYEQYIHIFLSLRHYNANTNMSGDIDYEYKNIKDIKLLNDKIRVEFNDAYIFKNYIDIYNNILDTYNFIVCILDILSMFNNTIYPEYNLDYMNDLTDLRDWFKFNAYFGGFTLNNKGNTVCPFFSS
BUDVIRUS	173600	177482	3882	29	7.47	BUDVIRUS-cds125	1293	KL	COG0553,KL Superfamily II DNA or RNA helicase, SNF2 family	SNF2-rel_dom	Extracellular	MSQKPNPCNEEKIRECEKINKVCNPNNGNCVGKSYLKQIAKKKAFTTVLPKQPPKPSPKPSPKSPSPPSPPKSPPKSPSPPKSPSSPKSPLSPKASPKASPKSPKPSSNKDFKLYYPDLDDPDFASKISNNKEFLIHKISDYPIIRSVKDFDAVSNKLCGKFDKMLYQHFIGQYISYRTPYRGALLYHGVGVGKTCSAITITEALLSSQITTKPTVWVIMPQALKGSFKNEVFKIDDYDTLEMLSNQCTDQNYIKLLNIYKASFDKDNGGTGGAGEVNKEYRNTLKGDLKALLKTRYKIFTYDGFAKYIKDNYSKNIVENKVIIIDEAHNIRSTNKKVKETYAALMKCLDKGVNNRLVLLSATPMYNEPRDILELLKLLLINDKRLSILKDNKKLFDNK…
BUDVIRUS	579243	579378	135	1	7.41	BUDVIRUS-cds462	44		hypothetical protein	hypothetical protein	Cytoplasm	METYIYDAINEILIRFIQTQKPADHYKMQVGIIKDMIKNSRNVG
BUDVIRUS	259459	260812	1353	10	7.39	BUDVIRUS-cds206	450		putative serine/threonine-protein kinase	hypothetical protein	Nucleus	MNAFQNYSNIIRDKNKRKLRTSVAAAAAAAIKRRRRIVKLWSERQSDIIRSSTRIPKISKISRISRIPVYNSQSRVFSKDIYDSHANAANAAAKSPHLLTYNKLAIHKNNTLFNRITNYKLFKQKLSLLKKTDCLESKVFNGVVGYTIRNIINLEKKIGTKSKYGTIYLTSIPKIQGIYPIATKIMKNDADNLSEIMIMTQITNDIILKNVSKHFLMIYGACACSKRISPRIKLISINELADGDLKMLINMREVAENSEMMFNILFQTFISIATFHNIAGYTHRDAHYGNFLYQTNSEIGYYHYIFDNTDYYLKATKCNIIIFDYGFARKISPYTKGEQVRLAALINRQNRKITEDYQRIINAFFNKNSGGWGSFPRLPAEPTNSKMLDIAITIDDIYR…
BUDVIRUS	99651	100599	948	7	7.38	BUDVIRUS-cds67	315	L	COG0328,L Ribonuclease HI	RNase_H~DUF5710~DUF5710	Cytoplasm|Nucleus	MCDGEPINIYIDGSCIHNGSPNAIAGYGVYFKADDERNEYARVVGKQTNNTGELTAFIRAVEKIQDELTKTPPVKKINIYTDSEYVIKCAGAYGDRLFKNDWKTTEGKVPPNLKLLQRIREIYKPYKKHISLNHIKAHTGFDDEHSIGNAEADRLANLAVGYNIVKALDGASADCLDTTLISNIKEAKKYEKHYINIGFDYKDSVKKLGAKWDMSCKKWYYEDIMDDDNIKAILEIVKVSDEEKIASVASVASVAGADDSAADSDIPKKIFVKIPFHKKNDAKKYGCRWEPEKKSWYYLSNHDKNKIESIIKLQA
BUDVIRUS	465603	466563	960	7	7.29	BUDVIRUS-cds377	319		MAF1-ALBA4_C domain containing protein	hypothetical protein	Cytoplasm|Nucleus	MTDTTSQATQSSAATATPFKYTFEEKKGQYFTPVYEKSGHIYKNAEDKPATFMGSLNAGDEQLYIGGGAINKAFNTAIRADDYDTTLYDLSVKMHLSCYMDCYNVEEEEGLTPDIYSRTNYLKKINDAYLNTNKAGTLHNYNAFKKGGKFEDNPYFADMYLYVSERRLTDFISNGLYPADIFIDILKKAPYNNEANKAMIYCVGPKGLRGLQGIKGKHTSTADDFKDAVYIVGKNIANAIYLYNINTPNTEKIDYVRICLISGGSFKHEGVSHIEVAESLIKGIHEVNVMKKITNVVYNFAYDNDAFRQAYGNLGLALN
BUDVIRUS	182148	182697	549	4	7.29	BUDVIRUS-cds132	182		hypothetical protein	hypothetical protein	Extracellular	MTNVLICSLFMLYLSATSSLITPNYSLICLKPLAPRAPLANRPRLFLKPNVAMALGSGDTTDGYLNNLNIQKYINANITGIIKKSNYYRKQDIPFAGDQINITSIYLNIDKVKGVYFEKDAKNVIFTLQDNLADLYYYDVSGSSGATGSSIYKISNNTRINMKGLSRFVFQSFNNDVDGILF
BUDVIRUS	269122	269671	549	4	7.29	BUDVIRUS-cds216	182		hypothetical protein	hypothetical protein	Nucleus	MSDLGQNLLLSSLTEFYNKNPKHKVVLKDIIEGKHKLSLRIIEWLVTHFAKSHNIYYWVDEEKNIYSILPDDVKGNVKKINLYQDYRAQLKSYSKFNFDSFRRHNRITFFTNTERTEYIETTIGQLNFFRWIFNNSIINYAIDNYDVIYKKMIDNNTCKVKNKVNILHNHDIIKTKCLLRFD
BUDVIRUS	297992	299093	1101	8	7.27	BUDVIRUS-cds225	366		Concanavalin A-like lectin/glucanases superfamily	hypothetical protein	Endoplasmic reticulum	MEAPKVPPTNNDGGILASMSNAISGATGAPAATGAAPAAAPAAAPTVPVAVPSGADNTGAAATSATSAAAASINNIKDSFAAMTSGGSDSIFYLIVIVFLVAAIIAYFLYYIITDNILYQQKVDVEGTEVPIICNELSEFKITKVLPNSNGIKRTYGFWIYINDINKYAGKYRHIAHLGENAGQIKGACPYIFLDNHTNSVHVRFAPKKEPKSMSEFDTLNEITDMDSLLTYDGKRCGITIQYVPVQRWVHIVIVVSDFNGGIVYTYIDGELADVDKARERKLVLHELEFENKVGSLFVGGSVSNSTVNATGFSGLLSKFALYNYDLNKNDIYKEYSRGPLNGLLTSMGIVSYGLRNPVYKLNAVY
BUDVIRUS	246446	247550	1104	8	7.25	BUDVIRUS-cds194	367	FV	COG0756,FV dUTPase	dUTPase	Cytoplasm|Nucleus	MSKEYDEEYFATIDTPLKSYILGIVTFNKVSITDADTATSDADLLNVSIPLNNIKDYDNNMRSISYGYYSDLNEDDKKNYPYFNNIDRLVASLRNIGSVKYTEATLTGTLELSITSQKIKDDINSHLKDEDNRDTGVEFYKAYIEKYGSIIKDHLNITFYDEKMTDSISKLYDIPHNILKGVNNHVIQYKGVNMIDFLGMIYSDYDCPYYNNYIYSYNNQGGDAIPTIKVFKVDERAVVPSKSRYSDSGYDLTIISEYKRLTTNTVIYDTGIQLEIPNGYYVEIVPRSSISRSGYILANNVGIIDQGYRGNLYVALTKINEDVPELSMPWRCCQMIVKKQVYSRLEVVSPNAIETSSRGSGAFGSTG
BUDVIRUS	146540	146954	414	3	7.25	BUDVIRUS-cds99	137		hypothetical protein	hypothetical protein	Endoplasmic reticulum	MYILLYSIVISAFILGAYQYIDSINRDANAEPYDITKDLFTINNIAIYMAIVSSVFFVIHMAFNDDTDIFASLGIYENDKDITGYEIKKTSVNPNVLRNATDPMKMGFEPYNSGGSKSDTGSDTSSVSSSGSSVDSD
BUDVIRUS	229872	231264	1392	10	7.18	BUDVIRUS-cds175	463	O	COG0443,O Molecular chaperone DnaK (HSP70)	HSP70	Cytoplasm	MVIMSCLGTHDVSILTLDGGIFEVKATGGDTHLGGSDIDNLIVEWLCEDILKKLKKNVRENARALKRLNIAAEKAKKTLSSSTTTTIEVESLLDGVDYNTTLTRANFERLADKVFTRTLEPLDRLLKDAKMSKGDIHEIVLVGGTTRIPRVQELLSNYFNGKQLNKSLNPDEAVAYGAAVQASILTGQGNSKTNELLLLDVAPLSLGIETAGGVMTKIIERNTTIPTKKSQTFSTYADNQPGVDIKIYEGERGFTKDNNLLGSFHLDGIPPMPRGQPQIEVSFDVDANGIMNITAEEKTTKKTSNITITNDKGRLSKEQIEEMIKKAEDFKDEDNKLKEKIEVKNGLENYLYNLKNTMTKNDNSPAILDEIKAELDPIIDEGIKWLEENDKAETDIYKE…
BUDVIRUS	84768	85464	696	5	7.18	BUDVIRUS-cds54	231		deoxynucleoside monophosphate kinase	hypothetical protein	Cytoplasm|Nucleus	MLDSYKMSYHTRSHTRMPRIIAICGAKRSGKDVLAEHLVRKYNYERIAFAEPLKHAIKTLFNFDDEQVGIGEDTGTGKKDALDERWGITPRAALQFFGTEVMQEKIQELLPDIKRNFFANTLKNYIKTRMGANEEQRFVISDLRFLHEYEVLFSIPNIRKDDIAIIRVIRPDAGFLGISNDAVAAARDAVAAASISHKSEQEYINIPYDIILFNNGTIDAYIEKFDKIISL
BUDVIRUS	122148	123000	852	6	7.04	BUDVIRUS-cds77	283		hypothetical protein	hypothetical protein	Cytoplasm|Nucleus	MPRKAKTADVNASDTKKKKNLMNTIIKDISVVDNEDIILQLPLSNTQINKLNITDNIASTEFPEPYEPNCFYINENNTYSTIQDNIIFDNSNSEYSLKVSHKEEILNSNNNCYWCCHPIDNRTFGMPYKYNIKTDTYVLFGNFCSLECANAYNFSSHSGSDKVWEINSLIQMLSKHYGFSHPIRPAPSRFLLKIFNGPMAIEEFRKGHYTNDKTYILNLPPMISTNFTYEVVNTSYLKNITDNMHIKLDNQSQQHTKKNKNAGGATCGTNTIDNKLSLIVSNN
BUDVIRUS	451074	452226	1152	8	6.94	BUDVIRUS-cds363	383	L	COG0270,L Site-specific DNA-cytosine methylase	DNA_methylase	Cytoplasm|Nucleus	MSKLELLERCESLGIINCKSKNKKQLLELITSKMPIVKPVQPVPSFQQEHSVSSLNVIDLFCGCGGMSKGLIDAGLNIIAGIDVWDKAVVSYNKNFSHHQAYCEDLTQLSPEKFEELYNKDKKAVDVLVGGPPCQSFSIAGRRDKDDPRNTLFMEYVKYLDYFRPKAFIMENVIGLLSKKTASSEDTSGEKVIDIIMELLNREYNCIITKLYASDFEVPQNRRRVIIIGIRKDLGIFPKEPEPVIKSVEDRIPVRTVLLRKEDVDAKYYLSEKALAGIENKRAVSKAKGFGFGAQMLDVDKPSYTIPARYWKDGYDALVKYNDKEIRRLTILELKRIQSFPDNYIIEGSNKDVIIQIGNAVACKLAYHLGNYLVNTLIPKTNT
BUDVIRUS	528516	529239	723	5	6.92	BUDVIRUS-cds428	240		putative glycosyltransferase	hypothetical protein	Cytoplasm|Nucleus	MPAIIFSINTHENLAFLRRQIEDIEANVSLDFVIIINANDFMYNEISNSDLLRTKPNVVLYPEHINKIHNHGTLTKGIYLNMEYAVKNFEFEYFIVLSSRNLFYNKLHEGNYKEMPRICEGATYDTLNKNAWHWSIFLQAKLSDYIIDNGWRFCRSYEHHEGIAFNYASSVMIVDFLNKNKDIKDDLFNFNWGIEEFALHTIALNLSGHYYQIGNWTNDDDFANIHKLPSDRFVYKTFRR
BUDVIRUS	401220	401658	438	3	6.85	BUDVIRUS-cds323	145		hypothetical protein	hypothetical protein	Lysosome/Vacuole	MYEGFVSNTENDKIVENIFSILGYSTLTLVVYGALLWAYYTTDKNQYLFISVFSLFVLFYAIIIISILVINKSNYDTLSYTILFGITIFVIFTTFFVGVFFILKNFNLISSGTTGTTRTNIDSLGNNMGIVGNAANAVNAEYRRY
BUDVIRUS	200193	202977	2784	19	6.82	BUDVIRUS-cds151	927	KL	COG0553,KL Superfamily II DNA or RNA helicase, SNF2 family	SNF2-rel_dom	Nucleus	MDIIVKPTDWVLPNRIGYNKKIYNTFNPSKYLETKERTAPAACKCSNDTCEIEESYIKLLRQQKIVKDYMQFDSPYRGILLYHELGSGKSIASIAAAEGYVKLKKIVIMTPASLSQNYENELLIASKIGRDLKKTWTQIKVNKKSPEMMKDLKEKYAIADKFVKKDGLAWVPLYKEDIEGAEIVIEKTRYNSSDPKDARHRAVIDTYINHILRNRYTFINYNGLTEKMIKELGARPFDNAFIIIDEIHNFISRIVNGSRLAKAVYIHMMNAKGTKMILLSGTPIINQPHEIATLINLVRGPIKEYNIDLLKKSNVPDLNAITEHLKAKNLYSYIDYIDYNETSVSITLIPEGFKRANAVAGDADAATITKYKSSLIQQEDIIKNITEVLNKSGLVKLSV…
BUDVIRUS	123061	123355	294	2	6.8	BUDVIRUS-cds78	97		hypothetical protein	hypothetical protein	Endoplasmic reticulum	MDLLVLILILLSGYIIKYLIDTINTLNNEIREIKMKCISGDKDVKFDSPVNTGVNANATGTAGAGVMNINATNANAANAANAALIKNITYFKDYFDT
BUDVIRUS	455294	455588	294	2	6.8	BUDVIRUS-cds368	97		hypothetical protein	hypothetical protein	Endoplasmic reticulum|Lysosome/Vacuole	MATMEELRKHRFLNLTLIDLVPTLIVGLIIHSYLWLYPLELSEDQQSNRTFIQYAASLAIISITLLGLGIMTHRVFGIKSGLSAHLGLNGLPNKKII
BUDVIRUS	189985	192046	2061	14	6.79	BUDVIRUS-cds142	686		Chaperone of endosialidase	Peptidase_S74	Cytoplasm	MGWTVSTFDNKYQIKYGSNTSYLITDDDISYITITDTKHIGINNDTPNPRYLLDINGETHINSNLYISGNLYVSDSEYISSNLYIASNLNVGNILYTSNITGLGRNNSNNLRINYTFPNFVNNSTQIYGNTSFIGKVNIENQTSNSFHLLDVEGSLRASRIYGEGCNIFNINASNITLGILETQHGGTGLSNIIPNAILYGGLNNSVIQTIDTLRFERGVLRAPEFRGALDGGDILAGFVRVSRGGTGRTAIPNGLIPFGNDNTEPMLTTADLAFNTTTKMLEVNTLRLGNSNIYLKDANNIVRNFNYNDLGVFNATSNSFGLVMPSNKDFNTSNGYLSIRKDENAIWLVNEETGGSNIYFPNDIRLEQDIICSIGVNTRYPSFPLDVKGDINTSNGNF…
BUDVIRUS	378082	379408	1326	9	6.79	BUDVIRUS-cds301	441		exonuclease/endonuclease/phosphatase family protein (EEP)	hypothetical protein	Nucleus	MNIFINNRYRKIYKNKNTFYVLCKKEQVDITDNFKKNGDIKKGYAHLIQQKPKKVSVSGGVGNTLVLSSFNVYTWNGYNMRRSNFDTKFKELIADKGVELLLTQEDYYQDGDNNETVKAYSKNIKEFKGSSRKPSRFNCLSCITISPFFYGAVPRNAIIIKDRAFGITIANLHLEGGRFVDTELYDSTFQTYLEIKLDLLNKLLALKQTPDIILGDFNSVYCEDGVLLEGMYRAQQAYYNGRNYLAAKQQGEAGEAGEADEEHISKVVGDAFTKHIGDNYGFTPLGRCPRSKVVKRSCKKTLSSNEKTLSYSNIVSWNNAPFALLSKNGYIYVEPTNIKVRDEVNPTNSRGKNVLDHIWVKASLYERFNFNAEIYDGFGDADSDLLYGGVSDHKPVILS…
BUDVIRUS	442919	443804	885	6	6.78	BUDVIRUS-cds356	294	Q	COG5285,Q Ectoine hydroxylase-related dioxygenase, phytanoyl-CoA dioxygenase (PhyH) family	PhyH	Cytoplasm	MSSYTEQLNCLAEKGYCVIEGILETEEVETALKHFREWFSSHPQIEATHNKISPHGIIKYHEVGHQRHSWFIRTRPSVQNVFKEIWKTDDVVVSYDSTCYIPADCKKKDGVWTHTDQAPSKKGLKCIQGFVALTDNINRTLVVYEGSHKLHEEYAKEYNLTSTKDWLLIEQEYLDKISDSKRILNIKAGSLVLWDSRTFHQNQYGNGDKNKCINTEERIVQYVSYLPRCNLTPKMLEKRQKYFTEKRTTSHWAYPVKVNGLQPQNYGDKTLNIKYEELIPPQLDDLLEEIVKLV
BUDVIRUS	183548	184583	1035	7	6.76	BUDVIRUS-cds134	344		hypothetical protein	hypothetical protein	Lysosome/Vacuole	MFNYSTQATTYLILVIITSIINLICYYMLLGMWGFVGYLLYVIIVIPIIILWMYNIDCLTTGDCQVWSWVITALTLISVISSTVILVAVAVNPSLSNDLLFNPFVIKYDLQQLPPPKVVITTTPAATPATATTTPATATATPAATTTTTPPAPPAAPPISDADKTHNMTFFQKMWDDDKQFMEDQFQKQKYISGQFERKDLTRDEKNYLWRQQLEYEYKNLVNTEKNQQKIIINVKGVPPEIMEEYRNMLKINQRLIQQRDKMTIEYPAFLGTFNPEKIESIKLQIKLNIEQRQIIQQELLKTGITNDEKKALQQQLVILQKLHDELPPREGTFLYDAYIASNK
BUDVIRUS	420930	421227	297	2	6.73	BUDVIRUS-cds341	98		hypothetical protein	hypothetical protein	Nucleus	MEEVIQQAPDYFSKEEIEVIFKKNEENVINTLIDLWNLDAPKTKSATEAALEADQNIDINKISGGSGSSDKWASIRDICDTYDLEMQTHMNLLKNRRK
BUDVIRUS	457234	457978	744	5	6.72	BUDVIRUS-cds371	247		hypothetical protein	hypothetical protein	Cytoplasm	MPLASTGTISLSQIQTEFGGTNPISIAEYYTNSGTGFTSGIAGLPATGTTISMSAFWGKQKSVIVNANRTSVNVTSLPSNSLLSVKNDDGNFTFALNRDVIPFNMAGTSFTNIRVCSNCWIDFDGINIFNYASADRYAYQISYEYLNSAIGNHLRIVCWHGYVYGANDETSTDLRFEIKFYRDSTYQYIEAKANDTMRYSGNRAAPTNNTNFQGITLPELTSGTSYVLRSDLQGNNWTLISPAYINA
BUDVIRUS	500802	501849	1047	7	6.69	BUDVIRUS-cds407	348	E	COG0686,E Alanine dehydrogenase	AlaDh_PNT_N~AlaDh_PNT_C	Cytoplasm|Nucleus	MYIVGIPKEIKEFERRVSLVPSDIRRLLDAAANTAAAAPITVYVETNAGYEAGYSDEDYVACGAIILNNIKDIYEKSNIIVKVKEPQLPEYGLITSSHTVLSFFHFAGNSRLVDAMVESRAKCYAYETIKDDKGHYPILSPMSIIAGKKAMDEADRHLKKKRKKNIYTIITIIGVGNVGKAAAEQAILLGYHNINLIDNDYKKIKEIEQSNPTIYKAYEMNDKNLKKLLIFSNVVISSIYTNGMKASHIITNELLDLMKHTGAIIMDVAIDQGGTTEQSTPTTLKHPIIRYKNTSIYCVPNIPSTEPTEASIKLSNAIYPYLHSLLYDAIREDNMYYKELQRGLYMSQ
BUDVIRUS	404019	404916	897	6	6.69	BUDVIRUS-cds329	298		DUF5832 domain containing protein	DUF5832	Nucleus	MSVEELAVPAAANAATSATAATSITSVKEVDYLDEDKPIRGQNFVLLSFLSPEDVLVNKEAYMFNKFITKFSEDMTKLLDGITEKYSDAKGFVDSVKENNAFIFNPKDMSEQYGFYKSVNNQELETSYHRDNNFVTSIRGIKVRGVFDTIEEAKNRSEFVKKIDNKFNIYIAQVGCWCPWSPNPDCLENQEYAETQLNTLMKEYKKNMNDKDVVFENRKSALFSSGAAAGAVANTIVEEATAEEGTTVEAAIATAPEGTTAGASIDAATVEPETIELSELKESIEAVDGWSSQKLGLQ
BUDVIRUS	456371	457118	747	5	6.69	BUDVIRUS-cds370	248	L	COG0847,L DNA polymerase III, epsilon subunit or related 3'-5' exonuclease	RNase_T	Cytoplasm	MALFIDTETSGLPDTRNLRWGVYPDYKDIAKYDSARIVQFSMLLTDTKFNCEDIKDYTIKREGFDIMNGEFHGITNDISDTIGVDFNVVAAEIFYELLKKTTHIVAHNVGFDVGVIKAELHRRNLQFIIDELDKKTLLCTMKHLKPILKIINQYGNYKNPSLNEIYKYNFKKDVENAHNSLYDVKNLHQVVEYMYKNKTLRYEIADTPDTPDTAAPLRDAKKPVKDTEDTAEPPEPPSSLASLASLTT
BUDVIRUS	172995	173598	603	4	6.63	BUDVIRUS-cds124	200		hypothetical protein	hypothetical protein	Cytoplasm|Nucleus	MIDVLYSKLKACNDVSLAEWKDIEPRIYSKHSQAAQATPPVSQHSQTGQTAQAAPAGQAAPAAQTAPQVAQAAPQAPLNSLVSNVIPEAAKAAKALKEIKKKPAKDTGVKPLDIIMTETISLNNSTEHIKDALITLISKEEFSKVFGLTKCAEIMSGVVNNRWNKSTALFISFLLDKEVYYNEKIFLYNKEKNRGRITIP
BUDVIRUS	314315	314618	303	2	6.6	BUDVIRUS-cds235	100		putative transposase	hypothetical protein	Cytoplasm|Nucleus	MTNKTNSQEVFKKYTGVFAISIKGVIGYELYNKGGIDGDRLLVFLQRFITNKYKNKVIILDNASSHRNIRVKELINKNNKLIYSVPYQHYTNSIEMFLVF
BUDVIRUS	233368	234889	1521	10	6.57	BUDVIRUS-cds178	506	R	COG3349,R Uncharacterized conserved protein, contains NAD-binding domain and a Fe-S cluster	NAD_binding_8	Endoplasmic reticulum	MRYYDLVIVGAGPAGLALAHTSSSMYRRILIIDKEQEIGGCHRVKRNVDGLFTEHGPRIYLSIYYNFFNLLGELGLKVEDVFVDYKYSFSDIATSKILPNYTSYEIAMFLLAYLMFVIDDDYGKNISLYEFLRGHGFSLKVIDMYDRLCRFTDGGNVYTYSLNKILKSSDNALMLKIYQPRAPLDISLFDTWKKFLSNRGVDFMMGFNITDYDIRNNNVETVSLSNGEKIGCGKLVFAVPPIALLGIIKYEDGLRNAFGNYNDFERWAEKTKYIDYISITYHFKKYLRLPIVNGLTFDTDWGIVLINLSDYMDDIDASDGADAIGGADADDASGAIGGPDAIGATVLSVAISICEKNSRATYKKANECSADELIKEVHRQIKESIFPDLSADYKAIINP…
BUDVIRUS	184658	184811	153	1	6.54	BUDVIRUS-cds135	50		hypothetical protein	hypothetical protein	Cytoplasm	MIVAIFSIIKAPHRKPTKSPRLLSYNNQRQRPSKQQQRRDKQTAKQTASN
BUDVIRUS	162942	163557	615	4	6.5	BUDVIRUS-cds118	204		DUF5762 domain containing protein	DUF5762	Endoplasmic reticulum	MFWLDNLNVLTIPILIPDINMTFEDKLNAIIRGLLFLGIIFTLVFNDSKYILFVLIIMIISIIIFNYQYDKNKQIEKYLNANDLDIVNNKRCIKPTKSNPFMNPNILDSKYDENNNLFSACSIENSKINNSMNKYFNENVFRETDDLYNKSLLPRQFYTMPSTTIPNEQGKLGDWLYNTGPSCKENGLKCYENIHTDLRSSAHS
BUDVIRUS	492040	492655	615	4	6.5	BUDVIRUS-cds397	204	R	COG4122,R Predicted O-methyltransferase YrrM	Methyltransf_24	Cytoplasm	MEHEYIYTVDWFSSHILLWANYLNEFKGKPNLRFLEIGSYQGRSSVWLLENILTDDTSSITCVDTFEGSTEHHEHFRDDITTLFETFSHNISKFNEKVKDKVKVIRNTSQVALKQLSLEDGAGAGQYDFVYIDGDHKASSVMEDAVLSLPLLKKGGLMIFDDYLWTCCKKEIDDPKPAIDAFMHLYADKIKVLFINQQVIIRKL
BUDVIRUS	493633	495181	1548	10	6.46	BUDVIRUS-cds400	515		hypothetical protein	hypothetical protein	Cytoplasm|Nucleus	MNKYTQFLSSAHSQTSAQAPKSTSYDPKTKDDISAIIAKYVRKEKASNNLESQQYNLFILETDLQKRYHANSKLGKASDFSFPEIKNVLDCVADVLTYFKDNNYKTDNRMCWTIEQTINLIKNASQETVCADIAFDKCPPEDTISTIKNASKSGYFNIKDENVIFRHGKEYCGYNVYETPYKGNQYPYAYCIRVLVQALSIIDFINIDLKSKKEGSVWKTPYATVYFGERYHYYLDYLLDNAPNVFLLPILQNVGATTLTKNRYSRIQPCGVVFDEVFVDEDMQTPSNFFWHDLNHARRIYQNNLWYSKQHKIALDKLYAIMRKDALKLMPIKDWLSPKNKKYESLIKILLFEVVHEDALPLTKDSIINDIIFTSGNCYPYERTYDNPEHSKAYNRVNL…
BUDVIRUS	398912	400472	1560	10	6.41	BUDVIRUS-cds321	519	KL	COG1061,KL Superfamily II DNA or RNA helicase	ResIII	Nucleus	MYSILSRNGYGILKSALTEKELEHIRKDLTMVPKVNFDMGAGAAGAAGAKGKGGAASNSPEDLSFPLYSENDKRIYIPRYYGFQKYGAPTLCKLTGGADINVDFIGSLREAQQEPISNFLKAANDPLKMGGIISVPCGFGKTIMSLYIACALKKKTIFISHKDFLNQQFTDTVAQFAPTATVGIIKQKKVDVVGKDFIIASLQSLAMRDYDESIFDDIGFVIIDEVHHTGAQVFCKAFRKLNNPIILGLSATLNRKDGMRKVFENYIGKSVYTLKNKEFCDVKVQVHKYFETHIDYSTVKLMWNGKENGAGMINNVCSFMPRTLFIITLLMDILSKEPDRRVLILSERRNQLKDIEKFIVEYKIASGSTSGSTSGYGYYVGGMKQADLAISAEKQIILA…
BUDVIRUS	198580	199516	936	6	6.41	BUDVIRUS-cds149	311		hypothetical protein	hypothetical protein	Cytoplasm|Nucleus	MDAKVDASPCPYILIENLKDYNYPLCVADLHTDIYDAADAASTSDAASAAALYKPEKTHYWIIDSPGDFALAHWIYESFIFIHILKELNELNELNELNAQGSPTVPSVPIAFKIMTKNPKKYVKSMLCFFGIKNEVVHQIDNYNNHSYFPKVYSMNTSHNIETDKYYNLYLNSYISYIQRNISVIQSIKAVFLPRNTIDNYSQNDRIISNTDKIKEIVIENGGMVLDTYSLNNIKYQFSIINNAEIVILDYGSSLFLNCIFLKNKKIYIIDNNDQASSHHRFSINNYLYNMITSNNDVSIITSGDLSLIRI
BUDVIRUS	120816	121128	312	2	6.41	BUDVIRUS-cds75	103		hypothetical protein	hypothetical protein	Cytoplasm	MGGELMYAELDYSPNVKAPEPLKNAGLYTGDVLFDKKPWGNNYVIPRVEPDAVAYCSHFYASHHIPSYNRPGNNTVNSGDYKKYNIPDATNNVYNFECHTNTI
BUDVIRUS	422417	424148	1731	11	6.35	BUDVIRUS-cds343	576		putative phosphatase	Metallophos	Cytoplasm|Extracellular	MFYTRFIYNYNYNNLVYLLRIMSDTVKPVKPVKPVKPVKPVKPRAKTRTGTNAATLVRAISAKGIERSALSGLSAMSLRSPMSPLSPMSARSPASPVSLANAASPANLGSQKAKSKCNNDITTRKKHSSFIFFGCWNNVNCEKEFIYRDIVLDYIHQNEAAVKQLYIAGDNWYTNATKINAKNFKVYLTDVLTRGYDKLYSMKKEIYIAVGNHDEDKDATMTNPRLQKDCNINTQKYYLKQIKERRDGRDDGRDRRPPRGAIREPTLDELNFLASKGRLTDNYLCKKGVYIYVDDIGVRYNEGNIVIIINTNKFDDYEEGLAYLENIRLFINDVVGSSGSSGSGEQIFVMGHIPLFNFKKDKIKIQDINKKEPIYRIIILELFNMFVENRIIYICADTH…
BUDVIRUS	171245	172190	945	6	6.35	BUDVIRUS-cds122	314		hypothetical protein	hypothetical protein	Cytoplasm|Nucleus	MFMPIKFNTTIILTPNELNKNFEATIITKIKATLENSCSKHGYIKRDSIKIIKRSPGYIKEAHFNGNIAYDLNCIAEICNPAQDSIIKCVVKAKNNLGLLAIGKYEEMAILEVIIPKITSGILSDVNIDNINIGDEVNVIVCGKKFTLYDKMISIIGRIIKDKVSDDISVIEEIEDDSPSIDDEDADAAMDEQDLYGADDLLNGDDDLYDEEAADAEEDDEVDNVRKIIIDEDGVGSSSGGGIGGGSGGIGGGGIGGSKTKGSEFSMFENDDDDVEEEDEEDEEEEDDDLDDDLDDLDDVEDDVDEDLGFGGDD
BUDVIRUS	428564	429194	630	4	6.35	BUDVIRUS-cds346	209	K	COG2012,K DNA-directed RNA polymerase, subunit H, RpoH/RPB5	RNA_pol_Rpb5_C	Cytoplasm|Nucleus	MDINIVIANLKDMLKSRGDDITLFEEHEASIDKDKYERDASCIEYETSNTTLIFALTKQTRKNIILELKEDLKDDTGTLSTLGFVKKHRGKHNIILIFNNDTVSLPLISQLNKYDKIFQKNGGMLQYFQVKQLMFNPTKHEYVPQHIKLADSEVGDFMKKYMIRSKLDMSRIYPNDPIAKWLGLKYGDIVKIIRYNENSGESYYYRSCF
BUDVIRUS	411194	412319	1125	7	6.22	BUDVIRUS-cds335	374		hypothetical protein	hypothetical protein	Cytoplasm|Nucleus	MNDNLRYISLQYIKGDNYEEIMCFKYDVIRKILDDKESFTKDISTATLRELEDAIDTDNKCYIGESFLNDLVNYYNFKDIKEKIKEVRGFVEDYKKSLNRAVEDADETIGDAKKVRSDIIKSLKELVEVLEKLKIDNIGAQMIDDKIVADKYKKVKELLDNGSSGISSLTSIEDIRDNRAEGDDNETLMENITEKITDAIKKDDTPEYLEIKNAIIEGINKITKSKAGQKYDLIKLFLTLRKLFLYENEQETFKSQTEIENADKLLVLFKTYTKICNRNIGKFDRLFKQNDIIDIDEAFMIESYATFLNKLKKLKKNLESKDKGKLERALTNSLNKLFNLYGINDYEKILNGDDVDAANGTEAQKYIKKLIDDY
BUDVIRUS	80963	81929	966	6	6.21	BUDVIRUS-cds52	321	L	COG0863,L DNA modification methylase	N6_N4_Mtase	Nucleus	MAKYVCETCKEVFARKLAYTKHLKDKECNIEAVAEAAMEPPSDTETNNFETETNDDFYTDTIRLYCGNCIDKMALIEDDSVDLVLCDLPYGTTKCKWDTIINLDLLWKHYKRIVKKPQGVILLFGQQPFTSMLVSSNYEWFKYNIIWKKNKTTQFLLANYRPMKCTEDICVFSKGGAAAASIKTGNMTYNPQGLKPVNIKKQNSEKRIGKMLNQAHHLGANNKLLSNAEYTQKFTNYPIELIEFDIENSTIHETQKPVKLIEYLILTYSNEGDTVLDNTMGSGTTGVGCINTKRKFIGIELNEKYYRLSKNRIREEATPSP
BUDVIRUS	129602	130907	1305	8	6.13	BUDVIRUS-cds85	434		hypothetical protein	hypothetical protein	Golgi apparatus	MLYFPWRFQKSRVLNCKLRNDHYLLNSIRDWVILQEPSTTISSSWKYNDLPQDVKEMFYNTTKDKKIIEMFRRLFGSASSSGTSGSGGYKIDILHDMNEIYVSPQKDFEKIAADNIFYTRHIDGLFFYIPFASCYRVIIGLDDNRDIMTIFTMTPETYIIKTGDVVGFDFHRECHYISPIIWNTDAVATTPLEKKKYRVILKLHYCVYPYWAFVFGFILSKLTILYNRLFRYLLLTIFKQGKRSQRSQRSKCLAYLAKLMSISTHIYHDIEFYIGYNNIEYLSILYYISSNLHANFFLFGSSFVHYLRWIDTQNYSNEVNNLFRRDYYFFNFLYMLQYFYMYFSYNLAVPSAGLAGSSVPFIPLPVIYTVITVPPLLASCVYNYSSFIPKVVEIYITYS…
BUDVIRUS	268179	268998	819	5	6.11	BUDVIRUS-cds215	272		putative PBCV-1 minor capsid protein P11 like, minor capsid protein	hypothetical protein	Cell membrane	MGSNKNVVISFSIAILLLLSLLLLLTYNSKCSGSNKSQMSMDNSQVPTGFLTDSEKYYNYETFASQMEGGAGGAGGAGSSGAAPAAPAAGRSVANNYPSNPALASSGIGNYSPDNPDYNPAQMLDGSQSGASGGDSMYASASVGGGVGASGGASGMGGVSGVSGADGSPASGMQSCFPRDRLTAGDLLPKDAADSKWARINPSGTGDIHDQNYLTAGYHVGINTVGQSLRNANLQLRSEIPNPQNAVGPWMISTIEPDLRQNTLEIGSSAAY
BUDVIRUS	473320	473977	657	4	6.09	BUDVIRUS-cds384	218		hypothetical protein	hypothetical protein	Cytoplasm|Nucleus	MLRSPRSPSPVRTRAATAIARASLSATARAFVPVATARASSPAARASAPAARAPVARAARARASAPTVRAASPPKKDRTDPYATPFWPPSNYSVPARVISNSPTPLPRTLAKHKAFIVELKKILINEKVIDRDSLLFKGLLEEQQKYNMMFHRLKPYNIVCFVKCDYQLYDKMAPRVFHKGNNVPYFGTLKFVNLLKKNNMSMKWWGNNILYIHKNRF
BUDVIRUS	243760	244747	987	6	6.08	BUDVIRUS-cds191	328		HSP70 interaction site on conserved domain DnaJ	DnaJ	Cytoplasm	MGANSSRQYTYQQYYNAAQKSGAIDEIDFTDIDIDSINPYEVLNVSKNFTWNELKEAYRKLAINTHPDKQGGNKDLFNIITICFKKLGDELKRREDDKGHHDLKKQSNDFFHKMTNNEQVHPSEVLSPSDIKMTPTKFNKNFEKCKLYDEEIEFGYGSKMEVSTKVREDINIEKLIKKNKIDNESFNNLFNKNVPVNKALIKYREPEPLILAKTLQFTELGGKRPDDYSSSIEKNSSLAYTDYMRAHDGTRLVDPSLMKNVKEFKSVDEYEAYRENKAKKVLSARELKAEELKKMKEAKAEEERLERLKVYDKKVEKSYEKASQLFLR
BUDVIRUS	151553	153695	2142	13	6.07	BUDVIRUS-cds106	713		putative PBCV-1 minor capsid protein P2 like, tape-measure protein	hypothetical protein	Cytoplasm	MDLYSSVNNDIPSMNNIYSSSYWDKVKADEQKRSDKLYEKAKTPYETGIVAKPAYADMFARIDAEDDTNNYVSSLTGEMINKGDFSHNNMTPFLRKNVTQNTNIENMSSVFDTKTGNNQFWQSKKEVPCLFKPEMNAGGNVCSMKNNDDFLKSRINNSSRVNNFFPIEKIRVGPGINKGYDAAPSGGFHQMDTADYAKPRTLDDLRSKINQKETYFEIPMQAPPKGIEQRGVITPFDKNRPDTNYEVTPDMWLKTTGAVMKDAERPAENVRPTARPEFHIEYKGAAKYGENSPGQGIENDYGKNAIMLYENERMTTETRTVVSNVSSLVKAIVAPIMDALKYSMKEYTVEAVRAVGNPSIQIPSKATTYDPDNHIMKTTVKETTIHDSETINLTGNKET…
BUDVIRUS	320727	321222	495	3	6.06	BUDVIRUS-cds244	164		hypothetical protein	hypothetical protein	Cytoplasm	MTKDFTNKRTTYYKSMLFIRFEDKVFIEVFNYNWFSVVLSYSDLMKNECLKTYYELSRAAIGKPNLDKDYYGCDDPNYVPKKYEKNNSVYVDTIYIVEDDLTHIQVAKKGNTNQTISPKWLKTMKVSTDAMIEEFFLKYNKLYGFEEENFADRKANYTALVNDL
BUDVIRUS	470345	471011	666	4	6.01	BUDVIRUS-cds381	221		HMG-box domain containing protein	HMG_box	Nucleus	MSVNVNLLIKEAIANMPDTLNTKKEIDEYYKVAMKEISEKLKEEKKANKETKTKDKAAPKKRVAKAKPVEVDDDGNEIVKVKKPLNNYQKFIKEQRPKVKEDYPDLSGEEIFKKIAELWKQHKEDIKNGDGEPKKDSDDEPKSDSDAETDAKAAEAAEAAEAYINSEEEDEAYEAAEADEAAEADEAAEVAEADVKTTVVVEEKKEKPKEKKEKKPKKETS
BUDVIRUS	136668	137001	333	2	6.01	BUDVIRUS-cds92	110		hypothetical protein	hypothetical protein	Extracellular	MNLKLITYLAITSGYINCSQGGWSNRQQLTRCNRQQLTRCNSAPDLRALCNTTVYLSASGAGASSLVPELVKDNNNNRMIPYSKYKSLVFNRYKRNIYLRSKEKYTFAEK
BUDVIRUS	464228	465563	1335	8	5.99	BUDVIRUS-cds376	444	E	COG0260,E Leucyl aminopeptidase	Peptidase_M17	Cytoplasm	MSINIINSIDKKIGNYKHSTITVGSEANAGSEAMKATVKKTVATDIIINNPLDILLNSISIKDILNNKKDVLFNLQKLNKAFVKGFIYRIIQGLYVFSKYKSINNDIINILFYSPQLSKADIDSLFNVLNYSNISRNIINEPSNIFTPEKLAAYACGLFEKSKNVKINNYRHADIKRMGLRLIDAVGGSSRNKPHFLVLDYKPAKSHKTICLVGKGVTIDTGGYSMKRDKHMEKMYMDKEGASLALGLFKYLVDSKSEHRIVCLCPLVENIVTDSAVKPNDVIKSYNGTSVEIVNTDAEGRLILADALAYACKNYQPDYIFDYATLTGWSERIHCHTSFTYFTLNDKLSKDIELYNKEYAEKSIRLPPWVEYMYYIKSNIADVKNSGYKCVNSDGMMAS…
BUDVIRUS	45236	51785	6549	39	5.96	BUDVIRUS-cds29	2182		putative Long tail fiber protein p37	hypothetical protein	Cytoplasm	MDDFIVQDTEPIIKVDSLGIGLSTIQDIQRLSLNDREYLVVGDGMGTTNSTATSSNQQDTKWNMYVNHDGVAINTSRFITSNYRQPNASLYVNRNIQCDGIINAHGIQFSNISISGEIGSNALIDLIKSVNVLSQSQPFKTGVATYFNNLYDMKYLVNNIYTPNYLTLGGLVDTNYNQHPLNINSTPNNDFHNIHIALRNDTYNTSTEELSKLSIGIIGGSNISPAVISTTKGMPLEFHINKSADEINALYNREAVPTYLNDAQFAAMTIDNNGNVCIGKNSAASITYYKNVLFNGISSNQVYTKQTRFDVKGAAKFDDIIIFDNFANDYKHMDEVYIRADGVGSIRPSQITAGIFNGSSYTFNNIDVIEAVKSRYVNATTELTAQNIAASSITISQNA…
BUDVIRUS	434744	438959	4215	25	5.93	BUDVIRUS-cds353	1404	L	COG0417,L DNA polymerase elongation subunit (family B)	DNA_pol_B_exo1~DNA_pol_B	Cytoplasm|Nucleus	MEFPRKEHEPLNNHEDAIEFQITDIYDPESDKANIQKDATDFYSLLIYGTSAVGATYCVKVNNFVPYFYIKPPEKWEGLGKNAFKAKVDELNDIMLNDSYKCVFTNNGKTTEYNKKIIPRALDTHFVSMKVVRKKDFWGFTNDKIFRFLKVSVKSLKLYNSLKYYFKSLEKSDFKMYETNIDPFLKYIHTQNIRPCDWVRIEKGGYEMGDDISRCDYNIETEYKNIMPIQVNKIAPLLITSFDIECSSSHGDFPVPKKNYSKVAQDLAMVAKHGFKYTPENIVEWLRTIYYEDVILDVAKDVKINRVYAKNRITGAYIEAIQGKIEPHIPKIIEILNIIASSIKKVPNGGGGGDGDGDDAGGDDAAEAAEADDGDSDADADTDKGTRMTVRELNAHELK…
BUDVIRUS	524511	525357	846	5	5.91	BUDVIRUS-cds424	281		putative methyltransferase	hypothetical protein	Cytoplasm|Nucleus	MATKHITQTTGLQRNTIDKYYTHLDTVNMCIEYIKKYVIINDNDLIIEPSAGDGAFIEGIKSLVYNRLFYDIEPENEEIVRHDFLALDIYATGLNEFQHKIHIVGNPPFGRQSSLAIKFIKKSCEFADSVSFILPKSFKKDSLIRKFPLNFHRVFEVDLPDNSFIVNGVPHNVPCIFQIWIKRVYNRDVIEQLLPLNFKFVKKTEDPDISFRRVGVNAGSIDTECVNKSIQSHYFIKFTNNKSVADNITLLSTITYDFNNTIGPKSISKQELITRFNPLLC
BUDVIRUS	487374	491955	4581	27	5.89	BUDVIRUS-cds396	1526	K	COG0086,K DNA-directed RNA polymerase, beta' subunit/160 kD subunit	RNA_pol_Rpb1_1~RNA_pol_Rpb1_2~RNA_pol_Rpb1_3~RNA _pol_Rpb1_4~RNA_pol_Rpb1_5~RNA_pol_Rpb1_6~RNA_pol_Rpb1_7	Nucleus	MSIYPELSYNDQKVEIQDVRGIQFSVLGPQEIRNRSVVEITKTDTYAGSEPIVGGLFDSRMGVLEHNRICCTCEQKNIFCPGHFGHIELAKPVFHAMFFDIVKKLLNCVCYKCSKCLISADTDKEFKHDMQRILSIKNNQKRWEAYFKLCNTTTKIRVCGDDGTVGCGAVQPTKYVKENSMKIIAEWKDARKQSANKNGEKLADKVVQEFTAEDILKIFSRITEKEMEMMGFNPKWNRPEWMICTVLPVPPPAVRPSIIEENGQRREDDLTHKLSDIIKTNKQLSEKICKGASEDTIKYVAMLLQYHVFTFINNQMPGLAPAQQRNGRKLKSVSDRMKKKEGRIRGNLNGKRVDQSARSVITPDPYISIDELGVPIKVAVNITFPEVVNDYNIDKMREL…
BUDVIRUS	448292	449480	1188	7	5.89	BUDVIRUS-cds361	395	O	COG1222,O ATP-dependent 26S proteasome regulatory subunit	AAA	Cytoplasm|Nucleus	MSITLYSYKADARIILTHIYDILCKDGGEIDCECEGIDRKHFRDYKKENSDYMFLHHFIPQNGTYVINDIEIEISDYILDGKIQTFTFKEEFYHIKKIVLKASSKDKITAFFEEAINKKFKERKEKFAEVSGDKIIKKKWTGYSWTYESSIPKRSFDSIFLKDQHLAKIREPIKKFIDKDTYKDYCKHGIPYKMNVMLHGPPGAGKTSLIHSIASECEANICVLNINAELKEEAMIEAISHVNEDDKKSILVLEDIDCIFVDRKPNDGLKNNITMNGILNCLDGFNNPEGLIVIMTTNFPKNLDDALMRCGRIDLDIELTNLDKYQAGKMFLSFFDNEEYFELLWENIQKYNIEPATLIQFLFSNRDEENITTKFDDFYKLLSKKYSKDKSDIYM
BUDVIRUS	22455	26892	4437	26	5.86	BUDVIRUS-cds10	1478	L	COG0419,L DNA repair exonuclease SbcCD ATPase subunit	hypothetical protein	Cytoplasm	MPLSHIFHLSDLHIRNGDNTFSRYEEYRQVFGETIVSLNNNIADLGLSFDNFIIVITGDIFHNKNVIGNYGLFIYREFIQSLSKIGRLYIISGNHDYDQSDPNKPSLVYSSTFDIPNVCVLNSSTSFVIDDVGFSFVSIDKTLDTYRNSGRIQDLPTFPIITEPVKYKIALFHGSFASAKLYNGKSIEETFNPYPLEWVKEFDYVLLGDIHKRQVFTYKKKTICGYSGSLIQQNFGEDIIHHGYLIWNLGNSEATEINVYNDIGYINIVEDVSNNIFIRTNGGYTETLYSYIKENIQYFPKNLEIKAFTNINFQSLSIILNSFDISFRIVSKLNGGLSGGLNDGLSGGLNDRSSMDADAASDANASGDATAANASTYTSTLSRLDTDYLLDYFKKLLTP…
BUDVIRUS	232094	233120	1026	6	5.85	BUDVIRUS-cds177	341		UBP5 Ubiquitin carboxy-terminal hydrolase	UCH	Cytoplasm|Nucleus	MQGIENLGSTCAINSLIQIITRNDILRNIILSNSFADTTISGQLKEIIDLMYVRDNSIIPRKFLSTFYNIFKDIFYSGEQIDIGELWTFLSDKICDESEASEAIEVPSGATKDHLTEGVVYKDDAEFHNAMVNCKLLKKKYEYYYNKFNKKTSMWLKSTQGFYLNTTRCLDCNLTFYNFEPFTSLNIDIPKDMTHPRVSDLISKSLKEEDIQGDWYCPKCAKNRAYRKSTKLWKLPDVLVIIIKRFINIHTKNDAPISINDYLNFNKGSILSNKKDAVYTFSSAALHFGSLNGGHYSAICNTPDGDILYDDRNVVKIDAKELDFKDRSTNAYMLVYTKKSQ
BUDVIRUS	54178	55039	861	5	5.81	BUDVIRUS-cds33	286		DnaJ domain containing protein	NIF	Nucleus	MNNNEPYIFLLDLDGTIIGDCSYQCDIYNIQEIIKKNIILKNGNIQLGNLVKYKTMCDRMLDNCYNLHSKLLRPHFATFMTEMRKKFPNSFFFIYTASEKSWAYKEILIIEKQNNIKFNRPIFTRDNCLKDAAGNLKKSVKLILPQLLKAIKMPKTHSIANNIIIVDNNPTFIDYTDNLLICPTYDYLKFHNLWENIPQEYAKIGELRHFVSRLISNKKMYIRNNPSNTLVLEKLHRWLYRKYKKVNKYNNKYANDAFWLNLATLIKHHNITVFNKKSVSLLHKSI
BUDVIRUS	351120	351636	516	3	5.81	BUDVIRUS-cds278	171	L	COG1525,L Endonuclease YncB, thermonuclease family	SNase	Cytoplasm|Nucleus	MSIEDFRQYGGSTPELSMTGVKSYGRLVDIYDGDSIKVILPVFGSYYKFTIRLDGIDTCEIRSKDTVLQEYAIKARDRLFELLTNNTPYTKVYTKIDAKKDIKKLLDAEVYLVWVECGNKDKYGRILANIYKDKGSAQSMSSILLEEKLAYRYEGKTKLSDDEVKKELGII
BUDVIRUS	389385	390252	867	5	5.77	BUDVIRUS-cds310	288		hypothetical protein	hypothetical protein	Cytoplasm|Nucleus	MSRTTTRSNDLYTYHTIKNLEFSGVLDRFKIYGYIGDYGNPEIFTPCVSNIYVYHLFIRNGNKVYMDIKGIGDIVIPFSELQKNKYWKAFYDLSLMLTNDKHLVIQDLQFDSNYYDRNIYFEKRYWCINTAYIEGDYDTKSKNKTVLENEYNCYYKINPYNLEKTEYSSQQNLDIFTKKYIGRYEVGRWDIRSIPFETKSAYYYNIVFEYTISLMEKELDEVSAIVEDKKNVLNLAALNDKQGMNNDILMLIYNNLVSSASAHNKYEHIISELGNYPQLESVARILEV
BUDVIRUS	52880	53921	1041	6	5.76	BUDVIRUS-cds31	346	R	COG1752,R Predicted acylesterase/phospholipase RssA, containd patatin domain	Patatin	Cytoplasm	MDKLNITHLVLSGGGMRGVIFIGALRYLYIEGLLKNITHISANSIGSFVALFITFKLSIEEIEEIIYNSKDDKELCVIPTKNYYRIISKLGLCSITNFMAHLKRRLSIKYPDIDDLTFKEVSQRFGVNLYFSTTNINRCENRIFSIEETPDISVFTACEASMSIPLIFTPILIDGEYYYDGAFSNNFPIKIFSNISKENIIAMILYKERDEYVPTNTKINIFYILRQICKMFEILRVRQVTINELKSEDKDYYFMPRNLTMQHSMNIIVNRKGVKLDLSNQQIDEMILYGFSSMADYIDRRKELLYEKNKTRLAGLAGLSEQSEPLCDTSEPLCDTSEQSEPLCDT
BUDVIRUS	335829	336177	348	2	5.75	BUDVIRUS-cds259	115		DNA-directed RNA polymerase subunit K	hypothetical protein	Nucleus	MTLIYKAANIEDVSKINEQLNKEDRISKPIMTIYEFDKIMGMRTQQLASGAMPFVNTGAGKIVVSSNMELRNIALQELEEGRLPYIVERVLSNKKKEYYRVCDLNLVAIRDRMRK
BUDVIRUS	188426	188951	525	3	5.71	BUDVIRUS-cds140	174		hypothetical protein	hypothetical protein	Cytoplasm	MNISSISVKLFLLLINTLGTYSYNSPIFKFSNNNSNNKGGANICVLNYHNVYSSFYKWSNENKESHPKIIEDTLWLSKYRFVNPSIIIGVYNDCYNLNYICLIRRLSQENYKLLNIFANPANNFDDDLQLLNNLFEFAINNDIKLNTDKLTEIDNSRYLLTYLFYYSQINSKTI
BUDVIRUS	402301	402655	354	2	5.65	BUDVIRUS-cds325	117		hypothetical protein	hypothetical protein	Endoplasmic reticulum	MNKNNKMTKDASGLRITIDRMFYDETGQIIVSALFGLALALLFRRICKDNCVLYSAPDISDIEGKVFNLENTCYKYKSYPVKCNPLDIDKPLEPYDINRTPDNLLSVPSFFERTFAT
BUDVIRUS	197066	198485	1419	8	5.64	BUDVIRUS-cds148	472		hypothetical protein	hypothetical protein	Cytoplasm|Nucleus	MEQKIRCVYRKKKCFHICNKTAIKNSFYCCHHIHSKKKHLCKIFFNVLEDRHEITLTDIYKIYVYIIENTRENDDIFINILFIDLLKMIPIDKLSSIYKDYINNYTIIAKPLAKPEIHSKIYLLNKHTHLFSNKCNTNRLIEFQNIIKYRLLCNANGGADAAAPATNYLNDDDVFSLQSINSIHPRKLFTIKDIKGVYAFDIVELEYFVRKCLKDNVEPYNPYTREAFGDKIIWRLNKQIQYNNIRKKRDDCRWTTDMNAYTDLSIEIERRGFYNNPEWFKKMSRRDFLKCIKLFRDFSSNVEESKRYFINIRDGEAASLASSVSSASSASLAFTYDFCKESIRMFNECNDDLYILCCNFMKSLALCSNDFYNNIPEWLATYETTSYISSNLTSYISSL…
BUDVIRUS	540035	541277	1242	7	5.64	BUDVIRUS-cds437	413		hypothetical protein	hypothetical protein	Endoplasmic reticulum	MLVIICVLILLLAFIMLSAYKLSIYFNTFMFLSKKINYDKANYISNSSFFKYYYANKMFFGMFGIEFLITVILVAMTLTAYAGYVKTNHINFGYLNNNYGDPVEYSFVKFFIYTIIGLAVIYGGAYMYWFNYDKDGDDKLYASEAHLKTTLIEHLDYKLLYDYYKKTTTEGKYELDTYNLNMKAVASNYFETPSNAFNYSLTYYILNDAKFTLIKSDIFDIIKNIPAILDKDEGANIERIKKAIADKTDFYIIARYNHNNNIALRPLNALIYDLIKLMKTDAANAAANASHIANLEATLNKMKEFNEPAIKDMMGDYDNTQDTFMTTIKLYKDVYDNYYMYYMYSVLLTNFVIIYAVLVFIYILIKIGVSLSGDFDDKWFNTYNFTGYLNNYGMYLLVI…
BUDVIRUS	248710	249775	1065	6	5.63	BUDVIRUS-cds197	354		hypothetical protein	hypothetical protein	Cytoplasm|Nucleus	MENELFTSICNGDIQKSIMLSTQIIFLYETIEVLETVYINVCAYIGSFISLYDISKLTDIYGSLKNIIESEKLVIKDVYVIVSKMCILCDIYNKHPNAKCGNMSIKVLKDKIAAQFNNNDLKLSHNGVMRFDGILPPHDHENYALATKIVSIIIRTIKSTDDISVDDGDTLVDISNRLRHIIDYILRTKYKFETKFYSSDNDNAWFLWGVFSILYKNDIFNDAFFLYNYEYKKKCRTKRIGILWSLPIISIYSHKCDISKGWNSKETLVIAKIEEISINLYNELRRKIIKENPDKFEKKDASSQNADKYDGLKYIIGYVPVLGSGGSGSGGASVNDTTSQMNSKIKEEVRQISY
BUDVIRUS	351745	352810	1065	6	5.63	BUDVIRUS-cds279	354	F	COG0207,F Thymidylate synthase	Thymidylat_synt	Cytoplasm	MYFNGENGYLNLLKETLDNGEKKATRNGNVISMFGCMTNFKDVSLSFPLITTKRMFFRGIVEELLWFLRGSTNADELKEKNIHIWDGNSSRQYLDSIGLNYPEGELGPVYGWQWRKFGKEYETERYTVDASDTDEDIYNDMGSSDSSDNTSDSLNSLINYIYPDDMSINPRDGIDQNGIDQIKYVLEELSKDNNSRRAVLSGWNPTDLKKMALPPCHILYVFNKSSKGLSCHLTLRSSDLFLGLPFNIASTALLTQILAHILYMPANEITLSICDAHIYEEHIPQVEKQINSGTGDGSGSASGQFNFPKVIIKKDAPFLKAPIEDKIKWIESLVYEDFELLNYKCGAPLSAVMK
BUDVIRUS	508965	509499	534	3	5.62	BUDVIRUS-cds412	177		hypothetical protein	hypothetical protein	Endoplasmic reticulum	MYYYIFIVIFLIIIYAAYASLYYIFADELIIYQVEERHFDFNLLYNKQPIIIQDSIKNIDEILVDWFNYNIIEYDVLIPNIWGWNRNGFKYLLIYADAHEENSVEITLGNPRTIHENNVPVSPDRLPDDNQKLTTILLNKNKLLIVPFKWFYHLNITSGNPRFFGIHDYITYGISKL
BUDVIRUS	195603	196674	1071	6	5.6	BUDVIRUS-cds146	356		DUF5871 domain containing protein	DUF5871	Nucleus	MNVLLAKNFDVENLKYSELKVMKSGAKSVYINYKGNKVNLQTPILNIPYGVNDNMQFIKKDENRKDEERKYDVTVSFKGMDENPKIKQFHDKMKELENKIIDDAFSNRLVWFKNNYGGNKDVVSNMFTPIVKHDKDKLTGEYANKYPPTFKAKIPYNSFENKFEFDCYDMDNNETNFNDILANLKGGRAQFIIQLSGIWFSAGMFGCSWKIVSAKFQQINTSKITFVADSDDDNEKDDEDEDDISVDNDVIAKITTKPVVSAAAEKKTVVEKPAPAPAPAPVAKTAHKPIPQEEEDDEEEDEDADDAEADGELGNIDEVDEDDEEEEEEPVAVVPVKVEEPVKPEAKSKKVVAKKK
BUDVIRUS	347636	348173	537	3	5.59	BUDVIRUS-cds273	178		CDC33 Translation initiation factor 4E (eIF-4E)	IF4E	Cytoplasm|Nucleus	MNNVMNNEVSPANSVSSVSIAKVFLNDSWNMYFHDPYDNNWDDKSYKMLGVISSVDDYIHYFKAFKELFKKGMFFIMRSDIMPRYEDELNIKGGCFSFKVMAEELDNKFFALCANIIGENFANNNDENIIYNINGISISPKKFYYIVRIWIKDRKYAKKEYYNFDIPKYSTLMYKNHI
BUDVIRUS	14003	20999	6996	39	5.57	BUDVIRUS-cds9	2331		hypothetical protein	hypothetical protein	Cytoplasm	MPLDIHIASIDMSHLSRIKAKLEWYAKVEPKVPQIMATISASPNKTVALELISEIYGSAGTQNTIDKMNVLLRAIKIDQRHDFDDEGNRCSGGIDVNFIQFPLGTIADELKARYITPPNSKVELISPQTELTGLKYYCMDIGMRDGNARKLEDNIIKTLQDEIDVGKAKCCSKISTISQIIDSAGCAYEKKNDNSYNPAECKFCDTELIMYNIGYIFYQGFFEYFGKKDIYCVFKYLPNTSKTTLASMNDATQKKVSLALYGAANKTELTSSSCTIGQQGFSVKGICAFLNNDKGMFEPQFVQYITTTVAGNKELKRLLKATTCMSIKGYGDFGQLIVISYLNCIAPYINNIILLTCDRFLAYIACILECPFMLGTTVDACYLYDASAKLQNEYIVDVW…
BUDVIRUS	29759	29939	180	1	5.56	BUDVIRUS-cds13	59		hypothetical protein	hypothetical protein	Cytoplasm|Nucleus	MLMVRKSSYCFLCYSGDNIIYTNTIFVCKKCNTVVKKCDICDLYCGDKCLEMFNKCLSI
BUDVIRUS	526389	528558	2169	12	5.53	BUDVIRUS-cds427	722		GT2_BcbE_lik Glycosyltransferase	hypothetical protein	Cytoplasm	MKYIILCGGIDKQPTSSSSHSQASHIPSHIPSHIPSHIPSQATQATQQASLPYPLNYIQGRHMIEYVIDNIPSNEVYIIYNIFLDEYNFQEILINKCKSKRLFFSQIEYQTRGAVETAFVGISKFIDGVGDDKITYDDKITECDNIVFIDNDNLHNITKPIPVFENDFLGYSILYMRSTIEASPASLLSQGTPQASPQQFSFIRFEGDRITHIEEKNQISSFNCSGFYGFKNVKTFLKYAKMLFLRLDDNTKDIYFSALYNIIIESGVKVEPFFIEETTHLGILKDIRSNHIIPKNKLRICFDLDNTLVSYPTIAGDYSTVKPIAHNISLLKKLRDDGHEIIIYTARRMKTHGGNVGKVIKDIAGITIDTLERLNIEYDELIFGKPIADIYIDDRAINP…
BUDVIRUS	343307	344036	729	4	5.49	BUDVIRUS-cds268	242	I	COG0204,I 1-acyl-sn-glycerol-3-phosphate acyltransferase	Acyltransferase	Endoplasmic reticulum	MPFRFILFTAMMILSIHILQPLKNESNIICGILWFAKMFMYILSFNINISKEDLVKYMEHLYSDKKFICTFNHTTLIDGFVLISAFPRSSYLILKVIIYATIGYTDQINDLLGNIFVEKGHTSNKIKERVDSRKSGDKVLFIAPGSGNTSAIPGSITEFSSNGAFVHKYPILPIVVKYEDESLNYNHDNGESMLHSCLKLFLVRDYNIKIKVCDMVEYAEDETIEEYKNRVYEIMNETYKGM
BUDVIRUS	126019	126934	915	5	5.46	BUDVIRUS-cds82	304		hypothetical protein	hypothetical protein	Cytoplasm|Nucleus	MDVKVVKINLSVFQSRYNIDVPENILNKAETLRKSCSCFNSFYDPKMIWEKKLNNKKEKSLQIANNTAAGVGASSITGSNKGRFHIIIPDFSDTSCIKRTLIGYLNKLTSKNKDTIYDKIKVIIAGATGEAGLTEIFLIIWSYIKATDSIDGENNIYIKLLEYFDRAFLSVNIDRLCSSYLNNKEWIPPKFIFENNLLLLNNEYELYCDYIKWKKGIHNLNIIWIKYKPAEIPVLLEDIYAYLTENCIGNPSIHKYIIDIFIEQILKILNNYTYKPLVEKMRLLDVKSFDSSTRFLIYNIIENK
BUDVIRUS	221025	221574	549	3	5.46	BUDVIRUS-cds166	182		protocatechuate 3,4-dioxygenase-like protein	hypothetical protein	Endoplasmic reticulum	MTNVFLNDIYIHMITITLILFYTVISSLYILLNDDYNIILRIFVIFVIAAAVILMMKKDTFLPFLGLTVLPSTLIANEKAPNGANLSYTIDMSDYEEGTLVVYWAANKTDAIIEDPYEAYKNYNNVGVSKVKNGKADVRIFCPDRYKVRKVFNQLLERHFHYRIVFKETGFLGPVMTVKVNC
BUDVIRUS	263384	263753	369	2	5.42	BUDVIRUS-cds208	122		hypothetical protein	hypothetical protein	Cytoplasm	MSYNSSKEIAPHCPIKMADGRAFTDYRPRCMVNSELLADVYNNSMVRSSYESRIFLQENAEKLMERNRTTMLGNLAPCAPCARPFTDQGTMYPQQYIVKCDGVSCEKIEVNPNGLGTSTRIY
BUDVIRUS	335395	335764	369	2	5.42	BUDVIRUS-cds258	122	K	COG1594,K DNA-directed RNA polymerase, subunit M/Transcription elongation factor TFIIS	hypothetical protein	Cytoplasm|Nucleus	MEFCEICDNMLYVKSNDKNMLVKYCKHCNYEKVETDAKSAVKISKTIYSEDDLLYNQHVNKYLRFDPTLRRINDPHISCSNAKCVEENANKQIIYIKYDSKNMKYLYVCDNCGETWKQVRQN
BUDVIRUS	479053	479983	930	5	5.38	BUDVIRUS-cds391	309		glycosyltransferase GT2	hypothetical protein	Cytoplasm	MTATDDNAIVDTEVATATANVEATAATDVEATANVEVAEAATEAVADTVADVVDTVAAPPATEAPVEAPAFPVLPVPTAQPVKKIVFALPGDTFSSKFLISWTSTISKLWETRKYDIMISPATGSFVPFVRMTTLGLDVLRGQEQKPFGGQPFDVWITIDSDIVFTYEQVEKLIEATEEHPVVAGMYRMSDLVNYAFVKEWDTSYFKANGTFKFIKPEDIEVWKKETDFKYFPVVYSGMGFMAIRKEVFDNIKYPYFDSEVITIEADDGKVIRDICSEDVSFCKKITQAGYQIMVNTDIRVGHIKSLVI
BUDVIRUS	160197	160755	558	3	5.38	BUDVIRUS-cds115	185		DUF5824 domain containing protein	DUF5824	Nucleus	MEKPAILAKQAKQAKPTKSLKFPMRYLPKMLDAKDNAKQLKMLIKSQKQYAKGVYYTREKVASFKPKKSNHIANARRIYKVANIAPTKELAVKTGCSLEALNKMVRKGEGAYYSSGSRPNQTPQSWGLARLASALTAGKAAAVDYKIISEGCDHKKKAFILANKAKQKYRSGHSSSKKVVATGIV
BUDVIRUS	590046	594918	4872	26	5.34	BUDVIRUS-cds470	1623		Chaperone of endosialidase	Peptidase_S74	Cytoplasm	MITLNNSNIDFDIDNKNLGSKYSILLDEGTCNIIFRTYGEDRMTIMSSGNIGVGLANPTAPLEVAGIIKATGAIISTGSGFQGKGVNLTEIPITGVLNLLPTLQGLTGNVGSVVLNIESTSNALVNRILEETTYGSNYTFRINRELNTRVDNTSNYLLSTSNFLVNRVVADITRTSNILVNRIMEEVGFGSNYLVRMDTNASNLVATTSNILVSRILTEVGFGSNYLLRLDANASNLVFSTSNILVSRILTEVGFGSNYLLRLDNNASNLVFSTSNILVKRIVDEVGFGSNYLVRLDTNASNYIITTSNLLVNRILTEVGFGSNYLARLDTNASNLVATTSNILVNRILTEVGFGSNYLLRLDTNASNLVATTSNILVNRILSEVGFGSNYLLRLDTNA…
BUDVIRUS	63949	65824	1875	10	5.33	BUDVIRUS-cds42	624	KB	COG1243,KB Histone acetyltransferase, component of the RNA polymerase elongator complex	Radical_SAM~Radical_SAM_C~Acetyltransf_1	Cytoplasm|Nucleus	MNLIKSITSLFSYQVPTVTTVPTVLQAPEPPQPPPEPPQLPPQPPQPPIPPTDIEDIHKHIHKDKEYKENSIFNGLLECLAEEFKNNLDTFKTTSDIDRFKKGIQKKYKYTISNAEFIKIYKYLNLDNQQLRNLITKKKCKSNSGVLVITVLTSAHPEYIDGSGEVKTARFSCKHDCAYCPNEPAHEGNNWVAQPRSYLYAEPAVLRANANDFDPIKQMNSRISSLINMGHIPDKLEIIVLGGTWSEYPRNYQDRFITDLYYAANSYFDTNRPKLSLEEEIEINETAKIHIIGLTLETRPDTITLEEIANFRRYNCTRIQLGVQHTNNAVLKKIMRGHTIERAYEAIKLLKNNCYKVDIHIMPNLPAASYEIDKAMLEDVLYDERIQVDQYKIYPTAIV…
BUDVIRUS	204835	205210	375	2	5.33	BUDVIRUS-cds154	124		hypothetical protein	hypothetical protein	Endoplasmic reticulum	MSFSVIPGINGVATIEPLSMIFLILVQVGGRYLKIELTPAQQKIINNVVIQSIILFAIILMATKNIGNSLIIVCFIYLCVNILFNENHKYNILSKKWLLEENIISISNYKSLKEIYLKNINTIV
BUDVIRUS	480077	480266	189	1	5.29	BUDVIRUS-cds392	62		hypothetical protein	hypothetical protein	Nucleus|Endoplasmic reticulum	MMMLGAPDFYWLVEYIGYPNFIILIVILYILYYLLSSTFMFIMFSVFGIFIGIYIGYYMKTM
BUDVIRUS	344201	345530	1329	7	5.27	BUDVIRUS-cds269	442	G	COG1216,G Glycosyltransferase, GT2 family	hypothetical protein	Cytoplasm	MAQDIPIVIICYNNYRYVENTLSQILRINKEYYKNIIILNNASTCEDTIEYLRKLGSDGSGSVVSIINNIGNFGPWIAADNNSHIYNVLPNKFVLTDPDLKLNDNIPSNFIDILATLSDKYKTTKIGLALDITEHHKFYQTAEYMANLSIYDWEKRFWIDRIEDADYVLYKADIDTTFCLINKDNVAANAASASANAANAYIQIRVAGNFTAKHIPWYIDNEVYNIYDNYSACINTTHISTIARIVKPFVEDNYLRIYKNGELFLIKNSDVSPFWRDVYGGWDNEMFEVFDRYLSKDKVFIDIGDWITPTSLYATRKSKYVYGIEYSDSEAADTSFTSIMKDNCANNYKRAAGAASADIETLIKDAIAATVATAISLIRLDIDGKEEDMLSDLYNIHIK…
BUDVIRUS	416120	419369	3249	17	5.23	BUDVIRUS-cds338	1082		hypothetical protein	hypothetical protein	Endoplasmic reticulum	MFASAINLTIFIMMIIIYLNEMKNISAFIFNFNYIKDLTRIIMNEKCNSVYCEAETDRYHIAKNSYKLLLPNDIFNSKTYIIFTFIISIMVFIYFYLSLFNSSESSESSESDSNYYVLNFLLLALVLGIIIYRYVPNDEAGYLNYFGKIKDPDSFYGTFKWYVFVLLFFITRIIFLIKKKQIISSDSVGVGNKLFIAFVKYLCFIFAIILVFNLMNIVMTFRNNTTPILKTKNLIWSLKNSFKSLKDNFSLADIATLNAKVPSEYAIIEAMSSSVLKDKSVLNTTTILSAINILIAFEELSKIVLGGYGNADADNNINIKYILDLQKTIKEDFDKISLTLAAGEGEPPTVSDLALIYDRMVKIPHHYDDDEHTTNNNSNNTDYVYTADISYDNANLFYE…
BUDVIRUS	564453	568101	3648	19	5.21	BUDVIRUS-cds457	1215		Chaperone of endosialidase	Peptidase_S74	Cytoplasm	MANSITPGGTSRSIFGVSSGDIVTGGSVTAATFIGAGKSITNINANNLTTGNLGVARGGTGNSSFITNALIFNSNNKLYSDNNLSWEDNILTINSRDFLSDTSNYVSSEASKLTDRINNTESILIQQISTDIVQTTLDVSNYILTTSNILIDYIREEAANNIIYPATSTTLGSVKIGNGIYVNTNGVISLTPEIIYITPPVIYSSVPPIMPVPRTDYMVCKFTYNPLLGTTFDRDNPSRLILPVWCKFTEDSNNILINNEVGAPNRGIRRIKNSGYQGYPENSLTSLELYGDIYISPRNLYMRNVEYMPLDTTYLELNCTSNIATYGNFESGFNINSMFQRYSNWALTIGFWLKVNLYSNEITIIEFSNGDILNLRKLNINYVDNTLTFYMDKIKTPII…
BUDVIRUS	243007	243775	768	4	5.21	BUDVIRUS-cds190	255		EsV-1-7 cysteine-rich motif containing protein	hypothetical protein	Extracellular|Endoplasmic reticulum	MRLLLLLTSLIFLSSSSCAYMNINIYGTGMFLPYSIGIIGYIKKHFPLPEANITGISGGAICSILYTQEDELTNPDKIWDYMIGSDINELALYKDMRIFQKNIGDNLKLRYRDTPRDFKNISVISTNVLKMKNEKISGFSNINDLIDFSLCSSYIPFVSGDTLGKNYKGAEYMDGEIFRDYKYDKKHTCPTTISIHRKIWGRKFNMGNYLYTNKQISRDLFNYGWEDTHKNKNELFKCITNTKNKIYLGKILSQK
BUDVIRUS	434086	434662	576	3	5.21	BUDVIRUS-cds352	191		putative PBCV-1 minor capsid protein P4 like, minor capsid protein	hypothetical protein	Endoplasmic reticulum	MDIGLEGLLILIITIAGAYYLYNYYLNEGLIKVKSSVDDTEYTVQLKDDAKEAADLIATIKNKLKTLLEHLEKTYGASDNRVEMLKDNYKPDRLSEGVDTPGYTSYSVNKGEQIVLCLRNRDKLMDINTMTFVVLHEFAHLATESIGHTEEFWTNFKWILEEAVNIGIYTRQDFKSNNVDYCGIKITSSPL
BUDVIRUS	509599	510949	1350	7	5.19	BUDVIRUS-cds413	449		hypothetical protein	hypothetical protein	Cell membrane	MANGDISSGDLVKNLLLSILILALILAVLPAIFYGIAFKNKRNTAITALIRNYKISSQDHDTFNTLEEIYLFCSYIPIRRVRVCENTDTAVDTDMEATNLYNKHLNEVYNIVEILTDLYDKCKIGGEKSKRDATDAIEREREKRELREHEKELANQKEAGENNRFRSTMFLAWTSFIFYSLGPFLEHIGKAFAWVAEFAVKVIQIITPIIQHLASNRVFVGFIILVILVSIILGLLKPKDKAKAKKRRASGEEEDDPFGLKALYEEMMDTYEYYKDMINNFKLSSISGGLIPPEEENVADGEDGNGLVIKRKTINGKSYDNLSYIMLSDVFTEKEIEEYFGKGVKIDRGKYYNIYLPEEKFKSSMNAINWKVNDAAKQNEKVWRIDCEKLDTLNKKAVD…
BUDVIRUS	213423	214194	771	4	5.19	BUDVIRUS-cds162	256		hypothetical protein	hypothetical protein	Lysosome/Vacuole	MAPSSTTNLSDVFLGSDQSRFAGIALFITILIICLAILFTSSKIPIEQRIVFVIFILIITIPSILMSLFELTCIVTGGNYTTRWWCWALAWFLAIMIVFYCIMIIISLFISMTNYDMANERINEDIANNKVDDTNDNTNANNYAKNIMNTYEQDAMSASPASSAPLSQQYQPPVPPKQQPPVPQQSQHMIAPAAATAASSGAYTGFDASDNLAPLDASFVPVKQPMRQSQQSQQSQRANETVEPYSNEENELFSPF
BUDVIRUS	121141	122107	966	5	5.18	BUDVIRUS-cds76	321	K	COG2101,K TATA-box binding protein (TBP), component of TFIID and TFIIIB	hypothetical protein	Nucleus	MTTTATSATTASGISNIFFSPYRISTITCNANVGNNININLGIFFDNLNVIENVAESGDKGVVWAQFMKNGTDASKGVYPKKRRKSKKNTMKKNRFDNQVTVIYKFTDKYIPNVKIFKNGNIQLTGIKDVKDTEEIVNHIINDITTTYNNIDKNIIVNPEPDYVLDLKYQNFKIRMINTDFKVYCDPEYTKGFEIRRKEIHKLFINDEHNNKCSFQPGIYQGVKLEYFWNVNNKNKNGICSCPKYCYGKGTGQNLGECKKVTGALFESGSVLITGGITFAQVDETYKYICDFLVKHKDIIRKPPPNTNMAAPAPVAAIEVA
BUDVIRUS	321413	321995	582	3	5.15	BUDVIRUS-cds245	193		hypothetical protein	hypothetical protein	Endoplasmic reticulum	MILTILLSYIFANTEQFVGDTSFYRFGPNPELVILGITIDTPEKYGLIVLYAVINTVIRNLDHSIIAPWITLNVQNINAQPTEDTEKKDTNKQFEISIINTIYSWFDWLIYINMLLAQVDMFLLETITDVIAIYFVTRWYIKNRAIINNLSVATAATAATATASVAAEETIPTAIVATTYNRAMATATATVSI
BUDVIRUS	516320	516515	195	1	5.13	BUDVIRUS-cds418	64		hypothetical protein	hypothetical protein	Cytoplasm|Nucleus	MNKFQSIFNEINKYIKYMIYDEYIIYSKHYVRCMNEILCVLTNTLSKIQNIYFKYILDPKIRAT
BUDVIRUS	548770	553660	4890	25	5.11	BUDVIRUS-cds444	1629	K	COG0085,K DNA-directed RNA polymerase, beta subunit/140 kD subunit	RNA_pol_Rpb2_1~RNA_pol_Rpb2_2~RNA_pol_Rpb2_3~RNA _pol_Rpb2_4~RNA_pol_Rpb2_6~RNA_pol_Rpb2_7	Nucleus	MSNNEWDILDLYFKNHRYPFTGHHLDSYREFIKNQIPFIVKSYNPITMIKYNDAKEEIFKIEIFVGGKEGTELSISRPIIYEDGCPKLITPYDARMRNLTYETHLFAEVSVNISSLDEDGNRNIEPPVIFKNVAIGSIPIMLHSDICILKNQGSSILSKLGECPYDTGGYFIIDGKEKVIIAQEKIVTNKLFVSALKDHKDFSHKGIIRCVADKGNLMPTNTQFYFVKNPLGRNTRLDKALDKAFDMDKDPNKSKHRDDSEENVSGKYENSRGAIYVSVPSFKEKIPLFILFRAIGVQSDKEICKMIFGTGYTKIEQEYFDNLIRPSIIDARYFNKDKETMVYTQQKAIDYLKFSVQYGTVEHVKMVLSKDFFPNIESFENKKKYLGYLTLQFIKTAKG…
BUDVIRUS	267315	268104	789	4	5.07	BUDVIRUS-cds214	262		hypothetical protein	hypothetical protein	Nucleus	MSCIILRKPEKKDGKFVAKTIEPVKIVLSDIKLKSIRRLIDSKGYNITIYIPETINSEEISNIARLDDNIMKEIISSSPKWFNKEISRNELTEMYNRSFCCQSKTVSVIFTNTNYPRIVYNNKNVETVDAVINMLRDNNNFKKCIINVEIEYHGIYFYADNTKNKWVVSSIDITDISNDNNNEWINKEDIIDKLSGDINVINQKMSKKVLELQKYINALEEGRVNINKMFLELKGSPVNNIQEPLNKINQLIGCQESKIDNL
BUDVIRUS	583816	584818	1002	5	4.99	BUDVIRUS-cds466	333		hypothetical protein	hypothetical protein	Nucleus	MKPVKKPKTVKEPVKKPKTVKEPVKKPKTVKEPVKKPKTVKNPVKKPKIVKALKAPRKYKKGGMPEHSNNADVLQSRLLPKYIRSGKLQILPQSIMDDLLNVNKVGHTDTLRPEQLSNTVRYTRKEKPEYIDDPRLLSIFLTYNLAVKYIDNRDASKSYTIKLLKDLKILNDDTAIDKELGNVNNIIKSKDNDEILTFLNNIKTKFIDPYLIEDGDGVKSTPQFKNRLLQMIKDKEEYNKNKEIKNTPNKHQMEMEKAYSDALYTDPTSGRLPDKKSNQLSRKPSEPSKPSKPSMPRPFPRVYYTSNYVPAKLNLGSVVEPTRREYRVDRVEH
BUDVIRUS	211696	213310	1614	8	4.96	BUDVIRUS-cds161	537		XRN_N XRN 5'-3' exonuclease N-terminus	hypothetical protein	Cytoplasm	MGIPYYFYSLTQKYNSILSNNKPTGLDIYCIDFNGVIHNIAQDVIKKYAKSGASSTSSDTIETEIIDGVWERIKYYFDNYKASRYIICADGVAPLAKMFQQRKRRYLNIYRNTLDNTKIIWDTNAITPGTVFMDKLNDCITKNITHDRYINKIIYSGSNESGEGEHKIFNILKETPTDAKIIIHGLDADLIILSLMSHKENIYLMREMKDTQHSQHSQHSQQHSTVINYLNIKELRKAILCELKGSWDLEGGTGTDDDHDLIETYCTACSILGNDFIPHLLTVELKNNGIETLMFATKNAIKTNGLLVKNGEINHNCLIDIFKSLANTEDEDIHRVCERYIKKKPPPSVPQNGTSSLPSDYYGLKNKDPLISAIYNSPNKWRQEYYRVIFDNNISIDST…
BUDVIRUS	562604	563012	408	2	4.9	BUDVIRUS-cds454	135		hypothetical protein	hypothetical protein	Endoplasmic reticulum	MSVDIKKKKIKEEGAAGAAAATTGAETDIEKYIEKQIEIKLNSLLETLPAKIPKDIQVKPVYNLTIKELYKNTLQTLIDIITDIVDVYSKKDYVNSNNYIYILLSIFMKDDRKIYVGIMLVVLSFIVYFVDGVSV
BUDVIRUS	299171	300224	1053	5	4.75	BUDVIRUS-cds226	350		hypothetical protein	hypothetical protein	Endoplasmic reticulum	MLENYPLVQVIISLVILLLMGYIGYNIYLIELQNMFQGENDLRKEVVLLSGTYDFSNSEVKYNTADKSVLTFKDIKPSINQEGGAEYSYNFWINIDQEVLKGMRDSNKKDIVLFLKGEKNIYYNSRSNFNCANANISNNPVVLTKNPLVRLSGDGRKIAVEYNNIYNSESYQHGTAYKNCSLISSTSDWNKRNKNILGIYDIEFNKKWFMVSIVMKEVADSNNVLSLNRASCKMYINGVKLLDKKVETKYVNNIHSATFKNNSSPFYINPLITKDTVRDNINPFNRVTTGDALKMADIKYYNYAINDDMITSLYNKGFSTDVAVTTPVNKLTKYNMVSVDDMEYNKIKEL
BUDVIRUS	123440	124916	1476	7	4.74	BUDVIRUS-cds79	491		Major capsid protein	Capsid_N~Capsid_NCLDV	Cytoplasm	MGGGITQLVLKGQMDAYININPCINYYKYVYNKHVNFSMENKNIIPVNNSSIDLMNTTTNIQMTFEIKRYGDLLSNLYLSFNLPDIYSTDTHRFRWVNNVGHNFIKTAIIRIEGIIIDEIYGEWMNIWNELTNKDGVEYNKLIGNIPEYTNPNNNNSRYVIRNNILFNKVYPSKDKIADEGNPSIKGRVLQVPLNFWFVRNPSLALPLYKIQNQEIKIDVEVNDIEKLYQVWCDKLKMYVSPTFYNNIYKDNIKITTFIRTGSYIQFFLDANYIFLDSDYRMSSLQTEGIVKYVVDYVKRQTFPALNITSSGDYYTLTSSYNHIKEIIWVLRRTDIPENLNIHDNYTASHTYNETAGLLESAQIKWADTIIREDQKAYYYNNIQPYQYHTQVPRTGIYC…
BUDVIRUS	358221	359073	852	4	4.69	BUDVIRUS-cds288	283		hypothetical protein	hypothetical protein	Cytoplasm|Nucleus	MIDIFKSYNTYIYIKLINKVIIKMSVATSPVAIAPINFNDFASSKEGSVAINFNDFASSKEGSVATSINFADFAVFADIYNDTDEKWTIHSDTKDIIQDCDDALKDYYDAYCSYLVSRKYTPDVIKTYRKNAIIDFYITENKIDGSRRKELDDYYVANIKDTFNKKLDPPPCYFHQVRMEEKNREASEKREIDTDDVAQHYINLKNMYKNVFDLMNNTSHNKSHNYSDNTQSDYEETDSNYDKYTEYYDEYGNAPYNIYDSDYYTENDNYSDGLSDDYDNYDN
BUDVIRUS	511135	513283	2148	10	4.66	BUDVIRUS-cds414	715		hypothetical protein	hypothetical protein	Cell membrane	MSSDSSEICEGLTKNDYICMNKTNSNYTIHINKSPITELISDSRIEVNDATTEISLTGTTSNHYFVADEKAHCSERWEDWFCVPNYHNNNKVNKFPETDTMSVGICYTSCPAGYAPDKINKCVVYDDAEDLLYNPLAIIAMLGTHLYINANENIKIANYNDIKDTIGIRGSYLNDLYRVNNNNKFMPKSVLVNIYDNDNTQPKGTSTQERIIINIIKRFVNTGRNGGEMNGTIKSIKLVIKKAIEEFIKIYVKPHKHSKIRQSKMLAKIKDYSFDTEKLDKIFGKDKCDTSKFKNAIAYCYDISRTIFYSNDTTTIDNNIRDLFKFNADAIATASKEEQDTLIKIFKVSCYNCFNVNYDTFNEYLDDKFGEDTEPFIRKDRWVEYRYPDGFKKLEVDMD…
BUDVIRUS	497610	498255	645	3	4.65	BUDVIRUS-cds404	214		hypothetical protein	hypothetical protein	Nucleus	MDSKCKEITFCAKELLRTHHIHIDDANKKEVVALLSNYIDLLIFNIVAVISIICANIGVKKVISQHIHYLSKYIDKRCLNKRKGASGATRMSGGAFNTAAFYGVPEPRYSAANEGANIQTIDFTSGIARNALLMSGGGSGSGACAKLDKIVLKKIRNVFKFFNMKVDKEAVVHIKSKYDTIIEDIYSCIKKIKGGITASKVASVIKKSKIMKKK
BUDVIRUS	150530	151397	867	4	4.61	BUDVIRUS-cds105	288	L	COG0338,L Site-specific DNA-adenine methylase	MethyltransfD12	Cytoplasm|Nucleus	MATATPATAATAATANISPLRYPGGKTRACKVIEGVIKDHFDITSFDTIISPFFGGGSFEFYMQNKYGLVIKANDKFTPLYNFWKQVKTDKMALCEGLRAIEAVSKEQFADYRRTIMGLDANTLQQAIQFFIINRCSFSGSTLSGGFSQEASNKRFTPSSIARIEALDFTNIEVYNEDFYDFIVNNANANANDAASSLLFLDPPYYLKNKSNKLYGNNGDLHNGFNHRMLFNLLENRKDWVLTYNNCEYIRDLYKDFKIFDVKWSYGMNSSKASAEIIIIPSLPRYLG
BUDVIRUS	215316	216183	867	4	4.61	BUDVIRUS-cds164	288	F	COG1051,F ADP-ribose pyrophosphatase YjhB, NUDIX family	NUDIX	Cytoplasm|Nucleus	MKTKEDDVKQRDDVKQREETKRTGYFRPQICRNCGINGHLYKDCLHPIMSFGIICYKIENGEIKYIMIQRKDSLAFMEFVRGKYIQSDINYIKQLIDYMTENEKEMILQDSFDTIWNYTWCQSSQNIFKHTKEYIESKSKFDYVISNNNFVNVIKSSKVKCSYLEQEWGFPKGRKKIRENDVDCAVREFCEETQLYKDDIQIVKDINPFQEIFFGTNNILYKHVYYVAKIVKEKSKIFLDNNCLEQVREVRDIKWLTYAEVLTHIKYHNIERIEIFKKAHNIISASVA
BUDVIRUS	81967	82840	873	4	4.58	BUDVIRUS-cds53	290		hypothetical protein	hypothetical protein	Cytoplasm|Nucleus	MKYIDALKKYNENKDKWCMPRKGSVDYMEIRKMMNEKSAKAKTSSLPLSKVKLELLNVSGRNNNCFFNSVYLLVNEVDNRKWKSGSYLRRFLCASFLEKAEITRTVRRFLMYLELVQMYIKEGMGSEDIAELLSVNAVEIRSLRKANIKRLDLTNQEGIERLLDKHFKVLGRMPSQPEMSLTINYIKNNYNIVVLSIIIDDARKRDNLLEEVRKKINEKLENAIKSSGSSRLSNNTKKYRFGVIITDNTHYQMLKINNNVLSTIEEIRRFIASQGTSFSFRKTNVDSRSS
BUDVIRUS	458903	460223	1320	6	4.55	BUDVIRUS-cds373	439	L	COG0415,L Deoxyribodipyrimidine photolyase	DNA_photolyase~FAD_binding_7	Cytoplasm	MTEIYIFIFRRDFRIHDNLALNRLIAASGNKGIYPMFIFNPKQIYAKNNEYFSNNCVQFMIESLDELDKHIHINYFEATATAATAASGDTDILTKLSKKYKIKAIAYNKDYSPFAIKRDKVIEDWASTRNITIITAEDYTLYPMGTILNNKDDPYQVFTPFYKKSLTIKVPAPEPLAVKTIDVIKHITKFDKHKYYAANEDLAVRGGRDKALERFKKIMTDYAATRDYPAMDKTTRLSAYIKFGCVSIREVYYNYSKVKELQRELLWREFYANILYYFPQVLGNSFKPQYDKVKWTNNKEWFKRWCNGTTGYAMVDAGMAQLNKTGWMHNRLRMITAMFLTKDLLIDWRWGEKYFATRLVDYDPASNNGGWQWSASTGTDAQPYFRIFNPELQLKRYDK…
BUDVIRUS	249868	250969	1101	5	4.54	BUDVIRUS-cds198	366	K	COG1405,K Transcription initiation factor TFIIIB, Brf1 subunit/Transcription initiation factor TFIIB	TFIIB~TFIIB	Nucleus	MEYDDDIWNMLKNLKNDDDASGATTSSSIGSIDISKIDINSNSCGCGCSEVISEDHMQICKNCSAIVSKMIENTAEWRFYGNDDNRDGDPSRCGLPTNNLLPKSSIGSMIGCGYKDNIDIRRIRMFQMWNSMPYDERTLWNVFDKMTGNTINNGIPQKVIDDAKVLYKKASEKKISRGDNKEGLIASCIYHACLINKIPKSSKDIAAMFNISHVTLNKGNSRFQTLLQINVSSPEPMDFIAQYGNNLNMAIKDIEKCKALVRLIEDNDIMNDNSPTSSAAGILYYYATVKNLGYTKKTFAKACNVSEVTIIKCYKIINNHHQFIISHKSNLFEVSEVSEVSEVSEAGVACEAHGVSEAAPAETVAT
BUDVIRUS	221687	222350	663	3	4.52	BUDVIRUS-cds167	220	O	COG0740,O ATP-dependent protease ClpP, protease subunit	CLP_protease	Nucleus	MEHKYMRPIKKRKYTCEDEEEEENMQQQDKNIYVINNHLYFCADITPKTAFSLCKYLRSLEIRLRMEAAATGSSPPPDIYLHITTNGGCIYSAFSIIDCFNSLSIPVNTVIDSNVSSAGTIISIHGAKRYICDNSYVLIHELRSGCWGKLAYIDDTYKNCLKIQEHINQIYLDKTKITKKYLKEILVKDLELNADECIRMGIADEIYIGNRDSKASRARL
BUDVIRUS	247646	248090	444	2	4.5	BUDVIRUS-cds195	147		putative DNA polymerase epsilon subunit D	hypothetical protein	Cytoplasm|Nucleus	MIDYKNGICEEMKLFIFEWVILNPEAGKGIKYVRQLNKQELIKVILYIEGKLSKDVLMKEVIIPKKMYFSEIARIRQLKQKGEYVEEDEEENNEDEDKEEAAEEEEDEEEEEEAAEEEEAAEEEEEDDEEDDEEEEDKEDEEEDNKE
BUDVIRUS	156122	156572	450	2	4.44	BUDVIRUS-cds111	149		hypothetical protein	hypothetical protein	Cytoplasm|Nucleus	MKKTTSITYNIETTGGLSTTELEYKDYVKNVKGEENLLHYKVKNVKNCDELMAIKDAREYGDDAIAANISKETSTETFNKIYKVDDTIDETVGVSINNDDWRIHEYKNHKLDKEYAQEYDTIKFDIKSDLLENYKKRGYIENTDIYKDI
BUDVIRUS	6430	8473	2043	9	4.41	BUDVIRUS-cds4	680	T	COG2453,T Protein-tyrosine phosphatase	hypothetical protein	Cytoplasm	MKAGKGLASSTIKQNIQSVFITGQDEVSLYKQSKRQSATLAPRQQSTPSSTSTQETNGYYIKNTLDPEKKKLLIEPQQFKANTIFTYLSHSIYNENSRDKNGRLISPNNPPEYITYNMLIREIGIYMNEELITEKELKRQFKIATAKEQKALISELWRVWYNIIVGDDKDEDMPSKKSQLTRRRSIGGVSGVSNSVSGVSNSVSGGIGTPRTSPNASPSLAPTPEELVYYDFLIGEMEKYMSKADKTKKDRYGYTEHDYEKDYFRFATKHASVAISKAYDTKILLRKKIYEDAVNIHDIVCDFKPNQFPYPDPSGFITLFRPNNKLHLYGMQLPHQFNRELLLNSMIYLFHKKIYNIADLQGCADAINRQNSRMNIGIGCNPYDRDCEPLMWDIAKRLT…
BUDVIRUS	506157	506616	459	2	4.36	BUDVIRUS-cds410	152		hypothetical protein	hypothetical protein	Nucleus	MTGRVIGRSPSRTSINTKAYKAVEKQPSRMTTHQLNILKDNMNEEQLLALRTNTALAQTRKRTSKVREVISAAVSGLKNKLLFPLKRKNSQLARNPDKNGFLDYSHSPTEGGYNSRKYKKPTVLTKKPKKPTVLSKKPKKPTVLSKKVKAKK
BUDVIRUS	498968	500120	1152	5	4.34	BUDVIRUS-cds406	383	Q	COG2175,Q Taurine dioxygenase, alpha-ketoglutarate-dependent	TauD	Endoplasmic reticulum	MFCNSNYTKNNKNNMTQRSRRSSSLRSLRSLRIIHILTYIDYITSLGYFMILSAVLINYTHSLKVSFPTFNKNLAVISNIDVKRATDYDKGELAKLFKAVPMLMFKNQNLNPKEFYEFCKVFDSKSNDRVVHPFHNSQVDYVPQVAIRGNCYIKDLYGLKDITLKYSGPFKNTAVWHQDIVGISEHRPPVVSGIYMLKAPPIGGETMFASMEAAYDNIESSLKKELKYFNVVYSNSNTEGGVMNTYYDYTGYNRIDVNQASVVNMKPPSQTQGTTIINREPLVIYTDECKNKKALMLSPFRFAKFDKMSRDDSYDLYRELMSKYILHKDNIVKVEWEMNDLLIFNNRKLIHSSSPSAEYENYERLYYSCFLGTDAPILRCNSI
BUDVIRUS	32518	32749	231	1	4.33	BUDVIRUS-cds17	76		hypothetical protein	hypothetical protein	Endoplasmic reticulum	MILEDLENLEGFAIIKSFFMEPFKGGGGGGGGGGGGRGGSSRRKNDIKQSPYYYPVFIIFIILYSLTFLYSTSKTK
BUDVIRUS	449825	450989	1164	5	4.3	BUDVIRUS-cds362	387	L	COG1796,L DNA polymerase/3'-5' exonuclease PolX	HHH_8~DNA_pol_lambd_f~DNA_pol_B_palm~DNA_pol_B_t humb	Cytoplasm|Nucleus	MNKKDKKCPEGKVVNPLTGRCINIKALEKKLKKIEKDEAKAKDAPAAVVLTSSPKQDNSPIIALEENNKKLIDNLKILADYERINKEPFKVKAYEKVINSIELFDKKIETLEDIKLLKGVGKKIEDKIIEFLNTGNIEEVVSVLNDPKYILGNKLKGIYGVGPAKITELMTKIEDFDELKEHPELLNDKQKIGLKYYDDMNLRIPMAEGKQHLKVVGKILNTLYSGIEFEFVGSFRRKNKDMGDIDILIKNRKGLVLKDVIKQLEDKSYIIEKLAQGNNKFMGICRLSPELPARRIDILVADPSYYYFALLYFTGSYNFNIYMRKIALTKGLSLSEYGFKPVGEGAAGAAAAGVATNKNIIDTSDSINSEEDIFKYLGMVYVEPHRR
BUDVIRUS	345551	346019	468	2	4.27	BUDVIRUS-cds270	155		hypothetical protein	hypothetical protein	Golgi apparatus	MNWIYLSVIHSIIVAVLILYIKYDNTPYIIFPLVINIIVGALSLLYFTLYYKEHFTNEFAKPKYYIYAFFVLFVSILAFYIIKVCPNPAYFRVFATLEIILLLIFTIYLKNNFNISAQTITGVVLGCLAIILISMDDSNSGNDTNDSNGSNSNAK
BUDVIRUS	496021	496966	945	4	4.23	BUDVIRUS-cds402	314		hypothetical protein	hypothetical protein	Endoplasmic reticulum	MSEAEVFKPNEKELKLFEQEKMDLYKGTFVVCLVYGLSAFLLLVVILFTEWGREYIYDKFAPAVITYILGSLIIIIYLLNAIYSIRPRRVGTDMDSDQNIICPDYWKLEKVPDDLKTEIMDNNINNSSSKKIIPQIGRETNANLQYRCVFDNNVYGNTADLLKMKNTLADTADPYYAGFNNLNNAKNYSRAVDAKINSTIMPEYIIKEPKKQSDNYQDLKKYAKFVGAYSSNNLNIFTANNSNALKIGASSYLEAGANQRRDVWKKYENDAPLICNVVYPQVLGVLDSETRGKNEVSCEYAKECGVSWSALKCK
BUDVIRUS	582359	583565	1206	5	4.15	BUDVIRUS-cds465	401		hypothetical protein	hypothetical protein	Cytoplasm	MKPILKKPKAIKEPTKKPKALKDARLLKDTRLLKDTRLLKDTRLLKDAKALKDARLLKDARLLKDTKALKDTRLLKDTKALKDAKALKDAKALKDARLLKDARLLKDARLLKDARLLKDARLLKDARLLKDARLLKDAKALKDAKALKAPRKYKKGGMPSSTSKTRKTLSSLIPLPLKVSSSRDTLIPQSVSRKPKISMKYADEYIEEPELIELFDFYRLAVSGINTPANFKTITRRLLEKLRIMNNDVKIEDYLEELEQLKDEGERRKYNRVLHFMPSFKNKDKDIEYHQARKNFLDEIKTNLIDPYLIEETDQYEQKRVKITQEFKDTLLQMIKKKKDINEKYEALLRKIQSQRHAEEERKKYDALYPKPYIRTRHTEEQSGLNVRYVPPMMKHQTS…
BUDVIRUS	325375	327559	2184	9	4.12	BUDVIRUS-cds250	727	L	COG0551,L ssDNA-binding Zn-finger and Zn-ribbon domains of topoisomerase 1	Toprim~Topoisom_bac	Cytoplasm|Nucleus	MKSLIIVESFTKTKTIKKYLGDRDVAVSFSGGHIYNLPKDTLGFDTNTWDITYIPTNPNIIKNIKEMARNADVIYLAADPDLEGEAIAHSLYKCLEGIIKSGNKVCHRITFNEITKNAVINAIENPRTIDMDKVKAQETRRIVDRLIGYKVSPVLWNKFNKNYLSAGRVQIAGLIICINQRTRIINKEIIPYWTIEGTFSIHKDLTIVGILNVYEDASGASGSDAKLKEYKIKDVDIVKKILNNLSIGSLYSIEYEKHIRNVSPSPPYTTTTLQQDAYNKCRLNAKTTMKLAQDLYEHGHITYMRTDSTSIAEDAKKMLLTYIRDTYDGTYGTSGTFAKYRTYKTKVANAQEAHEAVRITNPKNKTISFEGSTQSHEKLYQLIWVRTLASLMTDAVYTD…
BUDVIRUS	408350	409589	1239	5	4.04	BUDVIRUS-cds333	412		Major capsid protein	Capsid_N~Capsid_NCLDV	Cytoplasm	MGGGLLQLVAYGAQDVYLTGNPQITFFKVVYRRHTNFAIEAIAQTFNGTPGYGNRVTCQISRNGDLVHRMYLSLKIPADNTVDLCAFYGLRLVNFVEIEIGGQKIDKHYSHWLYVWNELSLPKSKRDGYNKMVGQTGGALADQTLYVPLEFWFCRNVGLALPLIALQYHEVKINIQFETATLCRGNSTDPSVFPNATLWVDYVFLDTDERRRFAQLSHEYLIEQLQFTGSESVSSTKLNSKLSFNHPCKELVWFASKKLSTDTVQVQNNNWFNYTTAQNVIDITTNAPYNKNLLHNKAFGSTNPITTAKLILNGNDRFSVRNGSYFNLVQPFQHHENIPTNAGINVYSFALKPEEHQPSGTLNMSRIDTATLSLDLNSSLTATNMSSTVNVYAVNYNVL…
BUDVIRUS	222472	224707	2235	9	4.03	BUDVIRUS-cds168	744		hypothetical protein	hypothetical protein	Extracellular	MVFIVIYLSDYIKGTYFADCREDFRDAISIISGAAANANAAAAHENFDNEDVKKEYDRRVEARRTGVNRQEVSLGAQTEFYNNGHYDKYSSINDPIGDEYLPYTVKNYKDDPAAITTNNMNEYTIINVYKNILDRQPTDLELRKNLQDFYENDMDESILKLRIYNSAEFKIITNMQSNDIKPELITNLSKGQLKEKLIGFYKDQHDTILINTKLIDILIKCYTHLQFNDYLFRAMLMHDNYMKFENMLRNEIRLSDEKILEIFNKSFILYELRLIANELKRQDVLKRKALQIPVSLYNNKQDSLGSLSSLGSLSTSNVNMGAAKNIADIVRNSDNIFNINITVKDPNAKTTMPYSQNIQRRPSSQSSQSNRQGSPSRNQVSQNGNQRGNQSSQQGSQSS…
BUDVIRUS	296485	297973	1488	6	4.03	BUDVIRUS-cds224	495		DUF2478 domain containing protein	AAA	Nucleus	MSLQQSFRAPRKPRAAKATLLLKEDTEPLKPTLLLKEEAEPTLLLKEEAEPTLLLKEEAEPLKPTLLLKETKPAKAAKAPKTPRTPRAPRTPKTPKAPRTAKAAKLLKEQATNNDITANVPETERELTADDKDFISSLCGNHNIYSDILVWLRTFNYDTKISVKSCVIVAGATSIGKTYSINKIANHLNYEIIGIDNNNCYNSQFLKDIIQKSTSSSFIQILTNNFQKKVVIIDNFDSLFIADKTINITLLKILLENKLKNIPIICISNNDIIKKIGDIKKLCALYLMTTPNNEDITGLLLRTATADATDNISKCCLNSNGNLNKLFRDIDNINNDRLYSDSVENTSDINILYGNEFNRQLTKRIIAKDPWMIPLKFHENLISNLNNRILPLNKYNEYY…
BUDVIRUS	127788	129531	1743	7	4.02	BUDVIRUS-cds84	580		DUF2828 domain containing protein	DUF2828	Cytoplasm|Nucleus	MASHAQSSQSAAQSASLPAFTHTENGAIALDTTGSDIVDYFMLYTRTLTKEQNHQFLEKCWAVNPKKTVAIIFNGRDRLKGKKEKTVSNQAMLWLRDNKPYTYMNNILTYVNNYGCWKDLLYICYENKGDGMIDKNYELTMFADRLREDLSDLKISEIVAEAANADEAVDAAAEAANADEATDAAEADANPKPKKVKSVSLCAKWAPSENDRNDSRKHFAKKIATILYDRDDAKKMEKYRKEYLAPLRKKINIVEKLMCNNEWDKINYEGVPGVASRRLHKAFSNHDSDRYCDYLAKVRSGNAKINITGILPHELANYYVNLRSTQDEYEENETIELQWRAVVNDVKSSGILGNSLAIIDLSGSMFSASNGSVPAQVAISLGIITSMCCKGLFKNKFIT…
BUDVIRUS	216266	221015	4749	19	4	BUDVIRUS-cds165	1582	V	COG1002,V Type II restriction/modification system, DNA methylase subunit YeeA	ResIII~Eco57I	Nucleus	MNINTAVPKKVKECPEGREINPYKPEKGCVIKCKEGKERRAPYGRCVYVPKASPKSPKASPKPIREFSISPKQPKPLKPSSIRNFLKQIKHYQSAKELIADYKNKDGNEAKTDQGFIYEKLWDICIKLGITEMTDINTHHAIGNFNIIKDTQFETIKDYFDNYIEEGIISGNSGGYSDITFVHNKILHLVSVKYIEGKDIKDFDLQNLCTIIADRKKHEYDDIKVLLFVKDKKAFIKLCKDTNQSSNLLINYISANGKNGNYENVYDLNDLEIHFYKLKKLLELYGYFKDNPSKGYIENFKAEYLKFVDKNSPFIPRFHQELFIEKINTLVNRGVKQILVGAIPRSGKTYIMAGSILRHAREHTERELKNGTPPTYNNYVIITPAPNETLPQYKEVFDN…
BUDVIRUS	225044	226295	1251	5	4	BUDVIRUS-cds170	416		RNA polyadenylate polymerase	Poly_A_pol_cat	Cytoplasm|Nucleus	MINNSGSADKIDKIIRDIEVNKLKNVYNEYNDVIKLISTFIIKKKLILYGGFVINIILPKKLRFYKDYTINDFDCLSKNPLNDSIELAKIIKSKGYSYIKIKKAKHQGTYRVYVYGKQIFDITIVKSNIYDNLLKYSKKEKKDLKHYKDKYNIIPLPIIKKNLYYELSRPEQSGYRWEKIYERLHILNNIYPTQSIKVKYECVKIPPLYKGMVNKILAYIKNSKTPIIDGFALKLYKNMVVNCCGRISEHSKYITILSTNYEQTKNDVMKIIKDCDLTNHRVDINNFVDKEAVLYTHFDINIINDDDNTIFNLINIINVKNECFSINKNIKGYAIGSVDTILYFLYTSYIYNTIYTSDALLSSEKQYYINEFEDYIKNNLHNNIQKRLKSTCYGKINYE…
BUDVIRUS	245385	246390	1005	4	3.98	BUDVIRUS-cds193	334	R	COG2509,R Uncharacterized FAD-dependent dehydrogenase	hypothetical protein	Cytoplasm	MAINNIIIVGCNIVGLYSALRCADNGYRVSIVDKLSDDKVSAKNRNNHRVFNKSHHIYIHLLNRFSIKYEKYVLKYNEKTLNVLASIINKSKLIPKKSLNTQSFAKFCRSILSITDYNLLKNNLEAFDYIYSNLSAMDALAMLSSDISTTQEYYILTEDIGVLIDRITAYLKTKNVEFHFNTEIRDITQSNNITYSSTRTNTFISNILILAISKDNLLKFNLLTKEQRKLLNNVSKYNIDCESIYTDKHLKNEYDIKTHLLDKLHIVCPIKKHSLYLWNYGINNIIIRDKIKHLFSHIFICGDCYSRNNFFINYSLEIFDNIYSKVSHRMAHPY
BUDVIRUS	85566	90105	4539	18	3.97	BUDVIRUS-cds55	1512	K	COG0085,K DNA-directed RNA polymerase, beta subunit/140 kD subunit	RNA_pol_Rpb2_1~RNA_pol_Rpb2_2~RNA_pol_Rpb2_3~RNA _pol_Rpb2_4~RNA_pol_Rpb2_5~RNA_pol_Rpb2_6~RNA_pol_Rpb2_7	Cytoplasm	MFSNVCWDVLDIYFQKGGSPESSNPLVKHQVDSYNKFIDNTLGQIIGGFNPIKVKITNQKAELPDNSYNISINILNPSIVKPNYQLPDGTQNIMTPYIARMNNMTYSSGIYVNVHISTEITNKSGMTEKFDKTVNGVYIGKIPIMVRSKLCVLSQMQGICEENKNECIYDFGGYFIVNGNEKVLISQDRINENKVLVFHPNNNAEGLYAEIRSMCDSTYLPPKTTCLNMSGKLNHMGRIIRINTSFIRSEVPVFVIFRALGILSDREIINHIVYDTDSEKNQRIINELMACCEDACDINTQEQAENTLIKIMIGVNKNNDHETNKAQLHNNLLNDFLPHVGKSYRRKALYVGYIIRKMIRIYLGYDTYDNRDSYINKRVDTPGVLMSNLFRQCYGKMTK…
BUDVIRUS	312460	313999	1539	6	3.9	BUDVIRUS-cds233	512		putative endonuclease	hypothetical protein	Cytoplasm|Nucleus	MTKICYDNDLLHEVCDRDKCIIDFDKIEKYNREIKIDFICNCGIEYSKTFRMLDINGAFCKICMNKKTKDKKKQTCLDRYGVENPQQSQEIKDKTKQTCLDRYGVECPLQSQEAKNKSIQTSIERYGFENPQQSQEVKNKTKQTCIERYGVECPMKSQDVKDKSKQTCFNNFGVENPQQSQEIKDKTKQTCLDRYGVECPLQSQEAKNKSIQTSIERYGFENPQQSQEIKDKTKQTCLDRYGVECPLQSQDVKDKSKQTCIERYGVEHASQSQEAKDKSKQTCIERYGVSFSLQAQEVKDKSKQTCIDKYGVENPSQAQEVKDKKIETCFNNFGVENPSQAQEVKDKSKQTCIERYGVENPQQSQEIKDKTKQTCLDRYGVEHPMQNAEFSEKVSKNAY…
BUDVIRUS	409788	411075	1287	5	3.89	BUDVIRUS-cds334	428		Major capsid protein	Capsid_N~Capsid_NCLDV	Cytoplasm	MGGGLLQLVAYGAQDVYLTGNPQITFFKVVYRRHTNFAIEAIEQTPTGSNSLGSRVSFQITRNGDLIHRVYFYGVLAASGGTAGTTPIALVPNFGHKLLKTIELEIGGQRIDKHYSEWLYIWNELSLPIGKRNGYNVMVGANPRNISSKLISGQEYELYVPLEFWFCRNVGLALPLIALQYHEVKINIEYESEALMKDTNAANYTYEEETTGSAPFTANSTFANNNVVLRLDKATLWVDYIFLDTDERRRFAQLSHEYLIEQLQFTGADSITSSGDSMKSIRMNFNHPCKELVWTIKNTAAPVYWNNYSTAGGGVNNDHLDSTNPVTSAKIMLNGNDRFATRKGDYFSLVQPYQHHENTPDKFHQGINVYSFALKPEEHQPSGTLNMSRIDTAVLSISS…
BUDVIRUS	187301	188072	771	3	3.89	BUDVIRUS-cds138	256	G	COG1216,G Glycosyltransferase, GT2 family	hypothetical protein	Cytoplasm|Nucleus	MEEEDELVCVIIPSYNRFKFLMLAIQSIKKQTYKNIEIIVINDGSDKEREKYHSYNWEKNGIKIIHLETNSKEIFGYPCVGYVRNIGILDKISNSANAKSAKYFAFCDDDDIFLKNNKLELQIAAMKRTGCKMSSTEALFGYGEYDSNKTYSKYNAEAHIDILKNIYKDTTYLDDGEFPEIWTKDFIKIHNCVICSSVVIDRSLLNNINNMRHISIAALIPEDYDCWLRATEYTDCVYIKEPCVYYDGDHGYGLNR
BUDVIRUS	100705	112105	11400	44	3.86	BUDVIRUS-cds68	3799		Chaperone of endosialidase	Peptidase_S74	Cytoplasm	MIKCINSNIEIYSDDNYNYNNWNLINNKGIFNILNNTSNRVDFCILPSGNIGIGSTAPKSRLDVVGDVSIQGRTTINSNIIVASTLTTAPIAQFGTHANASSNIYLVGGARSRIGIGSASPTVALDVAGATNISGLITANGGLTIPTGRVLNVLGEMNSGTINATNLNVAETISANGGIILPYGYAIIADGGIYTTFINATEIINATQGLIVSAGSLLTANGGISATTLTASGLITANNGLSIPTGKTLVANGSISTTTLEASSNIRVLTTTATAPIVQYGTNASAANNLYFVGGGRARIGIGSSSPTVALDVLGNANISATISATAVTTTAITTATINASAAISANSIASTTTILAGDLITANGGITVPLGKQVVANGGITATTISASGLITATNGIQ…
BUDVIRUS	602316	606201	3885	15	3.86	BUDVIRUS-cds474	1294		Chaperone of endosialidase	Peptidase_S74	Cytoplasm	MIICSASNIDLIQGTLGYGDNTEGVNITDWRISNTQSAIAGQSGVFNIFNSSSITPSISIVDSGTVGIGTVPSVSSASKMEIVGNVNITGAYNINNRNVIADTSNYVLSTSNALVSRINASGGGSGSLTSGGNLTLSNNATSNTVLSIANSNVVYGTLGVPTIELIRGIQGDTNTDYKLGNYDGNFKIMSSISSIDTDRLSINSSTNSTALSIINRDFVVGSVFPAITTDLNTTGTVSKAAITSSTDRFMVFTTGAGTFAVPTGGIECDILMIGGGGAGGNGSGAGGGGGGAGACIVAIRQTLATGTYTVNVGAGDTASGTTTGAGGDSSIILGTTTLYLAKGGGRGEYNNNGINRGGCGGGSGTTVVKTGAFAVNTNIVSGIIVGANTITSTYAVFGN…
BUDVIRUS	458058	458835	777	3	3.86	BUDVIRUS-cds372	258	M	COG3306,M Glycosyltransferase involved in LPS biosynthesis, GR25 family	Glyco_transf_25	Cytoplasm|Nucleus	MNLKHYWINLDRCADRMNYMEAQFHKKHIENYRISAETPETIKDYTIIRHQETLSTTTPCEIACILSHLKAIQRGYDDGDQYFCVLEDDIEFINIDFSKILKYIEEAQNKDKDKEKENIEVLQLYTSSHPVVIQLYNGHFLKGSDGTSSGTEIIVKRHEAYPGAVYYLVSREGARKILDKYVMTATPNTYDLSHSNWTAADNLIYAAANSFVITYPVAITDITLGSTIHPEHLPNHEYCNNIIRHIWNVNNQLKMFSK
BUDVIRUS	30963	31746	783	3	3.83	BUDVIRUS-cds15	260	M	COG3306,M Glycosyltransferase involved in LPS biosynthesis, GR25 family	Glyco_transf_25	Cytoplasm|Nucleus	MKHYWINIDKDGASGAGTQSEAGAGTNDRRSFMEDQFKNNKLDNVRISAITPSDFDEVLADKRPLTCKHPGCFRCEYEYACISSHIKAMIEGLKDADNDWFVVMEDDIVIPFNINYNQLISELPEDAMLVQLLILYGATVKALYELSVARNARFIKWQYLLPSTGMYIISRKGAEILVGKYFKNNKYDFTECPYQVVADVALYSSINSYATTFPFAYPNINLVSEIHPEHYDAHKQTYLEIMEVIEAGINSKNIPYVLAS
BUDVIRUS	331371	334770	3399	13	3.82	BUDVIRUS-cds256	1132	L	COG0272,L NAD-dependent DNA ligase	DNA_ligase_aden~DNA_ligase_OB~BRCT~PNK3P~AAA_33	Cytoplasm	MDYNIENINKDPMGFIKNNKKADIIAFLMKADDAFFNDDDVLIHDDIYDVIKDHIRKKYPKDKYFKRVGADVKNKVVLPYYMGSQNKIKDSEEEIAKYQAKYQGTYRISDKLDGVSCMLVYTPDNIKIYTRGNGTEGQDITHLLGYIQGIMPTYNAYDIQIFGLTNKEIAVRGELIISKENWEALVAEGKQGANPRNTVAGAINSDILNKDILSKIDFVAYALVYPELADGQIKLLDLGFNVAHSVGTRILNLEKLSKILETRRAESEYVIDGIVIEEVSKYYNIEKGKNPEHSFAFKSIHTLEQVEVIVSKVEWNVSKDMYMKPIVMFNEIDLDGVKIKQATGFNAAYITKNVVGPGSRIVIIRSGNVIPHIHSVLTPSANKKPSIPGTEGVDYKWND…
BUDVIRUS	359206	359995	789	3	3.8	BUDVIRUS-cds289	262	B	COG5531,B Chromatin remodeling complex protein RSC6, contains SWIB domain	SWIB	Nucleus	MPPTPSKKQPVVSAPVSATQVPPVVPATPVVAPVPAATAAAAAATADTQAKKKKPVVLQTTPVPAATPVATTTPAAVAASVPAVAASVPAVAASAAADTTAPVVDAAENVLSNIIDKVNSLAGVIKDIQTHLKSLSKEYDKQQKIIEKAQKKRQNAKNSPSGFAKPNKISDELCDFIGVPHGTEKSRTDITRLINAYVKEHNLNKPENKRFILPDTKLKKILNVGDSEEINYFILQKLISHHFPASASKAAVKAPVAPAATA
BUDVIRUS	314807	315863	1056	4	3.79	BUDVIRUS-cds236	351		hypothetical protein	hypothetical protein	Cytoplasm	MVSQAPRVSHNVLHTKPLLLDPHNNRFPEDIVIKINNIICDDYIKKIYEALENNLIKNVIKIFLNDKRLSKFIYYYGYQTYYFNNIMTENLGIYGEPLYNLEWGDYECEVSQEDYTGIAEDTREPYILNIPSDMTFTEDTNYNTPNSGVFDFYKYDVNIFSKILTLNETLWILQNYSVYDKHILHDIKEYDYDTYSGTSPDTITIANFEIDADSTFKDIYEYDKEPFAIAWNLFNRGFIKFNIFKIIYVLCYNTEIDNVLQQYYRVIGGVGSINADLKVNCDRLFRKTCYNVVKYFNKKIEKAVGDTTVISYLYAIYADDAGIQFNEAHGEHENKAYDILNDNGLLTPLDI
BUDVIRUS	429277	430333	1056	4	3.79	BUDVIRUS-cds347	351	L	COG3569,L DNA topoisomerase IB	Topoisom_I	Cytoplasm|Nucleus	MKLTKITRLGTYKTGFKYYKNKIEITNEDDIEKIRLLKIPPAYENVSILNNKKIIAFGYDSKNRKQVLYQPDFIAKQTAKKYDKISTSIKFFSKLKKKIATDLGSNGDEKTLAIAVIITLILTCGFRIGNKKYEKDNNSVGLTTLKYKHLKFDNEKQGVLLIDFIGKKGVRNVAECDNKIIYEYMYNKYMKAVAAVAATAKEDYVFCYDGTKVITSSDVNEYLRVISSQYSGKGAEPIIITTKDLRTWNANTLFLTYYNKLRKSRSRGSRKDAKDAKDTLVSAANAKDAAAKDAKDTLVSAADATKDLKTINKDIKTAIEMVSAKLHNSYSICKKSYIDPKIIDDLLRDAK
BUDVIRUS	266646	266910	264	1	3.79	BUDVIRUS-cds212	87		hypothetical protein	hypothetical protein	Nucleus	MSSGTIKRKPSSRKTGGVNLTPLISALLLAGIKLALEQKKKAKAAKAAKSAKAAKSAKAATTKSTKSAKSAKAAKATKPLKQQRKTI
BUDVIRUS	558982	560044	1062	4	3.77	BUDVIRUS-cds450	353	L	COG0270,L Site-specific DNA-cytosine methylase	DNA_methylase	Cytoplasm|Nucleus	MDTSKDTSKDTSKDTSKDTSKDAATFIEVCAGGGGLSAGLIKAGFTPILLNDNNSDCCKTLKHNHPDANVVCASMDKIDYTPFIDKVDLLTGGVPCQSFSQAGLRKGLDDPRGDLMLKFIDILNLIKPKVFMIENVKGLLTHDEGKTIEKIINALNKNDLYNITYKCLDASKYDVPQKRERVFIVGVIKSISGISRLFEFPSESVNKPVLKDVLCDVPISCGAKYNEEKIKLFKMIPQGGCWINLPETLQKEYLGNSYYSGGGKRGILYRLSMEKPCLTLLCSPSQKQTERCHPLEERPLTVREYARIQTFSDSYEFIGSLTSQYKQIGNAVPVELARYMGTSLLNLLNFLRY
BUDVIRUS	390610	391408	798	3	3.76	BUDVIRUS-cds311	265		hypothetical protein	hypothetical protein	Cytoplasm|Nucleus	MSVSHTFANMEFSGVFGKNSYNACSYILGRPETMVHRVDYICDYHLFIRCGDKVYMDVKKVGSIVIPFSELQKNKYWKSYYHLSLMLTNDLHTVIDTKESGGFNNYWAYEYKRYWGIDTATICGTQDSKIKEIVNGENICYYKISPYDFENKGYSSQQELEIFKKIYVCRYEVRRGNIYKNSRYLYDLAFDYCVSLIEEEVEEFEDKYNLLNLVALNDKKGMNGDILMLIYNNLVSASANDKYEYIIRDLGNCPQLESAARILEA
BUDVIRUS	513343	514144	801	3	3.75	BUDVIRUS-cds415	266		DnaN DNA polymerase sliding clamp subunit (PCNA homolog)	PCNA_N~PCNA_C	Cytoplasm|Nucleus	MDDNNIYLLNIKTIQASTFKQVIDALKEILMDVNLEIDETGIKIVAMDNTHIVLIHLKLEADKFEIYECEKKIYVGINMLRLHALIKTITNNDILSLYILKDDPNHLGITIDNNEKNYKTNYKLSVLDIDVLNIQIPPVDFHTIINMPSSYLQKIIRDMHNLAEFIEFRNINDKLILSCKGDFCYQETILGAEKSQSITIKKNSGEEEQEIIQGIFSLKYLSIFTKCTNLSNTVEIYLKNNYPIILRYTIASLGEIKLCLSQQDIS
BUDVIRUS	79163	79964	801	3	3.75	BUDVIRUS-cds50	266		GuaA GMP synthase - Glutamine amidotransferase domain	GATase	Cytoplasm	MPEEPNASLVFLVINMYKDIELFNRLKKGYEYALKGHKIIYKNWDDTEGIRDTLRKGGSGGVSGGNSVSGVSEVSGGNSVSGVSEVSGIIITGSNYFINNKEHSIIDESILRYRRSRRSRCFRRFRRFRLPILAICYGFQYMVCRLGSRGSRGSRSSVASSKNPFIKSNKAGYMKYNRSFSLSDSGSAGASSIPFNIPKTKYFFYHRDYIVKVPKDFTVIKKIKDKILMAYNSKKNILGVQFHPEKYKKSARVFFNAWISGCVLRK
BUDVIRUS	300726	305019	4293	16	3.73	BUDVIRUS-cds228	1430		putative E3 ubiquitin-protein ligase	hypothetical protein	Cytoplasm	MPIRLNDEECLEWLRDPGISPFVAIKRDRKIQRNILTEETLNNPRSFLNKIKRKCFYNTELRPKIIERIKEYQKDGTMRLYIDGIEYRTPPFTRKECERWLKNHLENPRPIPAAASGTKKVYDKISVGDNIYIELIYTSLQYGLSPPLASIAIVINTALNKKPEDKLEITRCKEMNKLIEDIKSRLKFMKENDEYFLNHNVGSFDDKLKIASPTTPRHKAAARAANIAINPFGVSSTTSNSLNSAEKRQLRDKILERKEEETAVAIHRYKKGIAKKKDRKSRASREEIDITKKDIFIKFKEFLIDLKDAVMKGGIIKRILKKASDDDKEELTDAIRKYFDGKGYNNSYIDRVLKENNYNTIEWILRNFINNMFIQLIDPSTDKLPNELEIGVLSYTNNL…
BUDVIRUS	33963	34767	804	3	3.73	BUDVIRUS-cds21	267		hypothetical protein	hypothetical protein	Nucleus	MSSSVSSVSSGSRVSREFDKRDFAKIRPKGVSSVSGVSSPSHFSANKIAPSGDSDTKLTHDEIALGEEVRRLLINCYNDDAELNKNLRALLKLLTANCPKYIDGVFAGHADYNDFDLKKIGTLEYSFNKFYYEKLMSMYSRSCSNYKNINYIYSTYFDYYFKKNTNKEERNKLFKKQLLRITPMTPYIRSIINETPNGEEYSHTGGKSNKPPQQRQPQHPTKILFGKVRCIYKKSGDKKEYVKYKGLLITVNQYRDIRTRATKNRGK
BUDVIRUS	424122	425751	1629	6	3.68	BUDVIRUS-cds344	542	O	COG0466,O ATP-dependent Lon protease, bacterial type	AAA	Cytoplasm|Nucleus	MTIDNEDDESEEYTDNDDYSSGEVYECEACEEDEEDEEDCEDCEECEAECEDCEECEADEDEYDEPAGGFFSKYAEAAAEAEAEAAEPPAPPKPSKVAKQPKPPEPPEPVEPAQHGIFLILKKAPKNHIKKAIKKVKYNFYKKYNNDEKRYFDLLSAKEQEKISMLEDKLVASKKTLSVPMRFKVLDLDINERTKRSIIYKLECLSRMSSTSGEFHKISNWLGVLNEVPFNKYFRVPVKNTDGNDKICSFLSGIRERMNNSIYGHKEAKEQIIRVLAQLISFPKAYGYIIGIQGAAGIGKTKLIKEGICNALDYPNAFISLSGTDDASFLRGHSYTYEGATYGKICESLIKTGIMNPLLLFDELDKVSDTYKGQEIINTLIHITDPVQNDKFTDRYFEE…
BUDVIRUS	34794	37518	2724	10	3.67	BUDVIRUS-cds22	907		hypothetical protein	hypothetical protein	Nucleus	MDTSKGTKKYINTNKDPLLKKYNSLFSIYAASCKDISHKPVITYAYYVKHMRRLIALLHFIHQIYRITFKKDMPQLNLFDAITMRRYAEAERTYRDFVNFSTPIEPITIITRIHPSNIIPIAYYNHNMPANAQFVVKFSHTNSGTLSVSHGGTDHNEYYDNLLYSTILHRAIRLTFKANKIVFNGEPARKYTDDIASILPYASYISILPSHITLNIVDFVEDDKDIIPFFGDNIRGLLRTINKLHAGFREDYEITSDNHGYEKQLSDIKGYSDDDTIRTILYTINNNNYNSANIYKANGDAAHAHAATAYYYWFRYNSPLPAITILDTHTYISGIQTFQPFRITPARLLSITQYYIGSQEPYSRIVNSAIQNYIANGVVMEKDAYRRVRYLLKFCADAK…
BUDVIRUS	391468	392833	1365	5	3.66	BUDVIRUS-cds312	454		EsV-1-7 cysteine-rich motif containing protein	EsV_1_7_cys~EsV_1_7_cys~EsV_1_7_cys~EsV_1_7_cys~ EsV_1_7_cys~EsV_1_7_cys~EsV_1_7_cys	Cytoplasm|Nucleus	MCVYDGCKNWTGYNFEGLKPKYCSVHKEKGMINTKNKDKKCIYDGCKKCASFNMINERKVLYCATHKKEGMVNIFVKSCLYEGCNKVPSFNMINETKAIYCGEHKEEGMLDIKHKTCLFEGCKTQAVFNMKGNKKGLYCQIHKMDGMIDIKNKLCVYEDCIKRPTFNIIGEAKPLYCLEHKLEDMIDIANRLCIYKGCGKQPAFNYEGEITALYCTTHKKIDMMNLRSKTCSYENCKTLPCYNYDNETKAVYCFKHKLEGMTDIKNKKLCIHDWCSTRITDKYEGYCLRCYIYTFPDKPVARNYKTKERAVVEFVCERFPEHTWITDKKVNDGCSMRRPDILLDLGYQVLIIEIDENAHQDYDCSCENKRIMELSQDVGHRPIIFIRFNPDSYREGTRK…
BUDVIRUS	98754	99582	828	3	3.62	BUDVIRUS-cds66	275	L	COG0258,L 5'-3' exonuclease	5_3_exonuc_N	Cytoplasm|Nucleus	MNTIYFTKNNIVLIDSSYYVFHRYFATYRWFSFQNIDVSVDDITDNEVFITAFYKHINNDIKKICKKWNTHKDNIVFCVDCQRTEIWRNDIYDTYKATRVQKNNFNKKIFSIFSDYTNSLGFKYISQSRLEGDDVIYLTQKMAKAAMTDAADTADANIVIITNDNDFLQLVDTQTLVYNMQFKELMKRGYNNPKVDLLFKAIYGDKSDNISKIGTGITKEKALMISNMTDSDREKYIKECGYEDKFRLNMNLISFENIPKEYVDKFNKNVRIVIE
BUDVIRUS	168024	171105	3081	11	3.57	BUDVIRUS-cds121	1026		mRNA capping enzyme, methyltransferase domain containing protein	mRNA_cap_enzyme~Pox_MCEL	Cytoplasm|Nucleus	MEISKDDPIFAIINGLSSTGAGENTETVIKLENEGIWTEDNYYNFVNIMNAEGFVESTAPQELNVYASDYLLSIKGSKKILYYSNHNNYKYDANRVSDANRVSDANLVSWYNHSILSKNVVNMLFNSRLTFLNIRNAPIDTETAPVSNWDSMRKYFKINKYISYTDTATNIKYSVNISKCCDRDYYEANDGDYHLTLNKAKIVNKTQTYEFYIDITNTTDKDNILPAIIKMEQALHLHSFIISKSQQADVIKNYGALVKSDIYAWKYDDKKPPLLTPKPFTLERINMLDPSDYTHGYGTTSILAEYTVTEKADGERLLMYINGVGGVYLINNSHQVIDTGLKSPADLYNSLIDGEYIVCNKRKDNASVGLYAAFDMYYYNGKKITQLPLMDGGDAKEAG…
BUDVIRUS	210122	210683	561	2	3.57	BUDVIRUS-cds159	186		hypothetical protein	hypothetical protein	Cytoplasm|Nucleus	MSPINHDLINEIIFTDDNLFNNINIEKAKILSCLCKTANTNKTIKRCFDRTKAYYYFDKIFDVVSHYIMYKKKEAYMEREVLGEEFSITSQLDDIAEALKGENENVLYGFRELIVMEFKEYKYNYEKARDSFDVKYNLDYCIQYNLVVIHYGFYEYYESHTYDPKHFVLKPDSIYDFVSVEANAAA
BUDVIRUS	563859	564420	561	2	3.57	BUDVIRUS-cds456	186		hypothetical protein	hypothetical protein	Nucleus	MSSSTSGTGTGTDGASSATGTGDTSTGGTASIPTYADILSKMEYGDNSTDASKLNAIITANPTLFELPTDAIDKNALNCSISAPVNFLYLSTIRGGRKMNSDASEVNSMNGEVMNGEVMNGGGCGCGMNGGNIMNGGCFTCKKGVKNITLIYSGIHIIIPKLYSKYRAAKTAKTAKTAKTAKAGKK
BUDVIRUS	62263	63109	846	3	3.55	BUDVIRUS-cds40	281		Glyco_transf_34 galactosyl transferase GMA12/MNN10 family protein	hypothetical protein	Cytoplasm|Nucleus	MIAVKGIILVISCHKHLNTRVKHFKLPRDEYAGWKVIYVIGDLFLDSDYKFVRHEGSEANLMIVKCEDSYLHLLKKLVLALKYIYETFEIEEGVLRAGDDLIFNEDVLSAFLCDIKKNSASTSRAGAAIDFLGKSPAGRSLLAHEITDADIKTTINDTFMIDYYKCHPEDFDNPLHNLKGVDIAKYSKRPHIPVGPCGILFYLSNKSCKILIEHLDNIGYDIFHYDEGTSSYPYTIEDCAVAFILYSNKIGFIHNLAMYDEYYNNPEKVGVIAIHTNLNKY
BUDVIRUS	541683	542247	564	2	3.55	BUDVIRUS-cds438	187		hypothetical protein	hypothetical protein	Nucleus	MTELNLLYGGDNLLSDNSVIDRKENTYSSKISSQQLHQMALSNDNGTQASPHASQHASHAPSPPQSQSMNIAQQQMAQQMNIQQAQQIANQQLQQQMMNPQQAQSEQMYKRKPEYNFLDRMNLKKTEVIKLALFSLVIVLGISIDRMLTHYLSRYINDNVLTDFQEILLRLSYPITIFLVLWIFKAI
BUDVIRUS	139561	140974	1413	5	3.54	BUDVIRUS-cds94	470		hypothetical protein	hypothetical protein	Extracellular	MNSPSQLPKIKEAKKSICSRILTPKQVGPICWFMATFVAMFYSQRSRKLLLDASSGWNNKKALYGLLKHVLDDKYLKTLDGRDSEDYKKFSDNTFFSILIYLHLEDSKKFPYDPKKEKGGFNPDFYIGKLYKLLNVDYKIFNYYKEDNSLTYSYLNEEYDWINYTVVNNKLVIGVKDNIKIERHVENNYAPPILMVKVDDGKGLFNFLNINEGDTKENLTSMKEQIFYNGKEYNLDAVILTNWNINKNNGHAIAGISCKKGKYVYNGWTRTSMDPVMKNQSIDSDIPCELMKYDWNIVKNNDFCLNTRKCIPELLRKKLKVRDICFNFSKGGRLLIYVRKDAKADTSAESDDTANAANVAKSLTPPKSPKKPRQPRQPPKNPNEPKVCPEGKVLNPRTN…
BUDVIRUS	239384	240233	849	3	3.53	BUDVIRUS-cds186	282		hypothetical protein	hypothetical protein	Nucleus	MTNNKGLKGKGLKVVARAPRAPQIAKYGRRKGGNYPTVLQLQQGMQAYNTYANQPVAPSVAGQPQGQQMLQPLVQQGQPVAGQPQGQPVAGQPPVAGQQGFIGTALTDLKNNKDMFQPVYDTTSTIGLFYNFVVALFATLLAALLIFVGYMVKDYYIKYTGRVRGKIVSAKCYTEIDSNKQRHKKCDALIEYEVAGKKYKNNYISDDLVNINQGIDVNYEPANPNNFTTKYDTMSYIGWGLIIFAGVMLFVSWGWFILSWMFKPIAAASGIGAIGSALTPNS
BUDVIRUS	29954	30803	849	3	3.53	BUDVIRUS-cds14	282		Pox_A32 Poxvirus A32 protein	hypothetical protein	Nucleus	MKLELKRFDPARIKGDSVVTFIGKRNTGKSYCMKDILSHNKDIPVGVVVSPTERANGYFEKFIPKMLIYDELDEKLISKFLSRQINITNERKRDLAKHGNSSIDPRAFLILDDCMYNKAAMTDKNIRCIFMNGRHYKIFLLITMQHGLGLPPDLRSNIDYVFIFRNNIVKEREKIYNHYAGMFPTFDVFNQVMNQCTENFECLVIDNKVQSNNISDIVFWYKAQDINYKMCSHDLWEMQSLQDQRDLMGLTNEEGEDIEDYDPGVFVKKKNSKLIKVKKQTY
BUDVIRUS	143618	146480	2862	10	3.49	BUDVIRUS-cds98	953	KL	COG1061,KL Superfamily II DNA or RNA helicase	ResIII	Nucleus	MSKKSNEALCIRNAGTWANVKPEHKFDSGKFNKQMVLNDLPRLSPKIYNMIKKINELDEQDMAADNKYYKHIIYSDIAGVSGAKMVASSLIANNFTLVYSNKFALKPDIQDKNKTFGLLTTSTVYQKPLTVGLKKKMMTLMNERPNNIYGENMRIIILDSGYKEGLDVFDVKYMHILEPLETKAEYTQVIGRGTRYCGQSGLPFTPNLGWALNIYRYNLRYDNDNTVHDLYIKHSNKNISAFNFIADIEAIIIASAVDTPLTENLHLLSDKNNRFYTSMMAKNNIKVVVKPKRRDLIEVVNNIRGKIYTNDTVIDCKKKCKGLLEEFPAANALLIIAAVFVIDKIGDREDIKNTQKGKKLYKGNLNNKVQNYVRDGELLKYLNERYPKPLLCNVIDKNQ…
BUDVIRUS	386620	387487	867	3	3.46	BUDVIRUS-cds307	288		hypothetical protein	hypothetical protein	Cytoplasm|Nucleus	MNATIAASSKTAFHTFANVEFSGVYDRMVYDFANNHGDNRIGSIGSYHLFIRYGDIVYMEVKDVGEIVISFEELQKNKYLSYYYNLSHRLTRDKHLVYQHLKYGSDYHLRYQHNDDAVYPDEERFWGIDTVFLQTSLNTRDAKIVDNEAICYYKINPYDLENWECSSPEDVEAFLSVYMERAEIQNNTFDGLCVIYNRLVSAYQESWMTKELDNMEKELNELSAIFENKKNVIALSILSNNNAIENGDVLAIIYSNLVNASARNKYEHLVSDLEKCGHLESVARILEA
BUDVIRUS	388701	389295	594	2	3.37	BUDVIRUS-cds309	197		hypothetical protein	hypothetical protein	Cytoplasm|Nucleus	MLSVVDTNSNFAYHTIANAEFTAAFIKVINNDFTTFYKYHLFIRYGEMVYIDIGGVGEVIISIAELHQDRYLRFYYELSQLLTNDKHLVIEDLVYSSENTGEDQIYEEARRWSPNTAYIEKDIHNDTLTVIGYSENAYYNINPYLLENMNYTSQEDLDNFRAAYMTTYEDENILGNYYNLAIEYQANLLQNKFEDIL
BUDVIRUS	553738	554932	1194	4	3.35	BUDVIRUS-cds445	397		hypothetical protein	hypothetical protein	Cell membrane	MEAIEYLVYTLLFLVLIAFIGVIGYIIYDNYTYKNNLTADLNTNFLDINQNFNSTSNIIRKLHIKHSSNFNVLDERIIASSDALNKNIDGVNTKYMASSNIFDNKITDIYSRNTMNSNLFANQIDTFGYNMNKYFTFNNTANTPYNDANKKLFEYRTLSGNASGSGTSTTTSNITGITGTGGTDNMSVYSRLDLITKTTATAGLKVNSDNTDGFEICNKAGNSCFNMFGDSDSLYIYGRNDTANNIYIGSANKKTAPIRIEGGTVLLNDIQGSNYTMNSSNAIIDYINFTSNRIMADVLALHASQTPEAQAAAQAQATAAAQAQATAAAQAQAQAQAQATAAAQAQAQATAAAAAQAAAQAAAQATAAAAAQATAAGGAAGGAAAQTEGYRQQSRYY
BUDVIRUS	498311	498911	600	2	3.33	BUDVIRUS-cds405	199	F	COG1428,F Deoxyadenosine/deoxycytidine kinase	dNK	Cytoplasm|Nucleus	MPIITIDGNIGCCKTSILNYFHKNYRLAIDLEPVDSWTEYLANLYNTTNSSYDFQIKVWVDRCWIQEKTNMSVLMERSPYFIKNVFVKKAFYDKSINETEYDNIIKLHKTTDDLWKPNGYIYLRSDPEKCLQRINKRGRFAEKNIQLEYIQSIHDLHEKNYKAALDAKMNIIVIDVENKSIGDICGEILASNLYNDIVC
BUDVIRUS	254612	255515	903	3	3.32	BUDVIRUS-cds203	300		K10249 ELOVL4; elongation of very long chain fatty acids protein 4 [EC:2.3.1.199]	ELO	Endoplasmic reticulum	MNIDTCPRGSYDDANAANAADAADASFAGLIAYTTQPSFMSLAVAGYFSMICVLSKYMKYRIPYNLKVPMLIYNNAQILLNIYMVYGLSAVISYPNIYGINIPYTNELRYFVYIHYLSKYLDYFDTLFIILRGKETQQLSYLHIYHHSTIGIIWGFLLYRGHGNGTAAFGCLINSAVHLVMYSHYLCTSLGYRNPFKKYITRTQLLQFVVCLLHSLVVICVEDIVPRRYALIELVYQTTMLVLFSNFYVKSYYARDAGLSCSARYARDAGLSCSARYARDAGYARTAGLSCSLPITLNTV
BUDVIRUS	561506	562109	603	2	3.32	BUDVIRUS-cds452	200		hypothetical protein	hypothetical protein	Cytoplasm	MSYAPIYSKLHELDARISTLENAPKPDVASVPVAPPVVNIAPVAPVAPVAPVVPAPATLAEPVPSVQSTNTDAFDVSILAAYATKAELPDVSGFATKADIPDVSGFVTKAELPVVPDVSGFATKAELPVVPDVSGFATKADIPDVSGFATKDELPDVSVFATKDELADLYMKFENAVNVIAQLNTKINEANEKIAALEAA
BUDVIRUS	203041	204250	1209	4	3.31	BUDVIRUS-cds152	402		hypothetical protein	hypothetical protein	Endoplasmic reticulum	MNYSTLQEAYNIDTFEKKSKPSNKSRNPNGGLAGGSNGSNAANAANANTSPAFVETSKLALSSCSPLQAPTYNIPISNDCKREHDEAMNVYTNANNNMGNNMNAIPTSINNTQHFSNGTGSGSLSSPINASNTGNPNIISNPNNANNLQLSQSQQSQQAPLLPAQNLFNNSNDNVMPYYDEDLEQYFNISNLNDEVKYNPNNPNNPNNPNNSSSNTKYPYMPNNNKQSYTNNDTAEYTNNNTLIKNGNNLLNNSSYNLTPEEKKSAEEAMAYLKSIEEKINGGGSSGSGYNRNTIADPVAPTVNTGPAGFKTPEKPVPLLVAPVVPLAKNESNYIYNAIFNISILLIIGIAIILLCDQIVELSIHIGMKRTINILEPFIRAHAAAQQAAQQAAQAAQTQ…
BUDVIRUS	112174	112780	606	2	3.3	BUDVIRUS-cds69	201		SLATT_4 SMODS and SLOG-associating 2TM effector domain family 4	hypothetical protein	Mitochondrion	MNDNTVIARTASKISPNLQFKVEKLLSKTEALVLLCSKASGYWSMVKFAFNIPLVLTSSAMCIINSISEDANEVKIPNIVVNAISVLIISLNNSIKASEKCDLFKRLGQQFLLLAGQIENDDEIDDHEFSLLALKYENLINDILFEEIPNRYKMQVVESFKDRHLPLQLNGTIGNNKSFTAPPNSAEIVMRQQNAMNTANP
BUDVIRUS	248157	248460	303	1	3.3	BUDVIRUS-cds196	100		hypothetical protein	hypothetical protein	Cytoplasm|Nucleus	MNNEFKEAIISYISSYNRINIQAVIRDCFRDARGISYITEIILGGDITSGGKKAVVKYTVKELQAIAIENKIKITKKVEGKTVRLNKQGIIAKLKRHKLI
BUDVIRUS	556303	557521	1218	4	3.28	BUDVIRUS-cds447	405	X	COG5377,X Phage-related protein, predicted endonuclease	YqaJ	Cytoplasm|Nucleus	MPAALAGNNNAIDLSFLKYIKGSVSGDSDTDKCIDEATQFICDELDGISIDVVKNRLADIRQYRAELKELLKLPLMKQRTTEWFDARKTRLTASDLYDAIKVSRDSSDSSVSIKLAKKKANIVAADTINYNAIPALKWGTMFEPMATRCYSQKMNDIFIHDFGLICDTNNEHFGASPDGINELGIMLEIKCPYSRKIVDGVIPDKYKMQIQGQLAVCKLKECDYIECIFKSLESEEEYLCIDGDAAVSHGTAHGVIAEFYNRAGEYVYYYSEPNRTPAECLADIRKIADNIISGGSSSEEKLKFSKYTYWRLDEMIIQRVVFNAREWETIIPKINSFWEKVEEYKLLPIETGIKKYVFVDDADEDGECGANAKASEAADGTEAGTTKKTVVPVATNKYK…
BUDVIRUS	231340	231949	609	2	3.28	BUDVIRUS-cds176	202		hypothetical protein	hypothetical protein	Cell membrane	MPRKSKSPKVAKSLTKTLTNLSPIPGSPGGLGGPAATAGVSSQVKSNMLIFAIVFGIIALIINVNAILWVYKLEAIPECKCSENWMRTYVKYYLLVVIPVMVIMLLINFYLFTNNLGHSDISSTLYTMFRVFAGFVNFLGFINIIITIIFINRLKEMNCECSEDVRREIYFIYNIILASFIGITILITLMSLPLAITALRRQ
BUDVIRUS	112837	116512	3675	12	3.27	BUDVIRUS-cds70	1224		hypothetical protein	hypothetical protein	Nucleus	MDIEYLDEELDDIEYTEILSFEEMSQINPSFIALDKEEIYNSLYVFFNDKKKSNLLRNLFYEILENRESKKGKIEDYSNYIFAAEGELENYGDDGGADGDGGDSGDPKDAVYNFITRYNNKGDLREYTKRKFSVSYDRKSTKIRLKPTHNTSIITSDGDATAADQKDFPKYHQIVKDYPVIKCASVDKVENIYNINDTGDDALPILGAYYKIPTATVNDYMYAKIASHLLNSVNTNYKPATGAADICDLIKNTRPDIAMIIKEINSNKEAFYLDYSNINNIFKKYDYSLDFITEKDLELLTDALYSIIKGEKERKSGSQRAFKIRPPVLIAKKLTFYDNIEKTLKVINLSPQVKSFLEKTKDIILKYKSDIIQSEVIDLKNYNVYDIIQQINQNAITIE…
BUDVIRUS	471381	472311	930	3	3.23	BUDVIRUS-cds382	309		cd11301 Fut1_Fut2_like Alpha-1,2-fucosyltransferase	hypothetical protein	Cytoplasm	MNFVGIEVNGGIGNQLFKIFATISYYIDNSQNYILYTATNMGYRKYYWDTLFSNISHKVADKKEITSKYVAPYFHYKEIPVYTCDTILEGYFQSHKYFQHNINKIRRIIGIDEKINSVLSRYPEYTANKTITVHYRMGDYKNLSAYHPVQKPQYYIDAFKALVSKGIDIYDYEILYFSEENDRELVNEYNWKINEALKNEFGKYLKFKKVADSIPDWEQLLIMTSSKHYIIGNSTFSWFGAYLSSAINPVVCYPNEWFGENYEGTITADLFPESWVKVSDATAANAATAANAATANGSLANAFNHIKVC
BUDVIRUS	383656	386140	2484	8	3.22	BUDVIRUS-cds305	827		hypothetical protein	hypothetical protein	Nucleus	MLKTALSKKEKPIMTSEKYKRFLSLIEAGQLEILDGLSDRNKERIGEWMDTVEVKEDFDGSPYIVSPFVGLPLYTSKDIAYSTLYKWCASKFEKAKLARLPVPVDMSIYYAYRWKKNPTINPYTNEELRISLNPKGEYVRVYKRVLDGLIIDIMKKKTKKVLTIEECRRIKDALPNDHARVFPDRSRDSIYQVYYDYLFIRYFVKSKTTPFDPAFKNDLNIYIDNAVYDTSQFVYNDEEQYSDYHYTAEYLYIQKFFKNYLLKMEEGSDDDDDDNSEDEDDSDDSDNLSIQTLVLKLCIDIYDLLQFMREPKQINAKITTAIIDKIDFNINVLSYCKSLFVKIPFLYVEEYLGNPQRKNNFVFVKEFFVSVLNEGEQEIPDEYKDIYGEIMDYIEEEEA…
BUDVIRUS	255572	258071	2499	8	3.2	BUDVIRUS-cds204	832		hypothetical protein	hypothetical protein	Nucleus	MSSNLTKQEKDIYTKLKNKSADSIREWLEDIKKGTDAQHRVINLLSGSKIYTDKDTGIYPIIIKWCILNIKGYDFTGVPNYKKILSMIDASGSDASGSGASDTGAAGAAGAAGAAGAAGAASSVSSDIISVLKKWREFPTLDPNTGTVLPASIREGTAYDELYKDCISKLIKHIFKNKKGSNADTLTIQDCKYIKESMPNIHAIAVIKDANNNVVDTIFYDHLFVKYFLRLKGTGKHINDNIYKYDYKYMEELEPYLYLIVYDTLEENMKRHPNSIPNGFYNTEQLLKSKYIYFGDSDYALGYFVQNLCDDIKNVLYMHESKITTVNINRAIYNKEVLKYMLSVYKLSMNNTEIVEEIVQLCEDLYYDKNNYTAQYTIKYEINAINRNRKHPQNNIYYI…
BUDVIRUS	327840	328467	627	2	3.19	BUDVIRUS-cds252	208		hypothetical protein	hypothetical protein	Nucleus	MNKDKMNDLNSIDIMSFLNSMQSMHGIQGGLAKPKKSKKGTSGSRPTRCTIKEEDNVYIKECTEASDASEDAEAGTDETEADTKTTKRTRKQDKDVIKNVDKIKEEDEEDEEDEEDEEDEEDEDDEEDEDDEDDEDDEDDEDDEDDEDDDEDDEEDEEDVCDVGMSPEDLYNVFNNFFTDEYGVSIATSLSNIAFELNKLNKNLKSKK
BUDVIRUS	481315	486373	5058	16	3.16	BUDVIRUS-cds394	1685		hypothetical protein	hypothetical protein	Nucleus	MNIVKPVYVYKWVNSKQPIKYVFVPAGSDPAANAAAAAYSPSIIVIKEPIYQDSSKEDAMNKIAYYINNAASAAAGAGAAAAVPYYAWVNDEPFLFNISNIKWKGYNINPFKSTDRKANDIAAPIHKDKDYAKSQELFATDTNAVINIVFKSDFNEDIKYYYDNIKFKSNNYKVNSDRRISELYKVKIGNNNNNKKTSEEYYKVIFAANIADMPSLIILFDRLTASRKIQLIQYITNLNKAYYKLYKKHNFKNRKELSRIFKLTSDTTNKDRECIKIYYTSSIFITIYATGIINLTFKYQKDKGASIADILKHKEDLNKYINDVLNINIVFKEKFVSARIRYNVYKATTDSLKREIAASSIFTTANDKDGVFYYYKRTANYKDRSVVDKAIKNDILNNG…
BUDVIRUS	126974	127607	633	2	3.16	BUDVIRUS-cds83	210	R	COG0628,R Predicted PurR-regulated permease PerM	hypothetical protein	Lysosome/Vacuole	MKETDSTLSFYSSLFIQLIFVILLLIIWSYIYKLESVGCECSEHPNKEFIKTFTVVALVYFFVTAFVSLKSIAKNMGTAIVQLLAFGTFIFFLTFVVYIYYAFDYVRFLMNEKCKCSDDLRRDIIAIGTMISLFLFITLLFTIIIIPILISTLTNLLVKIQEFEGEVEEVIKNPVKSIRSTPGRLLSSTKDIGSFVKKTASKLAKGKKGR
BUDVIRUS	142389	143022	633	2	3.16	BUDVIRUS-cds96	210		Methyltransferase FkbM	Methyltransf_21	Cytoplasm	MIINLEEIQNILTSKKINIKGCFHVGAHDCEELPIYNNFGIKTEDIVWVDALSFKVEQSIARGIPNVYHAVITDKDDADVVFNVANNIQSSSILEFGTHATEHPQVVYVDKIHQKSITIDTFFKRNNLDASKYDFWNFDIQGAELLALKGATETIKHAKVLYLEVNSKELYKECALINEIDEYLAPLGFKRVLTNMTIHKWGDALYILDV
BUDVIRUS	31809	32442	633	2	3.16	BUDVIRUS-cds16	210		hypothetical protein	hypothetical protein	Endoplasmic reticulum	MMNILETFIIVFTIILSTIIILWHIHNLNDHHLGIGSNTATLLNINYKEAVAATAGAAVGKGAAAGSCSTSCDSIDPVSDPRYNMQQIIKQSILLEEHLTNKNKRCRDCITKHFLHIIGLAEEAQMLATNKIDKYPLINQSVILYNELFKIWIKNKNLNGKDETYVLYCTDKLREHRKQLIVIYFFNEKYNIVDNAKSDDKHTPSAHTMY
BUDVIRUS	8605	10831	2226	7	3.14	BUDVIRUS-cds5	741		DUSP14-like domain containing protein	hypothetical protein	Cytoplasm	MKGQISTKAKITKGGLNNYLTQTYIEQQKEIPLLSSVLPKAAASPRVAASPRAAASPRVAASPKATASPRAAPSPTLVRKARAVSAPVLISPKASLQTPHRASPRVSPKSPTIVRRASSALQASPKQSTELSPYYIINTLNPEKKRILIKPQHFKANEKFTYLSHSIYNEKGKDENGRLISPKNPPEYITYDMLIREVGIFLDDEIYTEEELKEQYNKADAKEQKALKSYLWSIWYNIIVGDDKEDDVPSKQRASKRIFKLETEDKSSTGGRRRKGGTGSTGASPPEEQKYIDFLLATRKTYVDKADNTQKDKYGYTEKDYEDAYFNFADTKAPSKIRSSYDIKLGLINRLGNKKVIVHDIVCEQPPKDFPYPKIGFNTLYRPNKNLHLFGMQLPHQFN…
BUDVIRUS	440875	442474	1599	5	3.13	BUDVIRUS-cds355	532		hypothetical protein	hypothetical protein	Cytoplasm|Nucleus	MSQTNKRTARSNILGKILATNTERIMNKAAAASSSPDLEVIRKLKGHSQCSQGSQGSHASQHSHTSLADNPMFLLTMEEYEYMCDNEMTLSIVAKMLKIDIKKLKKICKQIHIFIENIRLSPETIKDRMKAQLAQRATQVPVFLLPPELREDIIKVYENMLNYELRDWIPKDRLKWDVLVYNYNAIDLLDANPDKIDWEKLPSNRNNEGVAALIRKYVFGNPKYKKFADDIDWTQLSSNPFAIDLLEATIKAGGADPTNNRVDWYHLSKNTAAIHILSDPKHRKLIEWEVISSNPSAIALLTDKWKEEKQLKATDIEGYYELKNYGNIVAWDILSGNPKAIDLLRKKIKEEMKMTLADYEELEDSEKIAWSNLSQNPEAIALLEKNHDKIVWFNLSANE…
BUDVIRUS	316543	317182	639	2	3.13	BUDVIRUS-cds238	212		hypothetical protein	hypothetical protein	Cytoplasm|Nucleus	MNYLHIIPYDIYTHIYKYVYDDCMREVVSSFNDKRNNKFKDKYLAYIINDENRIYYTTLEMFNLVSLGIISKYENYHNNSVDDADMLDEELYYLSKITEYNFIKYHYNILITELPDNLKDATCIRLRLSNIDTLLGFDTDDPNDIIYPPLYYLLNDFLTTWLELIYYTNKLLNEYLLIHNLTMNVNFFQLQRFETVIENGYVVIVPIFEDNI
BUDVIRUS	570004	575776	5772	18	3.12	BUDVIRUS-cds460	1923		hypothetical protein	hypothetical protein	Cytoplasm	MPPKGMKKAVKAPVKGDVKGDAKAPVKAPVKAPVKEVAKGDAKGDAKGDAKEVAKEVAKGDAKEVAKEVAKEAAKKDEAEAKAAAQAKAKAAAKAAAKAAAKAKAQAKAAAEAQAAAEAKAREAIRVEEAQAAIRLKKEEAEAVAAKEVADAKRRREASAAAANQARLARLAEANKQKDKAAAAAKKLAEPTQAPEAAKKPIPVEAKKPNEPVAKKPVAAPVAEKKLVAAPVAEKKPVAAPQAPQAPQAPQAPQAPQAPQAPQAPQAPQAPQAPQAPQAPQAPQAPQAPQAVAVALEIPKPDVPVVITNIEELKKTLYNEVIKNKKDKDQPITIATTIATLLENNLRILGNDEDIKLIIKLIKDTVKADSFKGLELNSKKAYLVYLYNNIIYAISLYEI…
BUDVIRUS	492730	493375	645	2	3.1	BUDVIRUS-cds398	214		hypothetical protein	hypothetical protein	Nucleus	MDDYFITKKAVEIILENINDHFIKCLVNLSINDRYTNDIKLILGVIELLKIYMETRRNDILSSCIKYTNKSYYLQLTDSLFRIIQGHLAITKNNHHLNIKYAFITDLIDKYNNPLITKGITRNFNNNTRTRFNSYVAGDAGYANDAGEADEAGYASDDDENKDSALLPAKDAGTLFRDAYYKLNRTRNKEFELRKIEVKSTSASNAGAAGNDLL
BUDVIRUS	147401	148055	654	2	3.06	BUDVIRUS-cds101	217		TNF receptor like protein	hypothetical protein	Nucleus	MPVAKKVRECPEGKELKPSTGRCVKKCKPNRVREPISFKCIKNPKNHVVNPITGRQVKRGYYHGVEKAQARILQAVVRRKIAKGKPSSGTPEQYKRMSPASRHYSSSSSSASQSSSSASQSSPVFTPHLPFMPPKPKKSSSASAASAKSNSSSLLGSPARSSRASLSSASAASRSSSASRSSSATAAAAHSVSSPKHIMKFMDGKREGEIVKIKRQR
BUDVIRUS	210961	211618	657	2	3.04	BUDVIRUS-cds160	218		hypothetical protein	hypothetical protein	Cytoplasm	MSAINHDLLSEIIFTNDSTFIDIHIKKARMISYLCKAASKNINIKLSYDRAKAKKYSNKIIQISRKKTTKELDKNDLDEMEGDVYLNITVNYKKKIQSIITDLLKENSNIIEYVKDRMFKEHLQNKNRFIKILKKLLGIIKNIGIDLDNPNVGDLDICEADDDYMTEKYNRIRIITISKYNSYFLNLLNNNKNDKEVIDYISSEHFDNNWYRLPVIFT
BUDVIRUS	240276	240936	660	2	3.03	BUDVIRUS-cds187	219		Type II restriction endonuclease, TdeIII	hypothetical protein	Cytoplasm	MNASLAAIKHKGKLWVDNMMLKKLTSTKAGSISHLLYGEKPSEQSVNIKFGRFGEFIAKEMIKSNDNLELLDCGIQMINSRMKDVDLIFMNKTTKTIYYRELKGNIELDTEKLPATIAKCNEIAAFLRSKYASDTGDADAYTSDADAYTIDYAILNWSIYDRRVLTCGLSNIKAFEKEGVKIEHFGEFSNIAGIDWSEEDFYAYFREIGSHILSGGGGA
BUDVIRUS	501889	502222	333	1	3	BUDVIRUS-cds408	110	O	COG3118,O Negative regulator of GroEL, contains thioredoxin-like and TPR-like domains	Thioredoxin	Cytoplasm|Nucleus	MNSAIINVKTLGEYSQFLKANPCVVANFSASFCKPCKEIAPFIEDMVAKYPSITFLKIDIEEGSEISDCHNITSIPYFKFYKNEIEITSYCGTDKKIIQEALDNITCMYL
BUDVIRUS	5346	6354	1008	3	2.98	BUDVIRUS-cds3	335		Phage_integrase Phage integrase family	hypothetical protein	Cytoplasm|Nucleus	MNDEEKRLKRNEDKRKLRAKKAAETESIVSKPELVVNTDTTALKYKPKKAKKIQLKEKSIITYTSKLRAFHNRMTGLPLSQDIIDAIQGKDYDKKAVQQEFKYLYDRVAYIKEKELNSIPNICKIFTKITGFVKLMKILVPIKRNIELAEGVRRNETIIKHEDIISFDKQEILKHAAKLTDNQAKIMYLLMTLLPTRRLDDYRNMTYGVSDGNYFDDEFMYIKEANTKNKKGITIKIPSEILELLPKAGYILGKEYSGPVLSNKFSSLMNKIYGKKIGALNLRRMYLTTINNSGASFLERKDIADAVGHSVEESIKYALKVKTDAPQVPQQEEPK
BUDVIRUS	172262	172937	675	2	2.96	BUDVIRUS-cds123	224		BET Bromodomain containing protein	hypothetical protein	Nucleus	MNKIDLCKTIQMNVSKLTESENLELFKMILDTKANYTKNNNGIFLNLNWIEEELLVKINNYILFCIKSQNEISKYELMKTLLNDSINTKDINDDDYASSGNAFNDALGAVGGVSGVSGVSGATNDTGANATAATAANATAANATAANATIDAASSTSIPTDTTASSTVDTDGSGQIPAANSINPKQKFSSSMKFYLLKKKFMKQNTCYNACLENDLSYEDYLIT
BUDVIRUS	214200	215229	1029	3	2.92	BUDVIRUS-cds163	342		putative ADP-ribosyltransferase	hypothetical protein	Cytoplasm	MATTAAAATAAAATVATTTTTIQYFPSLRNYTNKITISRNRRPINVADFIYEWINEYDADDYLDVRRNEGYSRLNYYIIIYILLNHQQLFLNNLTKAELLAYIRDNIFYNHNSEISTYEEYMRENGINIYGFVLEQFKNIQKLHNCLATKLPPCSAVLSRSDSNTRSRRRRQERLVLYRGFNYPRYKKMLRRTDIGDVITTETFLSTSIQLAVAIKYVFNYDKRADKHILWKIIVDEDMFDIFNYTFLGEPFNIHDDLQMLFDNNNIVCEFLLNMGAILRCVDIRVVNDFQGYYIKGYNIPQKEYTEYTFKFIGWNYEYTERINRSMSRYITYLRSGAISAT
BUDVIRUS	329972	330998	1026	3	2.92	BUDVIRUS-cds254	341		alpha 1 2-mannosyltransferase	Glyco_transf_15	Cytoplasm	MIKAAIFILTQNTIERKVYLKTSLYFLFKNFNAKYKYPVIILHEGDYTEDAKSDILAGVRGECRNLVSFKEIDKEDFTIPTHIDTDKMNEIIDLHIVPYWRNQKYRSMCSFWLKNFYKYTEGYEYVMRIDDDSIIEEPIKYDLFELMRDKDYTYLSNIIHLDCSLCNYGMKEFFIKYNEAAVAAQEQEAFPVIKVSLEKINELFMGHTLKSDNGYFENFKKLYRSLNNNEEYVGDTVELSMPFMYYNNFNIISVDTWNKPEIQDIVKKIDEQGYIYYCRWGDAPLQTIILSLYDSSRITKVNFKYSKRLQREAFKDDEGALHSFMPNDYENNSCVMKNSKK
BUDVIRUS	563103	563802	699	2	2.86	BUDVIRUS-cds455	232		hypothetical protein	hypothetical protein	Endoplasmic reticulum	MIVYNDILNKYSYILVILAVAYYILSKNKASILLTIIIILAAFYYINNYIKENEVLFKAEGAKKEEKIRKEVKDIVEVATDNFYINKNSKNVKYLVKNKEFMEILFNIRFIKKFDKTRYSNMVINMDKLMKIYIYILADRYDTNTYLPIFNDIKNSILEIFYSLIFVVPNQFKHIYGFVPQTEIDKSLSAFRNKTTDMLTVITNYARIDKQIVYINNDKYMPYEKNKESTLP
BUDVIRUS	367750	370555	2805	8	2.85	BUDVIRUS-cds294	934	KL	COG1061,KL Superfamily II DNA or RNA helicase	ResIII~Helicase_C	Cytoplasm|Nucleus	MNNQEKGLRYERFVKAFIIQHLEKNAYLWNECPENILIQNNLIHSHNDMRLMRKDLKEGHLHSHKDIGIDIIQLDNDNNNCSIVQCKNGYKSGVSIENISGIMLRAALITDINTYIYYTNCLSRNLQNTINLSTRVECVDYTSDTDKLKLLKLLECDNNNKIHFVKLPCDYSDSSVSGDSITEEIVPIISPYTYQLEAVSKFKEHFVDNNRGILAIPCGCGKTYISMLISGDYKHIVLLSPLREFAKQNLKRFIEYGYNKKDTLLVDSDGVRDIDSIKKFIQSKDKFVISSTYKSMDLIAECLDLFTDALFIVDEFHNLSKANVLDETDNIYKLLKSNHKIMFMSATPRIYDIEYVENSNRVSVGDSVADSDVDSDVDSDVDSDVDSEADSESVVELFG…
BUDVIRUS	387777	388482	705	2	2.84	BUDVIRUS-cds308	234		hypothetical protein	hypothetical protein	Cytoplasm|Nucleus	MPSVVNSHTPSDSHTPSNSHTPSNSNIPSNSHIIADTECSGVFWMQIRETKLYNNTKYISCYGDYHLFARHGNKIYMEVRNAGEIVISFAELQKNKYWKYFYTLSLILSNDMHKLLKNEEFNKTYNHIYGYTGGKEWSKEDRAWSLETAYIDQSDYKKFKLIPNGNVCYYKINPANLKDMEYSTPQELEAFELGYMNGLDRVKNFAHRSVIYENIAIEYQMCKMEKELEELSAL
BUDVIRUS	185089	187210	2121	6	2.83	BUDVIRUS-cds137	706		putative endonuclease	hypothetical protein	Cytoplasm|Nucleus	MARKKKIYCNKDLLLEICDRDKCIIDVDKIEKYNRNIKFNFICNCGIEYSKTFRLLYDIGAFCKKCTENTRQEKRKQTCIEKYGVEYTFQSQEIKDKIKLVFLDKYGVKYPSQSQEIKDKKKQTCLDRYGVEYILQSQVFKDKIKQTCLDRYGVENISQSQAFKDNYKQTCLDRYGVEYPLQLQEFKDKSKQTCLDRYGVEYSLQSQEVRDKCKQTCLDKYGVENPQQLQEFKDKFKQTCLDRYGVENPLQSQEVRDKCKQTCLDRYGVEYPSQSQEFKDKYKQTCLDRYGVEYPSQTQELKDKYKQTCLDRYGVEYPQQLQEFKDKFKQTCLDRYGVEYPSQLQEFKDKYKQTFLDKYGVEHPSQTQEFKDKSKQTCLDRYGVEYPSQLHGFKDKYKK…
BUDVIRUS	495247	495958	711	2	2.81	BUDVIRUS-cds401	236	L	COG0164,L Ribonuclease HII	RNase_HII	Cytoplasm|Nucleus	MTTIAAKAASKETAANAAKAAAAATADYIQSSDITMFVAGVDEVARGTFVGPVVAACVVLPHILTDDKYKQIKDSKTLSEKKRTELAKFIKTNAITYGIGTASVEEIDDINILHATMRAMHRAIDEAYRKHPFHKLLIDGQYFKGYTPPGLDSELLDYECIPKGDKHFLSIAAASIIAKDYHTNLIYDMVEENKELVLYDIKKNKGYGTPKHLAAIKTHGITDFHRRSFGICKTLP
BUDVIRUS	93691	94417	726	2	2.75	BUDVIRUS-cds59	241		hypothetical protein	hypothetical protein	Endoplasmic reticulum	MSNINKIVNDIQVLIEGVDNASNEYLLELTAISGTKISNYQLFISILFLVIICGTFYVLYRDYIYRIADKMTRCTDINDIINLNINDNDNSYIYNIYIAHVNNGNNVAKEFLLKFEYNFIAEQTSITFGQHRILSPVLFAPSDNISKMSNAFYIFDLAEKKKRYVDYYDKDSGKVFFIDRKKIATKKYKYYITSSLDEKLSDKNSILLAHFIKKYGYNDNINLDPIYNILYAIESKKNMEY
BUDVIRUS	455653	456382	729	2	2.74	BUDVIRUS-cds369	242		putative glycosyltransferase	hypothetical protein	Cytoplasm|Nucleus	MIHLITFGDSKYANTKRRLHNEAVSCGWFDTVVSYGTEDLDEDFKERFKNILEQHRGGGYWIWKPYIINKHLEKMEEGDILIYLDAGCHINPHGVKRFNEYIEMLKNSEEGAISFQMSQHIEKKWTIKEIFEYLNIHNDSSDIIQSGQIIATVRMFKKNSNTTNLVSSWLNTLYYNPLLFTDYYNKSEQSDIFIDNRHDQSVLSVLSKLYNTIIMEDETYFDGNFNSAIAREYPFWAARIRS
BUDVIRUS	322196	322928	732	2	2.73	BUDVIRUS-cds246	243		hypothetical protein	hypothetical protein	Nucleus	MFIKNYLYELPDDIQFAIYKNVFASCIADIDNKKDIKYLNRLYRATNNPKNTCVYSIKPKGMFCSDSGDSGDYCGKYYKYKRIADLEDVCNRGVKSLIYLDRSHLIEDTSHSQSNIISIYMYPLFTSSRNLRKYLAIRFNLVRYYDKKMIKTITVVDDRIDVVFTRYFECNADIYYNIMVAYNVLYNSLSNIIYSEDNTVMFNKFIELFRWLEMNNVLEGYNMYDDNNNNKVIPMFEATHRKK
BUDVIRUS	72410	76175	3765	10	2.66	BUDVIRUS-cds45	1254		Chaperone of endosialidase	Peptidase_S74	Cytoplasm	MDIIQGLIETGNAGRSGWRIVNNGGVFGVYNNRTSNVSFSVLNNGAIGASSNIPSNIISSYSNINVITNYTSGSSSSGGGSSQWTTVGTEIYYNSGNVGIGTIDPITPLHVYNNIATLPTLISVVGATGDVIGSTDRVISFPYSGTGATKDYTFTTTENLICDILIVGGGGAGGMQIGAGGGGGAVLYGTNINIPLSTYTIKVGKGAVPGEVRGASSEAFGATILGGGSVVNAVWATTNNSPNGNSGGSGGGGKGVQAGGTPGISGTVGTSTKGTILNSSTLYNGNIGGFGQSQAAGVASGGGGGAGSVGGNGYDTKSGGNGGDGVPINITGIQYYWGAGGGSGCHEGIPGNGGLGGGGAGSTLNSVLGTYTGNVGGSGYGIASGKNAGNGTGSGGGGV…
BUDVIRUS	362279	363785	1506	4	2.66	BUDVIRUS-cds291	501		hypothetical protein	hypothetical protein	Cytoplasm	MAIIDEFKSVKNRSLIIQASTKMLLDKYRLSLSAETLTNIMNAIISAMSKDAILMNNTIKLMELNTITLAKMKDYIIKNMDTVRNDANIMPDIEENILGNVSNGSGGSGDVNSSVSNGSGVSGVSVSDVNASNSISNTIDASGASGTYKEEYSYNKGDILSNEELLIRVKEYENSRAISTTILTSGGSTGSGSGGASGLDNSQSSQSSQASPQAPLTPLTLPSILPEIMEKVLTSINTSTNTFVNKKTLIINSFSRDWVNNPKRNQLSFTVNIDLQSNIIEPLKILFPRYVKDISPYIVLVITDNHRTFKYNFLYSKSSGKWDIWKLINKDSKVNNINNSINLANKTWKIHFLDYLNNELNLGKDDIKISQITDYNMNYGNNTSIDTNIDNILMPSQHN…
BUDVIRUS	439142	440270	1128	3	2.66	BUDVIRUS-cds354	375		hypothetical protein	hypothetical protein	Nucleus	MTTYLQKQAQNKSKTLSKILGIDRHNVLNNSSSSPSSPDLELIIKLKEKAQTNDPMLRLSMEDYELMCKNKVVFNMMVRVLKTDAMKLRKVCKHLAIFKEYINSSPETIKNKMKAEKMQKALKAPIFKLPEDLRSKIVDIFYSIQRTKHILRKGIPFDKLEKESLSSNPNAIDFLLENPHLIHWGNLSGNPNATHLLEVKMEDEAKLSKDELANIPRDKKLDWRELSGNPNAIKLIYAKYMKEQASPDDVYVPFTFFTHLDWRKLSNNPNPEAEVLLRAPENIQGLTWNPPAGATGAAAAEPVNLQGITAEQDDIGFVNSKIRGWANLSLNPDAIKLLVKRIAYEKELPEDQYKKIIRVNKINWYFITINPAIFI
BUDVIRUS	163618	164767	1149	3	2.61	BUDVIRUS-cds119	382		hypothetical protein	hypothetical protein	Cytoplasm|Nucleus	MSNQFIFNQYYIDLIKRIKTSAKNMRESDDSDDHAFGKSTLKAIKDNYITLDKSSDEYIIYVKSIPEDFWTSYINIDDIDAVNDWFLADDVKDVCIYKNISVSSIRKLVKDDYLCHHFFSVFYLFMNELSDDDVKMYLSVLQDTKNEVGVADITNEAHKKLVERLNELKTKKAKDASGTGSGTTSGGVGGIDMSQMEGTMLGKLAKEIMEDVDVEKLQKSIGENGDILKAIGDPESGFSELISNVSRKMANKISTGELKQENLLQDAIKFASAMPGGLFGGGSGAGAGGGAGANQGTSKGGGSGGSASQPDMSSMMNMMSAMMNNKEGMDMFKNMMGNMNNQKGGSGGGGSRQTVNRPALKKLAAVNKLKTKLAKRRETSEE
BUDVIRUS	10966	13282	2316	6	2.59	BUDVIRUS-cds6	771		DUSP23 domain containing protein	hypothetical protein	Cytoplasm	MKGQISTKAKITKGGLINYQSQTYIEQQQKKAHLLSSVLPKATPSPRATPSPKATASPRAAPSPKAAPSPKATPSPRAAPAASPTLVRKARAVSAPVLISPKVSPRASQSPTLVRKARAVSAPLPKQATELSPYYIKNTLFPEKKRILIKPRRFKANEKFTFLSHSIYNGKARDMKGRLISPINPPEYITYDMLIDEIGVYLNEELITDEQLKEQFKIATAKEQMALKSYLWRVWYNIIVGEKVIYKQTGASSGIVNKRWDEGLSYPSSSSFASSASAPRAFPSIRPVEPLMSLAPVALRSPVSRRSPVSQRSPVAAEEEAYNDFLINEMNKYINTADATIKDQFGYTEQDYELAYFGFANANAKPVIKNAYDTKLLLDKKDISVKGVVCGFEAEKFPY…
BUDVIRUS	32779	33166	387	1	2.58	BUDVIRUS-cds18	128		hypothetical protein	hypothetical protein	Endoplasmic reticulum	MVLTGAELFFEGFKGGGSKKGSAPADGANGSNGVLTAGTAGAVGGALLSGGSAASMSMSNVGSNNVEKCPLTDETLYCQISRTAGIAGMVVYILIIIGLVIGVLYAIYYLFFRSSVSGAVSKVARKGR
BUDVIRUS	181371	182148	777	2	2.57	BUDVIRUS-cds131	258		hypothetical protein	hypothetical protein	Cytoplasm|Nucleus	MKIALGIFGFIRDDIYVNSWLSFFERLKSDSDAKASGDAKIDVYLCTPNILREFDGDIVNFEYIKDTLMKNPMIENVFIRDYKYDPQVFINKSKELNLPYKTPDNLYPYRILSLFSSISNASKEILQSNIEYDFTILTRFDMLKLVYSIGADLEIYKDKSAIYGYRADNSQIEDRFIITGVVGLTKLSKLYETYHNHTPIVNIGDEPFVSEFKLRSYLLQFSPELNIYYNGNIILGLGDTYSKYTSEFETKINKIYAP
BUDVIRUS	318374	319154	780	2	2.56	BUDVIRUS-cds241	259		hypothetical protein	hypothetical protein	Cytoplasm	MKLDCVLTAVNENPLYLEFIPIFVKTWNKLYPSVDVKIVLIAKAIPDEYKEYAKNIILFEPVEGVLTSFTSQFIRLLYPCILDYKGAVLITDMDILPTNKTYYTEHIKEIDDSKFVYYRGDHCFIYKSIAMCYNAATPEVWRDVFDIHSVEDIRFMLDNVSRNNVIEEGIGKAGWFIDQLSLYSKVMEWNKRTGNLICLDEEKTRFNRLSRDTFSMTTELRDAIAAGYFVDYHCHRPMSAYHEINNFIYDLLPNGEAEP
BUDVIRUS	234966	235362	396	1	2.53	BUDVIRUS-cds179	131		hypothetical protein	hypothetical protein	Cytoplasm|Nucleus	MENINNALVDITFTENSFTITYDNELTETLVIGKETYEKMYIEWLKEQPPFISDVYKQNMNNIILTAIHKKKECIAELNGFFREENKQEVLNFIKYMRGRDLTQEKLRWNKPFNELYNNPIDQQNQQTPPQ
BUDVIRUS	305132	309533	4401	11	2.5	BUDVIRUS-cds229	1466		HECT domain containing protein	HECT	Nucleus	MPIRLNDDQCILWIKDPTVSPFENDYVQHKRRKNIFSEAKLKNPKSFLNSVKRKCFYNSAIRQQLVDKIKEYQRDKTLRLYTLNDKLGSLSNTEYRTPPYTREECERWISNHLENPRPTTGASPPAAKTKLSVGDRVYVELIYTSLQYGLPTPVELDSEPPTLADKFDDNFQKAGYRNMNKLIKSIKSRLEFIKVNDEYFLNHNVASFDDKLKIASPITPRRKAAARAAKLAANIAINPFGVSSTTSKSLNSAERRQLRDIILERNEAENTIAIHQYKKGLANALAKKKDGKDSKGSTSAEQIDISKKGIFVAFKAFLIDLLDAVMNGSLIKNILRNATDEDDKETLTDAITKYFDRKRYNKTDITRILKENNYNTVEGILRNFISNMFVQMINPSTEE…
BUDVIRUS	474860	475262	402	1	2.49	BUDVIRUS-cds386	133		hypothetical protein	hypothetical protein	Cytoplasm|Nucleus	MMKEYAVVDYNTTYDPKRLSADISCKSMSSLSSAYTLQQNNLFADRINMDIFNYHNNYHRDIDALKESEYELLSGFSINKKSCLFKRPEYNDGAWKQQYQATLPILQNTLESEKDKYKLFDYQTKNKTKVIRR
BUDVIRUS	412441	415258	2817	7	2.48	BUDVIRUS-cds336	938		DNA Translocase FtsK	hypothetical protein	Cytoplasm	MAATATEEALKSIYNYNMIFNNIGNTSAEDDLKFNTNLISDFDLQNFDPKRYEYYVNLLKVFNNDPETLRNLLNKYNSIKGLKVKERKIIREISDYVNKLKDIESNNPQQPQAGGKGSVSGTNYQEGSVGSVSGTNYQEGSVGGGSNNELLKIKRDAEELLGSAEELYASANADASDASGDEEEDDDDAIGTFKNAIDTFKNAIETFKADLRTEENGYNNSNNGNTINTFRDAIGVFDTAIGKYKKIPNNQSGGLNLISMLRGTVPANKALKADAGTAATGATATIATGTAATTTLATETPIALLQSLKSFANPLSMTRRNLLKEYEATPVKTQKKITEITGKPLTEVKAVFASLANIKDGLINKANILVKKANIMVERALSADKDIRTRNKEGKDKFQ…
BUDVIRUS	120335	120740	405	1	2.47	BUDVIRUS-cds74	134		hypothetical protein	hypothetical protein	Nucleus	MSSQKRNASSGSSGSSASLNKKPKTDDVPDFLSDGLDNKAICDIVQDIMVILHDNKGKVPHTQLVNNISQEEKFKFFIERYPMLFDMVTKEAGFEYSSLEYFLSMRDEIIKQRITSEEASKQVGQVWFDKYYKK
BUDVIRUS	33490	33907	417	1	2.4	BUDVIRUS-cds20	138	S	COG4852,S Uncharacterized membrane protein	DUF2177	Endoplasmic reticulum	MDIYIKYIIISVVLIFLDFMWISLNMTAYSNTILKIQKSALEPRLEHTLIAYIIIFFSVIYVAIPFTVQNIKKGEAIENKLLKSLMYGGAVGFSIYGIYNFTSLAIYKDMDTTVGIMDTLWGTTLYTLTTFAYLLLPE
BUDVIRUS	346090	346513	423	1	2.36	BUDVIRUS-cds271	140		putative transporter	hypothetical protein	Golgi apparatus	MGWIQLSIFRSFLIALMIMYIRYDNTPQIMFPLIINIIVGALCLSYFTLYHREHFADEFAKPKYYIYAVVGLFVHILGYHIIKTCPNPAYFRVFIALQIITLYLGTLYITKEYKVSTQSMIGVICGCLAIILISLDKNNK
BUDVIRUS	156612	158316	1704	4	2.35	BUDVIRUS-cds112	567		hypothetical protein	hypothetical protein	Cytoplasm	MDRRHSAPSGSRRLSSVKLDFNTLGRYSSPSVSPVVKANKSAPAVMNKKTPRNIYKYSLVPSPRVSPPRKPYHNSLIPTPLAPLAPRKSPRKSPRKSPQKQEQLVLPVKAPASPKKPTNISPAKPKTPLVIPSVKPKTKLSFFSRNRIHPVAASPVVAASPVVAASPVVHIVPNKSLELPDKLVAIYYVGLIYETIRRLAKEIKEIVEGVSKLTYIQPPIFNIEAVGKLEELIKDIERDTHIYPRKLKEPLDIKQSFLFVKYLIKKPTNKDEFLKYMVEILRYQKDKKLIYIEKKNAEILETLKKKGASRKQIVKMERKNFIEYETERLRLNRKIDDYIIEFPYQDRKMFKRTLDTQNKDLPELTLKDIQYISHKEFEEKLQSLNDTMNEFLGIVNNIL…
BUDVIRUS	95409	96261	852	2	2.35	BUDVIRUS-cds62	283		hypothetical protein	hypothetical protein	Endoplasmic reticulum	MENFQCQLINIITHKASSGSSGVILLIYSVLYLCIIIMIGVFLYWDTIYKTARKRSKCNNISKIIDDNNHTGTPFVYTIVIVDTKKIKKLADYIVKITYDFNKMETNIEYGNTKGSGRGSGDDSGSETVFVYRMNDYLTILEDLKALEKKKNELSVIMKQTNKRSDLDEYNKIALEYTRIMKTPEGKKAIELNNNGGFINSFNYKYFDLQSMKPDVIENISLRINSSNYKYYAVDKNYNMIYSYTASELIDFTKNYSKNSNYPITIIEHIIFSKIQQGKNITI
BUDVIRUS	269697	291492	21795	50	2.29	BUDVIRUS-cds217	7264		Chaperone of endosialidase	Peptidase_S74	Cytoplasm	MTSLLNVGYGTTNPKKLIHLVQNNVALRLQDIRTTGDRTAGVEFMNGGSEVFSSNNFGTDWRIINSNSLFCIQSGTSNITNNVMNFTNSGNVGIGTTQPRSRLDVVGNMTIAGDIIPASNVAYNLGSSSNKWKDLYLSGNSIFLNNTVISSDGNSNLNIKDTAGSFKNININTLQLNDSGKRIVLGIDTSGRLTYTNASNITSYAITTTNIASANLDSSILAVDKGGTGVGTFAIGEILVGNGSSNVLQNANLKWDNTNSRLGVGTSAPDTRLHISDASTSNTKLLIQNSYVVNTVSGGSSGAIPNEIVVAGATSGTIGTTDRYISFPYTGSGTTKDYSFTTTENLVCDILIVGGGGGGGQFGGGGGGGSILFGSNISISTANSVSIKVGNGGTGSTSF…
BUDVIRUS	141017	142343	1326	3	2.26	BUDVIRUS-cds95	441		putative Ubiquitin carboxyl-terminal hydrolase	hypothetical protein	Extracellular	MNSPPSPAKILKAKNNTCARILTPLQASFPICWFTAIFVAMFYSQRSRKLLLAASLGWNKKKELFNLFKNVLEDKYLKTAGGRESEDYRNYTEDTLINILKLMNKEDKNAFPYNPIHKTVVESFRPKLYIGRLYTLLGVNYKMFDYSTLDYKLRYSYLNEDYNVFRISKIVDNNIIDDIVDSQGKLKDYKYIDDGSAPPILLVRGHDYHIPIYDDPLTNNVIPEDDKNINIKYSQDNITYNGKKYTLDSAIITNTNIENKEGHIISGITCKKERYVYNGWPRLNTEPAKATRELEQDIPCKLMKWNWNTVYDTDICLNRLKCTPEILKKKVGKGDFCFNFSGGIRILVYVRDDAKSATSSSHSKDRSPARSPAKSPAKSPAKSPTTPIRKKQPSKKPAA…
BUDVIRUS	460300	462520	2220	5	2.25	BUDVIRUS-cds374	739		hypothetical protein	hypothetical protein	Nucleus	MNVGVSDAINGINKLGDKELTLLINKNNKRLLESLNNANHQELLVLYHTEVEKYYDELNKYRKNAHDRDSNSNRKVLDNFKTIKGEIMYIYINITKIRRMINTSKDEMIFDKIKVIETLITNSIFLIERRNNMPTEDYISDIDSSLLEIEELKTELLPNIKFLILILRAKDTGNLPLYIQPPKDNLPPQPTNTGSRLQMLSAKVSAQPPQPQAHIVPAVVRRDRGRYRKGQEAAEAGISPRPRQSAKAAGLRPASGAPRNRGIVLSITPLPPPPYSPLYRRTSAAAAAASSNLPPTIIAQPPVYRPPIKLGKETMEGKYVRGVYPSHLLPKNVVVVDKLKISPPVLSARRGSHSFKSNSPYNDEKPEFDIEGDVRNPPEVYLIDNKNDGLCFLNAIFDY…
BUDVIRUS	472347	473238	891	2	2.24	BUDVIRUS-cds383	296	L	COG0648,L Endonuclease IV	AP_endonuc_2	Cytoplasm|Nucleus	MSQLYLGAHINREKTILKTMEAITKNGGNCLQLFASNPRSTALVSLDNYLSIADDIREYEAKHNFKTVIHASYTINLARDFKNGKRAVPIEDCAWIQLLLHELYISHLIGSSGVVVHVGKHTTLTPEYGLENMRIAVEYVIAELQKNKINAKILLETPAGQGTELLTDLHEFLEFFNQFSAEQKKHLGICLDTAHIWAAGYELSEALALITNKNAADLIAIHLNNSKVAKGSRVDRHATLFDNAGTIPHNSIIEFLELFKKNKKSVSPLAQPIIILETPSANYADELAILVAVSGG
BUDVIRUS	425818	428512	2694	6	2.23	BUDVIRUS-cds345	897		hypothetical protein	hypothetical protein	Cell membrane	MTTTLKNSYIDRFNDKLKIYDSIFFKSIDGSGILLAEASSITEPNGMRIPTNTNATTYSAAQFTNFIRNIVNFNIKNFHMLDDKDNNMGFVSKTMGRNGTPAYTLNENVKTNIIETLKVVNVFVDILEAYKYCIDNKEKDTIFDTGYTTETPINRIEIVSGKTRFYNADNTVMTPASTVLNAGYIRSVKEYDGADASSSVLYLSIQSFNTGMTDKIYNYNNIFDKKNDNAVFNSSPSNILNAAAKGTILEPYPLAIRDYPRQVYSGIASDPTSISNLTLENRNKALVKLLLKTLFTLDINFRSQSVYALYYYYKFVQLYSSLIINVSNVMYADLNEASPPRIETRNTTTSKKALGVSGIELIMNGIRYNSPPTITVTGGGGTITAGTNIVSETSGKVNI…
BUDVIRUS	469731	470181	450	1	2.22	BUDVIRUS-cds380	149		HMG-box domain containing protein	HMG_box	Nucleus	MFKHKHKMTTIAMKIKELMANMPDTLNTKKEIDDYYKEAMKKSVVSKSNKKDASDADKPKKELNGYQLFMKEKIKVVKEENPSLTGPEVFSKIAELWKKQKEEAVSGAATSVPVVAEAVAEVAATAPVAPVETVVKVEDEKAEVKKKKK
BUDVIRUS	530768	533501	2733	6	2.2	BUDVIRUS-cds430	910	KL	COG1061,KL Superfamily II DNA or RNA helicase	ResIII	Nucleus	MSSLDYDWDFLGMKEISKKAECIRNRTNFTVPKSFHMVDKKDFNPDMLNLYIKSDAAPKLKLLLEKIKLLDEQDMRLTGKLNKHLIFTDVNRSTYGAKIIASALTANGMNLVYHPQGTGFSMVDDSELRKTKNNNYAALLSKSFFERPVNTKIRKAVLEKFNSRPDNTYGELIRFIILDQGFKEGIDLFDVKYVHLFEPLAVNADEKQAIGRATRFCGQKGLEFHPRYGWSLFVFKYDVVIPKILQNKYMDSETLFELYIKNSKLDMRKIIFANELENATIGASVDKELNKPIHQFAIEKPANILKSSGSRGGGGAVGKPKSTKAVPPAKIMNLEKMQEYIKKNFGTFKYPPLVLENKCVGGGANGNIVSFTPTQDFVRHYFQPQSAYKGILLHHSVGT…
BUDVIRUS	188953	189868	915	2	2.19	BUDVIRUS-cds141	304		hypothetical protein	hypothetical protein	Endoplasmic reticulum	MGQQLFTHHDRYHLHKVLGFGCLFNFFLRIYWLIANGSMYIYADTLPLQPLQSLLIPIAHLTLSLSSLIFQVPLTRLNSKIIIWKELQLHNMVFTSRSATIMIYSIICIRNDIDMSSKYYYLYQVGKLALVVLHHLLADYITAKYNTNEKTTTRDINWENIPDNVRRLVKQYYAICQILAINSLILTDNDRTGSGVMEAAFLVMFPIQLSTFLMTLVRKSIITNIHWHIFYALSLVSPFFLIVNTLRSDDGSGEYKNKLEVAKVYLPILYITLRLQFNFNKYYLMVHIFIINMYIQYRNGKVLS
BUDVIRUS	357036	357501	465	1	2.15	BUDVIRUS-cds286	154	L	COG0270,L Site-specific DNA-cytosine methylase	hypothetical protein	Cytoplasm|Nucleus	MDYSTNCKFKFIDLFCGIGGFHQALTNMGGECVFACDIDDNCRMIYEKNYGIKPASDITKIKIDDIPEFDVLCAGFPCQPFSKAGFQKGFDDDRGNLFFNICDIIKNRQPHQPPKYLLLENVRNLASHDDGNTWKVIYEYIDSLGYYTYEMPLI
BUDVIRUS	180010	180943	933	2	2.14	BUDVIRUS-cds129	310		cd11301 Fut1_Fut2_like Alpha-1,2-fucosyltransferase	hypothetical protein	Cytoplasm	MNNLYTTVDISGGLGNRLFQLAYAIYFLRLSKKQKIKRRLVFAKSSVSSYWDTIFKGLFRIIADDEYNNITFASYNSISPHKFIEPPSKAKEHIALKGKYETFKYIGDTLREKMINIVYSNEDIMYPAYYKYRDILNYFGDNTKDDDMVSLHIRRADYSPSSSSSSYNYNLPMSYYADALRIVNKKNVVIFSNDIEWCINNFRDCVNSAKVAPLADYNIYYVSSKIFSEEELGSRAEIEFVLMSMFKHNIIANSYYSLWASFISYYKTKMVVAPKRWYSCDDSKENDEYAEYNEYNEYAELYHKYITHII
BUDVIRUS	334845	335316	471	1	2.12	BUDVIRUS-cds257	156		hypothetical protein	hypothetical protein	Nucleus	MRSRTRYEYLIDELKIELGIRGGDFLSILRRINREEYEEIGDISDDKVICYLIEGIVNERVIIGDNVANLLNNRVLLNNLLIIFNLKQQSTLAKARNELKRNVFINIYDLEAGRYDRRMASIQDITDDIRSNPERLFPLDIASSDSVLKCFLHRIF
BUDVIRUS	204331	204805	474	1	2.11	BUDVIRUS-cds153	157		hypothetical protein	hypothetical protein	Endoplasmic reticulum	MENNINIEDIFKGILTGFFASYLIILGMRPAAIYPDNILDIIDNPWIFLILFIINYYILYWDITVALLLFLTLIALILDIIIFTDGDFIKDNMITLNDTEASGGAAGAAGAGGAAGAANGSKTATKATDKSYKDINDIILEKLKIYESRQKSSNAFL
BUDVIRUS	294714	296178	1464	3	2.05	BUDVIRUS-cds222	487		hypothetical protein	hypothetical protein	Endoplasmic reticulum	MKSPHKSLNITTISILYYVVLGVFAILQLLAILAVFYVIKYIFVSVTGYNYGYAAAEQFANSPITICDNPLNIKDANKEVSGQHIIVSNENLANIIDNIKKTNRLNRDTIKVAINTPIYDALRGQNNLRLLIDPYINYYILNNKAPATAASEYKEGIFVCLSHKILREEDCIWDIKGKVVAYLFMSDYLFIQALIKGYNLDINDVYLKKITFADFANTNKIFDYLFTYMVIDSEYMNFICGQRYYINGIKDVDINRLKAYYPFIKENYNTVKYYYSNSKKANIDLEDLTNKDDSKNNDVYVSSVKSLLPIMSYNIVSSIENFITRLEMPEDYLEAVKEDYYTSVTSSGSGGSSGYYGCYGNSEIKSKFECDSYYNIDGTPKTYYSLWDKRCAVNEDCPY…
BUDVIRUS	401700	402189	489	1	2.04	BUDVIRUS-cds324	162		hypothetical protein	hypothetical protein	Nucleus|Endoplasmic reticulum	MSTPISTLPMKTQPVGGASEANDINDPIVQDVLNEFQEELMLSKQPKMPPYSQQQPQHASQPPLQVPYMPQPYPQHPQQPLPHHGYQQSKYGDISSYMDTEVAKRSLILVILAVIIYHSGIINTMYEKMPDNLQDNLNNFDIYIKSASLFAIIYVLSFFEYI
BUDVIRUS	398370	398868	498	1	2.01	BUDVIRUS-cds320	165		hypothetical protein	hypothetical protein	Endoplasmic reticulum	MNYEGYYLLFFIFIGLLLVIYYYNIRQAGQAEQQVLLQAPQKRSNASDQLAYTKNMANANEDHLKIYKKINNPDSYTYKIDNIDILNDNPSNNNKLGSPSNDSCDPELDEVYNTTLRGDENHSNKPDEVYTYSIKPNKSDLPIVNPPLQLLKNNAPLRLSERHFL
BUDVIRUS	179210	179717	507	1	1.97	BUDVIRUS-cds127	168		hypothetical protein	hypothetical protein	Cytoplasm|Nucleus	MAAITSDLYFANIHISPTATNATVCRSWYANVIRILKKQKQTFYELQIYNLIVNKYSDYPPRTYNIRRRLDFAKDSSGSSQGNIFENNIFNIAYDNMIKNIFEYLKTDTVVFQNIKESLIEYYNRYMSIHKKCCRMEILDMLDNDYIDEDIAKEYKGMLLKYYNHIVV
BUDVIRUS	357635	358160	525	1	1.9	BUDVIRUS-cds287	174		hypothetical protein	hypothetical protein	Cytoplasm|Nucleus	MATLINIKDYITDDVNIIEVFFCGSGSGDAINVKMSRDIESIVEKKYKQYKEENYKSYHHKDKVYTYELSNDNQFVSSKITTKSNYVKSVFILASKIDKFPQYIFPCTDDIDNISTYSIKEFKINNRISLMVRRDYSKDEEVAKSFYIEYRHSPNVEIDKINEYINNLVATYAI
BUDVIRUS	349499	350558	1059	2	1.89	BUDVIRUS-cds276	352		mRNA capping enzyme, catalytic domain containing protein	mRNA_cap_enzyme	Cytoplasm|Nucleus	MQGIISFSDRVAFNIKSNDHKDIILDQLKTLYDIKILQRHHHNLDNNNINFILSNHLMNLRSNGNRYYLYFTLYNNIETMYFIDKKIHPGYQRPRIIFGRGLFAKALFKNTLLDGEMVKCKDNTWSFLINDIICYEGAYLNRKMLPERLKIIYNMLETQYTPDDTIDVCNYKVKTYFNMCKEAIESIMELSSNLNYTCRGIYICPYDFKYKPKLYNFDESSVINVVRKTKDITEFNSGTSIALSTAPMVAATAPKVPVPAPATPALSTTTKTLINNEEKILYIVKTNEPDIYNVYDNEDVLNKPSIGIALVQTLSDSKLLRNSFRDKNAITNIKFACVFVDKFKKWRAVRQV
BUDVIRUS	542341	542869	528	1	1.89	BUDVIRUS-cds439	175		hypothetical protein	hypothetical protein	Extracellular	MKSIDYENMFIYMSLVFAFCIFIILLYGCAFASASVSRGGSQIYENFLNEDDKGDIKSQVVSLLTELEGKDTTSADDKKKLSDALEKINNNNISITELKTIIDLLKEMMPKTASKKSSAAKAPSTTAKAPSTTATAATAPSSTTATAPSSTDAASTSKAPTAPSTDAANAANASP
BUDVIRUS	76368	76899	531	1	1.88	BUDVIRUS-cds46	176		hypothetical protein	hypothetical protein	Cytoplasm|Nucleus	MSAKAAASASAFPYHYNNKYNIHANIYGDYDIYYYSMRILRNYLSKLEKYQGIYKIDLDDPSDYDNLVIHIRDRVVNTRCELANDNTVYKIIRSINKDHFLRFIKAYCKNKKIEYTTNLNLIDIREFLAYVCGELINLYKSDIIDGWRGNKWEKVHSGGVCRIYAIATAAIEAADT
BUDVIRUS	597242	601565	4323	8	1.85	BUDVIRUS-cds473	1440		Chaperone of endosialidase	Peptidase_S74	Cytoplasm	MEIVGNVNITGAYNINNRNVIADTSNYILSTSNILVERINANSGSGGALTSGGNLTLSNNATSNTILSIQNNFTSNYTSNYTSNVVTVSGTPFTADFSGAGNTAPSVHEAVSGSTTERIMIFRTANVNHTFTVPAGGLNCDILMIGGGGGKVGGAGACIVAINQTLPAGSCVVNVGAGDATGSSNGADSFITVGGADRYRAKGGGGLSNISNSPGNAGGCGAGAGNNTDTIAESGGAAVQTNVVNGVIENTPPRITSTYAVMGNAGGNNGTIIYNGGSGGGIGAAGTTAGKGGDGAYQVTLTTSPTTTINFRNYFANGGNSFGVQDGSTGNYYIGGGGGGYNGNDGSTWQAGGLGGGGGVNNGYAGVANTGGGGSGGGYGGSGIIIIRYRSGTTTTTPT…
BUDVIRUS	360100	362287	2187	4	1.83	BUDVIRUS-cds290	728		hypothetical protein	hypothetical protein	Cytoplasm	MNIPNNVGKQGSNGSQNGIDYYKELKDIVKEIDKVYKKLSKDETLADMIDNIKNDFINKNIALIEKNLTKPNYKDFNSKIIKILDIIIKLLRNFTFYDNKDANANTHLDTIKALVISLSPTEILRQDALDATIKEKFNKEAVVVAAITNDDEKERANDLLEIKKLICVFEYYKYIFENPSADVGQKIKDFNAAIDTFKANPKDDQTEKDVNNKNIKALNELLEKDKQKYTQLFSYIPLVSYNIFDFVDKRFAKEANAGAPEAADKKAKGKGEDQLIEDFKKDIYFIVIGINNTPSSDIESQIGENNDEAIDLKARNEVLKQQKELLDKQLKSLSNVIQFLIDSSKQEYTTEITDIRKIFKDYKNEKEYKDSILTLVVTEEGEVAKMIAKNEANGKMLKE…
BUDVIRUS	324123	325230	1107	2	1.81	BUDVIRUS-cds249	368		hypothetical protein	hypothetical protein	Cytoplasm|Nucleus	MSDHLAFANIITEDLRENVMREHYNNKDTIKEQKRCLEDCDNYIAAYEYKKSLSIESICEEIETYTACGGDYYELILFHFQIFLEEFNYKNYMYLRFYNNIKSDPYYSSDAGEINASNLATVIKDSSLEEIFNNNYKSQKTQEVFANLISKHIKEVFVIHNYYRKNIKHPYIYKSNIYNYIITDMTFVYTSILDKYLVLSPCDCDDIFLNNKDIYNDITTNTHISDDICNNIYSINFETFIDLSFIIKYHSRHFSRDGTKSLNTFYSNTTPSLAIPELYKVFLDNIKKSKSVYDMYERTKYLYSVDIKEELNHINKDLCPTMSGLVFICKCNYVDKLWRMIFSNSHFRHYYPDKKSIDKIHEKIIYNI
BUDVIRUS	421259	422384	1125	2	1.78	BUDVIRUS-cds342	374		putative peptidase	hypothetical protein	Endoplasmic reticulum	MKYRNKNTFTFTNTSILFWMLAILAIVLAIYFVFTVYNEKLMSGLNDDEIRDAKATKENYSNGEGEADDTDSAVGDSTNIRFMTYRDTANFLAKDNDGYVRNLTELDLHARNVKTHIDYLNNIDDTTVSFTDEEKKLLVKCANNADKYLKDEKFAELNYGKHLDGKQIADIKWIFANTYTNYSKDVIKEYEQGLPHTRENIILLSKNVLKNNELKEYNELDLTNTLIHEKIHIYQRYNPELFDKVIKEMGLKELDKKSFRHAKYIRSNPDTNNKLYYYAKPVATATASSSGAMDLWNTMTGDSGGSGAKATKDYNEDKVMVCLYRNDKPNSINDVKHKNYAEEHPYEKIAYEVAENYYKNNKKIEDSKNKYINI
BUDVIRUS	117900	118470	570	1	1.75	BUDVIRUS-cds72	189		hypothetical protein	hypothetical protein	Nucleus	MTESLMQQIQEAMNGGKMRAKRVMRAKKAAKAAKAAKAAKAAPVRKPAAAKPKRRVVRRTPMKFMGGFFAELNNMVAEGGAAADKKKAMVDMAAMPPAGGPVMDGGRRLVYRKPMAKKPKAAKAAKAVGKKPLFGSRGRMSYGGYEEMEEQVEEQEQEQEGGRPKRRVVRRRAASPARRRSASPVRRRR
BUDVIRUS	134134	135865	1731	3	1.73	BUDVIRUS-cds90	576		putative glycosyltransferase	hypothetical protein	Nucleus	MSELQENIQRIIDSRRLNITDANFVNPASKFIIITYWWGRGNLNRNTQTPCKDLAYVGYNWVLKDGQKLLKEPETFEGMIDKWNNNCISKNCNYFSQEYPEFAVAGGYQLAINAKPLFIKKVLETLRDMGKGDISVVYIDGDMTVNKYPHIFDMDNVDYMGRGWNIDPRSNVHYKTKPCFDPFTFETSGGIMYFGNNDNGHALLTMWNKWSFMQKFQGKADDRILSMLINSKQLYITMNVLQLPIEYLWLTDAYEPLDKRDNYLDKKHFSRKEIVFEHPACLTTEEAARDQGAAANRQPAYYDVLVENLIDCQTEGGILHEYIVFDEYAQAKEWKKYFQYISSPDASLGNYKDGEPIIPYYIRSYKSGYAEKNEFVEGNTDNLRNIIAYIRQNADIRKY…
BUDVIRUS	155509	156091	582	1	1.72	BUDVIRUS-cds110	193		hypothetical protein	hypothetical protein	Nucleus	MNNNIFDTSTSVCSDDCWKTAKELHNSKITEYNLLPNNFASCENPNVRMTEGYLEHPNLRGRPGYGLADDCLIDNYSMLRNNPDGLTHDKCRIQLNNRIFTSGPSLRCGAGNIGEELNLIEGTNTNPFMCKKQIMEKEMNNFIPLLDFMKDIQDPNNIVPVWTNGGEDTRSYIHRAEFNKNCNWVGRNKNMTV
BUDVIRUS	322975	323566	591	1	1.69	BUDVIRUS-cds247	196		GIY-YIG nuclease domain containing protein	hypothetical protein	Cytoplasm|Nucleus	MTSNNDYDYGYIYCISNVSMPNIVNIGITWMTPEQKIADINGLPILWRPPTPYKCEFAKRVLEAEHKKNAIYKVLSQSRITPKQRFFNVPIEDVRTLFDLMDGDYWEDAATDIYDIPTAANDTQVDCMLEKKKIEIKGMEEKMLECLFQKCDELEMDIENRKAELSELNATIEERKSALRDLDLPDIPDTLIITEY
BUDVIRUS	476184	476775	591	1	1.69	BUDVIRUS-cds389	196	J	COG0590,J tRNA(Arg) A34 adenosine deaminase TadA	dCMP_cyt_deam_1	Cytoplasm|Nucleus	MVDDRNALPAAAAAAAATAVSNRKKKTISNAPRASRASSRTGYYASNYFECIDSTSARNSSEKQKYYLNIAAKVAIKSPMFNHKHGAIIVYKDKIIGSGFNYYMADFSIHAEVAAISSIHKKRRHILSECDIYVVRIGPDRFNNPLKYSRPCTNCSNTIIKNNIKTAFYSTNYEYDTIREFADTHKCKRTVKCILQ
BUDVIRUS	400559	401156	597	1	1.68	BUDVIRUS-cds322	198		hypothetical protein	hypothetical protein	Endoplasmic reticulum	MYIINSFRGLALILLAAILIVKEVPFKALFKDAMIQFYLALTCMLFLLLVDNIFGFLLSICLLSLYFRIYTSELQNKKVVSGSDASGASDTKCGHGQDHEKCEMNMANIDTNKHAKLATEQMMALNNASGETLVPYITEENLLAAQSNIVNPVEYNKELHGVDNKNVYGSQGLDTTNIHIRGYDTNSEHLGTLTFDII
BUDVIRUS	238744	239350	606	1	1.65	BUDVIRUS-cds185	201	T	COG3476,T Tryptophan-rich sensory protein (mitochondrial benzodiazepine receptor homolog)	TspO_MBR	Endoplasmic reticulum	MGVNICLANLGCASSPFSNATTVSNIITFTIILLPLVIGLSIGAVYGKNWNDPKYRNLKKPAYNPPSYVFGIVWPILYLAIGIIYSYALYDYKKANRAGGSSGSGSTFIYYKELKYWIIPMLALLFNFLYVPVFFGENGLFNGFVIIILSLVFAILTMIQFYLQSNYNDSIKYYAILALLPYIAWLSFASYLSYNIWVMNT
BUDVIRUS	337662	338907	1245	2	1.61	BUDVIRUS-cds262	414		hypothetical protein	hypothetical protein	Nucleus	MDKIFKVSGKEDVLGKKRNIYITITKKAGVLKRGKVKYIKCEGKFIKLSVYLKKAATAATAATAERAAANAGRIVKISKKLSVINNISKINDIKIRNLLEKKYSKNAKIYFISSNKKWGGSGYALSGGAPTGHFRDDIMRNHDQPVNRARNGIYIDNLSIELHEQEAIYNKICNIEYIIMNDIHIRPYVEFSQNRKMFIKFYWSYANWLNGGKRMWFQLPLHISNFAELMRDNSSGHIHITSEMNVLPNYNINKKPELQENAQTRRTHTYLRAETVIELLYIINMHGETIFSDWFYDPTIRTTRTFNTYFTAENGIWARHNDGSFVLGENERRGLGYSINNMYFLVGDIFSIIHSGILNKEKIYMNGGNISRTYIRKNASRYINYIPSQSQIEWEPFSD…
BUDVIRUS	40133	43337	3204	5	1.56	BUDVIRUS-cds26	1067		Spt5 C-terminal nonapeptide repeat binding Spt4, transcription elongation factor	hypothetical protein	Cytoplasm	MSIIPISVKKLVKNPKFSGVYKDYDKLKVVDCNDLITYLYSGRKTGWENPLTFISLKRESKIIVSFLSYCYYILDDGSKVNIVGHNLSYREHVLQFIDEIYLYEKGRVSVSAATQLAQTNTPLRSSRSPSPTRGTSQAARGATAQPAARGATAQPAARGATAQPAARGATAQPAARGATAQPAARGATAQPAARGATAQPAARGATAQPAARASAAPSPVVLSPNAPSPFARARSPSPARGPFPVLAAKSSSSSAKLSYSPATLYKAAQSIVSLNDTSNRLTKEEALSFVKELRALKKGKTIDQMKRLTIRNPITSVQIGLKGLAFQRLIYKLYNYDDEELKKAIRKVVSKKFLDDLQTHINSIKVARQSAADKVRYAKADAQAAALAALAKEKEDMAK…
BUDVIRUS	164909	165554	645	1	1.55	BUDVIRUS-cds120	214		Thioredoxin family	Thioredoxin	Cytoplasm	MILFYSVYCNHCKMLLEHIKRYDKEKVIKLVSIDDLRNKNINIESKIHSVPAFMILPSKELLFGKSVFDHLLLPGRGILCSTQSTRLDKAVSGENDMIPLANTGNGTVGAGSISGGSGSGGCGAGDSSDSEPMAFTLNTASFSDNFSIIEDESKELNDKNYNWDFITNDNNITDGIKNIATPISGDDTSGSGGTKSERTSQSIEELKKLRDAQF
BUDVIRUS	199566	200217	651	1	1.54	BUDVIRUS-cds150	216		putative lipase	hypothetical protein	Cytoplasm	MIYIYGDSHANLSFKNLPLPHRKFYENSVTMFRVGRDKSIMKFDKEGIINDASDPSRRILISITYGEIDCRCHINRQINLQRDEDDIICELVNKYIDAIIDNTTGLDAKIVVVGVIPPTKRSDYEHLNGKITNDFPFLGSDQDRVRYTQKTNRLLEELSKKNNFIYFNPYLHYTRDDGTLKYELSDNTVHLGDNSHFLEKFVELYEGLALATTSGQ
BUDVIRUS	236251	236902	651	1	1.54	BUDVIRUS-cds181	216		hypothetical protein	hypothetical protein	Cytoplasm|Nucleus	MRDMKHRDIYKNTKHLHKLLEITSDPFVCDLDYLGMLSINNIYDIFKYKKNKIEYNELYHRSHFTKHLQITLDNIEISNEVLYNLYKSNKRYYKLFVKEYFDFDVIMCDGYAGGDASITRSVSKASLRYQQQEPFECLAELLYNVIDFYSIIHNLINTSLYLLECIEEDGQVLTQMQRKDKYILNDMLGYHINNRYIIRFDYDIDKKSAFPILLSY
BUDVIRUS	452367	453015	648	1	1.54	BUDVIRUS-cds364	215	O	COG0265,O Periplasmic serine protease, S1-C subfamily, contain C-terminal PDZ domain	Trypsin_2	Cytoplasm|Nucleus	MNSKDIFKSIEEEQTKIFENSMSSVCYITTDKKIGFGSGFIWDKKGHIITNLHIINKADKVFVTITDKEGKQKSYIAKLTGIDPDIDLAILKIEAPESKLQVINYNANANAKTRIGNFAFVIGNPFGLCHTFTTGIISAINREITSPTGMKIEGVIQTDAAINPGNSGCPVLNSNGEIIGIVAASIGLGVSAGIGFAIPISSVFKSITDIIEYKN
BUDVIRUS	205915	207229	1314	2	1.52	BUDVIRUS-cds156	437	V	COG1002,V Type II restriction/modification system, DNA methylase subunit YeeA	N6_Mtase	Cytoplasm|Nucleus	MAPNSFSDLSYKITKIISKKEKQDDGIYFTPPKTVIRCIELLAAATFNNILEPSCGSCEFIEKLKVCYPEATITGVEYNKTVYENIRKAYGEYGIYHDNNAKIKIIEGDFLQTGFADAQTGFADAPKFDLIIGNPPYYVMKKADVKSDYYDYFDGRPNIFLLFIIKSLTLLTDDGILCFVLPKSFLNCLYYNKTRKYIYDNYSILSIEECDDNYIDTEQPTIIFMIQKKDAGTSSDAADANDKYIIRHLANEYTIFSTSEVIKRLDELYVGATTLNALQFKVSVGNIVWNQHKADLTGDPEKTRLIYSQDIKNNILSIKDYTNAAKKNHINKKGCDEPLLVVNRGYGVGNYNFEYALINCGFHEGHLIYIKEYLIENHLICIRYAAGGDVDAYALGEKY…
BUDVIRUS	454153	454810	657	1	1.52	BUDVIRUS-cds366	218		fkbM_fam, methyltransferase, FkbM family	Methyltransf_21	Cytoplasm	MFNNCNPKANGEELFYNKIKDHISVIFDIGCRTDSEFINFAGEVHYFDPVPDFIEALKEQPKLNSRSFCNNVGLGNENKAIYYYPRYQSFYNRTVSCQIDDDENKITLNIIKGADYVAGNNIKSIDFMKIDTEGYELNVLEGFEDYLDIVKVIQFEYGGTFLDNNTKLIDVIKYLELKGFHKFSYLTNYGTEPITDYEDHYKYCNIVCVNKKSNFVPY
BUDVIRUS	153789	154455	666	1	1.5	BUDVIRUS-cds107	221		hypothetical protein	hypothetical protein	Nucleus	MNQYIDTRLNYDSCSYKEQLKRAVGPGLYHLETPYNDCVECFQDVPNDPALRYQSYGQNTCSMKKAVDDSSELLGLNYKNTKCNADEYLPGRYEPTGCNIKGAIQPRSCMAPREDTRLSNPPCTLKETGINRWEWLCFDPQARAIEAFDRIPVNYRMVAKDNHTPCIELPEDQSGFLPKANGDGAKLISNLDEWKNKANDNKAYAPGYPYGTMYPSVKCKN
BUDVIRUS	317228	317894	666	1	1.5	BUDVIRUS-cds239	221		hypothetical protein	hypothetical protein	Cytoplasm|Nucleus	MAVSAKKVVKPKVVKKVAKKVVKPVKKVVKPAKKVAKKPRRKNIRGGTFLSTKLSPIQEESKVELQRASLLSLPPSIRLSASRSLRPLPLPVSSLSSVSSSASGSTNIYRKTGKLQPLPEPPLTKEEAAAIADREAIAAKERRIAREKIEAIEISKFLRQNMKEKERKEGLPTNRGTSREHSRRNAAEHQKVISGVSNTRDPNDANQATRFLMETRSRYQP
BUDVIRUS	568568	569942	1374	2	1.46	BUDVIRUS-cds459	457		hypothetical protein	hypothetical protein	Cell membrane	MTSPRKNTSRSSRMKGGSAAGDWLSRVFDDLKKIFKVPTYKYLFSMLLVISCVFFVFATIIFVNACINLHKTSFDYPAREGHKKLIDTPIFEYLKTNNFLVVDKFLLNADSRLKPPSVAYWTVVGIMLGVLILIFIHYLILSKKEETKQDIADYHTGLTDNYPYLAIAAFPYFFIFIIVITFNSIQVKNAGDLNNIKIEGITEYKKADLDIIKEKLQKIIYENDAGLSKDDLLTVFKSYEKPPINTDADAAAAPATKVPVVPIDIEAIVSIYKHNITSLGKTGDALKQYQRKYINYIDEYFNLLKYNGADDNDNYTKFYLFGLIEYKDGDNANPSYTGKVKKYRDLIKDNDKGEGLEIVLISYINSKIRGYFIAAISLYTILCVTTIVILLIFNKDLRM…
BUDVIRUS	235388	236075	687	1	1.46	BUDVIRUS-cds180	228		hypothetical protein	hypothetical protein	Cytoplasm	MKRFPNRLLDLPEDVLILIYKYVFKECAKQIDNNNARSLCDFYDILKSSKLCYCINTGRYGDDGEGWGYGSGNCYDRDNTDNIYLYRKNYIKEDSRLSKIKYIEYPISFIPTDFGYIRTIIEEFAAIIYNDDIEDRNLMKLHRSRSGIYNLEYTQMSFRIYVDKNKLRCRVDLEKAIIMGYELIYYSLELNPYDDSDDIYRLFEYVKKRNLLLGYIIPNNVVAVELGG
BUDVIRUS	517656	518340	684	1	1.46	BUDVIRUS-cds420	227		hypothetical protein	hypothetical protein	Nucleus	MTSVITNAQAYMNNNMDYLQYLKNEKLKNIQDEVYKKQDTSLTRLKTVIGLGPDKNENDLDIKNIMLYMLENIGKEVRNVVDDDDNDDDNDDDNDDDNDDIITPNYILQFGADSDYGKDYYYNLGYMIKKYNNGKYTLVKEHKSDLDDEFLRGLNYGGSRRIKASPKPKATPKPKSKAKPKHDEMTMKDIKEMCKANQIKLSKVVEGKRVAFKKKELITKLKRKKLL
BUDVIRUS	533602	534988	1386	2	1.44	BUDVIRUS-cds431	461		hypothetical protein	hypothetical protein	Extracellular	MEIKKQRKRISKGLKRKQRILKGGNWDVVKDWLNNVGSNIDKTGKEWVEAIESVKKELLEKLDKATRELFEGINADITKFEKTNDYTNIEQKTEYEKWKSFINIFYIYKCDDNCEVKKYLDNLKEETDDDDEILTEEEARNMASKLMSRIEIKGRKRNIGPKCDDENAVDCQTQQVEQQELTLEQKVDKVIVDFDEIFESILFKVKIFFGEGKKSTKGRSQPFRNMISLLKALPNIDNNLGALVTEDIKGLEDRYNTIVGLLKGQCSGMGMSFICGTAASALGKDIYALYDKLKKSSEKLTTTTTDKTTTDKTTLLGFISDIVPVMITNLTGITEFEEEIRLLTDIKEDKVIKQHISKSPKGGKKSSGTVRKEILGKLMKIYKIPNDKKEYVRHKGHLI…
BUDVIRUS	43855	45256	1401	2	1.43	BUDVIRUS-cds28	466		hypothetical protein	hypothetical protein	Cytoplasm	MGYLETLIGKEHFDYKTYREKLNVVIEAIDEIAFLSNTLDYERLIVFFKEVVETFDYYKNIDENDDNSEGFSNMNNKENLLLNIIDSDEYNNLINFLETYQATIIRKSANLKEVIIDLISLIDNKNPLILDDLRANVELINSKIKGIEDKLLDNIESVVPRSIDEKKLKFDVKIITKNDIICILSSYKFLKNLVYKQMHVLDKEYYTATKEDILAFRKELYMLYQMLCDHFNKNKSTYLEDISEKFVEVVVSQINSLIDKSDETAEDIPVKAEDMKDMKEAEDAEDAEDVKAPDDGEAPVNNEKRILNRVELTKAPPPPPPPPPPPPPPQTQPPPPPPPPPPPPPQTPPPQTQPLPPPQTQTQPPPQTQPPPPPPPPQTQTQPPPQTPLDGATDALKLQ…
BUDVIRUS	514888	516283	1395	2	1.43	BUDVIRUS-cds417	464		hypothetical protein	hypothetical protein	Nucleus	MNSPPKITAKKSICSRILTPKQVGPICWFMATFVAMFYSQRSRKLLLNASKGWDKSNKLFELLKHVLDDRYLKTGNSESDDYQKFSDNTFMEILKLLHKEDKKKFMYNPDVNKDGFSPHFYIGKLYNLLNVDYTMFEYDVTNDYLVYSLFNEEYNDDYDYKLIQEYDKDKKTYVFKKITITAKPKTKFEKNIRATTRVIYNALNFYKDGYERLKESDKLLKLLNNSPRKFKEAHTIFNNTPSVLIVFTGNLTYNTTIYGEGTYLQPNINLHNNVNDPIIRENIGNYKEKMVYNGAEYNLDSVILASITQTNYYNGSHMIAGITCKKKRYVYNGWTRTSMDPAMANANITRGIPCELMKHNWSLNDYGAYCLNKSKCQLDLIPYNGRDPYMCFDFSEGIR…
BUDVIRUS	182808	183519	711	1	1.41	BUDVIRUS-cds133	236		hypothetical protein	hypothetical protein	Cytoplasm|Nucleus	MPSSLQQYHRNNISSCDTNHHPRTITAYYSYYGKHPNTYKPSGSYILFVSGSSSYKNIYIETQSVSIIIPYKDLPKYHKLYVYYIISQQLTPRNSKVYYSDVGYKGVYKELRYWYILTNICWKSMYLSFGDYCYFKENPLSINLSACDTEDTLDDFLDLFNSHYYNECPYKICDWLIKYEANVIENELYHNELIVNREETVYELLQIVKRHFGINEDIVIKIYEYIVFDVEHKICV
BUDVIRUS	291590	293021	1431	2	1.4	BUDVIRUS-cds218	476	M	COG0438,M Glycosyltransferase involved in cell wall bisynthesis	Glyco_trans_1_2	Cytoplasm	MSLNLSSLFSKSIDVGEETIADNKKADDAAATATTPTNTDWWYPSTNGKKRIMLCGTYPIGASNGYSKVVYYISKYLGIYEDIELTVYGFQNIKCADSYAVRNDIPASVKIHDAMATENPRRNGFGELEISKYLKDNPQDTIIIFNDNVVTSALIGNIMNECGTHKDKFKIISYMDQVYPYQKKDYIKLLNTYADGIIAFTPYWMDIARKLGIKDSMPMYSFPHGFDTNVYYPIPTNIARTFFNYDDDAFMVLNLNRNQPRKCWDHTIIAWVEFVERHYAVNVLNKRSNITTNKHTKRPIKLIIGTSVDAYWDLMDVLENEVKFRNVPFEYVKNTIIEVANPQQLSDKEINILYNCCDVGCNNCNGGGYELTVFECLALGKPQVSAFVGGIREYLTDNN…
BUDVIRUS	28262	29714	1452	2	1.38	BUDVIRUS-cds12	483		DUF5764 domain containing protein	DUF5764	Cytoplasm|Nucleus	MEGLIDTRNEYIEHIQDILSVAISKRIYAIYTEMMEEKKGLKGFQNELYSIRKWNNNIVSDEYKKIVKYTKCKYLSNLIKIIIITTIKIKIYEYREQFDNIKIKIPNAEDFVHKCYINAASFSWKNAYLYNRNNIKDAEYQNNLNLIEENIRAIIKKTFRDFVPFDEIFKQIEDNLTGNVKQFKDTEDNDEGNANSVSDASGRSIASSRDSVSGASGASDTSDSEASEASDDIEPPKPLKKIKTNKKPVKPTKKTEESEDDEEEDDEEESEADESKAEDEEDSEAEEDEAEEDEAEAEESEEEDEDSEAEESEAEAAEAAEAEPITVLKENVETEYNKIDNIVDTTLTKNNNEEPNKQPQEILFKAFSSSEQTNKESEARDTSEARDTSEAREVPDNIS…
BUDVIRUS	381348	383556	2208	3	1.36	BUDVIRUS-cds304	735		hypothetical protein	hypothetical protein	Nucleus	MRRSRAPVYAEPPAASTARAKASSRFPFIRNMLSVFNRKPTAIHPTNSRSPVAMPPTNSRSPVAVIPQIDIEIANRWIENPLVNPYTGDAIEVSIHPSSAYVAVYKKVIKGLIAYFRSHYEEEYILTIEDCKYIKDNLPIIHSIIDIKDEYIKYDHLFIRYFVNKKVQGNYIYDIRYREDSDIKLYLNIYKSIKTKNPTSLSQLPRASLSQLPRASLSQLPRASQKLKPLPLPSLKLQEQLSPVSPNSPKFAIENYNTLKDLLMNNIDFSKTDISIGKLVVNMCVDIRRIYKMRKDDITLENYKIALHNKKTLKYVNYIYNNLKFAEISGIYYEMSRYYDRLPANTIEDIKQIYNKIKTYFYDRLYSDKYKEIETNKITEADILTELIKIYEHILRLYA…
BUDVIRUS	433306	434044	738	1	1.36	BUDVIRUS-cds351	245		hypothetical protein	hypothetical protein	Endoplasmic reticulum	MTNTTNNTCVNMSVLDSGFSGFSGTYAKQSLPATQALPNNYSQFEIFYMTFIMLMPFSKKYAPLIKSDVVRRKINQYTNWNLLMILANYALYNVWGIDNHIISRFIAINSFQIMTLFHLFIMYDSNVLFCVMNDTPVLLKPSICRWISVSNLVRLEYLIGNIVVHILPVYFYRDYLFIASKLDMLPYIIMFKFMWVLNIFGDFNITSIYVPSFDGCNVRLVNIVVIVDFITYKVLNSFIYKYKLY
BUDVIRUS	242120	242903	783	1	1.28	BUDVIRUS-cds189	260		HMG-box domain containing protein	HMG_box	Nucleus	MSAATATATTAATATTAFSILIKQAIANMPDSLNTKKEIDEYYKVAMKEINDKMKEEKKALKKAEPKPPKAPKEPKAPKEPKEPKKRVKKEKPAEVDADGNEIVKVKKPLNNYQKFIQEQRPKVKEDYPDLSGEEIFTKIVELWKKHKEDNADNKSDEKEIKKIDEEIKKIDDEIKKIDSDSEANEDAASDSGESESGNESEAADAADDADAADDASVVVSVVAPVAVVEDKKPNPSGGKAPRKALGVAKPAKPAKPTKQ
BUDVIRUS	432454	433285	831	1	1.2	BUDVIRUS-cds350	276	M	COG3774,M Mannosyltransferase OCH1 or related enzyme	Gly_transf_sug	Cytoplasm	MIPRIIHQTWRDKNLPPIIYKLVSENIAFLKANGYELMFWTDEMILKLIAEEYPNFYNIYKLARTGVQKGDIARIILVYHYGGIYIDLDVLILRDFAEILDMSADKLYITYEPSGQTNALYNSDKYLCNAFFAANKNNKMLKVILNNIPENIKNYTENIFARFDVFGGAYFKEVITAPINAMFKDDVCIINDRELFYPINDPKFADMPFTVGDWTKLKTGDYGNNTIMVHYWIHGDFESRALLTTFVPEMNKTIHENMYGFFSRLYPHIAKKIDSI
BUDVIRUS	148117	148978	861	1	1.16	BUDVIRUS-cds102	286		putative acetyltransferase	hypothetical protein	Extracellular	MSNTYKDPLTKMEVDEGNIEKWKNKLKFVSAIPNHILINMDIKTNNGSIQVKRDLYFDRVKTFIGNKSGHLLNKLITINKSRRILEERKAEYNDIMRKYNKSIKEYKDKDGKTVVVRLILNKNKDKMMAYLQYYNYKKHTKDEYDKKSIIAEVQDYILKHQIYGLYVGDLMMGFLVIKKSRAFNIDGTDTMVDTFYIQEVFIDTNMRGRKLGKILIEYALLLCPVNKKYMSLMTYEGNIMAKIATDKGFVLQKKPSVCPVNRLLLIRTMNEEDFNKNTNRITASAT
BUDVIRUS	538240	539980	1740	2	1.15	BUDVIRUS-cds436	579		hypothetical protein	hypothetical protein	Lysosome/Vacuole	MDNKKDVCKDTYETTIFVIFCIILFTLFISFIILMLNIINYILFTVYCISDNIYEYSADVPDNIILGSKYKYRLLNYIKNINDNEPNNNASDPKSTKEVIREYYDTNSSDLYIHKTIVYYNYIVKLLLGIMLIIVVMLLYNIFYIGLMCIGNCDDTVSCGFLLSDMMTNDAYIYYIIIVMFLYIYTHSYLYTYFFNKNIYKELYDIYAGEDGVAGVAGDDGENKHKTVDTIVSNSITYILTKTVKEEDKDITTDMSQFLTDLNNMSFDILDIGKVLDTQESSATDTGISEPNILILMNEGIIINNKFIVPAKLENEGNINILLKRIYRTPLEGIKADAARQTLLGHQIFIYLIYNYVISNSIEDPFIIHKLNNVYLNLFNNLFDKYNKDNGGKEDAHAL…
BUDVIRUS	339498	340368	870	1	1.15	BUDVIRUS-cds264	289		K20151 fucT; alpha(1,3/1,4) fucosyltransferase [EC:2.4.1.65 2.4.1.152]	Glyco_transf_10	Cytoplasm|Nucleus	MKVFFNGFWGGFYDNNDPINVKFFLQLLRDVYETELEVSFNINDADILMESVFTNNTFVNYKPWKASFLYTGESYYADCMLHTLASYTCILGFNYTGGNYVELPLYLLYLKSFPDMSLEPAKTIPNNYTTAVISNSSVNERSIFLDRLDKRMPVMYGGGYKNNIGGKLQGHFATDNLTAFYKNSKFVVAMENTKIAHYITEKVINGFRAGIIPIYWGSQHIYEHFNRNRIIVLEDISEASINAVIDRMENMSDEEYFKIVNEPIFNEGQSVDSIYNKALENIKRLVVKN
BUDVIRUS	149431	150319	888	1	1.13	BUDVIRUS-cds104	295		core-2/I-branching beta-1,6-N-acetylglucosaminyltransferase	Branch	Cytoplasm|Nucleus	MRNQYIYSTSKIPPHILSPMNKIAFLFLIYDAINHEHLWFNFFNGIAKTKYNIYIHYKTDDNLEFFNDYKINKSKTIDTRYADISIVKAQNVLLREALKDKDNKHFIFLSGSCIPLKSFKHIYNYLDPRYSYFHIAGSDDCFPDCEVALKYIPKEHIKKSAQWSILNRKHGELLAAASDYLLWFKDTYAPDELCYITYLSYFYNNSLDKEIIATSYNSPPEVATTFANWEDMNYKYVSDRELKNYKSISEEELEHLLKSPCLFGRKFKPSCYYSLNKRFYYDAIRDSGSGSGDSK
BUDVIRUS	536931	537831	900	1	1.11	BUDVIRUS-cds434	299		putative phosphatase	hypothetical protein	Cytoplasm|Nucleus	MKKLPFIIIFDIDLTIIGNIDIVMKELVFLEYLYNVCKKKGINTKCPSMDLIDIQDVLKDGLLRPNVSDFINFCDTKFKNIEVFFYTNSGYSWTNDFLGKKLEQALKIKINRPFFTRENSMNLTMKKSLANIYPTIIGSLAKRYPSLNDGDIAEYVMNNRMIFIDDIKDNIFAYTNRQVVCPAYNYTPYYEIYEKCITKYKIDPQIFNDKEILKYMSDNSILIYNNNGNAWQQSKEYIAISNMYYTKHAEISKIKNADTYYKDLIAELSKKSISGERLTDKNIVMLNNKLSTKPKAIPK
BUDVIRUS	177615	178527	912	1	1.1	BUDVIRUS-cds126	303		hypothetical protein	hypothetical protein	Cytoplasm	MLTNTISNIPIFYNTANHDIKFSLSFGEGKEEDQSENETERKHFTKNYDVEVFESGGSGDEYMKGYRVVANEAPLVIKISDICITNIKDNSNYEYAIGIAVDNAEPEYNSNSSTLPNNIQRDGTMWSIPANTGLSHNLDQNPNAKYQWMAKRSLEEGYKPTPDELELGMEETSQNTGLVYMTFMVFRKLKAEPEYSTSRGGGSGGATRCGGGATRGLRGGDSDSSDTTRGSSDSVGARFGYGNEASSASVKTTYEYSLGTEKYVMPIRLRISNNSVKSTTNCSQHLRGASINALRRQTMTVPF
BUDVIRUS	26995	27919	924	1	1.08	BUDVIRUS-cds11	307		hypothetical protein	hypothetical protein	Cytoplasm|Nucleus	MPRDNLKLLNVSGRNNNCFFNSLYIVVKNNETFKGVFSSVSNEYKIRNGTQLRKYICEFLIHRGHKKFKGYLEMAQELLMVHSTEKAKLLKKHDELMEVAHMLSVNKIEVVSLIEAGILRADLSKNEVIEKVLKKHLPTTGRMPSMPEFALSIQFVKDVFNIIVLPIILNSSGNSRYPRSMNIINKYNYGKKRMAYDDDVLRTMKQDIKDANIVNKIRIRIGEKFNDLNKKKGSSGMINKANEYTFAVIITDLSHYQVLSLNGMTALKYLPSTYDDLSMFILSSDNSFSFSQESFRSPPTYAEGLKM
BUDVIRUS	595233	597204	1971	2	1.01	BUDVIRUS-cds472	656		Chaperone of endosialidase	Peptidase_S74	Cytoplasm	MMMTSNTTQGTSTVQGSTQTQTSTTFTATFSDNAPSVHEAVSGSTTERIMIFRVVRTHTFTVPSGGLNCDILMIGGGGGGGSNGGGAGACIVAINQTLIEGTYQVYIGSGGPSGSQNNPGSNGSESYIYRNSYGNLYNARGGGGGGANGFAGFSGGCGGGAGYGTSVNISGGQAVSTNTVAGNTNIGPTTTTTYSVMGNNGGGNAGSSSGAGGGGGIGEPGATPGVGGNGRYDKTINGTTYNFRDWFANGGNSFGVLSGGNYYIGGGGGGAAAGSAVSGGLGGAGSSGTSPVANTGSGGYSYDTGGASGIIIIRYRTQITTSTTTTTYTHTPTSTTTLSTTLGTPSIELVRGTQGDSNTDYKIGNYNGDFIVKSSVSSVDSDYIRMLGTNGAIYNFTNS…
BUDVIRUS	363823	364834	1011	1	0.99	BUDVIRUS-cds292	336		Peptidase_C57 Vaccinia virus I7 processing peptidase	hypothetical protein	Nucleus	MTKEIIKYNSPKNAKNPYIFSKPSLIHLINAWNKYKPDKITYKKTDAIAKLSQMLNEKIKPVCDDKQYWCWTGAISKIANGAGSGAGGAADIKTKEIIKMIEAEELRPEMPAEWYANSREWLSNYDIEDVMKQYDKEREYKYAFLGVFPIDFAEEDKFGRCLYSQICSLDVKKYINKNIKYLGLITNLDKHNQSGSHWTSTFIIIDPRNKCYGAHYYDSNGVPIPAYVKKFINNIKTGLLAIYPKNKFKITYNTIRHQKKNTECGMFSMTHQIRWLNSLLKYKSLKLPDPYKDEAFLKCITNNKNITDDIMNESRKYLYRPNLKVHLSRKAATTIT
BUDVIRUS	96318	97368	1050	1	0.95	BUDVIRUS-cds63	349		hypothetical protein	hypothetical protein	Extracellular	MKANPFYIVIYIVLIIALILVSFYVIKFLYMVSCAPLINDTFGPVRDYVIYDKQPVMWLPILVYNIINFPPLHKIYVIILCIAAFALLVIIVCWLIGLILQNIIFSNPFYNIPPWRELREEGFFDWLLEKNEIQKNKDVVRFILNIFKSVLTPEQYKAAEERCLGTGTKEEKEATAGDFAALMGADAADDVLASVEEELEAADEATGASDALEAAGEAAEAAEAADEATGASARAEAAAADTLIEGFVGKGSADAASKNAIAAFAKAFSIPQPYTEYIDYNLEKIYKDDGREKDIFYRNSYLSIRHRAEANSYRNMNIARPDIDAVLPELPDVENIIKNEVNYVNLKYG
BUDVIRUS	560401	561460	1059	1	0.94	BUDVIRUS-cds451	352		Pox_P35 like envelope protein	hypothetical protein	Cytoplasm|Nucleus	MYRLNIYLVYSEELENRRTTINSAVSLVKDICQQKGIDCKLHVITEPNKDYINANIAAFNSRVNYDKFASGNMYNDLIMPLNVSQISNFEKHRYIYKLIMDSHSTSTKELHMIMEDDLIILKDYIDNIGGFLDDLNNPPENDGDDWDILFNCLNVVSNPEKFININQLYNIIISKACYIIKNPKLCEKLYEATSKFKLNLKLTLSKCLKDNDFKALSYNKITFIEGSKLGLYPSSVNPDNYLFLNNNYIALRQLAAKKELITDDDIKDAEKIYSSSLNIPSIDIQGMMGTIYFNHGNYKKAKEYMCMSLNNLKKCKGYSIMKNNDILNNTINIYKYEQDMLSECLLHKPKYS
BUDVIRUS	293630	294704	1074	1	0.93	BUDVIRUS-cds221	357		hypothetical protein	hypothetical protein	Extracellular|Endoplasmic reticulum	MSNRMSNSSILITITKVISVVLVIMIFNIIIYLYLSLEGARVARAAGATGAAGAAKAGIEKFNQDSGSGGAIDYANNSKYKPYNSRLMYENTGEYPWNRHSINSSIPYDVNIKKEAVNVYYYEFDNKTFDSKLKQTFKSRCEELIIAVEGSDWGDWRNPKTLSDTSEKNKLSAYYDKIFNFVSKRLQGNIMDLPSEDKKQKIQVVHDIMLRYRKHNTFPAYYMFDIDMILYRAGKFQGKHIKLVAVANGMIVNIILAKIVGVVSEDNIVLYPYTSFDKLNITDYQQFIPSKYGTIETDTKNSSENTFNVSDNYMNSEIEAIMYKKLLEENIPEDVDISNNNFTPKAEEMVKKNRCLL
BUDVIRUS	585026	588452	3426	3	0.88	BUDVIRUS-cds467	1141		hypothetical protein	hypothetical protein	Extracellular	MVPKCSLTGYNPFLQLLGLLFMAVILVIVVIYYLQVYHTRIVEKYTAAAASGAIDNTTIDYKNEADTGDRSTYPQDKYPGAKMELVGEQSADATETDTTKDIYKLRDCKVYFTDDVGACDNQQDIPTKTCSYKFDGWKEFDTYTDNNGKTLTYPKKKYKPNASNTSELINSHFTSKCFKEFDNNGKGSAKRFEYVENKVVKYDSKGTQDNTEIDTNIFGGKKYTSIQFMNTENAADNLAKVIESICSLKYNPIRDLTDKVFYKFVFDSNRNITSIQKLGLEADQKSFNVVQEDALTDFASLGSHGLRFDDNGKLQIFINSTTINATMNIYKFNYLTNICASAQIKDYTKYSSKNINISNFVAFEPLNNTKEKTIEINNLNLVEQDKKRLYSVKNGDAYI…
BUDVIRUS	137099	139487	2388	2	0.84	BUDVIRUS-cds93	795		hypothetical protein	hypothetical protein	Extracellular	MNAPTSNSVLQDIIEKNKDAFKYQLRDWIPVKKLRWKELSSNPNAIELLGAKIKIEKAMKAEALSKAAYEKLDVRKKVDWTALSGNPEAIKLLKENMKDIDWDALSGNPNAIEMLKDNEDEIDWDALSANSNPKAIEMLSARPKKINWSELSRNPNATKLLSAEPKRIDWKALSGNSGAIDLLSRNPEKIDWEALSGNPNAIELLRANKDKIVWHFLSSNPSAIKLFTENPDKIDWWFLSRNPNPFVIALLKTHQKDIDWKEFSKNPSIFINTKPAADAVKPAAANVCSRILTPKQVGPICWFMAAFVAMFYSQRSRKKLLDASPSWNKKKPLFTILKHILDDKYLKAASRESEDYRKFSDDTFGKVLSLLYKENNKIFPYNPKANIGGFNPEYYIGRL…
BUDVIRUS	371528	372728	1200	1	0.83	BUDVIRUS-cds296	399		hypothetical protein	hypothetical protein	Cytoplasm|Nucleus	MIDRFKDCIKDKHEPPENEQHIDEQSIEKEESEASEAQQEQQEQQEQQEQTEESEAEPKMSSSSAEYARIDAQFNTNVPILTMPQHPHTPRASLNTPRPVPQAQQQPTQPQPLQPHFNIIDMIDKNRFLVKISFNELLEYAAPIMFNRHIDEEQADKILSSIEEGYMYPFTMDAIYDSTVNIGEKNIKIINGNHRHYAIYKYVEKLIAKDEDPFNCKYYVYVWISVVDECESSNKKLSMNLYTLVNNHLPFKEPINVNIDAMDFVNKLFKHKSWGGNSIIDTCKRVSQPRIKKAELYEFLDKHKDILEDFVSMHSVDKNNLIITEDILDKFIKNIDKINTSIWKKYIDNPTDVYSSEKKLVKNSNIWGKAKKENFYLNLIDSNFPKEIWIKHLCDPSSI
BUDVIRUS	59208	60801	1593	1	0.63	BUDVIRUS-cds37	530		hypothetical protein	hypothetical protein	Nucleus	MSAGPRRSERVTRSSVADRDGYNLSTELTKKTQSLITKNTKEYTDYPINDDDWVVFFCDYLDFIQNNIDPCLTKIKGLQHMTASDFYKVDLSGGGFDSDFDDFDKLNYNVGLYEALFTQFKDGTNKINNCARLNQLLSYIGAAVLRMSAHYNQTSANALIEFYRKIAVILELSVYPEIFLQFITGDSTGNKESVDLKNHNPAKHAIYRGVWIRKQEFLGVIASSGKNFWKKYDNGLRLFVRNYIRRLITYMRTYNTTYPLGYELPYNYSVEPSKVLKNPLPYDGVYKFSAPPENYYISRDDWKHIPNLLLPNNALLTVFTKDYINPENWNHPPPLWWIERTVAFFRGTEWWNVRDTVIEAISAQLSGTIEHRKWLAINCILPQQYDSYSELWDAEYEEP…
BUDVIRUS	90541	92467	1926	1	0.52	BUDVIRUS-cds57	641	HR	COG1335,HR Nicotinamidase-related amidase	hypothetical protein	Nucleus	MSGDYKVLVVVDLQNCFIQGGSLGTENIGDLKKYIDLVKGVEDKILKDNYDLVVFSKDSHPLNHSSLSDNTDATHGVFKYHCRDSKKNCIKDTENPTTYMSSAAKEAIRDILCDVENVEKAEGRPSRPSIPSITANVKENFYNTDYKEDDYNFYNSKYKELFTYLLNLQENKNKVIKVMNDVKVNIDKDKIITLEMLINEYLSNQDLDDGSKGYLKGILENKKYKSLKVQGLDLNYLFYNTELKDIIDALNTNTDSEIGIKGSTVLGKTKKFININDTPNYDDNVYNVDSLAPKPFNNTKFITIAKGQYCDYESYSAFNYHTNIKKQYLQTKSIIYEIFKKYDSSLNVLDKLPAEKRYSTGLFEYILKSLKDQSSSKKTNINIDVCGLVTNICVINTVH…
BUDVIRUS	65893	71236	5343	1	0.19	BUDVIRUS-cds43	1780		Chaperone of endosialidase	Peptidase_S74	Cytoplasm	MDVIRDLIQTSNASRSKVRIVNNNGIFGVVATNETTPTLPAEIAAPSAMPTAISVVGATSGTIGTTERVISFPYSGSAATKDYTFTTTENLICDILVVGGGGAGGKRHGGGGGAGTLLYHKNITLNGTYNIKVGKGGTGVPSTGFASGNTVLATSGNFSQFIKSDSSQEYYANGGGRGGGWSANSLAITNGGRTYSDSDTTLPLTNKFNGATVSVVNKNYVNTLTSPEGCRGNIGGLQVTNYKGGGGGGAGGVGMNHDEETTVNDGYGGLGLAVDITGTSVVYAGGGNGSDFSGSVSQVFDPSYPTIQSRGGGGFGSDTGTGQNGLDGTGGGGGGQGNDADGFPSGNGGSGIVIIRYRKPSSEIVVSSTIAGTTDRYISFPYTGTATTKDYTITTTEAL…

## Sheet: SNP-Transversions
Table of Contents
Genome	Start	End	Length	Transversions_count	% Transversions/kb_gene	locus_tag	AA_length	COG_category	description	pfam domain architecture	cellular_localization	translation
BUDVIRUS	314315	314618	303	5	16.5	BUDVIRUS-cds235	100		putative transposase	hypothetical protein	Cytoplasm|Nucleus	MTNKTNSQEVFKKYTGVFAISIKGVIGYELYNKGGIDGDRLLVFLQRFITNKYKNKVIILDNASSHRNIRVKELINKNNKLIYSVPYQHYTNSIEMFLVF
BUDVIRUS	535069	536011	942	12	12.74	BUDVIRUS-cds432	313		hypothetical protein	hypothetical protein	Nucleus	MYKFRNVARTIIADNNRKKSTTRGKQSPRKPSAASAPAPRRASQSPRASPHSPQDMDETEKRFRAIECSIKKIELQLKLVDGEIMSNIEYEALTAEIIKCDAYNPDNLGEGADFITSINNKRMDNRYKYILKVISIINPLLTACNIGFLQEIDTKEVSSELIGDAIKKTNGYLNTLGSAINYFLENGNDGADKIDKLMDLNILSTEALYSYKDVADVSVGMIGKMSRNVLVLQKELAKSLVINTKDKLKKVYNEVSWKIVSKTFCTCIFYFILFSSIKGVGVSKKPFNTNATNATGRFEVIAGGKKKKHKKKN
BUDVIRUS	378082	379408	1326	15	11.31	BUDVIRUS-cds301	441		exonuclease/endonuclease/phosphatase family protein (EEP)	hypothetical protein	Nucleus	MNIFINNRYRKIYKNKNTFYVLCKKEQVDITDNFKKNGDIKKGYAHLIQQKPKKVSVSGGVGNTLVLSSFNVYTWNGYNMRRSNFDTKFKELIADKGVELLLTQEDYYQDGDNNETVKAYSKNIKEFKGSSRKPSRFNCLSCITISPFFYGAVPRNAIIIKDRAFGITIANLHLEGGRFVDTELYDSTFQTYLEIKLDLLNKLLALKQTPDIILGDFNSVYCEDGVLLEGMYRAQQAYYNGRNYLAAKQQGEAGEAGEADEEHISKVVGDAFTKHIGDNYGFTPLGRCPRSKVVKRSCKKTLSSNEKTLSYSNIVSWNNAPFALLSKNGYIYVEPTNIKVRDEVNPTNSRGKNVLDHIWVKASLYERFNFNAEIYDGFGDADSDLLYGGVSDHKPVILS…
BUDVIRUS	314002	314269	267	3	11.24	BUDVIRUS-cds234	88		hypothetical protein	hypothetical protein	Cytoplasm|Nucleus	MTDMVNIDMYNNLMIENELLKKKNIELEEKLKAYTNTERNKRYYEKNSEKVKEKAKNYMEKMKTENPEKLKEWRHTAYMNRKAKLEHS
BUDVIRUS	182148	182697	549	6	10.93	BUDVIRUS-cds132	182		hypothetical protein	hypothetical protein	Extracellular	MTNVLICSLFMLYLSATSSLITPNYSLICLKPLAPRAPLANRPRLFLKPNVAMALGSGDTTDGYLNNLNIQKYINANITGIIKKSNYYRKQDIPFAGDQINITSIYLNIDKVKGVYFEKDAKNVIFTLQDNLADLYYYDVSGSSGATGSSIYKISNNTRINMKGLSRFVFQSFNNDVDGILF
BUDVIRUS	447157	447937	780	8	10.26	BUDVIRUS-cds359	259		K10848 ERCC4, XPF; DNA excision repair protein ERCC-4 [EC:3.1.-.-]	ERCC4	Cytoplasm|Nucleus	MSAAATAATANNNLVITIDARETTLYNDITGRDLDDYTDKIEVVSENLTLGDIHITYKSLNYIFERKTLADLQASIVDGRYKEQKARLLSNTSQKYITYIIEGDNILSSSTYSKNKSMIQGAYLHTLFRDNIRILYTKNIEETATLILMISTKILDKPEKFLCEEYTADKCYTDFVKLKKKKMDNIDTKSCFIMQLSQIPMISNVIAKHIHAKYASMSVLIRALDVLETPEQKIKELCKVEGVGKEKASHIVKYLFAVD
BUDVIRUS	310359	312357	1998	19	9.51	BUDVIRUS-cds232	665		putative RNA-guided DNA endonuclease (crispr-associated protein like)	hypothetical protein	Nucleus	MPRKKKDDTSKEEFEKFDYMKTIKNNINNVLKDKATLPIINDLVIRTNKIVIHTCNFIKLYCIYLYENDLEFPLIDKNFICDVFKVITKRKDNRGATPEKDYSDLLKNLYKFYNEHYISTIYDNEIIYYDKLSYILAYEAIDIEKNINNNIQEHFITHLNQFVNHSFNLQEQKDEIKKIKDKEVRKERYKSLTNEFKKVKDDLVSLANDLNADKKYHSWIKEHKKHIVPNKPAFDKDSIYYDLHSNTKDYLKSFIYINIQLEKLNDILVEDTNDTDKVKQIKLFNILPLRSNIIPKNICIDTCALISNFLGDESTKTHFKNYKKENNQFKLWNRILKLDSKIFKKNNYEFNYMIRTDGISVGILFIRTDNQGMPLKYYNPNNKPIENTKYIEKEIITDE…
BUDVIRUS	457234	457978	744	7	9.41	BUDVIRUS-cds371	247		hypothetical protein	hypothetical protein	Cytoplasm	MPLASTGTISLSQIQTEFGGTNPISIAEYYTNSGTGFTSGIAGLPATGTTISMSAFWGKQKSVIVNANRTSVNVTSLPSNSLLSVKNDDGNFTFALNRDVIPFNMAGTSFTNIRVCSNCWIDFDGINIFNYASADRYAYQISYEYLNSAIGNHLRIVCWHGYVYGANDETSTDLRFEIKFYRDSTYQYIEAKANDTMRYSGNRAAPTNNTNFQGITLPELTSGTSYVLRSDLQGNNWTLISPAYINA
BUDVIRUS	80035	80893	858	8	9.32	BUDVIRUS-cds51	285	M	COG0451,M Nucleoside-diphosphate-sugar epimerase	RmlD_sub_bind	Cytoplasm	MKILFFGSKGWIGQQFGYYLNKNGITYISTDIRADDEKAVEEEIKLYSPTHIISFIGRTHGGGYNTIDYLELSGKLKDNIRDNLYSPLVLSILCERHNIHYTYLGTGCIFSSDDPTTTSIDDDALPNFFGSSYSIVKGFTDRLQHLYSKNTLNLRIRMPIVNYEHNRNFLSKIFKYDKICSMPNSMTVLEDMFPVIMDMMLKNTTGTFNLVNKGVITHNEILEMYKEHQEPSFTWKNFSVEEQNAILLSKRSNTQLSNEKLYSLYPDIPDIKTSVEKCVIQYHSK
BUDVIRUS	253113	253758	645	6	9.3	BUDVIRUS-cds201	214		hypothetical protein	hypothetical protein	Extracellular	MSPKLVIVILTLLLAYTNGYILSKTSIYKNIGKIKKETLKLRNTNSNLATCNEKYIYMRYLMGIRNFKKVYRIFKDNHYADIQNIINIITALNYINNTTEGERISGIPDNYYNSPIYINNSHFQNNSLVINNTGINNEKIAKNLILSNIYIDVSTVKYIQISTKNDTLVVELDKNNADMSSASPNNILNLMYDIGKIESLVSSVSLLLKVMNIH
BUDVIRUS	199566	200217	651	6	9.22	BUDVIRUS-cds150	216		putative lipase	hypothetical protein	Cytoplasm	MIYIYGDSHANLSFKNLPLPHRKFYENSVTMFRVGRDKSIMKFDKEGIINDASDPSRRILISITYGEIDCRCHINRQINLQRDEDDIICELVNKYIDAIIDNTTGLDAKIVVVGVIPPTKRSDYEHLNGKITNDFPFLGSDQDRVRYTQKTNRLLEELSKKNNFIYFNPYLHYTRDDGTLKYELSDNTVHLGDNSHFLEKFVELYEGLALATTSGQ
BUDVIRUS	77262	77484	222	2	9.01	BUDVIRUS-cds48	73		hypothetical protein	hypothetical protein	Cytoplasm	MFAYLTKDIFAITSLYLIEDCDSECCAGYASGGSGADEYLFNSKTISDDASSTSGDEEMPPPFATLPPLFSYC
BUDVIRUS	394966	395653	687	6	8.73	BUDVIRUS-cds316	228		K10249 ELOVL4; elongation of very long chain fatty acids protein 4 [EC:2.3.1.199]	ELO	Endoplasmic reticulum	MDISPLITPFVAIALYLAYPKHLRINPLFLYKLSVAHNAGLVIFSGLTFVSLASILYNDGIVFQHNYYFTNPKFDTIIYWFYISKYYEFADTFLLYLNGKTPLFLQKYHHIGAVLSWYLMYSYRVDMVWTATLLNSGVHTVMYSYYLGCLLKIKQVRLIKKYITTLQLCQFFILYSNFYLYRPPIETWFNYGIISFFAAYGVGIIGLFGWFYYDSYIVKEKIGRIQYI
BUDVIRUS	33963	34767	804	7	8.71	BUDVIRUS-cds21	267		hypothetical protein	hypothetical protein	Nucleus	MSSSVSSVSSGSRVSREFDKRDFAKIRPKGVSSVSGVSSPSHFSANKIAPSGDSDTKLTHDEIALGEEVRRLLINCYNDDAELNKNLRALLKLLTANCPKYIDGVFAGHADYNDFDLKKIGTLEYSFNKFYYEKLMSMYSRSCSNYKNINYIYSTYFDYYFKKNTNKEERNKLFKKQLLRITPMTPYIRSIINETPNGEEYSHTGGKSNKPPQQRQPQHPTKILFGKVRCIYKKSGDKKEYVKYKGLLITVNQYRDIRTRATKNRGK
BUDVIRUS	146991	147339	348	3	8.62	BUDVIRUS-cds100	115		helix-turn-helix (HTH) transcriptional regulator containing a XRE family HTH domain	HTH_3	Cytoplasm|Nucleus	MSSHYQDWEPVVIRSNNATKAAKAANAAHHTIAKPMGNKEFQRLNNEEIPKLNKITHEQALVISTARNALGLKQIDLARKLGIQEKIIKEYENCSVSNFSPVLYKRILKACGVAA
BUDVIRUS	498311	498911	600	5	8.33	BUDVIRUS-cds405	199	F	COG1428,F Deoxyadenosine/deoxycytidine kinase	dNK	Cytoplasm|Nucleus	MPIITIDGNIGCCKTSILNYFHKNYRLAIDLEPVDSWTEYLANLYNTTNSSYDFQIKVWVDRCWIQEKTNMSVLMERSPYFIKNVFVKKAFYDKSINETEYDNIIKLHKTTDDLWKPNGYIYLRSDPEKCLQRINKRGRFAEKNIQLEYIQSIHDLHEKNYKAALDAKMNIIVIDVENKSIGDICGEILASNLYNDIVC
BUDVIRUS	81967	82840	873	7	8.02	BUDVIRUS-cds53	290		hypothetical protein	hypothetical protein	Cytoplasm|Nucleus	MKYIDALKKYNENKDKWCMPRKGSVDYMEIRKMMNEKSAKAKTSSLPLSKVKLELLNVSGRNNNCFFNSVYLLVNEVDNRKWKSGSYLRRFLCASFLEKAEITRTVRRFLMYLELVQMYIKEGMGSEDIAELLSVNAVEIRSLRKANIKRLDLTNQEGIERLLDKHFKVLGRMPSQPEMSLTINYIKNNYNIVVLSIIIDDARKRDNLLEEVRKKINEKLENAIKSSGSSRLSNNTKKYRFGVIITDNTHYQMLKINNNVLSTIEEIRRFIASQGTSFSFRKTNVDSRSS
BUDVIRUS	225044	226295	1251	10	7.99	BUDVIRUS-cds170	416		RNA polyadenylate polymerase	Poly_A_pol_cat	Cytoplasm|Nucleus	MINNSGSADKIDKIIRDIEVNKLKNVYNEYNDVIKLISTFIIKKKLILYGGFVINIILPKKLRFYKDYTINDFDCLSKNPLNDSIELAKIIKSKGYSYIKIKKAKHQGTYRVYVYGKQIFDITIVKSNIYDNLLKYSKKEKKDLKHYKDKYNIIPLPIIKKNLYYELSRPEQSGYRWEKIYERLHILNNIYPTQSIKVKYECVKIPPLYKGMVNKILAYIKNSKTPIIDGFALKLYKNMVVNCCGRISEHSKYITILSTNYEQTKNDVMKIIKDCDLTNHRVDINNFVDKEAVLYTHFDINIINDDDNTIFNLINIINVKNECFSINKNIKGYAIGSVDTILYFLYTSYIYNTIYTSDALLSSEKQYYINEFEDYIKNNLHNNIQKRLKSTCYGKINYE…
BUDVIRUS	229872	231264	1392	11	7.9	BUDVIRUS-cds175	463	O	COG0443,O Molecular chaperone DnaK (HSP70)	HSP70	Cytoplasm	MVIMSCLGTHDVSILTLDGGIFEVKATGGDTHLGGSDIDNLIVEWLCEDILKKLKKNVRENARALKRLNIAAEKAKKTLSSSTTTTIEVESLLDGVDYNTTLTRANFERLADKVFTRTLEPLDRLLKDAKMSKGDIHEIVLVGGTTRIPRVQELLSNYFNGKQLNKSLNPDEAVAYGAAVQASILTGQGNSKTNELLLLDVAPLSLGIETAGGVMTKIIERNTTIPTKKSQTFSTYADNQPGVDIKIYEGERGFTKDNNLLGSFHLDGIPPMPRGQPQIEVSFDVDANGIMNITAEEKTTKKTSNITITNDKGRLSKEQIEEMIKKAEDFKDEDNKLKEKIEVKNGLENYLYNLKNTMTKNDNSPAILDEIKAELDPIIDEGIKWLEENDKAETDIYKE…
BUDVIRUS	353772	354405	633	5	7.9	BUDVIRUS-cds282	210	K	COG1594,K DNA-directed RNA polymerase, subunit M/Transcription elongation factor TFIIS	TFIIS_C	Cytoplasm|Nucleus	MATATATEYTYYDLSAEVEKFNKIYEENKNAADVVNRYNKHKIREDFKELLATNLHITELEVNDLEIGVFNATIDYANNAKVQLSWKCQMFLEIYSNISRSIYSNIKNDSYVGNDKLYDRMINKKEFHPHMLPYMQCKDTFPERWKEIDERNQLRLKAAYEIKLVPMSDMIKCSRCKSKKVSYYELQTRSGDEASTLFMNCLICGKQWKQ
BUDVIRUS	164909	165554	645	5	7.75	BUDVIRUS-cds120	214		Thioredoxin family	Thioredoxin	Cytoplasm	MILFYSVYCNHCKMLLEHIKRYDKEKVIKLVSIDDLRNKNINIESKIHSVPAFMILPSKELLFGKSVFDHLLLPGRGILCSTQSTRLDKAVSGENDMIPLANTGNGTVGAGSISGGSGSGGCGAGDSSDSEPMAFTLNTASFSDNFSIIEDESKELNDKNYNWDFITNDNNITDGIKNIATPISGDDTSGSGGTKSERTSQSIEELKKLRDAQF
BUDVIRUS	354667	356608	1941	15	7.73	BUDVIRUS-cds284	646		hypothetical protein	hypothetical protein	Cytoplasm|Nucleus	MKKPPDKYKCIKLPINSILNKNDESKKIFNTIQDAVYRTNYITTKTSLLLRLWCLEKYHNGIDIPLIDENTIKMCMKSLILPSSGPKPKNNNLLLLNEFKNLHNFTLEYGKNLSSILDYYAITILTSIETNIKMHFFDYVNRFINSYFKVFYKDEITNKEFKKQLFKDLYVVKNDILNGTLKANVKFHNWINEYRYKIVPEEFEISYYYDVKATPQKYLKYMIFMNIELEKIEGKMYQFFPLQSSIIPRHIQIDTKSVIELLVDKGKKEYLDNIEVNKEFLWDNYFNITQKIKDYKFDNTIITDGYATSLRFIHNDYIEGEKIKKEKMKKGRKDAKEMTEEEKEKKKLDKKILQDEKKELNKLKQKDKPKKIEKIQEFPYIDEVDKEELEGRHIFIDPG…
BUDVIRUS	508965	509499	534	4	7.49	BUDVIRUS-cds412	177		hypothetical protein	hypothetical protein	Endoplasmic reticulum	MYYYIFIVIFLIIIYAAYASLYYIFADELIIYQVEERHFDFNLLYNKQPIIIQDSIKNIDEILVDWFNYNIIEYDVLIPNIWGWNRNGFKYLLIYADAHEENSVEITLGNPRTIHENNVPVSPDRLPDDNQKLTTILLNKNKLLIVPFKWFYHLNITSGNPRFFGIHDYITYGISKL
BUDVIRUS	268179	268998	819	6	7.33	BUDVIRUS-cds215	272		putative PBCV-1 minor capsid protein P11 like, minor capsid protein	hypothetical protein	Cell membrane	MGSNKNVVISFSIAILLLLSLLLLLTYNSKCSGSNKSQMSMDNSQVPTGFLTDSEKYYNYETFASQMEGGAGGAGGAGSSGAAPAAPAAGRSVANNYPSNPALASSGIGNYSPDNPDYNPAQMLDGSQSGASGGDSMYASASVGGGVGASGGASGMGGVSGVSGADGSPASGMQSCFPRDRLTAGDLLPKDAADSKWARINPSGTGDIHDQNYLTAGYHVGINTVGQSLRNANLQLRSEIPNPQNAVGPWMISTIEPDLRQNTLEIGSSAAY
BUDVIRUS	221025	221574	549	4	7.29	BUDVIRUS-cds166	182		protocatechuate 3,4-dioxygenase-like protein	hypothetical protein	Endoplasmic reticulum	MTNVFLNDIYIHMITITLILFYTVISSLYILLNDDYNIILRIFVIFVIAAAVILMMKKDTFLPFLGLTVLPSTLIANEKAPNGANLSYTIDMSDYEEGTLVVYWAANKTDAIIEDPYEAYKNYNNVGVSKVKNGKADVRIFCPDRYKVRKVFNQLLERHFHYRIVFKETGFLGPVMTVKVNC
BUDVIRUS	508341	508896	555	4	7.21	BUDVIRUS-cds411	184		DUF5755 domain containing protein	DUF5755	Extracellular|Cell membrane	MKGTYILYFVIFVLTVLLMTTSGLAYYYATRYNDKDNKELRVDRCPPASLERLSCPACPVCAACPNKCNDTIPIYPKELPTNDNNREYQQVGILTSNDASEPIILPLFSKIANNHRDRWNYYTTTDKNTMLRLPISHENMKCDDDLGCKEIYDGNTLYIEMYKGKTFTATIYKKQTPSYFADRY
BUDVIRUS	210122	210683	561	4	7.13	BUDVIRUS-cds159	186		hypothetical protein	hypothetical protein	Cytoplasm|Nucleus	MSPINHDLINEIIFTDDNLFNNINIEKAKILSCLCKTANTNKTIKRCFDRTKAYYYFDKIFDVVSHYIMYKKKEAYMEREVLGEEFSITSQLDDIAEALKGENENVLYGFRELIVMEFKEYKYNYEKARDSFDVKYNLDYCIQYNLVVIHYGFYEYYESHTYDPKHFVLKPDSIYDFVSVEANAAA
BUDVIRUS	387777	388482	705	5	7.09	BUDVIRUS-cds308	234		hypothetical protein	hypothetical protein	Cytoplasm|Nucleus	MPSVVNSHTPSDSHTPSNSHTPSNSNIPSNSHIIADTECSGVFWMQIRETKLYNNTKYISCYGDYHLFARHGNKIYMEVRNAGEIVISFAELQKNKYWKYFYTLSLILSNDMHKLLKNEEFNKTYNHIYGYTGGKEWSKEDRAWSLETAYIDQSDYKKFKLIPNGNVCYYKINPANLKDMEYSTPQELEAFELGYMNGLDRVKNFAHRSVIYENIAIEYQMCKMEKELEELSAL
BUDVIRUS	180996	181284	288	2	6.94	BUDVIRUS-cds130	95	G	COG0580,G Glycerol uptake facilitator and related aquaporins (Major Intrinsic Protein Family)	hypothetical protein	Mitochondrion	MYDKIELDQLFAECVGTYVFFMCILQSSDPLPIAIGLLAAVYMFGKVSGGFFNSTLSFIMYLKGTISITKLFAYVFAQTVGGILALATWKIINNQ
BUDVIRUS	557642	557942	300	2	6.67	BUDVIRUS-cds448	99		hypothetical protein	hypothetical protein	Cytoplasm|Nucleus	MDGRAASGATTGGMTGGATNGAMTSVSFDMLMENKTSEIMALYEEKTSKTKSKKMTTDPSSLDFHSKRLIHSINAALDKKLKGSAAYKRKCEKELSDTT
BUDVIRUS	248157	248460	303	2	6.6	BUDVIRUS-cds196	100		hypothetical protein	hypothetical protein	Cytoplasm|Nucleus	MNNEFKEAIISYISSYNRINIQAVIRDCFRDARGISYITEIILGGDITSGGKKAVVKYTVKELQAIAIENKIKITKKVEGKTVRLNKQGIIAKLKRHKLI
BUDVIRUS	345551	346019	468	3	6.41	BUDVIRUS-cds270	155		hypothetical protein	hypothetical protein	Golgi apparatus	MNWIYLSVIHSIIVAVLILYIKYDNTPYIIFPLVINIIVGALSLLYFTLYYKEHFTNEFAKPKYYIYAFFVLFVSILAFYIIKVCPNPAYFRVFATLEIILLLIFTIYLKNNFNISAQTITGVVLGCLAIILISMDDSNSGNDTNDSNGSNSNAK
BUDVIRUS	90205	90517	312	2	6.41	BUDVIRUS-cds56	103		hypothetical protein	hypothetical protein	Extracellular	MYFNKTLILFFIFCSGVSGGSGDKHHHRNISLFNKSICRDGGAASGASGGIASVAKRTPVYYVSRHKDARQYPNHYRVFTRDILRKYIYIVNVVVIYIILYSL
BUDVIRUS	92549	93668	1119	7	6.26	BUDVIRUS-cds58	372	O	COG0484 ,COGFAMS2, COG0484,O DnaJ-class molecular chaperone with C-terminal Zn finger domain	DnaJ~DnaJ_C	Cytoplasm|Nucleus	MSGDNHKLYGVLGVAKDASADDIRRAYKKLAMEYHPDKNKGNAVAEEKFKEISAAYTVLNDETSRTKYDDIGDANYNNGSGQEANRSQHNPHDIFEAFFRSRGGMGGMGGMGGFEEDIFSFGMGGSGANRPPKKASSIEKTFVFNLDDVYAGINKDLNINIRKYCLKCNKKCGKCDGRGIIQQIRSLGIMQQIFQGSCDNCEGTGITIEGKPECKTCCGKGFYNEDKKATLIIPKGIDENYKTAFPELGEQPKIPHIKPGDLIIHIKIEEHKHFIRKGNDLYYKTDISFVDSVLGKDMVIPYFKEKININTNIFGVISNGKNYLLEGKGMPVLNTTNKGNMFVEFAVKYPKIKADVNAEKIGELRALLEECF
BUDVIRUS	253898	254537	639	4	6.26	BUDVIRUS-cds202	212		hypothetical protein	hypothetical protein	Nucleus	MQQQQQSHASHASHASQHSQSSQYRYNRRSNFDELRKNDTTSRAGLGWEAGEEEKLLSMRLEKSSYDDIASELKRTSRSIQTRLYQNVCKSVETDNDDEASLIQKYDIDYDDFVLFKNQRQEKINKYESRKEAGNGGGEGRSGASDGFKTYRKPRRYDTGERSERGDAKSQYTTPSQYTTPYENKNYNMRNELNSLRQEVYELRRMFNEMRA
BUDVIRUS	354501	354663	162	1	6.17	BUDVIRUS-cds283	53		hypothetical protein	hypothetical protein	Cytoplasm	MRFYNNSSSSMRNLAQRSIILTLHRPKRKMRQNYYKNIIIMLFIFSIGVNDRI
BUDVIRUS	401700	402189	489	3	6.13	BUDVIRUS-cds324	162		hypothetical protein	hypothetical protein	Nucleus|Endoplasmic reticulum	MSTPISTLPMKTQPVGGASEANDINDPIVQDVLNEFQEELMLSKQPKMPPYSQQQPQHASQPPLQVPYMPQPYPQHPQQPLPHHGYQQSKYGDISSYMDTEVAKRSLILVILAVIIYHSGIINTMYEKMPDNLQDNLNNFDIYIKSASLFAIIYVLSFFEYI
BUDVIRUS	151553	153695	2142	13	6.07	BUDVIRUS-cds106	713		putative PBCV-1 minor capsid protein P2 like, tape-measure protein	hypothetical protein	Cytoplasm	MDLYSSVNNDIPSMNNIYSSSYWDKVKADEQKRSDKLYEKAKTPYETGIVAKPAYADMFARIDAEDDTNNYVSSLTGEMINKGDFSHNNMTPFLRKNVTQNTNIENMSSVFDTKTGNNQFWQSKKEVPCLFKPEMNAGGNVCSMKNNDDFLKSRINNSSRVNNFFPIEKIRVGPGINKGYDAAPSGGFHQMDTADYAKPRTLDDLRSKINQKETYFEIPMQAPPKGIEQRGVITPFDKNRPDTNYEVTPDMWLKTTGAVMKDAERPAENVRPTARPEFHIEYKGAAKYGENSPGQGIENDYGKNAIMLYENERMTTETRTVVSNVSSLVKAIVAPIMDALKYSMKEYTVEAVRAVGNPSIQIPSKATTYDPDNHIMKTTVKETTIHDSETINLTGNKET…
BUDVIRUS	136668	137001	333	2	6.01	BUDVIRUS-cds92	110		hypothetical protein	hypothetical protein	Extracellular	MNLKLITYLAITSGYINCSQGGWSNRQQLTRCNRQQLTRCNSAPDLRALCNTTVYLSASGAGASSLVPELVKDNNNNRMIPYSKYKSLVFNRYKRNIYLRSKEKYTFAEK
BUDVIRUS	341584	342589	1005	6	5.97	BUDVIRUS-cds266	334		clamp loader, small subunit	hypothetical protein	Cytoplasm|Nucleus	MSKTAWDKLEEVFPDIIRGNERYRLILENILLSSNNKLLYTPIGFPIDTFLNLLLIRLLNITAPFNKTEHIWDKSISYVENQYYIDIDLMNPDNIKNIEKITPFMLHIISSKNVNMKKHIIVIRHIDLLSSLNCDFRIILEKFSQNVVFISTTHFITRIDAPIKSRFSRFRIPLFTFNEICDIFTNHLDISMNDYLLETRPRNIIKAIFIAELERHPASSEILTKEFVELNYPPFVEFIKTYNKNKNNLEEIRGLSYKCCQFNISIQQITQDFVRLVDYGTYYLNIRGVSGTATKDILKCEIIKIGTEIDYLLSQTNKCKEPLYIENLLCHLLI
BUDVIRUS	238144	238660	516	3	5.81	BUDVIRUS-cds184	171	V	COG0732,V Restriction endonuclease S subunit	Methylase_S	Cytoplasm	MTERTLEDLCNILPRSKRNTKYGSKEGAFPFFRGTAIVDSFVDTPDYLGESIIIGDGGAPNIAYGYEFSVSDNCYILQNKNKSLLNLKYVYYYLSNNLDIMSNLYTGSGDTVRHISKSSLKNITIPVHSLDKQYEIVEYCENNENNIKELEKEIEANRMRMAQYMKDCKKT
BUDVIRUS	349499	350558	1059	6	5.67	BUDVIRUS-cds276	352		mRNA capping enzyme, catalytic domain containing protein	mRNA_cap_enzyme	Cytoplasm|Nucleus	MQGIISFSDRVAFNIKSNDHKDIILDQLKTLYDIKILQRHHHNLDNNNINFILSNHLMNLRSNGNRYYLYFTLYNNIETMYFIDKKIHPGYQRPRIIFGRGLFAKALFKNTLLDGEMVKCKDNTWSFLINDIICYEGAYLNRKMLPERLKIIYNMLETQYTPDDTIDVCNYKVKTYFNMCKEAIESIMELSSNLNYTCRGIYICPYDFKYKPKLYNFDESSVINVVRKTKDITEFNSGTSIALSTAPMVAATAPKVPVPAPATPALSTTTKTLINNEEKILYIVKTNEPDIYNVYDNEDVLNKPSIGIALVQTLSDSKLLRNSFRDKNAITNIKFACVFVDKFKKWRAVRQV
BUDVIRUS	440875	442474	1599	9	5.63	BUDVIRUS-cds355	532		hypothetical protein	hypothetical protein	Cytoplasm|Nucleus	MSQTNKRTARSNILGKILATNTERIMNKAAAASSSPDLEVIRKLKGHSQCSQGSQGSHASQHSHTSLADNPMFLLTMEEYEYMCDNEMTLSIVAKMLKIDIKKLKKICKQIHIFIENIRLSPETIKDRMKAQLAQRATQVPVFLLPPELREDIIKVYENMLNYELRDWIPKDRLKWDVLVYNYNAIDLLDANPDKIDWEKLPSNRNNEGVAALIRKYVFGNPKYKKFADDIDWTQLSSNPFAIDLLEATIKAGGADPTNNRVDWYHLSKNTAAIHILSDPKHRKLIEWEVISSNPSAIALLTDKWKEEKQLKATDIEGYYELKNYGNIVAWDILSGNPKAIDLLRKKIKEEMKMTLADYEELEDSEKIAWSNLSQNPEAIALLEKNHDKIVWFNLSANE…
BUDVIRUS	149431	150319	888	5	5.63	BUDVIRUS-cds104	295		core-2/I-branching beta-1,6-N-acetylglucosaminyltransferase	Branch	Cytoplasm|Nucleus	MRNQYIYSTSKIPPHILSPMNKIAFLFLIYDAINHEHLWFNFFNGIAKTKYNIYIHYKTDDNLEFFNDYKINKSKTIDTRYADISIVKAQNVLLREALKDKDNKHFIFLSGSCIPLKSFKHIYNYLDPRYSYFHIAGSDDCFPDCEVALKYIPKEHIKKSAQWSILNRKHGELLAAASDYLLWFKDTYAPDELCYITYLSYFYNNSLDKEIIATSYNSPPEVATTFANWEDMNYKYVSDRELKNYKSISEEELEHLLKSPCLFGRKFKPSCYYSLNKRFYYDAIRDSGSGSGDSK
BUDVIRUS	419449	420532	1083	6	5.54	BUDVIRUS-cds339	360		hypothetical protein	hypothetical protein	Endoplasmic reticulum	MFLNFELEISIMVLLLLIVISMIPIIQLKYNSDLYENIEKFNKYCLNNDAKLLSELDVKDTYMWNMSSYIYDVDNLSNFFYKRNETGTAGAGDYIGLNRNAAKVSVDNKQVDNIMKIYNYYLYMSLGFFIVLILFFISQANILINIGGGSDYKICMASAPSGDGDGTAADIFEVFKSYFYVLFLYVALFIVFFSLILKKLTELYADTETYEYIMLMKELDILLKENKPSNAVITKILRKYSKNKIDDISHIALNNKAVISELLAKAYKNRAVKYDNNENYKITLKNIEKIEYYNSKEAKDKVKNKVSEIFQFIYVYIIFLIVPIYMLSISLQGNYMYLLFTIIAIIIFSVSVYNIYNTLR
BUDVIRUS	205299	205845	546	3	5.49	BUDVIRUS-cds155	181		hypothetical protein	hypothetical protein	Cytoplasm|Nucleus	MKKLNNTFMIDKKDDENASSMMEKIFSGKEDDNMFSNVYSINEWKMSDWFVKNGVKQKKEDVYLYVPSIPDYFKGYTVENDKFLRICIKHKIKADKEGYKKLKSKFIIRNFKSSYKSLINGLNLIKIINYMEITDVPNTKLINVNINTTINLFIPLKDDFENYLVDIFNDINDNFKKKLCE
BUDVIRUS	227641	228376	735	4	5.44	BUDVIRUS-cds173	244	O	COG0443,O Molecular chaperone DnaK (HSP70)	hypothetical protein	Cytoplasm	MVNTDEIAAGFDIGTTTSCAAVWLNDRVEIIPDGQTGSRIIPSYVSFTDDEKLVGDAAKNQSTMNPKNTVYDAKRLIGRKFSDAVVQEDIKLWSFNVTGDTNNKPLVNVKYKGEDKQFHPEEISAMVIQRLKETTESYLGHPLKKVVITVPAYFNDSQRQATKDAGAIAGLEVLRIINEPTAAAIAYGLDKTDDKQERNILVFDCGGKVLLPTEYARTPIACSGYGASDAGNACFASVAGIACY
BUDVIRUS	396747	397491	744	4	5.38	BUDVIRUS-cds318	247		hypothetical protein	hypothetical protein	Cytoplasm	MPSYLDMLPEDILTHIYRMLYKSVINDMKNGDKFKNIECFNRLQVISKNPYVDNLNYYSYIVNSRIDNIVRKYRGYPTGYNIDYHEDQYYNSLLYSSSLYYKSYYIKPLDIVINKIEIFNFFIYNLYKDDEDNDRLEEFNNKYFATSYYSGTTKGINKNGFVIEKDAPFRCLAEVIFYIINFYDYVKQIIYMNIDMLDQIGEAITLPVAKIKERDNLIDILHYHLNHRVLEGILYDITNNCSKPLLK
BUDVIRUS	262906	263281	375	2	5.33	BUDVIRUS-cds207	124		hypothetical protein	hypothetical protein	Cytoplasm|Nucleus	MLFNNYNLNNIPVIKGICKDILEDFMTTRDTFNMSEESNLLTDYIREVMDSKSKTEKDCAMNSMSNIYEDVYYKRLMEKMGDYYDISDPLLVICDNIIKYHFRDLLKYGWDDNIDGVWKRDMIL
BUDVIRUS	480077	480266	189	1	5.29	BUDVIRUS-cds392	62		hypothetical protein	hypothetical protein	Nucleus|Endoplasmic reticulum	MMMLGAPDFYWLVEYIGYPNFIILIVILYILYYLLSSTFMFIMFSVFGIFIGIYIGYYMKTM
BUDVIRUS	344201	345530	1329	7	5.27	BUDVIRUS-cds269	442	G	COG1216,G Glycosyltransferase, GT2 family	hypothetical protein	Cytoplasm	MAQDIPIVIICYNNYRYVENTLSQILRINKEYYKNIIILNNASTCEDTIEYLRKLGSDGSGSVVSIINNIGNFGPWIAADNNSHIYNVLPNKFVLTDPDLKLNDNIPSNFIDILATLSDKYKTTKIGLALDITEHHKFYQTAEYMANLSIYDWEKRFWIDRIEDADYVLYKADIDTTFCLINKDNVAANAASASANAANAYIQIRVAGNFTAKHIPWYIDNEVYNIYDNYSACINTTHISTIARIVKPFVEDNYLRIYKNGELFLIKNSDVSPFWRDVYGGWDNEMFEVFDRYLSKDKVFIDIGDWITPTSLYATRKSKYVYGIEYSDSEAADTSFTSIMKDNCANNYKRAAGAASADIETLIKDAIAATVATAISLIRLDIDGKEEDMLSDLYNIHIK…
BUDVIRUS	60841	61225	384	2	5.21	BUDVIRUS-cds38	127	O	COG0695,O Glutaredoxin	hypothetical protein	Extracellular	MASYKKPTNTDYTIYSISNCKYCVMAKEHLGRSSGASGAKSPVIINCDKFIGSCRERDNFYNFMRQYTVIPYIHFPMIFKDGKFIGGLKELLEKAKPVKAKPKQPKPKPKPKPKPKPKPKPKPKKPI
BUDVIRUS	133466	134045	579	3	5.18	BUDVIRUS-cds89	192	J	COG0361,J Translation initiation factor IF-1	eIF-1a	Cytoplasm|Nucleus	MYQTSIRNKKKLSQFNKVSNNNYNIDLQHEVYAYVIKLLGNCRVLVLCDNGTEAIGVIRGSMRRFNKRVLIETGDILAVSMRDFQDNKVDIVHKYNAEQCKILINNKEISDTLINAYNKISNAAINNTNEANIIFDDTVAEAAEGDADASRGDSYANSKFEFDSDASDASDDEAATTAAADEATADEAADDI
BUDVIRUS	526389	528558	2169	11	5.07	BUDVIRUS-cds427	722		GT2_BcbE_lik Glycosyltransferase	hypothetical protein	Cytoplasm	MKYIILCGGIDKQPTSSSSHSQASHIPSHIPSHIPSHIPSQATQATQQASLPYPLNYIQGRHMIEYVIDNIPSNEVYIIYNIFLDEYNFQEILINKCKSKRLFFSQIEYQTRGAVETAFVGISKFIDGVGDDKITYDDKITECDNIVFIDNDNLHNITKPIPVFENDFLGYSILYMRSTIEASPASLLSQGTPQASPQQFSFIRFEGDRITHIEEKNQISSFNCSGFYGFKNVKTFLKYAKMLFLRLDDNTKDIYFSALYNIIIESGVKVEPFFIEETTHLGILKDIRSNHIIPKNKLRICFDLDNTLVSYPTIAGDYSTVKPIAHNISLLKKLRDDGHEIIIYTARRMKTHGGNVGKVIKDIAGITIDTLERLNIEYDELIFGKPIADIYIDDRAINP…
BUDVIRUS	474860	475262	402	2	4.98	BUDVIRUS-cds386	133		hypothetical protein	hypothetical protein	Cytoplasm|Nucleus	MMKEYAVVDYNTTYDPKRLSADISCKSMSSLSSAYTLQQNNLFADRINMDIFNYHNNYHRDIDALKESEYELLSGFSINKKSCLFKRPEYNDGAWKQQYQATLPILQNTLESEKDKYKLFDYQTKNKTKVIRR
BUDVIRUS	146540	146954	414	2	4.83	BUDVIRUS-cds99	137		hypothetical protein	hypothetical protein	Endoplasmic reticulum	MYILLYSIVISAFILGAYQYIDSINRDANAEPYDITKDLFTINNIAIYMAIVSSVFFVIHMAFNDDTDIFASLGIYENDKDITGYEIKKTSVNPNVLRNATDPMKMGFEPYNSGGSKSDTGSDTSSVSSSGSSVDSD
BUDVIRUS	53931	54138	207	1	4.83	BUDVIRUS-cds32	68		hypothetical protein	hypothetical protein	Mitochondrion	MTSNYLEYRINNRVVRYDIVRSRLPRHLMLTRRILEKPPSYISCHTVDRFRRKAPRVVRGVLAGVLAF
BUDVIRUS	33490	33907	417	2	4.8	BUDVIRUS-cds20	138	S	COG4852,S Uncharacterized membrane protein	DUF2177	Endoplasmic reticulum	MDIYIKYIIISVVLIFLDFMWISLNMTAYSNTILKIQKSALEPRLEHTLIAYIIIFFSVIYVAIPFTVQNIKKGEAIENKLLKSLMYGGAVGFSIYGIYNFTSLAIYKDMDTTVGIMDTLWGTTLYTLTTFAYLLLPE
BUDVIRUS	184816	185026	210	1	4.76	BUDVIRUS-cds136	69		hypothetical protein	hypothetical protein	Cytoplasm|Nucleus	MSAPRWMMEGEFEPEGYEYEDYDAAENDADYYTEYDDGVCTICMGGSFVRKIYIGYESEGDYEEEEDYD
BUDVIRUS	264622	266305	1683	8	4.75	BUDVIRUS-cds210	560	L	COG0249,L DNA mismatch repair ATPase MutS	MutS_V	Endoplasmic reticulum	MDEETLKDFEELFDFDASKKQIILNKIITDDIITGNKIDISDDVYKDTGIDKWISQLPVLEGSQILIEKLIRHPINDKALLVKRQNTMITYDIDIEILKEYENDILWIYKIAEEINNNASIEILFPSTFIINYINYIEQVLDLYHLYKIYFIPATSILYPLSTFIAPYVYLTNYMKMDISFASYLEIFYNILQLLFRTTGNFRADITKFVSIFMYIGVYLYNMYQTYEIALFLHNTKHKLHAKMQGLVHFVRHSQNIMKNLPTNLIAPFFNIKETYQRISINNSMTDIYRIWKDDGLKGDLSSLLKTIYAVDAIDTINKLLLSGTGEWSRVAYGDRTLFWDAKNPVLNITQVANPVNLDKNIIVTGPNAGGKTTYVKTILANVILGHTVGITYSVRSQM…
BUDVIRUS	560401	561460	1059	5	4.72	BUDVIRUS-cds451	352		Pox_P35 like envelope protein	hypothetical protein	Cytoplasm|Nucleus	MYRLNIYLVYSEELENRRTTINSAVSLVKDICQQKGIDCKLHVITEPNKDYINANIAAFNSRVNYDKFASGNMYNDLIMPLNVSQISNFEKHRYIYKLIMDSHSTSTKELHMIMEDDLIILKDYIDNIGGFLDDLNNPPENDGDDWDILFNCLNVVSNPEKFININQLYNIIISKACYIIKNPKLCEKLYEATSKFKLNLKLTLSKCLKDNDFKALSYNKITFIEGSKLGLYPSSVNPDNYLFLNNNYIALRQLAAKKELITDDDIKDAEKIYSSSLNIPSIDIQGMMGTIYFNHGNYKKAKEYMCMSLNNLKKCKGYSIMKNNDILNNTINIYKYEQDMLSECLLHKPKYS
BUDVIRUS	95409	96261	852	4	4.69	BUDVIRUS-cds62	283		hypothetical protein	hypothetical protein	Endoplasmic reticulum	MENFQCQLINIITHKASSGSSGVILLIYSVLYLCIIIMIGVFLYWDTIYKTARKRSKCNNISKIIDDNNHTGTPFVYTIVIVDTKKIKKLADYIVKITYDFNKMETNIEYGNTKGSGRGSGDDSGSETVFVYRMNDYLTILEDLKALEKKKNELSVIMKQTNKRSDLDEYNKIALEYTRIMKTPEGKKAIELNNNGGFINSFNYKYFDLQSMKPDVIENISLRINSSNYKYYAVDKNYNMIYSYTASELIDFTKNYSKNSNYPITIIEHIIFSKIQQGKNITI
BUDVIRUS	497610	498255	645	3	4.65	BUDVIRUS-cds404	214		hypothetical protein	hypothetical protein	Nucleus	MDSKCKEITFCAKELLRTHHIHIDDANKKEVVALLSNYIDLLIFNIVAVISIICANIGVKKVISQHIHYLSKYIDKRCLNKRKGASGATRMSGGAFNTAAFYGVPEPRYSAANEGANIQTIDFTSGIARNALLMSGGGSGSGACAKLDKIVLKKIRNVFKFFNMKVDKEAVVHIKSKYDTIIEDIYSCIKKIKGGITASKVASVIKKSKIMKKK
BUDVIRUS	56470	57133	663	3	4.52	BUDVIRUS-cds34	220		putative CCE1-like Holliday junction resolvase	Pox_A22	Cytoplasm|Nucleus	MIYISFDIGIKNLALCILERTEEQIQVLDWRIISLADKKKDIKGIDDIAERIYMEMDNIIGFLKEKGIDEIDYVLIENQPSNLNGMMKSIQFIIYCYFSLLKYWDKIIENVVLVNAGLKTKTHDFKPEIQVKMDDAKQDAKKNVKGFRRDKYKMNKQTSIEICRNYIKDDADLCEIFDNNKKKDDLCDACLQAVAFIRSHNADAMTNKTKHNRLSYKGYV
BUDVIRUS	509599	510949	1350	6	4.44	BUDVIRUS-cds413	449		hypothetical protein	hypothetical protein	Cell membrane	MANGDISSGDLVKNLLLSILILALILAVLPAIFYGIAFKNKRNTAITALIRNYKISSQDHDTFNTLEEIYLFCSYIPIRRVRVCENTDTAVDTDMEATNLYNKHLNEVYNIVEILTDLYDKCKIGGEKSKRDATDAIEREREKRELREHEKELANQKEAGENNRFRSTMFLAWTSFIFYSLGPFLEHIGKAFAWVAEFAVKVIQIITPIIQHLASNRVFVGFIILVILVSIILGLLKPKDKAKAKKRRASGEEEDDPFGLKALYEEMMDTYEYYKDMINNFKLSSISGGLIPPEEENVADGEDGNGLVIKRKTINGKSYDNLSYIMLSDVFTEKEIEEYFGKGVKIDRGKYYNIYLPEEKFKSSMNAINWKVNDAAKQNEKVWRIDCEKLDTLNKKAVD…
BUDVIRUS	411194	412319	1125	5	4.44	BUDVIRUS-cds335	374		hypothetical protein	hypothetical protein	Cytoplasm|Nucleus	MNDNLRYISLQYIKGDNYEEIMCFKYDVIRKILDDKESFTKDISTATLRELEDAIDTDNKCYIGESFLNDLVNYYNFKDIKEKIKEVRGFVEDYKKSLNRAVEDADETIGDAKKVRSDIIKSLKELVEVLEKLKIDNIGAQMIDDKIVADKYKKVKELLDNGSSGISSLTSIEDIRDNRAEGDDNETLMENITEKITDAIKKDDTPEYLEIKNAIIEGINKITKSKAGQKYDLIKLFLTLRKLFLYENEQETFKSQTEIENADKLLVLFKTYTKICNRNIGKFDRLFKQNDIIDIDEAFMIESYATFLNKLKKLKKNLESKDKGKLERALTNSLNKLFNLYGINDYEKILNGDDVDAANGTEAQKYIKKLIDDY
BUDVIRUS	469731	470181	450	2	4.44	BUDVIRUS-cds380	149		HMG-box domain containing protein	HMG_box	Nucleus	MFKHKHKMTTIAMKIKELMANMPDTLNTKKEIDDYYKEAMKKSVVSKSNKKDASDADKPKKELNGYQLFMKEKIKVVKEENPSLTGPEVFSKIAELWKKQKEEAVSGAATSVPVVAEAVAEVAATAPVAPVETVVKVEDEKAEVKKKKK
BUDVIRUS	447997	448222	225	1	4.44	BUDVIRUS-cds360	74		hypothetical protein	hypothetical protein	Lysosome/Vacuole	MGSDASKDYKGPANPETDNNIYVVDKFSDYMNGEQINSYNIWVLLVMVMTAIFFLLSIMELLWNISYYRIRKKR
BUDVIRUS	562228	562453	225	1	4.44	BUDVIRUS-cds453	74	K	COG1644,K DNA-directed RNA polymerase, subunit N (RpoN/RPB10)	RNA_pol_N	Cytoplasm	MIIPIRCFTCGKVMADIADYYEKEKNKIDETNDVDTIYKNFEKIHTGHILDKLGLKRYCCRRNLISNIDMMNII
BUDVIRUS	520920	523887	2967	13	4.38	BUDVIRUS-cds422	988	L	COG0249,L DNA mismatch repair ATPase MutS	MutS_I~MutS_III~MutS_V	Cytoplasm|Nucleus	MIEDYLEYTKVYKEKYGDKCVVLMQVGSFFEIYTIYPNTDVSHNNDVYVIAELCGIQTSRKNKTVAEISLANPVMAGFPLASLPKFRDKILASNYTIVLVEQVSEPPNPQRRVTDIISPGTNVNIVKKQSNYIMVVYYEVIEGYIIAGISGIDLSTGKTFVYEVSSTKDDPEFANDEVFRYISTYNPAELIIISEKVSDDYKKRILKNLNINSIRVHYKWDKYEHLAFFSNLNSQRDILEKVFVVKKGFLSIIEILNLERYNNARFSFCCLLEFAYEHNADIVKGLEEAPEVFEMNKNMCIEFNSAIQLNVLGLYPDDQPLIDILNRCATAFGYRTFKERLLQPMIDVGAINRAYDDVDMLLKDSRYLIVRKHLSSIMDLERLKRKMKTNRMAPQDWVS…
BUDVIRUS	32518	32749	231	1	4.33	BUDVIRUS-cds17	76		hypothetical protein	hypothetical protein	Endoplasmic reticulum	MILEDLENLEGFAIIKSFFMEPFKGGGGGGGGGGGGRGGSSRRKNDIKQSPYYYPVFIIFIILYSLTFLYSTSKTK
BUDVIRUS	471381	472311	930	4	4.3	BUDVIRUS-cds382	309		cd11301 Fut1_Fut2_like Alpha-1,2-fucosyltransferase	hypothetical protein	Cytoplasm	MNFVGIEVNGGIGNQLFKIFATISYYIDNSQNYILYTATNMGYRKYYWDTLFSNISHKVADKKEITSKYVAPYFHYKEIPVYTCDTILEGYFQSHKYFQHNINKIRRIIGIDEKINSVLSRYPEYTANKTITVHYRMGDYKNLSAYHPVQKPQYYIDAFKALVSKGIDIYDYEILYFSEENDRELVNEYNWKINEALKNEFGKYLKFKKVADSIPDWEQLLIMTSSKHYIIGNSTFSWFGAYLSSAINPVVCYPNEWFGENYEGTITADLFPESWVKVSDATAANAATAANAATANGSLANAFNHIKVC
BUDVIRUS	236936	237641	705	3	4.26	BUDVIRUS-cds182	234		hypothetical protein	hypothetical protein	Cytoplasm|Nucleus	MKKQGTITDISQSPRPRKRFVMTDFRLSPQSPPSPRPSQRSPRPSQRSPRQHTPHPKPRRNFVMTDIELPPQYQRQAHTEPKPRAVKKFIMTDFRISPPRPQQQSRLSPRPHPKPRRNFVMTDIELPPQYQQRGHTEPKPRVVKKFIMTDIRLSPPKQRAHTEPKPRRNFVMTDIELPQQPTPRQRRNFVMTDIELPPPLPRPRRIRKGVVKTYKLNKHLSYKRGLHILKKISE
BUDVIRUS	171245	172190	945	4	4.23	BUDVIRUS-cds122	314		hypothetical protein	hypothetical protein	Cytoplasm|Nucleus	MFMPIKFNTTIILTPNELNKNFEATIITKIKATLENSCSKHGYIKRDSIKIIKRSPGYIKEAHFNGNIAYDLNCIAEICNPAQDSIIKCVVKAKNNLGLLAIGKYEEMAILEVIIPKITSGILSDVNIDNINIGDEVNVIVCGKKFTLYDKMISIIGRIIKDKVSDDISVIEEIEDDSPSIDDEDADAAMDEQDLYGADDLLNGDDDLYDEEAADAEEDDEVDNVRKIIIDEDGVGSSSGGGIGGGSGGIGGGGIGGSKTKGSEFSMFENDDDDVEEEDEEDEEEEDDDLDDDLDDLDDVEDDVDEDLGFGGDD
BUDVIRUS	395925	396639	714	3	4.2	BUDVIRUS-cds317	237		hypothetical protein	hypothetical protein	Cytoplasm	MEFSGVFDFCYNDTDNYIVGLKYFLFIKFDDLVYIDIKSVGSIIISFAELMSHRYLRMYYELSLVLTENKHKIIEKKKVDYRYIGEYNKEIYKEERDWFIDTAYFIEDFPSKIKRVEKGKYYCYYDISPNDLRNMSVSSMDDVVKFYEVLYIRYGYEQVSILKGLFTDYTNQMLEYNIRDIENAVEEISVSQEDDKNFINLLELNKKGMNGDIFRILYDEVISTKGRRKYDAFIKDC
BUDVIRUS	188079	188319	240	1	4.17	BUDVIRUS-cds139	79		hypothetical protein	hypothetical protein	Endoplasmic reticulum|Lysosome/Vacuole	MRILVPNHLIIISMGVFLTLNMFENIIHFSIGRNIKEKDNSNIGIEVPEYYDIIKIMFIMLIFAFLQAIFTYYFVVSGW
BUDVIRUS	80963	81929	966	4	4.14	BUDVIRUS-cds52	321	L	COG0863,L DNA modification methylase	N6_N4_Mtase	Nucleus	MAKYVCETCKEVFARKLAYTKHLKDKECNIEAVAEAAMEPPSDTETNNFETETNDDFYTDTIRLYCGNCIDKMALIEDDSVDLVLCDLPYGTTKCKWDTIINLDLLWKHYKRIVKKPQGVILLFGQQPFTSMLVSSNYEWFKYNIIWKKNKTTQFLLANYRPMKCTEDICVFSKGGAAAASIKTGNMTYNPQGLKPVNIKKQNSEKRIGKMLNQAHHLGANNKLLSNAEYTQKFTNYPIELIEFDIENSTIHETQKPVKLIEYLILTYSNEGDTVLDNTMGSGTTGVGCINTKRKFIGIELNEKYYRLSKNRIREEATPSP
BUDVIRUS	364952	367634	2682	11	4.1	BUDVIRUS-cds293	893	X	COG3378,X Phage- or plasmid-associated DNA primase	PriCT_2~D5_N~DUF5906	Cytoplasm|Nucleus	MGITEDFRSFINKYKVEKGKPYTNTSIGYPRVSICVPEDKYGDFVNIYGLALTNGVPLYFTEKPTEPSSLRVDIDFRFTMPDDKSGIYNSHDSNSSLNTKKKYDRIYTAKNIFTIVNSYFQIINQYLDVPEEANIAYVMEKPNPVEFRNKLKDGLHIIFPHIVVNNNVHHFIRRKILDVAADIFKELPICNDYDSIVDKAIIDVNCWQMYGSRKPDCDTYRVSSIYRHINSETVNTEYTLNAGDEINFIKLFSMRNVSTDIKNLVKPEFDTEISQYCKHILPSIDLKLKNKLQNNIFGKSLNTNRSYISDDEFAFAKQLVDCLSSTRADNYTDWINLGWVLRNIDYRLLETWVEFSKISSAYIEGECHTLWDKMRKDNMGIGTLRWWAKQDNLVKYVSI…
BUDVIRUS	540035	541277	1242	5	4.03	BUDVIRUS-cds437	413		hypothetical protein	hypothetical protein	Endoplasmic reticulum	MLVIICVLILLLAFIMLSAYKLSIYFNTFMFLSKKINYDKANYISNSSFFKYYYANKMFFGMFGIEFLITVILVAMTLTAYAGYVKTNHINFGYLNNNYGDPVEYSFVKFFIYTIIGLAVIYGGAYMYWFNYDKDGDDKLYASEAHLKTTLIEHLDYKLLYDYYKKTTTEGKYELDTYNLNMKAVASNYFETPSNAFNYSLTYYILNDAKFTLIKSDIFDIIKNIPAILDKDEGANIERIKKAIADKTDFYIIARYNHNNNIALRPLNALIYDLIKLMKTDAANAAANASHIANLEATLNKMKEFNEPAIKDMMGDYDNTQDTFMTTIKLYKDVYDNYYMYYMYSVLLTNFVIIYAVLVFIYILIKIGVSLSGDFDDKWFNTYNFTGYLNNYGMYLLVI…
BUDVIRUS	555013	556294	1281	5	3.9	BUDVIRUS-cds446	426		hypothetical protein	hypothetical protein	Endoplasmic reticulum	MKYKSVSLNIIFTLLFLIMSALFLIYIFRNIQDRREGFLEGDSYSWKYGESNTCDGDLNTNTELRNTKSAFNTNGYNRFDNTELYKKDNLRNASHPYRNYCDVMTYNDLLAYKCLNKSPIAMREVLERTAVDIASTIDYIYVYDEKSLYSFILSKIQAKKEALGTKIAGPVYVCISQSPYLRYKNEHTKTDGIDKLLGARVDILNNRNPYYFEKISSSGAQSFSTTTSDGTETDASSSPIISSLYCHILIVYPLYTRAMVLKETLKSRQTVVIKKFLEETMTTHYTDNELCFIKCNKSTTLNCGCLTRTTVSPEAPLNTFFTTADTTVSPLAALNTFFSFGSPATAGAASGSINDARDKPSYQSICYDHTNNNAPSNFTMMYFVNPYSDKYGEGGIIAD…
BUDVIRUS	232094	233120	1026	4	3.9	BUDVIRUS-cds177	341		UBP5 Ubiquitin carboxy-terminal hydrolase	UCH	Cytoplasm|Nucleus	MQGIENLGSTCAINSLIQIITRNDILRNIILSNSFADTTISGQLKEIIDLMYVRDNSIIPRKFLSTFYNIFKDIFYSGEQIDIGELWTFLSDKICDESEASEAIEVPSGATKDHLTEGVVYKDDAEFHNAMVNCKLLKKKYEYYYNKFNKKTSMWLKSTQGFYLNTTRCLDCNLTFYNFEPFTSLNIDIPKDMTHPRVSDLISKSLKEEDIQGDWYCPKCAKNRAYRKSTKLWKLPDVLVIIIKRFINIHTKNDAPISINDYLNFNKGSILSNKKDAVYTFSSAALHFGSLNGGHYSAICNTPDGDILYDDRNVVKIDAKELDFKDRSTNAYMLVYTKKSQ
BUDVIRUS	493633	495181	1548	6	3.88	BUDVIRUS-cds400	515		hypothetical protein	hypothetical protein	Cytoplasm|Nucleus	MNKYTQFLSSAHSQTSAQAPKSTSYDPKTKDDISAIIAKYVRKEKASNNLESQQYNLFILETDLQKRYHANSKLGKASDFSFPEIKNVLDCVADVLTYFKDNNYKTDNRMCWTIEQTINLIKNASQETVCADIAFDKCPPEDTISTIKNASKSGYFNIKDENVIFRHGKEYCGYNVYETPYKGNQYPYAYCIRVLVQALSIIDFINIDLKSKKEGSVWKTPYATVYFGERYHYYLDYLLDNAPNVFLLPILQNVGATTLTKNRYSRIQPCGVVFDEVFVDEDMQTPSNFFWHDLNHARRIYQNNLWYSKQHKIALDKLYAIMRKDALKLMPIKDWLSPKNKKYESLIKILLFEVVHEDALPLTKDSIINDIIFTSGNCYPYERTYDNPEHSKAYNRVNL…
BUDVIRUS	458058	458835	777	3	3.86	BUDVIRUS-cds372	258	M	COG3306,M Glycosyltransferase involved in LPS biosynthesis, GR25 family	Glyco_transf_25	Cytoplasm|Nucleus	MNLKHYWINLDRCADRMNYMEAQFHKKHIENYRISAETPETIKDYTIIRHQETLSTTTPCEIACILSHLKAIQRGYDDGDQYFCVLEDDIEFINIDFSKILKYIEEAQNKDKDKEKENIEVLQLYTSSHPVVIQLYNGHFLKGSDGTSSGTEIIVKRHEAYPGAVYYLVSREGARKILDKYVMTATPNTYDLSHSNWTAADNLIYAAANSFVITYPVAITDITLGSTIHPEHLPNHEYCNNIIRHIWNVNNQLKMFSK
BUDVIRUS	77520	79077	1557	6	3.85	BUDVIRUS-cds49	518		DUF5767 domain containing protein	DUF5767	Nucleus	MTTLNLNNINDDLIEINRDTFKNKQMGFNIPNKQQRASQNNFMSDDVLFNKNKISSDVISMSSRSSSRSSSRASSVNGDYDKSAYMKNMNNIYKNKGGAAASVSRPKPSKYEESVASEASSRSGSGGRSHNKYKKPSKYEEDDEDDEDDEDDEEGSEGSEGSEGSGGSGGSEGSGASGASGSGGEYEDDDEGGGGRRGSKTRHLSAKEIIMNELNEKKEIIYQLDRLESKGFKVPFKFNMNSDLEEMRTEYNRLIREKELDGSVRFQQKMLMAFISGTEYMNSRYDPFAIKLDGWSEQVNENINDYDDIFEELHYKYKATGKKMAPELRLFISLSGSAFMFHLTSRMFKEQPMPNVENVLNSNPELMKQFQQAAAKQYMMGNTGNNYNQSPPQQHQQQQ…
BUDVIRUS	351745	352810	1065	4	3.76	BUDVIRUS-cds279	354	F	COG0207,F Thymidylate synthase	Thymidylat_synt	Cytoplasm	MYFNGENGYLNLLKETLDNGEKKATRNGNVISMFGCMTNFKDVSLSFPLITTKRMFFRGIVEELLWFLRGSTNADELKEKNIHIWDGNSSRQYLDSIGLNYPEGELGPVYGWQWRKFGKEYETERYTVDASDTDEDIYNDMGSSDSSDNTSDSLNSLINYIYPDDMSINPRDGIDQNGIDQIKYVLEELSKDNNSRRAVLSGWNPTDLKKMALPPCHILYVFNKSSKGLSCHLTLRSSDLFLGLPFNIASTALLTQILAHILYMPANEITLSICDAHIYEEHIPQVEKQINSGTGDGSGSASGQFNFPKVIIKKDAPFLKAPIEDKIKWIESLVYEDFELLNYKCGAPLSAVMK
BUDVIRUS	390610	391408	798	3	3.76	BUDVIRUS-cds311	265		hypothetical protein	hypothetical protein	Cytoplasm|Nucleus	MSVSHTFANMEFSGVFGKNSYNACSYILGRPETMVHRVDYICDYHLFIRCGDKVYMDVKKVGSIVIPFSELQKNKYWKSYYHLSLMLTNDLHTVIDTKESGGFNNYWAYEYKRYWGIDTATICGTQDSKIKEIVNGENICYYKISPYDFENKGYSSQQELEIFKKIYVCRYEVRRGNIYKNSRYLYDLAFDYCVSLIEEEVEEFEDKYNLLNLVALNDKKGMNGDILMLIYNNLVSASANDKYEYIIRDLGNCPQLESAARILEA
BUDVIRUS	513343	514144	801	3	3.75	BUDVIRUS-cds415	266		DnaN DNA polymerase sliding clamp subunit (PCNA homolog)	PCNA_N~PCNA_C	Cytoplasm|Nucleus	MDDNNIYLLNIKTIQASTFKQVIDALKEILMDVNLEIDETGIKIVAMDNTHIVLIHLKLEADKFEIYECEKKIYVGINMLRLHALIKTITNNDILSLYILKDDPNHLGITIDNNEKNYKTNYKLSVLDIDVLNIQIPPVDFHTIINMPSSYLQKIIRDMHNLAEFIEFRNINDKLILSCKGDFCYQETILGAEKSQSITIKKNSGEEEQEIIQGIFSLKYLSIFTKCTNLSNTVEIYLKNNYPIILRYTIASLGEIKLCLSQQDIS
BUDVIRUS	347636	348173	537	2	3.72	BUDVIRUS-cds273	178		CDC33 Translation initiation factor 4E (eIF-4E)	IF4E	Cytoplasm|Nucleus	MNNVMNNEVSPANSVSSVSIAKVFLNDSWNMYFHDPYDNNWDDKSYKMLGVISSVDDYIHYFKAFKELFKKGMFFIMRSDIMPRYEDELNIKGGCFSFKVMAEELDNKFFALCANIIGENFANNNDENIIYNINGISISPKKFYYIVRIWIKDRKYAKKEYYNFDIPKYSTLMYKNHI
BUDVIRUS	542865	545307	2442	9	3.69	BUDVIRUS-cds440	813		DUF5901 domain containing protein	DUF5901	Cytoplasm	MSIEDVNYMKENSIKQAYTFIIDSAERERGLYPNPNNYVVNFSAPFKNIIGMEIIDASIPRAMYTIDVDNNELYYYVGAETGDNLIETGMLEDNTANLMLQNWNFTSNISSISSNISSTSNLINEYLTSNTTSNIREISSISGIIYETITTTTNSNITDILKIINSSNIINNSNVINNSNLFNTSNIYNTSKISSTSNISRTTSNISTGSVVLTASNILTTTNTFNITNITNISRSSNISYLDLSGDCYAILNNSINLYNIYNNTNNIGGSTEGITLNLCCQPIISGSGSSSNGSVYNIINFSYSHTYSIDADGDLIFRNISVDVSKAAGGAGGYTLTFTIGERIESVFNLPINNYINIYWSIFKTTWYIGIFDISGTQLAYKEFYDCEKIYNVFFTKK…
BUDVIRUS	518400	520845	2445	9	3.68	BUDVIRUS-cds421	814	F	COG0209,F Ribonucleotide reductase alpha subunit	ATP-cone~Ribonuc_red_lgN~Ribonuc_red_lgC	Cytoplasm|Nucleus	MRVIKRNGEMEDVSFDKVLNRLKNLSAGLTIDVTEIAQKVCSRIYDGVKTYELDELAAYLCSSLSIEHPDYSILASRIIVSNHHKNTSPSFSETIQTLYNNVDNHNNPIPLVSDELYNVVSKNKEKLNTCIDYQRDYLFDYFGFKTLERAYLLRVDKKIVERPQHMWMRVAIGIHGNDIKEVLQTYDLLSRKYFTHATPTLFNAGTNRPQLSSCFLCSVNDDSVSGIFDTLKEVALISKYAGGIGLHIHQIRGNGSHIRGTNGTSNGIIPMLRVFNNTARYIDQAGKRLGSIAVYLETWHCDIESFLELKKNHGSEEDRCRDLFLALWISDLFMERVKAEGKWSLMCPDKCKGLSDVYGDEFKELYEKYEREGKYTKQINAQDLWFKILEAQIEQGVPY…
BUDVIRUS	228728	229820	1092	4	3.66	BUDVIRUS-cds174	363		putative endonuclease	hypothetical protein	Cytoplasm|Nucleus	MDERLKILNNILEITKDNIPVEIKSIRLEFSCNKYSAKKNSIYHITLNDKHLSKRDTFNIKYKCVSCDAIHIVGTTQFLRKINKCSYRCGLCVNNDVIDALIKPLSLREHNEESVKQFNEYDDDFKDTYYSYHLTNEDYKRISKNVISLQNGKYKIEDLEYWSVFKTNNQMLFTSVFYDSTNNLVIKANQPILRCDNCGNDWRAKTLEKYKNCHKIMCPDCMLCNKTYKIRTTKNCVNDIVLYQSKLELNFINWCNNNSIIVKNGPVLPYVFLDVARKYKVDFEIKDLLIEIKDRHIWYRNDIKSGKHEAKLKAVREAIEKGDYKEYYLITPDIWVNTLKTIKNQVARKQQASQQANQANKSR
BUDVIRUS	537920	538193	273	1	3.66	BUDVIRUS-cds435	90	I	COG4281,I Acyl-CoA-binding protein	ACBP	Cytoplasm	MEIATEFEGVLAKLKGVDMDKLNLSDAIKLDFYKYYKQATEGDCNIPEPYTIYFKAHAKWAAWKSLTGMANEDAMLEYINYYKNYIIISA
BUDVIRUS	602316	606201	3885	14	3.6	BUDVIRUS-cds474	1294		Chaperone of endosialidase	Peptidase_S74	Cytoplasm	MIICSASNIDLIQGTLGYGDNTEGVNITDWRISNTQSAIAGQSGVFNIFNSSSITPSISIVDSGTVGIGTVPSVSSASKMEIVGNVNITGAYNINNRNVIADTSNYVLSTSNALVSRINASGGGSGSLTSGGNLTLSNNATSNTVLSIANSNVVYGTLGVPTIELIRGIQGDTNTDYKLGNYDGNFKIMSSISSIDTDRLSINSSTNSTALSIINRDFVVGSVFPAITTDLNTTGTVSKAAITSSTDRFMVFTTGAGTFAVPTGGIECDILMIGGGGAGGNGSGAGGGGGGAGACIVAIRQTLATGTYTVNVGAGDTASGTTTGAGGDSSIILGTTTLYLAKGGGRGEYNNNGINRGGCGGGSGTTVVKTGAFAVNTNIVSGIIVGANTITSTYAVFGN…
BUDVIRUS	563859	564420	561	2	3.57	BUDVIRUS-cds456	186		hypothetical protein	hypothetical protein	Nucleus	MSSSTSGTGTGTDGASSATGTGDTSTGGTASIPTYADILSKMEYGDNSTDASKLNAIITANPTLFELPTDAIDKNALNCSISAPVNFLYLSTIRGGRKMNSDASEVNSMNGEVMNGEVMNGGGCGCGMNGGNIMNGGCFTCKKGVKNITLIYSGIHIIIPKLYSKYRAAKTAKTAKTAKTAKAGKK
BUDVIRUS	85566	90105	4539	16	3.53	BUDVIRUS-cds55	1512	K	COG0085,K DNA-directed RNA polymerase, beta subunit/140 kD subunit	RNA_pol_Rpb2_1~RNA_pol_Rpb2_2~RNA_pol_Rpb2_3~RNA _pol_Rpb2_4~RNA_pol_Rpb2_5~RNA_pol_Rpb2_6~RNA_pol_Rpb2_7	Cytoplasm	MFSNVCWDVLDIYFQKGGSPESSNPLVKHQVDSYNKFIDNTLGQIIGGFNPIKVKITNQKAELPDNSYNISINILNPSIVKPNYQLPDGTQNIMTPYIARMNNMTYSSGIYVNVHISTEITNKSGMTEKFDKTVNGVYIGKIPIMVRSKLCVLSQMQGICEENKNECIYDFGGYFIVNGNEKVLISQDRINENKVLVFHPNNNAEGLYAEIRSMCDSTYLPPKTTCLNMSGKLNHMGRIIRINTSFIRSEVPVFVIFRALGILSDREIINHIVYDTDSEKNQRIINELMACCEDACDINTQEQAENTLIKIMIGVNKNNDHETNKAQLHNNLLNDFLPHVGKSYRRKALYVGYIIRKMIRIYLGYDTYDNRDSYINKRVDTPGVLMSNLFRQCYGKMTK…
BUDVIRUS	590046	594918	4872	17	3.49	BUDVIRUS-cds470	1623		Chaperone of endosialidase	Peptidase_S74	Cytoplasm	MITLNNSNIDFDIDNKNLGSKYSILLDEGTCNIIFRTYGEDRMTIMSSGNIGVGLANPTAPLEVAGIIKATGAIISTGSGFQGKGVNLTEIPITGVLNLLPTLQGLTGNVGSVVLNIESTSNALVNRILEETTYGSNYTFRINRELNTRVDNTSNYLLSTSNFLVNRVVADITRTSNILVNRIMEEVGFGSNYLVRMDTNASNLVATTSNILVSRILTEVGFGSNYLLRLDANASNLVFSTSNILVSRILTEVGFGSNYLLRLDNNASNLVFSTSNILVKRIVDEVGFGSNYLVRLDTNASNYIITTSNLLVNRILTEVGFGSNYLARLDTNASNLVATTSNILVNRILTEVGFGSNYLLRLDTNASNLVATTSNILVNRILSEVGFGSNYLLRLDTNA…
[truncated: 227 more rows]

## Sheet: Di-Trinuc substitutions
Table of Contents
[truncated: 115 more rows]

## Sheet: AA_substitutions
Table of Contents
[truncated: 304 more rows]
