# Supplementary material for: Isolation of a widespread giant virus implicated in cryptophyte bloom collapse
Source: ISME J. 2024 Feb 24;18(1):wrae029. doi: 10.1093/ismejo/wrae029 (PMC10960955; doi:10.1093/ismejo/wrae029)
Supplement: Supplementary_Table_S6_wrae029 [file supplementary_table_s6_wrae029.xlsx]

## Sheet: General characteristics
Supplementary Table S6: General characteristics of NCLDV genomes.
The columns are divided as shown below
General	checkv_quality	checkv_contamination	checkv_completeness	tRNAs
genome_id	provirus	viral_genes	viral_length	Ala
Source	proviral_length	host_genes	aai_expected_length	Arg
common_name	gene_count	provirus	aai_completeness	Asn
Phylum	viral_genes	proviral_length	aai_confidence	Asp
Class	host_genes	host_length	aai_error	Cys
Order	checkv_quality	region_types	aai_num_hits	Gln
Family_Aylward	miuvig_quality	region_lengths	aai_top_hit	Glu
Family_name_alternative	completeness	region_coords_bp	aai_id	Gly
Subfamily	completeness_method		aai_af	His
Genus	contamination		hmm_completeness_lower	Ile
Sequencing-approach	kmer_freq		hmm_completeness_upper	Leu
GenBank ID or DOI of Source Publication	warnings		hmm_num_hits	Lys
num_seqs			kmer_freq	Met
sum_contig_len				Phe
max_contig_len				Pro
num_prot_seqs				Pyl
GC_avg				Ser
				Stop
				Thr
				Trp
General	General	General	General	General	General		General	General		General	General	General	General	General	General	General	checkv_quality	checkv_quality	checkv_quality	checkv_quality	checkv_quality	checkv_quality	checkv_quality	checkv_quality	checkv_quality	checkv_quality	checkv_quality	checkv_quality	checkv_contamination	checkv_contamination	checkv_contamination	checkv_contamination	checkv_contamination	checkv_contamination	checkv_contamination	checkv_contamination	checkv_completeness	checkv_completeness	checkv_completeness	checkv_completeness	checkv_completeness	checkv_completeness	checkv_completeness	checkv_completeness	checkv_completeness	checkv_completeness	checkv_completeness	checkv_completeness	checkv_completeness
genome_id	Source	common_name	Phylum	Class	Order		Family_name_alternative	Subfamily		Sequencing-approach	GenBank ID or DOI of Source Publication	num_seqs	sum_contig_len	max_contig_len	num_prot_seqs	GC_avg	provirus	proviral_length	gene_count	viral_genes	host_genes	checkv_quality	miuvig_quality	completeness	completeness_method	contamination	kmer_freq	warnings	viral_genes	host_genes	provirus	proviral_length	host_length	region_types	region_lengths	region_coords_bp	viral_length	aai_expected_length	aai_completeness	aai_confidence	aai_error	aai_num_hits	aai_top_hit	aai_id	aai_af	hmm_completeness_lower	hmm_completeness_upper	hmm_num_hits	kmer_freq
GCA_000846905	Host	Singapore grouper iridovirus	Nucleocytoviricota	Megaviricetes	Pimascovirales					isolate	GCA_000846905.1	1	140131	140131	145	48.637	No	NA	141	59	1	High-quality	High-quality	100	AAI-based (high-confidence)	0	1.02		59	1	No	NA	NA	NA	NA	NA	NA	139967	100	high	1.32143	2	CheckV-042460	100	97.41	53.1315	98.7163	47	1.02
GCA_000914535	Host	Invertebrate iridovirus 25	Nucleocytoviricota	Megaviricetes	Pimascovirales		Iridoviridae			isolate	GCA_000914535.1	1	204815	204815	193	30.317	No	NA	194	115	0	High-quality	High-quality	100	AAI-based (high-confidence)	0	1.03		115	0	No	NA	NA	NA	NA	NA	NA	201212	100	high	0.840574	5	CheckV-044972	100	99.45	66.1328	100	781.03
GCA_000916835	Freshwater	Pithovirus sibericum P1084-T	Nucleocytoviricota	Megaviricetes	Pimascovirales		Pithoviridae			isolate	GCA_000916835.1	1	610033	610033	486	35.798	No	NA	450	181	2	High-quality	High-quality	100	AAI-based (high-confidence)	0	1.21		181	2	No	NA	NA	NA	NA	NA	NA	610033	100	high	0.840574	1	CheckV-045057	100	99.14	70.5069	95.9613	80	1.21
GCA_002114025	Freshwater	Pacmanvirus A23 strain=A23	Nucleocytoviricota	Pokkesviricetes	Asfuvirales		Asfarviridae			isolate	GCA_002114025.1	1	395405	395405	469	33.624	No	NA	467	108	3	High-quality	High-quality	100	AAI-based (high-confidence)	0	1		108	3	No	NA	NA	NA	NA	NA	NA	395405	100	high	0.840574	1	CheckV-047397	99.99	98.7	59.2596	94.7393	81	1
GCA_002826585	Host	European catfish virus strain=13051/2012	Nucleocytoviricota	Megaviricetes	Pimascovirales					isolate	GCA_002826585.1	1	127751	127751	107	54.227	No	NA	110	47	0	High-quality	High-quality	100	AAI-based (high-confidence)	0	1.06		47	0	No	NA	NA	NA	NA	NA	NA	117144	100	high	0.840574	31	CheckV-049441	100	98.41	46.5215	99.8792	391.06
GCA_003057795	Marine	Tetraselmis virus 1 - TetV1	Nucleocytoviricota	Megaviricetes	Imitervirales					isolate	GCA_003057795.1	1	668031	668031	663	41.182	No	NA	617	91	15	High-quality	High-quality	100	AAI-based (high-confidence)	0	1.01		91	15	No	NA	NA	NA	NA	NA	NA	668031	100	high	1.32143	1	CheckV-050294	99.99	97.38	68.8686	100	72	1.01
GCA_006451095	Host	Trichoplusia ni ascovirus 6b TnAV-6b	Nucleocytoviricota	Megaviricetes	Pimascovirales		Iridoviridae			isolate	GCA_006451095.1	1	185664	185664	180	35.434	No	NA	177	70	1	High-quality	High-quality	100	AAI-based (high-confidence)	0	1.02		70	1	No	NA	NA	NA	NA	NA	NA	174059	100	high	1.68749	1	CheckV-043308	97.64	89.68	66.066	100	48	1.02
GCA_006451655	Host	Three spot gourami iridovirus TRT15003	Nucleocytoviricota	Megaviricetes	Pimascovirales					isolate	GCA_006451655.1	1	111591	111591	120	56.031	No	NA	112	38	0	High-quality	High-quality	99.63	AAI-based (high-confidence)	0	1.01		38	0	No	NA	NA	NA	NA	NA	NA	112008	99.6277	high	0.840574	17	CheckV-055181	100	99.73	35.3047	95.1941	32	1.01
GCA_006457375	Host	Mandarin fish ranavirus strain=NH-1609	Nucleocytoviricota	Megaviricetes	Pimascovirales					isolate	GCA_006457375.1	1	95974	95974	108	52.245	No	NA	104	42	0	High-quality	High-quality	97.66	AAI-based (high-confidence)	0	1.03		42	0	No	NA	NA	NA	NA	NA	NA	98271.5	97.6621	high	0.840574	3	CheckV-055191	100	98.37	36.2464	85.3577	38	1.03
GCA_010974655	Marine	Emiliania huxleyi virus 202 strain=202	Nucleocytoviricota	Megaviricetes	Pandoravirales		Coccolithoviridae			isolate	GCA_010974655.1	1	407516	407516	494	40.189	No	NA	474	80	2	High-quality	High-quality	100	AAI-based (high-confidence)	0	1.03		80	2	No	NA	NA	NA	NA	NA	NA	407339	100	high	1.49485	1	CheckV-043205	76.27	82.21	75.2787	96.5283	48	1.03
GCA_010974675	Marine	Emiliania huxleyi virus 207 strain=207	Nucleocytoviricota	Megaviricetes	Pandoravirales		Coccolithoviridae			isolate	GCA_010974675.1	1	421891	421891	489	40.346	No	NA	484	79	4	High-quality	High-quality	100	AAI-based (high-confidence)	0	1.02		79	4	No	NA	NA	NA	NA	NA	NA	407339	100	high	2.17394	1	CheckV-043205	94.69	81.52	79.4058	98.2258	47	1.02
GCA_011559005	Host	Lymphocystis disease virus 2 strain=LCDV-JP_Oita_2018	Nucleocytoviricota	Megaviricetes	Pimascovirales					isolate	GCA_011559005.1	1	186627	186627	148	27.253	No	NA	147	56	1	High-quality	High-quality	93.18	AAI-based (high-confidence)	0	1.03		56	1	No	NA	NA	NA	NA	NA	NA	200292	93.1775	high	1.32143	3	CheckV-042388	99.93	96.95	67.2489	99.9358	44	1.03
GCA_011894875	Host	Red seabream iridovirus KagYT-96	Nucleocytoviricota	Megaviricetes	Pimascovirales					isolate	GCA_011894875.1	1	112710	112710	126	53.056	No	NA	115	33	0	High-quality	High-quality	100	AAI-based (high-confidence)	0	1.01		33	0	No	NA	NA	NA	NA	NA	NA	112043	100	high	0.840574	17	CheckV-056658	99.99	97.78	34.3364	94.7997	301.01
GCA_900205285	Freshwater	Cedratvirus lausannensis	Nucleocytoviricota	Megaviricetes	Pimascovirales		Pithoviridae			isolate	GCA_900205285.1	1	575161	575161	664	42.783	No	NA	653	298	1	High-quality	High-quality	100	AAI-based (high-confidence)	0	1.03		298	1	No	NA	NA	NA	NA	NA	NA	575161	100	high	1.32143	1	CheckV-061235	100	92.57	65.6274	91.8731	90	1.03
GCA_900323535	Host	Brazilian cedratvirus IHUMI strain=IHUMI-27.7	Nucleocytoviricota	Megaviricetes	Pimascovirales		Pithoviridae			isolate	GCA_900323535.1	1	460038	460038	545	42.303	No	NA	529	219	3	Medium-quality	Genome-fragment	79.98	AAI-based (high-confidence)	0	1.04		219	3	No	NA	NA	NA	NA	NA	NA	575161	79.9842	high	1.47004	1	CheckV-061235	74.83	85.89	58.0937	89.6769	83	1.04
GCF_000838105	Host	Invertebrate iridescent virus 6	Nucleocytoviricota	Megaviricetes	Pimascovirales		Iridoviridae			isolate	GCA_000838105.1	1	212482	212482	207	28.626	No	NA	209	108	1	High-quality	High-quality	100	AAI-based (high-confidence)	0	1.01		108	1	No	NA	NA	NA	NA	NA	NA	212482	100	high	0.840574	1	CheckV-042140	99.99	99.42	65.2521	99.8967	78	1.01
GCF_000838565	Host	Melanoplus sanguinipes entomopoxvirus 'O' Tucson	Nucleocytoviricota	Pokkesviricetes	Chitovirales		Poxviridae			isolate	GCA_000838565.1	1	236120	236120	257	18.27	No	NA	249	101	0	High-quality	High-quality	100	AAI-based (high-confidence)	0	1.07		101	0	No	NA	NA	NA	NA	NA	NA	236120	100	high	1.32143	1	CheckV-042156	100	94.16	78.1814	96.786	62	1.07
GCF_000844885	Host	Lymphocystis disease virus-isolate China	Nucleocytoviricota	Megaviricetes	Pimascovirales		Iridoviridae	Alphairidovirinae		isolate	GCF_000844885.1	1	186250	186250	150	27.233	No	NA	146	56	1	High-quality	High-quality	93	AAI-based (high-confidence)	0	1.02		56	1	No	NA	NA	NA	NA	NA	NA	200270	92.9995	high	0.840574	3	CheckV-042388	100	97.95	67.118	99.9293	44	1.02
GCF_000847045	Freshwater	Paramecium bursaria Chlorella virus 1	Nucleocytoviricota	Megaviricetes	Algavirales		Phycodnaviridae			isolate	GCA_000847045.1	1	330611	330611	382	39.967	No	NA	382	303	2	High-quality	High-quality	96.94	AAI-based (high-confidence)	0	1.02		303	2	No	NA	NA	NA	NA	NA	NA	341046	96.9404	high	1.32143	4	CheckV-042465	99.96	97.34	70.5858	99.9239	89	1.02
GCF_000867605	Host	Spodoptera frugiperda ascovirus 1a	Nucleocytoviricota	Megaviricetes	Pimascovirales		Iridoviridae			isolate	GCA_000867605.1	1	156922	156922	212	49.259	No	NA	173	58	0	High-quality	High-quality	100	AAI-based (high-confidence)	0	1.09		58	0	No	NA	NA	NA	NA	NA	NA	156922	100	high	0.840574	1	CheckV-043272	100	99.65	52.4604	96.9086	41	1.09
GCF_000867825	Freshwater	Paramecium bursaria Chlorella virus FR483 strain=FR483	Nucleocytoviricota	Megaviricetes	Algavirales		Phycodnaviridae			isolate	GCA_000867825.1	1	321240	321240	365	44.613	No	NA	359	305	1	High-quality	High-quality	100	AAI-based (high-confidence)	0	1.02		305	1	No	NA	NA	NA	NA	NA	NA	318123	100	high	0.840574	2	CheckV-043283	100	97.79	69.1757	99.6608	851.02
GCF_000868565	Host	Trichoplus iani ascovirus 2c	Nucleocytoviricota	Megaviricetes	Pimascovirales		Ascoviridae			isolate	GCF_000868565.1	1	174059	174059	188	35.227	No	NA	180	65	1	High-quality	High-quality	100	AAI-based (high-confidence)	0	1.04		65	1	No	NA	NA	NA	NA	NA	NA	174059	100	high	1.32143	1	CheckV-043308	100	97.44	61.5869	99.343	44	1.04
GCF_000869125	Host	Aedes taeniorhynchus iridescent virus	Nucleocytoviricota	Megaviricetes	Pimascovirales		Iridoviridae			isolate	GCA_000869125.1	1	191100	191100	194	47.891	No	NA	141	74	0	High-quality	High-quality	100	AAI-based (high-confidence)	0	1.09		74	0	No	NA	NA	NA	NA	NA	NA	191100	100	high	1.32143	1	CheckV-043329	99.87	97.47	59.9601	99.7713	66	1.09
GCF_000871245	Host	Paramecium bursaria Chlorella virusAR158	Nucleocytoviricota	Megaviricetes	Algavirales		Phycodnaviridae			isolate	GCF_000871245.1	1	344691	344691	394	40.761	No	NA	387	321	1	High-quality	High-quality	99.84	AAI-based (high-confidence)	0	1.03		321	1	No	NA	NA	NA	NA	NA	NA	345237	99.8419	high	0.840574	4	CheckV-043415	99.97	98.18	72.3353	99.9552	91	1.03
GCF_000871485	Host	Heliothis virescens ascovirus 3e	Nucleocytoviricota	Megaviricetes	Pimascovirales		Iridoviridae			isolate	GCA_000871485.1	1	186262	186262	185	45.875	No	NA	174	76	1	High-quality	High-quality	94.75	AAI-based (high-confidence)	0	1.05		76	1	No	NA	NA	NA	NA	NA	NA	196588	94.7472	high	0.840574	3	CheckV-049155	97.96	98.96	66.0539	100	45	1.05
GCF_000873685	Freshwater	Paramecium bursaria Chlorella virus NY2A strain=NY-2A	Nucleocytoviricota	Megaviricetes	Algavirales		Phycodnaviridae			isolate	GCA_000873685.1	1	368683	368683	415	40.689	No	NA	410	343	2	High-quality	High-quality	100	AAI-based (high-confidence)	0	1.04		343	2	No	NA	NA	NA	NA	NA	NA	347060	100	high	0.840574	4	CheckV-043516	100	97.79	75.2319	100	961.04
GCF_000885975	Host	Ostreococcus taurivirus 1	Nucleocytoviricota	Megaviricetes	Algavirales		Phycodnaviridae			isolate	GCF_000885975.1	1	191761	191761	255	44.548	No	NA	244	151	3	High-quality	High-quality	100	AAI-based (high-confidence)	0	1.01		151	3	No	NA	NA	NA	NA	NA	NA	190795	100	high	1.32143	7	CheckV-043872	99.99	95.84	88.6871	100	127	1.01
GCF_000887095	Host	Marseillevirus - ViralProj43573	Nucleocytoviricota	Megaviricetes	Pimascovirales		Marseilleviridae			isolate	GCF_000887095.1	1	368454	368454	504	44.726	No	NA	488	245	0	High-quality	High-quality	98.82	AAI-based (high-confidence)	0	1		245	0	No	NA	NA	NA	NA	NA	NA	372850	98.821	high	1.24962	3	CheckV-045333	97.17	93.65	67.3081	99.9924	113	1
GCF_000887855	Host	Ostreococcus taurivirus 2	Nucleocytoviricota	Megaviricetes	Algavirales		Phycodnaviridae			isolate	GCF_000887855.1	1	184409	184409	265	41.586	No	NA	257	147	2	High-quality	High-quality	96.79	AAI-based (high-confidence)	0	1		147	2	No	NA	NA	NA	NA	NA	NA	190524	96.7905	high	1.24962	7	CheckV-044652	94.77	94.17	85.7542	99.9968	126	1
GCF_000888735	Host	Acanthamoeba polyphaga mimivirus	Nucleocytoviricota	Megaviricetes	Imitervirales		Mimiviridae			isolate	GCF_000888735.1	1	1181549	1181549	1008	27.951	No	NA	1008	799	1	High-quality	High-quality	99.21	AAI-based (high-confidence)	0	1.01		799	1	No	NA	NA	NA	NA	NA	NA	1.19098e+06	99.2083	high	0.840574	7	CheckV-049875	99.9	97.94	94.5523	100	545	1.01
GCF_000891235	Host	Wiseana iridescent virus	Nucleocytoviricota	Megaviricetes	Pimascovirales		Iridoviridae			isolate	GCA_000891235.1	1	205791	205791	191	30.915	No	NA	193	115	0	High-quality	High-quality	100	AAI-based (high-confidence)	0	1.04		115	0	No	NA	NA	NA	NA	NA	NA	201256	100	high	0.840574	5	CheckV-044081	100	98.89	67.325	100	751.04
GCF_000893455	Host	Lausannevirus	Nucleocytoviricota	Megaviricetes	Pimascovirales		Marseilleviridae			isolate	GCF_000893455.1	1	346754	346754	452	42.896	No	NA	412	221	0	High-quality	High-quality	95.16	AAI-based (high-confidence)	0	1		221	0	No	NA	NA	NA	NA	NA	NA	364404	95.1564	high	0.840574	4	CheckV-044163	99.99	98.46	61.5945	99.1811	108	1
GCF_000893915	Marine	Megavirus chiliensis	Nucleocytoviricota	Megaviricetes	Imitervirales		Mimiviridae			isolate	GCA_000893915.1	1	1259197	1259197	1147	25.234	No	NA	1151	877	1	High-quality	High-quality	100	AAI-based (high-confidence)	0	1.02		877	1	No	NA	NA	NA	NA	NA	NA	1.23118e+06	100	high	1.48336	5	CheckV-044696	96.77	91.05	99.4521	100	5391.02
GCF_000904035	Waste	Acanthamoeba polyphaga moumouvirus strain=M10A	Nucleocytoviricota	Megaviricetes	Imitervirales		Mimiviridae			isolate	GCA_000904035.1	1	1021348	1021348	1030	24.645	No	NA	1034	763	0	High-quality	High-quality	98.05	AAI-based (high-confidence)	0	1.01		763	0	No	NA	NA	NA	NA	NA	NA	1.04168e+06	98.0486	high	0.840574	3	CheckV-044600	99.96	98.01	81.7463	99.818	511	1.01
GCF_000905435	Host	Ostreococcus lucimarinusvirus OlV5	Nucleocytoviricota	Megaviricetes	Algavirales		Phycodnaviridae			isolate	GCF_000905435.1	1	186468	186468	278	41.55	No	NA	265	148	1	High-quality	High-quality	97.91	AAI-based (high-confidence)	0	1		148	1	No	NA	NA	NA	NA	NA	NA	190443	97.913	high	1.32143	7	CheckV-044652	99.19	97.22	86.7866	100	124	1
GCF_000906035	Marine	Micromonas pusilla virus 12T strain=12T	Nucleocytoviricota	Megaviricetes	Algavirales		Prasinoviridae			isolate	GCA_000906035.1	1	205622	205622	265	39.776	No	NA	261	141	1	High-quality	High-quality	100	AAI-based (high-confidence)	0	1.01		141	1	No	NA	NA	NA	NA	NA	NA	205622	100	high	0.840574	1	CheckV-044679	100	97.71	93.1196	100	114	1.01
GCF_000906615	Host	Megavirus lba isolate LBA111	Nucleocytoviricota	Megaviricetes	Mimiviridae		unclassifiedMimiviridae			isolate	GCF_000906615.1	1	1230522	1230522	1209	25.292	No	NA	1206	905	0	High-quality	High-quality	99.94	AAI-based (high-confidence)	0	1.02		905	0	No	NA	NA	NA	NA	NA	NA	1.2313e+06	99.9366	high	1.32143	5	CheckV-044696	100	95.24	98.325	100	535	1.02
GCF_000911655	Freshwater	Pandoravirus dulcis Melbourne	Nucleocytoviricota	Megaviricetes	Pandoravirales		Pandoraviridae			isolate	GCA_000911655.1	1	1908524	1908524	1700	63.664	No	NA	1322	492	13	High-quality	High-quality	100	AAI-based (high-confidence)	0	1		492	13	No	NA	NA	NA	NA	NA	NA	1908524	100	high	0.840574	1	CheckV-044869	100	99.33	92.6131	100	72	1
GCF_000913615	Host	Squirrelpox virus strain=Red squirrel UK	Nucleocytoviricota	Pokkesviricetes	Chitovirales		Poxviridae			isolate	GCA_000913615.1	1	148803	148803	145	66.69	No	NA	146	114	0	High-quality	High-quality	100	AAI-based (high-confidence)	0	1		114	0	No	NA	NA	NA	NA	NA	NA	148803	100	high	0.840574	1	CheckV-044937	100	100	59.8627	98.1128	103	1
GCF_000915575	Host	Invertebrate iridescent virus 30	Nucleocytoviricota	Megaviricetes	Pimascovirales		Iridoviridae			isolate	GCA_000915575.1	1	198533	198533	185	28.109	No	NA	185	112	1	High-quality	High-quality	99.19	AAI-based (high-confidence)	0	1.06		112	1	No	NA	NA	NA	NA	NA	NA	200153	99.1908	high	0.840574	5	CheckV-045007	99.98	99.22	63.771	100	79	1.06
GCF_000916235	Host	Invertebrate iridescent virus 22	Nucleocytoviricota	Megaviricetes	Pimascovirales		Iridoviridae	Betairidovirinae		isolate	GCF_000916235.1	1	196456	196456	186	28.014	No	NA	186	112	1	High-quality	High-quality	98.19	AAI-based (high-confidence)	0	1.06		112	1	No	NA	NA	NA	NA	NA	NA	200076	98.1905	high	0.840574	5	CheckV-045034	100	99.59	63.0052	99.9754	78	1.06
GCF_000918435	Host	Mimivirus terra 2	Nucleocytoviricota	Megaviricetes	Imitervirales		Mimiviridae			isolate	GCF_000918435.1	1	1168989	1168989	982	27.936	No	NA	984	775	1	High-quality	High-quality	98.12	AAI-based (high-confidence)	0	1.01		775	1	No	NA	NA	NA	NA	NA	NA	1.19138e+06	98.1208	high	1.24962	7	CheckV-049879	96.4	94.21	93.5336	99.891	538	1.01
GCF_000918955	Host	Anopheles minimus irodovirus AMIV	Nucleocytoviricota	Megaviricetes	Pimascovirales		Iridoviridae			isolate	GCA_000918955.1	1	163023	163023	168	38.995	No	NA	167	92	0	High-quality	High-quality	100	AAI-based (high-confidence)	0	1.04		92	0	No	NA	NA	NA	NA	NA	NA	163023	100	high	0.840574	1	CheckV-045133	100	100	51.6652	96.9479	74	1.04
GCF_000923155	Host	Armadillidium vulgare iridescent virus	Nucleocytoviricota	Megaviricetes	Pimascovirales		Iridoviridae			isolate	GCA_000923155.1	1	220222	220222	230	35.085	No	NA	223	109	0	High-quality	High-quality	100	AAI-based (high-confidence)	0	1.01		109	0	No	NA	NA	NA	NA	NA	NA	220222	100	high	0.840574	1	CheckV-045271	99.99	98.5	67.8563	100	79	1.01
GCF_000924835	Host	Melbournevirus - ViralProj265987	Nucleocytoviricota	Megaviricetes	Pimascovirales		Marseilleviridae			isolate	GCF_000924835.1	1	369360	369360	502	44.724	No	NA	487	241	0	High-quality	High-quality	99.66	AAI-based (high-confidence)	0	1		241	0	No	NA	NA	NA	NA	NA	NA	370635	99.656	high	0.840574	2	CheckV-045333	100	99.95	67.6682	99.9969	112	1
GCF_000928575	Microbial_communities	Pandoravirus inopinatum KlaHel	Nucleocytoviricota	Megaviricetes	Pandoravirales		Pandoraviridae			isolate	GCA_000928575.1	1	2243109	2243109	2321	60.658	No	NA	1982	726	14	High-quality	High-quality	100	AAI-based (high-confidence)	0	1.01		726	14	No	NA	NA	NA	NA	NA	NA	2.15423e+06	100	high	2.43896	3	CheckV-051387	82.89	62.78	99.9528	100	70	1.01
GCF_000930695	Host	Parapoxvirus red deer/HL953 strain=HL953	Nucleocytoviricota	Pokkesviricetes	Chitovirales		Poxviridae			isolate	GCA_000930695.1	1	139981	139981	138	64.957	No	NA	131	102	0	High-quality	High-quality	100	AAI-based (high-confidence)	0	1		102	0	No	NA	NA	NA	NA	NA	NA	137703	100	high	0.840574	5	CheckV-045549	100	100	55.4211	94.4142	921
GCF_001316375	Host	Port-miou virus, complete genome.	Nucleocytoviricota	Megaviricetes	Pimascovirales		Port-miouvirus			isolate	GCF_001316375.1	1	349275	349275	465	42.879	No	NA	419	225	0	High-quality	High-quality	95.64	AAI-based (high-confidence)	0	1		225	0	No	NA	NA	NA	NA	NA	NA	365203	95.6386	high	1.32143	5	CheckV-044163	98.12	97.06	62.2982	99.3975	109	1
GCF_001430035	Host	Yellowstone lake phycodnavirus 3	Nucleocytoviricota	Megaviricetes	Algavirales		Phycodnaviridae			isolate	GCF_001430035.1	1	171454	171454	254	55.001	No	NA	239	112	1	High-quality	High-quality	100	AAI-based (high-confidence)	0	1.02		112	1	No	NA	NA	NA	NA	NA	NA	171454	100	high	0.840574	1	CheckV-045868	99.96	98.87	76.4718	99.0301	75	1.02
GCF_001430455	Freshwater	Yellowstone lake phycodnavirus 2	Nucleocytoviricota	Megaviricetes	Algavirales		Prasinoviridae			cultivation-independent	GCA_001430455.1	1	171045	171045	232	49.868	No	NA	222	109	2	High-quality	High-quality	100	AAI-based (high-confidence)	0	1		109	2	No	NA	NA	NA	NA	NA	NA	171045	100	high	0.840574	1	CheckV-045885	100	97.81	75.0633	98.8668	86	1
GCF_001430655	Freshwater	Yellowstone lake phycodnavirus 1	Nucleocytoviricota	Megaviricetes	Algavirales		Prasinoviridae			cultivation-independent	GCA_001430655.1	1	178262	178262	258	47.702	No	NA	240	105	3	High-quality	High-quality	100	AAI-based (high-confidence)	0	1.01		105	3	No	NA	NA	NA	NA	NA	NA	178262	100	high	0.840574	1	CheckV-045894	99.41	98.64	78.7891	99.3834	92	1.01
GCF_001431935	Host	Turkeypox virus strain=TKPV-HU1124/2011	Nucleocytoviricota	Pokkesviricetes	Chitovirales		Poxviridae			isolate	GCA_001431935.1	1	188534	188534	191	29.782	No	NA	194	129	0	Medium-quality	Genome-fragment	63.83	AAI-based (high-confidence)	0	1.01	low-confidence ITR	129	0	No	NA	NA	NA	NA	NA	NA	295355	63.8329	high	0.840574	15	CheckV-045900	100	99.47	73.0244	100	101	1.01
GCF_001602085	Freshwater	Brazilian marseillevirus strain=BH2014	Nucleocytoviricota	Megaviricetes	Pimascovirales		Marseilleviridae			isolate	GCA_001602085.1	1	362276	362276	476	43.274	No	NA	444	229	0	High-quality	High-quality	98.99	AAI-based (high-confidence)	0	1		229	0	No	NA	NA	NA	NA	NA	NA	365962	98.9928	high	0.840574	4	CheckV-046280	99.85	99.06	66.0032	99.9661	111	1
GCF_001654305	Freshwater	Tokyovirus A1 strain=Tokyovirus A1	Nucleocytoviricota	Megaviricetes	Pimascovirales		Marseilleviridae			isolate	GCA_001654305.1	1	372707	372707	488	44.193	No	NA	443	213	1	High-quality	High-quality	100	AAI-based (high-confidence)	0	1.01		213	1	No	NA	NA	NA	NA	NA	NA	371391	100	high	0.840574	2	CheckV-046350	100	99.82	69.5293	100	1061.01
GCF_001806195	Host	Golden Marseillevirus strain=Golden	Nucleocytoviricota	Megaviricetes	Pimascovirales		Marseilleviridae			isolate	GCA_001806195.1	1	360610	360610	515	43.134	No	NA	461	211	1	High-quality	High-quality	100	AAI-based (high-confidence)	0	1		211	1	No	NA	NA	NA	NA	NA	NA	360610	100	high	0.840574	1	CheckV-046664	100	99.86	66.5759	99.9881	86	1
GCF_001907825	Host	BeAn 58058 virus strain=BeAn58058	Nucleocytoviricota	Pokkesviricetes	Chitovirales		Poxviridae			isolate	GCA_001907825.1	1	163005	163005	213	24.238	No	NA	215	167	0	High-quality	High-quality	94.63	AAI-based (high-confidence)	0	1.03		167	0	No	NA	NA	NA	NA	NA	NA	172261	94.6268	high	0.840574	2	CheckV-046732	99.99	99.07	70.0006	98.6679	120	1.03
GCF_001974475	Host	Lymphocystis disease virus Sa SA9	Nucleocytoviricota	Megaviricetes	Pimascovirales					isolate	GCA_001974475.1	1	208501	208501	155	33.005	No	NA	151	57	1	High-quality	High-quality	100	AAI-based (high-confidence)	0	1		57	1	No	NA	NA	NA	NA	NA	NA	202736	100	high	0.840574	3	CheckV-047287	100	98.19	73.1547	100	441
GCF_002354965	Host	Squirrelpox virus Berlin_2015 strain=Berlin_2015	Nucleocytoviricota	Pokkesviricetes	Chitovirales		Poxviridae			isolate	GCA_002354965.1	1	142974	142974	147	38.622	No	NA	136	115	0	High-quality	High-quality	100	AAI-based (high-confidence)	0	1		115	0	No	NA	NA	NA	NA	NA	NA	142974	100	high	0.840574	1	CheckV-047620	100	100	58.3497	93.3379	106	1
GCF_002818865	Host	Heliothis virescens ascovirus 3f LD135790	Nucleocytoviricota	Megaviricetes	Pimascovirales		Iridoviridae			isolate	GCA_002818865.1	1	198157	198157	206	45.999	No	NA	190	84	1	High-quality	High-quality	100	AAI-based (high-confidence)	0	1.01		84	1	No	NA	NA	NA	NA	NA	NA	196613	100	high	0.840574	3	CheckV-049154	100	99.71	70.3808	100	45	1.01
GCF_002826725	Freshwater	Tunisvirus fontaine2 strain=U484	Nucleocytoviricota	Megaviricetes	Pimascovirales		Marseilleviridae			isolate	GCA_002826725.1	1	380011	380011	515	42.952	No	NA	476	253	0	High-quality	High-quality	100	AAI-based (high-confidence)	0	1		253	0	No	NA	NA	NA	NA	NA	NA	368269	100	high	0.840574	4	CheckV-049442	99.75	98.24	68.2315	100	109	1
GCF_002827565	Host	Paramecium bursaria Chlorella virus CVA-1	Nucleocytoviricota	Megaviricetes	Algavirales		Phycodnaviridae			isolate	GCF_002827565.1	1	326592	326592	361	44.498	No	NA	364	310	0	High-quality	High-quality	100	AAI-based (high-confidence)	0	1.02		310	0	No	NA	NA	NA	NA	NA	NA	317753	100	high	1.49134	2	CheckV-050298	90.2	89.23	69.3671	99.6675	861.02
GCF_002827705	Host	Micromonas pusilla virus SP1	Nucleocytoviricota	Megaviricetes	Algavirales		Phycodnaviridae			isolate	GCF_002827705.1	1	173451	173451	261	40.535	No	NA	252	146	1	High-quality	High-quality	90.78	AAI-based (high-confidence)	0	1.01		146	1	No	NA	NA	NA	NA	NA	NA	191064	90.7818	high	2.09209	14	CheckV-044049	68.36	68.05	80.0031	97.203	122	1.01
GCF_002827745	Marine	Heterosigma akashiwo virus 01 HaV53	Nucleocytoviricota	Megaviricetes	Algavirales					isolate	GCA_002827745.1	1	274793	274793	292	30.365	No	NA	290	68	1	High-quality	High-quality	100	AAI-based (high-confidence)	0	1.07		68	1	No	NA	NA	NA	NA	NA	NA	274793	100	high	1.32143	1	CheckV-049466	99.97	94.79	50.6442	98.3966	55	1.07
GCF_002833705	Host	Senegalvirus marseillevirus	Nucleocytoviricota	Megaviricetes	Pimascovirales		Marseilleviridae			isolate	GCF_002833705.1	5	217967	131580	280	44.756	No	NA	273	145	0	Medium-quality	Genome-fragment	59.18	AAI-based (high-confidence)	0	1		145	0	No	NA	NA	NA	NA	NA	NA	368332	59.1767	high	1.48336	6	CheckV-045333	97.2	89.83	43.1526	89.4338	82	1
GCF_002833785	Host	Paramecium bursaria Chlorella virus NYs1	Nucleocytoviricota	Megaviricetes	Algavirales		Phycodnaviridae			isolate	GCF_002833785.1	1	348463	348463	398	40.437	No	NA	398	326	1	High-quality	High-quality	100	AAI-based (high-confidence)	0	1.03		326	1	No	NA	NA	NA	NA	NA	NA	344948	100	high	1.48336	4	CheckV-043415	92.82	91.55	73.9185	99.9722	931.03
GCF_002889855	Host	Flamingopox virus FGPVKD09	Nucleocytoviricota	Pokkesviricetes	Chitovirales		Poxviridae	Chordopoxvirinae		isolate	GCF_002889855.1	1	293123	293123	304	29.458	No	NA	298	205	0	High-quality	High-quality	97.05	AAI-based (high-confidence)	0	1		205	0	No	NA	NA	NA	NA	NA	NA	302040	97.0478	high	0.840574	12	CheckV-049608	100	99.64	97.7663	100	112	1
GCF_003047675	Host	African swine fever virus Benin 97/1	Nucleocytoviricota	Pokkesviricetes	Asfuvirales		Asfarviridae			isolate	GCF_003047675.1	1	182284	182284	163	38.594	No	NA	166	68	1	High-quality	High-quality	97.31	AAI-based (high-confidence)	0	1.01		68	1	No	NA	NA	NA	NA	NA	NA	187332	97.3054	high	0.840574	17	CheckV-050199	99.19	99.65	84.7171	100	36	1.01
GCF_003047715	Host	African swine fever virus E75	Nucleocytoviricota	Pokkesviricetes	Asfuvirales		Asfarviridae			isolate	GCF_003047715.1	1	181187	181187	172	38.661	No	NA	176	69	1	High-quality	High-quality	96.71	AAI-based (high-confidence)	0	1.01		69	1	No	NA	NA	NA	NA	NA	NA	187349	96.7108	high	1.32143	17	CheckV-050199	99.2	96.26	84.2099	99.9951	36	1.01
GCF_003233895	Soil	Pandoravirus quercus quercus	Nucleocytoviricota	Megaviricetes	Pandoravirales		Pandoraviridae			isolate	GCA_003233895.1	1	2077288	2077288	1971	60.717	No	NA	1611	609	15	High-quality	High-quality	100	AAI-based (high-confidence)	0	1.02		609	15	No	NA	NA	NA	NA	NA	NA	2077288	100	high	0.840574	1	CheckV-051387	100	99.38	98.2494	100	76	1.02
GCF_003233915	Estuarine water	Pandoravirus neocaledonia neocaledonia	Nucleocytoviricota	Megaviricetes	Pandoravirales		Pandoraviridae			isolate	GCA_003233915.1	1	2003191	2003191	2034	60.601	No	NA	1920	511	13	High-quality	High-quality	100	AAI-based (high-confidence)	0	1		511	13	No	NA	NA	NA	NA	NA	NA	2003191	100	high	0.840574	1	CheckV-051388	100	99.12	96.4381	100	73	1
GCF_003233935	Freshwater	Pandoravirus macleodensis macleodensis	Nucleocytoviricota	Megaviricetes	Pandoravirales		Pandoraviridae			isolate	GCA_003233935.1	1	1838258	1838258	1943	57.94	No	NA	1722	445	15	High-quality	High-quality	100	AAI-based (high-confidence)	0	1.01		445	15	No	NA	NA	NA	NA	NA	NA	1838258	100	high	0.840574	1	CheckV-051389	100	98.66	89.778	100	75	1.01
GCF_004131025	Host	Cherax quadricarinatus iridovirus	Nucleocytoviricota	Megaviricetes	Pimascovirales		Iridoviridae			isolate	GCF_004131025.1	1	165695	165695	176	34.576	No	NA	180	76	0	High-quality	High-quality	99.93	AAI-based (high-confidence)	0	1.01		76	0	No	NA	NA	NA	NA	NA	NA	165809	99.9312	high	0.840574	1	CheckV-054812	99.86	99.66	49.2267	99.5377	61	1.01
GCF_004788555	Host	Shrimp hemocyte iridescent virus 20141215	Nucleocytoviricota	Megaviricetes	Pimascovirales					isolate	GCA_004788555.1	1	165809	165809	178	34.582	No	NA	183	76	0	High-quality	High-quality	100	AAI-based (high-confidence)	0	1.01		76	0	No	NA	NA	NA	NA	NA	NA	165809	100	high	0.840574	1	CheckV-054812	99.95	99.57	49.2598	99.5579	61	1.01
GCF_018591055	Host	Lymphocystis disease virus 4	Nucleocytoviricota	Megaviricetes	Pimascovirales		Iridoviridae	Alphairidovirinae		isolate	GCF_018591055.1	1	211086	211086	147	26.027	No	NA	155	54	1	High-quality	High-quality	100	AAI-based (high-confidence)	0	1		54	1	No	NA	NA	NA	NA	NA	NA	203001	100	high	0.840574	3	CheckV-059527	100	97.51	73.8107	100	431
GVMAG-M-3300004806-1	Freshwater		Nucleocytoviricota	Megaviricetes	Imitervirales					cultivation-independent	https://doi.org/10.1038/s41586-020-1957-x	9	304667	76602	328	40.605	No	NA	307	89	12	Medium-quality	Genome-fragment	56.96	AAI-based (high-confidence)	0	1		89	12	No	NA	NA	NA	NA	NA	NA	534839	56.9643	high	4.58827	3	CheckV-001225	42.27	48.76	36.7619	71.1289	77	1
GVMAG-M-3300009068-25	Freshwater		Nucleocytoviricota	Megaviricetes	Imitervirales					cultivation-independent	https://doi.org/10.1038/s41586-020-1957-x	4	162791	72863	182	50.85	No	NA	172	54	1	Medium-quality	Genome-fragment	73.11	AAI-based (high-confidence)	0	1		54	1	No	NA	NA	NA	NA	NA	NA	222664	73.1106	high	0.840574	3	CheckV-000293	100	98.31	27.6603	76.7408	50	1
GVMAG-M-3300009180-45	Freshwater		Nucleocytoviricota	Megaviricetes	Imitervirales					cultivation-independent	https://doi.org/10.1038/s41586-020-1957-x	4	217199	119745	263	55.594	No	NA	247	65	7	High-quality	High-quality	98.63	AAI-based (high-confidence)	0	1		65	7	No	NA	NA	NA	NA	NA	NA	220221	98.6279	high	2.09209	6	CheckV-001458	68.9	68.43	51.953	86.5919	59	1
GVMAG-M-3300009182-82	Freshwater		Nucleocytoviricota	Megaviricetes	Imitervirales					cultivation-independent	https://doi.org/10.1038/s41586-020-1957-x	9	193524	43436	245	48.522	No	NA	205	54	4	Medium-quality	Genome-fragment	84.19	AAI-based (high-confidence)	0	1.01		54	4	No	NA	NA	NA	NA	NA	NA	229869	84.1887	high	4.60566	10	CheckV-000690	55.25	63.53	25.3835	68.1323	51	1.01
GVMAG-M-3300010158-55	Freshwater		Nucleocytoviricota	Megaviricetes	Imitervirales					cultivation-independent	https://doi.org/10.1038/s41586-020-1957-x	8	377608	110111	497	30.649	No	NA	499	103	12	High-quality	High-quality	92.83	AAI-based (high-confidence)	0	1		103	12	No	NA	NA	NA	NA	NA	NA	406760	92.8331	high	3.91302	1	CheckV-001180	62.71	58.04	51.105	83.619	86	1
GVMAG-M-3300012953-22	Marine		Nucleocytoviricota	Megaviricetes	Pimascovirales					cultivation-independent	https://doi.org/10.1038/s41586-020-1957-x	11	212272	53062	277	39.017	Yes	206764	229	61	11	Low-quality	Genome-fragment	45.69	AAI-based (high-confidence)	2.59	1.01		61	11	Yes	206764	5508	host,viral	5508,206764	1-5508,5509-212272	206764	452495	45.6942	high	4.23688	2	CheckV-000748	42.14	46.65	62.6483	96.1222	59	1.01
GVMAG-M-3300017788-3	Freshwater		Nucleocytoviricota	Megaviricetes	Imitervirales					cultivation-independent	https://doi.org/10.1038/s41586-020-1957-x	12	249411	38977	270	33.494	No	NA	252	77	9	High-quality	High-quality	100	AAI-based (high-confidence)	0	1.01	contig >1.5x longer than expected genome length	77	9	No	NA	NA	NA	NA	NA	NA	117297	100	high	2.1493	1	CheckV-001167	65.72	36	41.508	91.9795	65	1.01
GVMAG-M-3300020178-21	Marine		Nucleocytoviricota	Megaviricetes	Algavirales		Prasinoviridae			cultivation-independent	https://doi.org/10.1038/s41586-020-1957-x	4	120990	56815	245	40.851	No	NA	182	98	3	Medium-quality	Genome-fragment	63.26	AAI-based (high-confidence)	0	1		98	3	No	NA	NA	NA	NA	NA	NA	191259	63.2599	high	2.17135	15	CheckV-056621	61.36	76.45	56.0103	70.1916	88	1
GVMAG-M-3300020572-5	Freshwater		Nucleocytoviricota	Megaviricetes	Imitervirales					cultivation-independent	https://doi.org/10.1038/s41586-020-1957-x	4	200196	78568	260	55.989	No	NA	242	70	3	Medium-quality	Genome-fragment	88.87	AAI-based (high-confidence)	0	1		70	3	No	NA	NA	NA	NA	NA	NA	225257	88.8743	high	3.50071	10	CheckV-000894	60.71	65.89	34.52	83.5024	59	1
GVMAG-M-3300021389-45	Marine		Nucleocytoviricota	Megaviricetes	Algavirales		Prasinoviridae			cultivation-independent	https://doi.org/10.1038/s41586-020-1957-x	3	202800	123561	260	40.457	No	NA	253	136	1	High-quality	High-quality	100	AAI-based (high-confidence)	0	1.01		136	1	No	NA	NA	NA	NA	NA	NA	191531	100	high	3.54346	15	CheckV-000736	59.67	58.65	93.1688	100	111	1.01
GVMAG-M-3300023184-135	Freshwater		Nucleocytoviricota	Megaviricetes	Imitervirales					cultivation-independent	https://doi.org/10.1038/s41586-020-1957-x	3	254550	146487	281	54.586	No	NA	272	71	7	High-quality	High-quality	100	AAI-based (high-confidence)	0	1.01		71	7	No	NA	NA	NA	NA	NA	NA	242390	100	high	3.50071	4	CheckV-000690	59.3	64.02	41.0548	84.5747	61	1.01
GVMAG-M-3300027206-1	Marine		Nucleocytoviricota	Megaviricetes	Algavirales		Prasinoviridae			cultivation-independent	https://doi.org/10.1038/s41586-020-1957-x	4	206026	83788	306	39.632	No	NA	287	158	3	High-quality	High-quality	100	AAI-based (high-confidence)	0	1.01		158	3	No	NA	NA	NA	NA	NA	NA	191470	100	high	2.32256	13	CheckV-050287	74.56	76.58	92.6441	100	1211.01
GVMAG-M-3300027708-51	Freshwater		Nucleocytoviricota	Megaviricetes	Imitervirales					cultivation-independent	https://doi.org/10.1038/s41586-020-1957-x	3	213219	145898	269	56.058	No	NA	243	64	1	High-quality	High-quality	94.69	AAI-based (high-confidence)	0	1.01		64	1	No	NA	NA	NA	NA	NA	NA	225170	94.6923	high	3.50071	10	CheckV-000894	61.23	62.83	40.2602	85.4338	59	1.01
GVMAG-M-3300027769-19	Freshwater		Nucleocytoviricota	Megaviricetes	Imitervirales					cultivation-independent	https://doi.org/10.1038/s41586-020-1957-x	9	244880	48180	215	41.761	No	NA	196	51	9	High-quality	High-quality	100	AAI-based (high-confidence)	0	1.01		51	9	No	NA	NA	NA	NA	NA	NA	209606	100	high	3.01214	1	CheckV-000929	67.36	53.33	32.6097	68.8664	47	1.01
GVMAG-M-3300027963-41	Freshwater		Nucleocytoviricota	Megaviricetes	Imitervirales					cultivation-independent	https://doi.org/10.1038/s41586-020-1957-x	4	467656	149888	507	46.844	No	NA	459	97	16	Medium-quality	Genome-fragment	84.17	AAI-based (high-confidence)	0	1		97	16	No	NA	NA	NA	NA	NA	NA	555587	84.1734	high	1.58841	2	CheckV-000689	81.18	87.47	64.5419	83.6649	74	1
GVMAG-S-1017421-20	Freshwater		Nucleocytoviricota	Megaviricetes	Algavirales		Prasinoviridae			cultivation-independent	https://doi.org/10.1038/s41586-020-1957-x	6	152106	56484	259	48.13	No	NA	207	83	6	Medium-quality	Genome-fragment	84.97	AAI-based (high-confidence)	0	1.01		83	6	No	NA	NA	NA	NA	NA	NA	179005	84.9729	high	3.69926	8	CheckV-001469	57.67	55.44	66.4664	88.6434	70	1.01
GVMAG-S-1035231-58	Freshwater		Nucleocytoviricota	Megaviricetes	Imitervirales					cultivation-independent	https://doi.org/10.1038/s41586-020-1957-x	3	182387	136388	218	52.053	No	NA	191	59	1	Medium-quality	Genome-fragment	80.99	AAI-based (high-confidence)	0	1.01		59	1	No	NA	NA	NA	NA	NA	NA	225188	80.993	high	3.54346	10	CheckV-000894	60.7	61.09	30.5787	81.6668	53	1.01
GVMAG-S-1035315-10	Freshwater		Nucleocytoviricota	Megaviricetes	Imitervirales					cultivation-independent	https://doi.org/10.1038/s41586-020-1957-x	4	166272	57318	250	37.958	No	NA	213	54	1	Medium-quality	Genome-fragment	73.54	AAI-based (high-confidence)	0	1	low-confidence ITR	54	1	No	NA	NA	NA	NA	NA	NA	226109	73.5364	high	4.00081	10	CheckV-000940	56.91	68.53	19.2578	72.9377	47	1
GVMAG-S-1037377-112	Marine		Nucleocytoviricota	Megaviricetes	Algavirales		Prasinoviridae			cultivation-independent	https://doi.org/10.1038/s41586-020-1957-x	7	143553	42981	241	44.056	No	NA	199	127	5	Medium-quality	Genome-fragment	74.94	AAI-based (high-confidence)	0	1.01		127	5	No	NA	NA	NA	NA	NA	NA	191558	74.9397	high	2.32256	13	CheckV-044049	72.86	75.08	65.7217	82.7189	88	1.01
GVMAG-S-1040241-146	Marine		Nucleocytoviricota	Megaviricetes	Algavirales		Prasinoviridae			cultivation-independent	https://doi.org/10.1038/s41586-020-1957-x	7	149050	31963	245	35.361	No	NA	200	110	1	Medium-quality	Genome-fragment	77.86	AAI-based (high-confidence)	0	1.01		110	1	No	NA	NA	NA	NA	NA	NA	191435	77.8592	high	3.50071	15	CheckV-056622	61.81	66.53	67.3498	83.8678	94	1.01
GVMAG-S-1092447-28	Hypersaline_lake_water		Nucleocytoviricota	Megaviricetes	Algavirales		Prasinoviridae			cultivation-independent	https://doi.org/10.1038/s41586-020-1957-x	5	144538	42179	254	39.329	No	NA	205	117	2	Medium-quality	Genome-fragment	75.59	AAI-based (high-confidence)	0	1.01		117	2	No	NA	NA	NA	NA	NA	NA	191210	75.5914	high	4.60566	15	CheckV-045863	56.97	66.24	66.7467	83.1826	101	1.01
GVMAG-S-1101165-163	Freshwater		Nucleocytoviricota	Megaviricetes	Imitervirales					cultivation-independent	https://doi.org/10.1038/s41586-020-1957-x	6	172684	52171	247	54.305	No	NA	200	50	5	Medium-quality	Genome-fragment	78.14	AAI-based (high-confidence)	0	1		50	5	No	NA	NA	NA	NA	NA	NA	220983	78.1437	high	2.42444	6	CheckV-000894	77.13	68.16	27.2931	66.9706	45	1
GVMAG-S-1101178-127	Freshwater		Nucleocytoviricota	Megaviricetes	Imitervirales					cultivation-independent	https://doi.org/10.1038/s41586-020-1957-x	5	198884	55959	243	49.499	No	NA	227	59	4	Medium-quality	Genome-fragment	77.94	AAI-based (high-confidence)	0	1		59	4	No	NA	NA	NA	NA	NA	NA	255168	77.9422	high	1.79902	2	CheckV-000690	69.54	77.67	37.2148	82.7303	52	1
GVMAG-S-3300000177-8	Freshwater		Nucleocytoviricota	Megaviricetes	Imitervirales					cultivation-independent	https://doi.org/10.1038/s41586-020-1957-x	16	399018	44593	447	30.971	No	NA	389	86	11	Medium-quality	Genome-fragment	67.39	AAI-based (high-confidence)	0	1.01		86	11	No	NA	NA	NA	NA	NA	NA	592096	67.3908	high	0.840574	1	CheckV-000616	99.99	98.12	47.9585	89.2055	69	1.01
GVMAG-S-ERX555915-91	Marine		Nucleocytoviricota	Megaviricetes	Pandoravirales		Coccolithoviridae			cultivation-independent	https://doi.org/10.1038/s41586-020-1957-x	8	176523	30965	320	38.444	No	NA	201	40	1	Low-quality	Genome-fragment	43.34	AAI-based (high-confidence)	0	1		40	1	No	NA	NA	NA	NA	NA	NA	407339	43.3356	high	1.49038	1	CheckV-043205	78.46	91.25	49.3746	92.7459	31	1
GVMAG-S-ERX556005-85	Marine		Nucleocytoviricota	Megaviricetes	Algavirales		Prasinoviridae			cultivation-independent	https://doi.org/10.1038/s41586-020-1957-x	6	191712	84170	313	41.034	No	NA	262	145	5	High-quality	High-quality	100	AAI-based (high-confidence)	0	1.01		145	5	No	NA	NA	NA	NA	NA	NA	190705	100	high	1.58841	10	CheckV-045863	81.35	84	89.1875	99.947	1161.01
META-ERX552283-12	Marine		Nucleocytoviricota	Megaviricetes	Algavirales		Prasinoviridae			cultivation-independent	https://doi.org/10.1038/s41467-020-15507	8	119588	20378	166	31.969	No	NA	162	77	0	Medium-quality	Genome-fragment	62.53	AAI-based (high-confidence)	0	1		77	0	No	NA	NA	NA	NA	NA	NA	191238	62.5336	high	3.948	15	CheckV-000736	58.57	51.77	54.9749	69.5384	50	1
META-ERX552295-44	Marine		Nucleocytoviricota	Megaviricetes	Algavirales		Prasinoviridae			cultivation-independent	https://doi.org/10.1038/s41467-020-15507	2	153610	110918	193	43.183	No	NA	186	104	4	Medium-quality	Genome-fragment	80.23	AAI-based (high-confidence)	0	1		104	4	No	NA	NA	NA	NA	NA	NA	191468	80.2273	high	3.50071	15	CheckV-000736	58.02	65.65	70.5601	87.8518	91	1
META-ERX552309-9	Marine		Nucleocytoviricota	Megaviricetes	Algavirales		Prasinoviridae			cultivation-independent	https://doi.org/10.1038/s41467-020-15507	4	157748	68922	224	40.151	No	NA	214	113	5	Medium-quality	Genome-fragment	82.3	AAI-based (high-confidence)	0	1		113	5	No	NA	NA	NA	NA	NA	NA	191680	82.2977	high	2.09209	13	CheckV-000731	71.23	71.18	72.8965	89.7399	101	1
META-ERX552333-20	Marine		Nucleocytoviricota	Megaviricetes	Algavirales		Prasinoviridae			cultivation-independent	https://doi.org/10.1038/s41467-020-15507	5	148709	81121	193	32.564	No	NA	189	89	5	Medium-quality	Genome-fragment	77.76	AAI-based (high-confidence)	0	1		89	5	No	NA	NA	NA	NA	NA	NA	191235	77.7623	high	3.62635	15	CheckV-043988	58.15	46.16	68.4027	84.8678	81	1
META-ERX552336-20	Marine		Nucleocytoviricota	Megaviricetes	Algavirales		Prasinoviridae			cultivation-independent	https://doi.org/10.1038/s41467-020-15507	5	147036	56065	194	41.865	No	NA	182	96	4	Medium-quality	Genome-fragment	76.77	AAI-based (high-confidence)	0	1		96	4	No	NA	NA	NA	NA	NA	NA	191523	76.7722	high	2.42444	13	CheckV-044049	76.25	71.77	67.8745	83.7928	87	1
META-ERX552357-22	Marine		Nucleocytoviricota	Megaviricetes	Algavirales		Prasinoviridae			cultivation-independent	https://doi.org/10.1038/s41467-020-15507	4	110228	41630	153	33.237	No	NA	151	71	5	Medium-quality	Genome-fragment	57.79	AAI-based (high-confidence)	0	1		71	5	No	NA	NA	NA	NA	NA	NA	190730	57.7926	high	3.50071	16	CheckV-045863	59.09	65.18	51.1	64.4357	66	1
META-ERX555907-107	Marine		Nucleocytoviricota	Megaviricetes	Algavirales		Prasinoviridae			cultivation-independent	https://doi.org/10.1038/s41467-020-15507	6	154620	51143	232	36.619	No	NA	225	124	5	Medium-quality	Genome-fragment	80.88	AAI-based (high-confidence)	0	1		124	5	No	NA	NA	NA	NA	NA	NA	191171	80.8804	high	2.00123	15	CheckV-045863	66.13	69.99	72.1167	88.1319	110	1
META-ERX555961-17	Marine		Nucleocytoviricota	Megaviricetes	Algavirales		Prasinoviridae			cultivation-independent	https://doi.org/10.1038/s41467-020-15507	4	143173	44645	207	33.546	No	NA	208	110	3	Medium-quality	Genome-fragment	74.86	AAI-based (high-confidence)	0	1		110	3	No	NA	NA	NA	NA	NA	NA	191254	74.8603	high	4.60566	15	CheckV-045863	56.65	63.8	66.3436	82.2492	99	1
META-ERX555976-71	Marine		Nucleocytoviricota	Megaviricetes	Algavirales		Prasinoviridae			cultivation-independent	https://doi.org/10.1038/s41467-020-15507	5	117858	41069	173	43.198	No	NA	165	99	1	Medium-quality	Genome-fragment	61.44	AAI-based (high-confidence)	0	1		99	1	No	NA	NA	NA	NA	NA	NA	191817	61.4428	high	1.58841	12	CheckV-056620	78.87	85.6	54.7752	68.7026	89	1
META-ERX555987-30	Marine		Nucleocytoviricota	Megaviricetes	Algavirales		Prasinoviridae			cultivation-independent	https://doi.org/10.1038/s41467-020-15507	6	132851	28651	195	33.958	No	NA	194	90	2	Medium-quality	Genome-fragment	69.65	AAI-based (high-confidence)	0	1		90	2	No	NA	NA	NA	NA	NA	NA	190737	69.6515	high	3.69926	16	CheckV-044049	57.65	56.28	61.6287	76.6424	75	1
META-ERX556034-38	Marine		Nucleocytoviricota	Megaviricetes	Algavirales		Prasinoviridae			cultivation-independent	https://doi.org/10.1038/s41467-020-15507	4	185474	68748	249	38.578	No	NA	244	137	1	High-quality	High-quality	96.63	AAI-based (high-confidence)	0	1		137	1	No	NA	NA	NA	NA	NA	NA	191940	96.6312	high	1.78876	10	CheckV-000731	85.41	77.97	86.3283	99.9646	115	1
META-ERX556034-40	Marine		Nucleocytoviricota	Megaviricetes	Algavirales		Prasinoviridae			cultivation-independent	https://doi.org/10.1038/s41467-020-15507	5	147515	58480	184	38.682	No	NA	178	93	3	Medium-quality	Genome-fragment	77.11	AAI-based (high-confidence)	0	1		93	3	No	NA	NA	NA	NA	NA	NA	191296	77.1135	high	2.00123	15	CheckV-056621	63.04	71.71	68.3693	84.4212	84	1
META-ERX556035-15	Marine		Nucleocytoviricota	Megaviricetes	Algavirales		Prasinoviridae			cultivation-independent	https://doi.org/10.1038/s41467-020-15507	3	147072	76771	187	40.053	No	NA	185	106	1	Medium-quality	Genome-fragment	76.86	AAI-based (high-confidence)	0	1		106	1	No	NA	NA	NA	NA	NA	NA	191359	76.8566	high	2.64731	15	CheckV-000736	62.98	63.26	68.3848	84.2291	91	1
META-ERX556040-51	Marine		Nucleocytoviricota	Megaviricetes	Algavirales		Prasinoviridae			cultivation-independent	https://doi.org/10.1038/s41467-020-15507	6	106163	21954	148	40.33	No	NA	141	81	2	Medium-quality	Genome-fragment	55.53	AAI-based (high-confidence)	0	1		81	2	No	NA	NA	NA	NA	NA	NA	191196	55.5258	high	4.21897	15	CheckV-045863	57.11	73.23	49.3378	62.3311	77	1
META-ERX556059-7	Marine		Nucleocytoviricota	Megaviricetes	Algavirales		Prasinoviridae			cultivation-independent	https://doi.org/10.1038/s41467-020-15507	2	139628	121373	197	41.244	No	NA	190	102	3	Medium-quality	Genome-fragment	72.97	AAI-based (high-confidence)	0	1		102	3	No	NA	NA	NA	NA	NA	NA	191345	72.9718	high	3.50071	15	CheckV-000736	60.7	67.44	65.0593	80.4119	88	1
META-ERX556101-60	Marine		Nucleocytoviricota	Megaviricetes	Algavirales		Prasinoviridae			cultivation-independent	https://doi.org/10.1038/s41467-020-15507	6	139343	33871	202	39.073	No	NA	200	110	1	Medium-quality	Genome-fragment	72.85	AAI-based (high-confidence)	0	1		110	1	No	NA	NA	NA	NA	NA	NA	191277	72.8488	high	2.00123	15	CheckV-000736	62.8	68.58	65.024	80.2642	97	1
META-ERX633348-16	Marine		Nucleocytoviricota	Megaviricetes	Algavirales		Prasinoviridae			cultivation-independent	https://doi.org/10.1038/s41467-020-15507	6	136811	39394	211	40.147	No	NA	197	117	0	Medium-quality	Genome-fragment	71.64	AAI-based (high-confidence)	0	1		117	0	No	NA	NA	NA	NA	NA	NA	190979	71.6366	high	2.32256	14	CheckV-045863	74.04	76.46	63.0311	78.9338	102	1
META-ERX633354-21	Marine		Nucleocytoviricota	Megaviricetes	Algavirales		Prasinoviridae			cultivation-independent	https://doi.org/10.1038/s41467-020-15507	4	149702	52511	216	49.208	No	NA	200	94	2	Medium-quality	Genome-fragment	84.71	AAI-based (high-confidence)	0	1		94	2	No	NA	NA	NA	NA	NA	NA	176729	84.7073	high	2.32256	6	CheckV-001900	77.33	73.63	65.4534	84.7576	76	1
META-ERX943717-62	Marine		Nucleocytoviricota	Megaviricetes	Pimascovirales					cultivation-independent	https://doi.org/10.1038/s41467-020-15507	5	157242	48549	155	39.299	No	NA	143	61	0	Medium-quality	Genome-fragment	86.6	AAI-based (high-confidence)	0	1		61	0	No	NA	NA	NA	NA	NA	NA	181570	86.6011	high	1.79902	6	CheckV-000892	70.32	81.2	47.6453	97.5591	57	1
META-SRX331950-48	Freshwater		Nucleocytoviricota	Megaviricetes	Imitervirales					cultivation-independent	https://doi.org/10.1038/s41467-020-15507	8	339634	136801	363	44.657	No	NA	342	89	5	Medium-quality	Genome-fragment	62.64	AAI-based (high-confidence)	0	1		89	5	No	NA	NA	NA	NA	NA	NA	542195	62.6406	high	4.23688	3	CheckV-002553	40.16	45.35	42.7197	80.0635	74	1
META-SRX802076-50	Marine		Nucleocytoviricota	Megaviricetes	Algavirales		Prasinoviridae			cultivation-independent	https://doi.org/10.1038/s41467-020-15507	3	129431	71407	170	32.297	No	NA	169	83	1	Medium-quality	Genome-fragment	67.96	AAI-based (high-confidence)	0	1		83	1	No	NA	NA	NA	NA	NA	NA	190462	67.9564	high	3.948	18	CheckV-000736	58.59	51.94	60.1282	75.2171	72	1
META-SRX871251-15	Freshwater		Nucleocytoviricota	Megaviricetes	Algavirales		Prasinoviridae			cultivation-independent	https://doi.org/10.1038/s41467-020-15507	6	134383	41744	208	50.825	No	NA	191	80	1	Medium-quality	Genome-fragment	75.87	AAI-based (high-confidence)	0	1		80	1	No	NA	NA	NA	NA	NA	NA	177132	75.866	high	4.74461	8	CheckV-045885	68.34	52.43	58.7631	79.4018	71	1
BUDVIRUS-GV1	Freshwater	Budvirus	Nucleocytoviricota	Megaviricetes	Imitervirales					isolate	This study.	1	609674	609674	474	36.755	No	NA	480	105	11	Medium-quality	Genome-fragment	71.57	AAI-based (medium-confidence)	0	1.06		105	11	No	NA	NA	NA	NA	NA	NA	851844	71.5711	medium	9.40953	31	CheckV-000689	34.42	14.53	67.182	97.2043	80	1.06
CHLAMY-CC2936_GEVE	endogenous		Nucleocytoviricota	Megaviricetes	Imitervirales					endogenous	https://doi.org/10.1093/ve/veac102	10	334151	81641	308	61.211	No	NA	286	63	4	Low-quality	Genome-fragment	40.93	AAI-based (medium-confidence)	0	1		63	4	No	NA	NA	NA	NA	NA	NA	816423	40.9286	medium	7.5587	30	CheckV-001225	32.64	17.85	43.3421	88.654	58	1
CHLAMY-CC2937_GEVE	endogenous		Nucleocytoviricota	Megaviricetes	Imitervirales					endogenous	https://doi.org/10.1093/ve/veac102	12	333157	55065	309	61.195	No	NA	287	63	4	Low-quality	Genome-fragment	40.22	AAI-based (medium-confidence)	0	1.01	low-confidence ITR	63	4	No	NA	NA	NA	NA	NA	NA	828311	40.2212	medium	9.40953	31	CheckV-001225	32.58	17.49	43.2509	88.5646	58	1.01
CHLAMY-CC3061_GEVE	endogenous		Nucleocytoviricota	Megaviricetes	Imitervirales					endogenous	https://doi.org/10.1093/ve/veac102	4	84077	36397	114	61.105	No	NA	79	24	2	Low-quality	Genome-fragment	14.21	AAI-based (medium-confidence)	0	1		24	2	No	NA	NA	NA	NA	NA	NA	591580	14.2123	medium	7.5587	7	CheckV-001225	33.17	20.9	11.9707	48.1178	22	1
CHLAMY-CC3268_GEVE	endogenous		Nucleocytoviricota	Megaviricetes	Imitervirales					endogenous	https://doi.org/10.1093/ve/veac102	8	333783	101927	295	61.348	No	NA	287	62	4	Low-quality	Genome-fragment	44.88	AAI-based (medium-confidence)	0	1.01		62	4	No	NA	NA	NA	NA	NA	NA	743764	44.8776	medium	7.5587	29	CheckV-000616	34.18	18.23	55.123	90.7226	56	1.01
CHLAMY-GB66_GEVE	endogenous		Nucleocytoviricota	Megaviricetes	Imitervirales					endogenous	https://doi.org/10.1093/ve/veac102	11	275195	52795	305	61.398	No	NA	237	54	5	Low-quality	Genome-fragment	34.88	AAI-based (medium-confidence)	0	1		54	5	No	NA	NA	NA	NA	NA	NA	788888	34.8839	medium	7.5587	30	CheckV-000616	34.27	17.85	36.3468	79.4388	50	1
GCA_029885655	Host	Pyramimonas orientalis virus - PoV	Nucleocytoviricota	Megaviricetes	Algavirales		Phycodnaviridae			isolate	GCA_029885655.1	1	186217	186217	160	34.991	No	NA	164	52	1	Low-quality	Genome-fragment	26.54	AAI-based (medium-confidence)	0	1.01		52	1	No	NA	NA	NA	NA	NA	NA	701692	26.5383	medium	7.35081	41	CheckV-001225	33.59	23.07	30.7605	83.1295	45	1.01
GCF_000881595	Host	Diadromus pulchellus ascovirus 4a	Nucleocytoviricota	Megaviricetes	Pimascovirales		Iridoviridae			isolate	GCA_000881595.1	1	119343	119343	151	49.664	No	NA	147	65	2	Medium-quality	Genome-fragment	59.62	AAI-based (medium-confidence)	0	1.02		65	2	No	NA	NA	NA	NA	NA	NA	200174	59.6196	medium	6.12967	21	CheckV-045271	36.11	32.09	40.6952	87.6189	52	1.02
GCF_000907415	Host	Phaeocystis globosa virus	Nucleocytoviricota	Megaviricetes	Algavirales		Phycodnaviridae			isolate	GCF_000907415.1	1	459984	459984	437	31.993	No	NA	448	134	6	High-quality	High-quality	90.39	AAI-based (medium-confidence)	0	1.02		134	6	No	NA	NA	NA	NA	NA	NA	508869	90.3934	medium	7.78352	2	CheckV-000616	46.02	31.29	62.3495	96.2728	98	1.02
GCF_000922335	Marine	Aureococcus anophagefferens virus BtV-01	Nucleocytoviricota	Megaviricetes	Imitervirales					isolate	GCA_000922335.1	1	370920	370920	389	28.735	No	NA	401	98	13	Low-quality	Genome-fragment	47.55	AAI-based (medium-confidence)	0	1.06		98	13	No	NA	NA	NA	NA	NA	NA	780143	47.5452	medium	9.40953	38	CheckV-000616	35.17	15.29	54.8639	98.7	76	1.06
GCF_001399245	Marine	Chrysochromulina ericina virus CeV-01B	Nucleocytoviricota	Megaviricetes	Imitervirales					isolate	GCA_001399245.1	1	473558	473558	516	25.352	No	NA	536	146	15	High-quality	High-quality	92.38	AAI-based (medium-confidence)	0	1.01		146	15	No	NA	NA	NA	NA	NA	NA	512611	92.3816	medium	5.12361	2	CheckV-000616	43.83	39.04	59.0835	94.2118	118	1.01
GVMAG-M-2140918012-1	Freshwater		Nucleocytoviricota	Megaviricetes	Pimascovirales					cultivation-independent	https://doi.org/10.1038/s41586-020-1957-x	8	241493	81714	280	37.839	No	NA	233	66	3	Medium-quality	Genome-fragment	77	AAI-based (medium-confidence)	0	1.01		66	3	No	NA	NA	NA	NA	NA	NA	313648	76.995	medium	7.5587	8	CheckV-000748	33.9	20.78	51.6404	87.8794	54	1.01
GVMAG-M-3300000117-10	Marine		Nucleocytoviricota	Megaviricetes	Imitervirales					cultivation-independent	https://doi.org/10.1038/s41586-020-1957-x	8	298498	68759	332	25.533	No	NA	337	80	17	Low-quality	Genome-fragment	34.44	AAI-based (medium-confidence)	0	1.01		80	17	No	NA	NA	NA	NA	NA	NA	866815	34.4362	medium	7.35081	31	CheckV-000689	34.5	22.97	50.8465	90.4966	64	1.01
GVMAG-M-3300001348-25	Marine		Nucleocytoviricota	Megaviricetes	Imitervirales					cultivation-independent	https://doi.org/10.1038/s41586-020-1957-x	12	501997	78085	523	29.084	Yes	450500	528	103	49	Medium-quality	Genome-fragment	87.65	AAI-based (medium-confidence)	10.26	1.02	>1 viral region detected	103	49	Yes	450500	51497	viral,host,viral	384706,51497,65794	1-384706,384707-436203,436204-501997	450500	513987	87.6481	medium	6.32612	2	CheckV-000616	45.56	35.21	52.4195	92.1613	80	1.02
GVMAG-M-3300002154-3	Marine		Nucleocytoviricota	Megaviricetes	Imitervirales					cultivation-independent	https://doi.org/10.1038/s41586-020-1957-x	9	254152	50590	292	32.128	No	NA	270	68	10	Low-quality	Genome-fragment	38.97	AAI-based (medium-confidence)	0	1.02		68	10	No	NA	NA	NA	NA	NA	NA	652142	38.9719	medium	9.40953	44	CheckV-001180	36.41	15.97	61.5503	90.5483	57	1.02
GVMAG-M-3300005613-11	Hypersaline_lake_water		Nucleocytoviricota	Megaviricetes	Imitervirales					cultivation-independent	https://doi.org/10.1038/s41586-020-1957-x	5	388597	117042	453	26.023	No	NA	452	124	17	Medium-quality	Genome-fragment	75.54	AAI-based (medium-confidence)	0	1.01		124	17	No	NA	NA	NA	NA	NA	NA	514406	75.5428	medium	5.12361	2	CheckV-000616	44.67	42.46	52.2069	90.8442	99	1.01
GVMAG-M-3300005613-15	Hypersaline_lake_water		Nucleocytoviricota	Megaviricetes	Imitervirales					cultivation-independent	https://doi.org/10.1038/s41586-020-1957-x	3	431609	332516	516	21.637	No	NA	500	124	16	Medium-quality	Genome-fragment	83.93	AAI-based (medium-confidence)	0	1.01		124	16	No	NA	NA	NA	NA	NA	NA	514270	83.9265	medium	5.12361	2	CheckV-000616	46.65	39.77	52.3176	81.8178	103	1.01
GVMAG-M-3300005613-23	Hypersaline_lake_water		Nucleocytoviricota	Megaviricetes	Pimascovirales					cultivation-independent	https://doi.org/10.1038/s41586-020-1957-x	3	254662	195829	277	31.356	No	NA	270	73	12	Low-quality	Genome-fragment	46.32	AAI-based (medium-confidence)	0	1.04		73	12	No	NA	NA	NA	NA	NA	NA	549802	46.3189	medium	9.62499	28	CheckV-046280	32.2	16.68	58.4755	91.9436	62	1.04
GVMAG-M-3300005613-26	Hypersaline_lake_water		Nucleocytoviricota	Megaviricetes	Imitervirales					cultivation-independent	https://doi.org/10.1038/s41586-020-1957-x	2	365345	275989	365	21.722	No	NA	367	100	15	Medium-quality	Genome-fragment	71.35	AAI-based (medium-confidence)	0	1.01		100	15	No	NA	NA	NA	NA	NA	NA	512059	71.3482	medium	5.03187	2	CheckV-000616	46.18	45.52	49.0774	89.0147	84	1.01
GVMAG-M-3300005613-8	Hypersaline_lake_water		Nucleocytoviricota	Megaviricetes	Imitervirales					cultivation-independent	https://doi.org/10.1038/s41586-020-1957-x	8	523681	149047	554	26.994	No	NA	545	123	17	High-quality	High-quality	100	AAI-based (medium-confidence)	0	1.03		123	17	No	NA	NA	NA	NA	NA	NA	515958	100	medium	5.12361	2	CheckV-000616	47.22	37.96	64.7558	95.8226	941.03
GVMAG-M-3300006190-14	Marine		Nucleocytoviricota	Megaviricetes	Imitervirales					cultivation-independent	https://doi.org/10.1038/s41586-020-1957-x	10	216240	33367	349	24.4	No	NA	251	64	6	Low-quality	Genome-fragment	25.14	AAI-based (medium-confidence)	0	1		64	6	No	NA	NA	NA	NA	NA	NA	860209	25.1381	medium	7.35081	33	CheckV-000689	34.16	23.16	32.8872	79.3191	54	1
GVMAG-M-3300007236-6	Marine		Nucleocytoviricota	Megaviricetes	Imitervirales					cultivation-independent	https://doi.org/10.1038/s41586-020-1957-x	8	301281	69998	351	24.81	No	NA	348	77	12	Low-quality	Genome-fragment	34.14	AAI-based (medium-confidence)	0	1		77	12	No	NA	NA	NA	NA	NA	NA	882385	34.144	medium	7.5587	31	CheckV-000616	36.93	18.33	47.2251	85.0931	66	1
GVMAG-M-3300007522-15	Freshwater		Nucleocytoviricota	Megaviricetes	Imitervirales		Mimiviridae			cultivation-independent	https://doi.org/10.1038/s41586-020-1957-x	18	483109	57956	472	23.003	No	NA	435	122	25	Low-quality	Genome-fragment	41.44	AAI-based (medium-confidence)	0	1.02		122	25	No	NA	NA	NA	NA	NA	NA	1.16583e+06	41.4389	medium	7.35081	16	CheckV-053999	36	23.2	41.2956	67.0944	102	1.02
GVMAG-M-3300007522-55	Freshwater		Nucleocytoviricota	Megaviricetes	Imitervirales					cultivation-independent	https://doi.org/10.1038/s41586-020-1957-x	12	358016	85162	369	30.906	No	NA	341	94	10	Medium-quality	Genome-fragment	69.97	AAI-based (medium-confidence)	0	1.01		94	10	No	NA	NA	NA	NA	NA	NA	511683	69.9683	medium	5.03187	2	CheckV-000616	43.07	42.58	49.2986	84.4321	70	1.01
GVMAG-M-3300009051-3	Marine		Nucleocytoviricota	Megaviricetes	Imitervirales					cultivation-independent	https://doi.org/10.1038/s41586-020-1957-x	23	366213	28842	475	24.259	No	NA	358	74	13	Low-quality	Genome-fragment	41.92	AAI-based (medium-confidence)	0	1.01		74	13	No	NA	NA	NA	NA	NA	NA	873642	41.918	medium	9.40953	31	CheckV-000689	34.54	17.29	56.7861	88.4401	59	1.01
GVMAG-M-3300009068-1	Freshwater		Nucleocytoviricota	Megaviricetes	Imitervirales					cultivation-independent	https://doi.org/10.1038/s41586-020-1957-x	10	196621	32773	300	41.152	No	NA	209	54	8	Low-quality	Genome-fragment	36.26	AAI-based (medium-confidence)	0	1		54	8	No	NA	NA	NA	NA	NA	NA	542267	36.2591	medium	5.54305	3	CheckV-002553	41.99	41.59	31.6351	72.7994	46	1
GVMAG-M-3300009077-7	Marine		Nucleocytoviricota	Megaviricetes	Imitervirales					cultivation-independent		18	389756	39393	443	28.466	No	NA	409	103	25	Low-quality	Genome-fragment	44.2	AAI-based (medium-confidence)	0	1.01		103	25	No	NA	NA	NA	NA	NA	NA	881748	44.2026	medium	7.5587	31	CheckV-000616	36.98	20.32	44.9848	76.3445	78	1.01
GVMAG-M-3300009151-43	Freshwater		Nucleocytoviricota	Megaviricetes	Imitervirales					cultivation-independent	https://doi.org/10.1038/s41586-020-1957-x	17	378436	56259	419	50.305	Yes	372978	357	81	7	Medium-quality	Genome-fragment	67.05	AAI-based (medium-confidence)	1.44	1		81	7	Yes	372978	5458	viral,host	372978,5458	1-372978,372979-378436	372978	556262	67.0508	medium	7.73079	2	CheckV-000689	53.3	50.5	51.5039	86.7799	64	1
GVMAG-M-3300009159-65	Freshwater		Nucleocytoviricota	Megaviricetes	Imitervirales					cultivation-independent	https://doi.org/10.1038/s41586-020-1957-x	10	384096	63174	506	25.392	No	NA	471	94	9	Medium-quality	Genome-fragment	76.27	AAI-based (medium-confidence)	0	1.01		94	9	No	NA	NA	NA	NA	NA	NA	503624	76.2665	medium	7.78352	2	CheckV-000616	43.73	30.54	51.8229	86.0182	80	1.01
GVMAG-M-3300009161-63	Freshwater		Nucleocytoviricota	Megaviricetes	Imitervirales					cultivation-independent	https://doi.org/10.1038/s41586-020-1957-x	14	409687	51811	462	30.314	Yes	404768	405	98	17	Medium-quality	Genome-fragment	77.31	AAI-based (medium-confidence)	1.2	1.01		98	17	Yes	404768	4919	viral,host	404768,4919	1-404768,404769-409687	404768	523571	77.3091	medium	8.21957	2	CheckV-000616	50.44	41.46	55.4039	90.9189	81	1.01
GVMAG-M-3300009164-67	Freshwater		Nucleocytoviricota	Megaviricetes	Imitervirales					cultivation-independent	https://doi.org/10.1038/s41586-020-1957-x	7	120614	25992	200	25.883	No	NA	107	25	1	Low-quality	Genome-fragment	13.03	AAI-based (medium-confidence)	0	1.01		25	1	No	NA	NA	NA	NA	NA	NA	925726	13.0291	medium	7.35081	27	CheckV-050294	32.87	25.44	22.2468	72.2372	19	1.01
GVMAG-M-3300009164-69	Freshwater		Nucleocytoviricota	Megaviricetes	Imitervirales					cultivation-independent	https://doi.org/10.1038/s41586-020-1957-x	18	331148	35308	301	30.448	No	NA	274	78	3	Medium-quality	Genome-fragment	64.84	AAI-based (medium-confidence)	0	1.02		78	3	No	NA	NA	NA	NA	NA	NA	510730	64.8382	medium	5.12361	2	CheckV-000616	43.63	40.55	41.923	78.5616	69	1.02
GVMAG-M-3300009169-14	Freshwater		Nucleocytoviricota	Megaviricetes	Imitervirales					cultivation-independent	https://doi.org/10.1038/s41586-020-1957-x	14	211195	32183	295	34.717	No	NA	194	40	8	Low-quality	Genome-fragment	22.08	AAI-based (medium-confidence)	0	1.01		40	8	No	NA	NA	NA	NA	NA	NA	956695	22.0755	medium	9.40953	29	CheckV-053999	34.16	17.4	23.5666	49.4164	35	1.01
GVMAG-M-3300009180-16	Freshwater		Nucleocytoviricota	Megaviricetes	Imitervirales					cultivation-independent	https://doi.org/10.1038/s41586-020-1957-x	19	400503	42906	401	38.267	No	NA	344	86	8	Medium-quality	Genome-fragment	74.7	AAI-based (medium-confidence)	0	1.02		86	8	No	NA	NA	NA	NA	NA	NA	536118	74.7043	medium	5.54305	3	CheckV-001225	42.29	37.54	50.2234	77.2676	70	1.02
GVMAG-M-3300009182-78	Freshwater		Nucleocytoviricota	Megaviricetes	Imitervirales					cultivation-independent	https://doi.org/10.1038/s41586-020-1957-x	6	504117	199322	506	30.675	No	NA	506	107	11	High-quality	High-quality	95.5	AAI-based (medium-confidence)	0	1		107	11	No	NA	NA	NA	NA	NA	NA	527884	95.4977	medium	7.23121	2	CheckV-000616	51.75	47.07	62.5937	96.359	85	1
GVMAG-M-3300009182-9	Freshwater		Nucleocytoviricota	Megaviricetes	Pimascovirales					cultivation-independent	https://doi.org/10.1038/s41586-020-1957-x	10	204987	32792	268	28.968	No	NA	225	71	4	Medium-quality	Genome-fragment	58.93	AAI-based (medium-confidence)	0	1.01		71	4	No	NA	NA	NA	NA	NA	NA	347834	58.9324	medium	7.5587	4	CheckV-002356	32.59	20.14	58.2796	92.5015	62	1.01
GVMAG-M-3300009184-32	Freshwater		Nucleocytoviricota	Megaviricetes	Imitervirales					cultivation-independent	https://doi.org/10.1038/s41586-020-1957-x	12	461921	68791	481	30.973	No	NA	452	108	11	High-quality	High-quality	90.1	AAI-based (medium-confidence)	0	1.02		108	11	No	NA	NA	NA	NA	NA	NA	512688	90.0978	medium	6.32612	2	CheckV-000616	42.74	35.92	57.2632	91.0719	87	1.02
GVMAG-M-3300009422-16	Marine		Nucleocytoviricota	Megaviricetes	Imitervirales					cultivation-independent		13	470070	84984	543	30.23	No	NA	479	112	25	Medium-quality	Genome-fragment	53.48	AAI-based (medium-confidence)	0	1		112	25	No	NA	NA	NA	NA	NA	NA	878889	53.4845	medium	9.40953	30	CheckV-000616	37.46	16.05	48.9989	76.0745	82	1
GVMAG-M-3300009785-4	Marine		Nucleocytoviricota	Megaviricetes	Imitervirales					cultivation-independent	https://doi.org/10.1038/s41586-020-1957-x	7	135982	40119	226	32.608	No	NA	146	42	2	Low-quality	Genome-fragment	16.87	AAI-based (medium-confidence)	0	1.01		42	2	No	NA	NA	NA	NA	NA	NA	805996	16.8713	medium	6.55314	33	CheckV-000616	37.71	25.6	16.8254	58.4467	35	1.01
GVMAG-M-3300010158-15	Freshwater		Nucleocytoviricota	Megaviricetes	Imitervirales					cultivation-independent	https://doi.org/10.1038/s41586-020-1957-x	18	405789	50723	465	23.469	No	NA	418	101	11	Low-quality	Genome-fragment	43.37	AAI-based (medium-confidence)	0	1.01		101	11	No	NA	NA	NA	NA	NA	NA	935628	43.3707	medium	9.40953	31	CheckV-049876	34.18	17.35	70.0487	92.5149	75	1.01
GVMAG-M-3300010354-31	Marine		Nucleocytoviricota	Megaviricetes	Imitervirales					cultivation-independent	https://doi.org/10.1038/s41586-020-1957-x	16	396941	94584	434	26.549	No	NA	398	85	23	Low-quality	Genome-fragment	44.2	AAI-based (medium-confidence)	0	1.01		85	23	No	NA	NA	NA	NA	NA	NA	898082	44.1987	medium	7.35081	29	CheckV-000689	32.94	22.58	52.7411	90.8052	60	1.01
GVMAG-M-3300010368-17	Marine		Nucleocytoviricota	Megaviricetes	Imitervirales					cultivation-independent	https://doi.org/10.1038/s41586-020-1957-x	10	306573	84375	338	28.993	No	NA	314	76	9	Low-quality	Genome-fragment	36.01	AAI-based (medium-confidence)	0	1.01		76	9	No	NA	NA	NA	NA	NA	NA	851346	36.0104	medium	7.5587	32	CheckV-000616	36.53	22.36	45.2856	85.5317	66	1.01
GVMAG-M-3300010368-24	Marine		Nucleocytoviricota	Megaviricetes	Imitervirales					cultivation-independent	https://doi.org/10.1038/s41586-020-1957-x	12	386032	64932	427	32.584	No	NA	400	107	10	Medium-quality	Genome-fragment	76.19	AAI-based (medium-confidence)	0	1		107	10	No	NA	NA	NA	NA	NA	NA	506664	76.1909	medium	6.32612	2	CheckV-000616	43.84	36.63	47.2518	82.5501	79	1
GVMAG-M-3300010370-19	Marine		Nucleocytoviricota	Megaviricetes	Imitervirales					cultivation-independent	https://doi.org/10.1038/s41586-020-1957-x	12	429101	130276	383	25.636	No	NA	373	91	14	Low-quality	Genome-fragment	49	AAI-based (medium-confidence)	0	1.01		91	14	No	NA	NA	NA	NA	NA	NA	875712	49.0002	medium	9.40953	31	CheckV-000689	34.17	17.06	55.2698	92.7556	76	1.01
GVMAG-M-3300011013-19	Marine		Nucleocytoviricota	Megaviricetes	Imitervirales					cultivation-independent	https://doi.org/10.1038/s41586-020-1957-x	15	333643	64743	401	26.521	No	NA	362	91	12	Low-quality	Genome-fragment	36.65	AAI-based (medium-confidence)	0	1.01		91	12	No	NA	NA	NA	NA	NA	NA	910397	36.6481	medium	7.5587	30	CheckV-000616	36.95	19.94	42.2005	72.668	74	1.01
GVMAG-M-3300012936-15	Marine		Nucleocytoviricota	Megaviricetes	Imitervirales					cultivation-independent	https://doi.org/10.1038/s41586-020-1957-x	10	434693	69681	473	25.624	No	NA	458	94	20	Medium-quality	Genome-fragment	84.76	AAI-based (medium-confidence)	0	1.01		94	20	No	NA	NA	NA	NA	NA	NA	512852	84.7599	medium	5.12361	2	CheckV-000616	45.88	37.81	49.8582	88.5207	76	1.01
GVMAG-M-3300012936-19	Marine		Nucleocytoviricota	Megaviricetes	Imitervirales					cultivation-independent	https://doi.org/10.1038/s41586-020-1957-x	13	398440	57157	482	23.811	No	NA	414	96	29	Medium-quality	Genome-fragment	77.06	AAI-based (medium-confidence)	0	1.01		96	29	No	NA	NA	NA	NA	NA	NA	517079	77.0559	medium	5.12361	2	CheckV-000616	46.4	38.28	51.5086	87.4664	79	1.01
GVMAG-M-3300012936-34	Marine		Nucleocytoviricota	Megaviricetes	Imitervirales					cultivation-independent	https://doi.org/10.1038/s41586-020-1957-x	14	445290	102823	472	25.44	No	NA	443	105	20	Medium-quality	Genome-fragment	87.25	AAI-based (medium-confidence)	0	1.01		105	20	No	NA	NA	NA	NA	NA	NA	510352	87.2515	medium	7.78352	2	CheckV-000616	45.02	31.39	54.1046	90.2213	87	1.01
GVMAG-M-3300012936-37	Marine		Nucleocytoviricota	Megaviricetes	Imitervirales					cultivation-independent	https://doi.org/10.1038/s41586-020-1957-x	17	370588	39746	463	29.04	No	NA	403	91	14	Medium-quality	Genome-fragment	72.91	AAI-based (medium-confidence)	0	1.01		91	14	No	NA	NA	NA	NA	NA	NA	508293	72.9083	medium	7.78352	2	CheckV-000616	43.24	32.24	46.4784	87.2285	74	1.01
GVMAG-M-3300013004-38	Freshwater		Nucleocytoviricota	Megaviricetes	Imitervirales					cultivation-independent	https://doi.org/10.1038/s41586-020-1957-x	14	340522	48735	393	32.838	No	NA	337	84	14	Low-quality	Genome-fragment	39.7	AAI-based (medium-confidence)	0	1.01		84	14	No	NA	NA	NA	NA	NA	NA	857712	39.7012	medium	7.5587	31	CheckV-000616	35.87	18.92	60.3259	90.1674	73	1.01
GVMAG-M-3300013004-44	Freshwater		Nucleocytoviricota	Megaviricetes	Imitervirales					cultivation-independent	https://doi.org/10.1038/s41586-020-1957-x	8	515857	192908	548	39.497	No	NA	531	114	19	High-quality	High-quality	96.6	AAI-based (medium-confidence)	0	1.01		114	19	No	NA	NA	NA	NA	NA	NA	534029	96.5972	medium	5.12361	3	CheckV-001225	43.81	37.68	60.0053	89.0053	94	1.01
GVMAG-M-3300013004-50	Freshwater		Nucleocytoviricota	Megaviricetes	Imitervirales					cultivation-independent	https://doi.org/10.1038/s41586-020-1957-x	23	369265	36191	584	25.812	No	NA	394	83	15	Low-quality	Genome-fragment	39.24	AAI-based (medium-confidence)	0	1.01		83	15	No	NA	NA	NA	NA	NA	NA	941108	39.2373	medium	9.40953	29	CheckV-000616	33.88	13.96	42.0603	76.5831	66	1.01
GVMAG-M-3300013006-15	Freshwater		Nucleocytoviricota	Megaviricetes	Imitervirales					cultivation-independent	https://doi.org/10.1038/s41586-020-1957-x	4	396679	248461	438	37.491	No	NA	427	88	9	Medium-quality	Genome-fragment	73.12	AAI-based (medium-confidence)	0	1		88	9	No	NA	NA	NA	NA	NA	NA	542484	73.1227	medium	5.54305	3	CheckV-002553	41.68	41.02	51.3534	79.2834	73	1
GVMAG-M-3300013010-19	Marine		Nucleocytoviricota	Megaviricetes	Pimascovirales					cultivation-independent	https://doi.org/10.1038/s41586-020-1957-x	7	296158	83797	348	30.027	No	NA	346	73	15	High-quality	High-quality	97.02	AAI-based (medium-confidence)	0	1.01		73	15	No	NA	NA	NA	NA	NA	NA	305244	97.0233	medium	6.94328	6	CheckV-000748	39.48	28.88	66.977	97.4141	69	1.01
GVMAG-M-3300013093-48	Freshwater		Nucleocytoviricota	Megaviricetes	Imitervirales					cultivation-independent	https://doi.org/10.1038/s41586-020-1957-x	11	345515	53778	367	26.929	No	NA	335	96	7	Medium-quality	Genome-fragment	75.15	AAI-based (medium-confidence)	0	1.01		96	7	No	NA	NA	NA	NA	NA	NA	459743	75.1539	medium	9.40953	20	CheckV-001180	35.97	16.84	57.2893	86.4771	78	1.01
GVMAG-M-3300013132-70	Freshwater		Nucleocytoviricota	Megaviricetes	Imitervirales					cultivation-independent	https://doi.org/10.1038/s41586-020-1957-x	15	357517	59864	386	24.39	No	NA	340	103	21	High-quality	High-quality	100	AAI-based (medium-confidence)	0	1.01	contig >1.5x longer than expected genome length	103	21	No	NA	NA	NA	NA	NA	NA	117297	100	medium	5.36853	1	CheckV-001167	48.03	20.18	62.311	96.4973	811.01
GVMAG-M-3300013285-6	Freshwater		Nucleocytoviricota	Megaviricetes	Imitervirales					cultivation-independent	https://doi.org/10.1038/s41586-020-1957-x	9	333999	112078	361	47.697	No	NA	309	81	14	Medium-quality	Genome-fragment	62.26	AAI-based (medium-confidence)	0	1.01		81	14	No	NA	NA	NA	NA	NA	NA	536453	62.2607	medium	5.54305	3	CheckV-001225	41.21	41.71	36.6864	62.2344	68	1.01
GVMAG-M-3300014204-73	Waste		Nucleocytoviricota	Megaviricetes	Imitervirales					cultivation-independent	https://doi.org/10.1038/s41586-020-1957-x	11	466742	78940	490	41.46	No	NA	452	105	16	Low-quality	Genome-fragment	42.78	AAI-based (medium-confidence)	0	1.01		105	16	No	NA	NA	NA	NA	NA	NA	1.09091e+06	42.7848	medium	9.62499	21	CheckV-049877	32	13.4	50.6293	72.7947	86	1.01
GVMAG-M-3300017783-9	Marine		Nucleocytoviricota	Megaviricetes	Pimascovirales					cultivation-independent	https://doi.org/10.1038/s41586-020-1957-x	10	218741	44236	273	34.874	No	NA	246	51	11	Low-quality	Genome-fragment	43.33	AAI-based (medium-confidence)	0	1		51	11	No	NA	NA	NA	NA	NA	NA	504798	43.3324	medium	7.78352	1	CheckV-000748	44.56	31.94	39.4205	67.2925	47	1
GVMAG-M-3300017788-49	Freshwater		Nucleocytoviricota	Megaviricetes	Imitervirales					cultivation-independent	https://doi.org/10.1038/s41586-020-1957-x	9	169921	31046	230	35.74	No	NA	157	50	6	High-quality	High-quality	100	AAI-based (medium-confidence)	0	1.01		50	6	No	NA	NA	NA	NA	NA	NA	117297	100	medium	7.78352	1	CheckV-001167	45.61	30.75	28.7789	75.2449	471.01
GVMAG-M-3300017788-50	Freshwater		Nucleocytoviricota	Megaviricetes	Imitervirales					cultivation-independent	https://doi.org/10.1038/s41586-020-1957-x	15	404219	49870	394	22.4	No	NA	369	79	16	Low-quality	Genome-fragment	46.92	AAI-based (medium-confidence)	0	1.01		79	16	No	NA	NA	NA	NA	NA	NA	861504	46.9202	medium	9.40953	31	CheckV-000689	34.48	17.24	55.4033	83.3886	66	1.01
GVMAG-M-3300017824-14	Marine		Nucleocytoviricota	Megaviricetes	Imitervirales					cultivation-independent	https://doi.org/10.1038/s41586-020-1957-x	10	393065	86642	407	21.406	No	NA	382	85	19	Low-quality	Genome-fragment	46.37	AAI-based (medium-confidence)	0	1.01		85	19	No	NA	NA	NA	NA	NA	NA	847751	46.3656	medium	9.40953	32	CheckV-000616	37.4	15.52	48.1247	84.9698	62	1.01
GVMAG-M-3300017952-11	Marine		Nucleocytoviricota	Megaviricetes	Imitervirales					cultivation-independent	https://doi.org/10.1038/s41586-020-1957-x	14	285052	40465	282	40.962	No	NA	240	82	11	Low-quality	Genome-fragment	32.47	AAI-based (medium-confidence)	0	1		82	11	No	NA	NA	NA	NA	NA	NA	877986	32.4666	medium	7.35081	31	CheckV-050294	37.37	23.93	36.8591	75.4568	63	1
GVMAG-M-3300017956-25	Marine		Nucleocytoviricota	Megaviricetes	Imitervirales					cultivation-independent	https://doi.org/10.1038/s41586-020-1957-x	18	513983	48011	633	23.701	No	NA	511	108	26	Medium-quality	Genome-fragment	58.79	AAI-based (medium-confidence)	0	1.01		108	26	No	NA	NA	NA	NA	NA	NA	874245	58.7917	medium	9.40953	31	CheckV-000689	33.95	14.7	67.9752	96.1394	80	1.01
GVMAG-M-3300017956-3	Marine		Nucleocytoviricota	Megaviricetes	Imitervirales					cultivation-independent	https://doi.org/10.1038/s41586-020-1957-x	14	446612	58944	460	29.501	No	NA	439	116	16	Medium-quality	Genome-fragment	87.37	AAI-based (medium-confidence)	0	1.01		116	16	No	NA	NA	NA	NA	NA	NA	511173	87.37	medium	6.32612	2	CheckV-000616	45.07	32.84	51.4464	77.4705	87	1.01
GVMAG-M-3300017967-12	Marine		Nucleocytoviricota	Megaviricetes	Imitervirales					cultivation-independent	https://doi.org/10.1038/s41586-020-1957-x	12	232800	43685	313	29.068	No	NA	259	71	5	Low-quality	Genome-fragment	46	AAI-based (medium-confidence)	0	1		71	5	No	NA	NA	NA	NA	NA	NA	506064	46.0021	medium	6.32612	2	CheckV-000616	45.17	37.47	35.1575	83.4811	65	1
GVMAG-M-3300017967-22	Marine		Nucleocytoviricota	Megaviricetes	Imitervirales					cultivation-independent	https://doi.org/10.1038/s41586-020-1957-x	15	392786	59393	305	22.929	No	NA	295	68	7	Low-quality	Genome-fragment	41.56	AAI-based (medium-confidence)	0	1.02		68	7	No	NA	NA	NA	NA	NA	NA	945062	41.5619	medium	9.40953	26	CheckV-000616	33.15	13.43	49.9993	87.111	62	1.02
GVMAG-M-3300017989-16	Hypersaline_lake_water		Nucleocytoviricota	Megaviricetes	Imitervirales					cultivation-independent	https://doi.org/10.1038/s41586-020-1957-x	13	350152	66466	373	35.334	No	NA	338	62	8	Medium-quality	Genome-fragment	67.33	AAI-based (medium-confidence)	0	1.02		62	8	No	NA	NA	NA	NA	NA	NA	520032	67.3327	medium	5.12361	2	CheckV-000616	43.95	39.75	64.6518	90.1337	53	1.02
GVMAG-M-3300018416-26	Marine		Nucleocytoviricota	Megaviricetes	Imitervirales					cultivation-independent	https://doi.org/10.1038/s41586-020-1957-x	8	471826	125203	469	30.021	No	NA	451	106	20	Medium-quality	Genome-fragment	54.86	AAI-based (medium-confidence)	0	1.01		106	20	No	NA	NA	NA	NA	NA	NA	860033	54.8614	medium	7.5587	31	CheckV-050294	36.07	17.63	65.6342	99.3296	82	1.01
GVMAG-M-3300018428-16	Marine		Nucleocytoviricota	Megaviricetes	Imitervirales					cultivation-independent	https://doi.org/10.1038/s41586-020-1957-x	10	407500	86301	414	26.572	No	NA	401	99	15	Medium-quality	Genome-fragment	78.91	AAI-based (medium-confidence)	0	1.01		99	15	No	NA	NA	NA	NA	NA	NA	516416	78.9092	medium	5.12361	2	CheckV-000616	44.86	40.66	46.1978	86.2882	82	1.01
GVMAG-M-3300018428-42	Coastal_salt_marsh		Nucleocytoviricota	Megaviricetes	Imitervirales					cultivation-independent		14	327378	45533	354	20.774	No	NA	324	74	11	Low-quality	Genome-fragment	37.93	AAI-based (medium-confidence)	0	1.01		74	11	No	NA	NA	NA	NA	NA	NA	863081	37.9313	medium	9.40953	31	CheckV-000616	37.18	15.48	48.9661	87.3082	58	1.01
GVMAG-M-3300018868-14	Freshwater		Nucleocytoviricota	Megaviricetes	Imitervirales					cultivation-independent	https://doi.org/10.1038/s41586-020-1957-x	9	251045	77297	309	38.115	No	NA	267	84	4	Low-quality	Genome-fragment	48.22	AAI-based (medium-confidence)	0	1		84	4	No	NA	NA	NA	NA	NA	NA	520652	48.2175	medium	5.12361	4	CheckV-000616	43.09	39.96	38.5265	79.85	73	1
GVMAG-M-3300018868-6	Freshwater		Nucleocytoviricota	Megaviricetes	Imitervirales					cultivation-independent	https://doi.org/10.1038/s41586-020-1957-x	7	372008	107137	393	37.952	No	NA	385	100	13	Medium-quality	Genome-fragment	72.65	AAI-based (medium-confidence)	0	1.01		100	13	No	NA	NA	NA	NA	NA	NA	512069	72.648	medium	5.03187	2	CheckV-000616	44.6	43.76	45.8599	84.5775	83	1.01
GVMAG-M-3300020165-16	Marine		Nucleocytoviricota	Megaviricetes	Imitervirales					cultivation-independent	https://doi.org/10.1038/s41586-020-1957-x	16	562993	85689	581	27.65	No	NA	576	121	38	Medium-quality	Genome-fragment	61.58	AAI-based (medium-confidence)	0	1.02		121	38	No	NA	NA	NA	NA	NA	NA	914230	61.5811	medium	9.40953	31	CheckV-000616	35.69	15.26	61.7708	84.985	93	1.02
GVMAG-M-3300020165-47	Marine		Nucleocytoviricota	Megaviricetes	Imitervirales					cultivation-independent	https://doi.org/10.1038/s41586-020-1957-x	13	432797	71152	485	27.074	No	NA	463	110	15	Medium-quality	Genome-fragment	82.54	AAI-based (medium-confidence)	0	1.01		110	15	No	NA	NA	NA	NA	NA	NA	524347	82.5403	medium	7.23121	2	CheckV-000616	48.54	44.15	50.5437	80.4578	94	1.01
GVMAG-M-3300020166-18	Marine		Nucleocytoviricota	Megaviricetes	Imitervirales					cultivation-independent	https://doi.org/10.1038/s41586-020-1957-x	1	363298	363298	402	34.136	No	NA	365	94	14	Medium-quality	Genome-fragment	70.88	AAI-based (medium-confidence)	0	1.02	low-confidence ITR	94	14	No	NA	NA	NA	NA	NA	NA	512554	70.88	medium	5.12361	2	CheckV-000616	45.99	39.07	48.8635	86.416	79	1.02
GVMAG-M-3300020166-5	Marine		Nucleocytoviricota	Megaviricetes	Imitervirales					cultivation-independent	https://doi.org/10.1038/s41586-020-1957-x	9	383848	67477	444	36.597	No	NA	401	102	11	Medium-quality	Genome-fragment	74.64	AAI-based (medium-confidence)	0	1.02		102	11	No	NA	NA	NA	NA	NA	NA	514235	74.6445	medium	5.03187	2	CheckV-000616	45.8	44.36	44.7044	87.4339	83	1.02
GVMAG-M-3300020169-51	Marine		Nucleocytoviricota	Megaviricetes	Imitervirales					cultivation-independent	https://doi.org/10.1038/s41586-020-1957-x	7	333931	97685	358	27.065	No	NA	335	83	11	Medium-quality	Genome-fragment	65.38	AAI-based (medium-confidence)	0	1.01		83	11	No	NA	NA	NA	NA	NA	NA	510769	65.378	medium	5.12361	2	CheckV-000616	45.29	39.09	51.3886	82.7207	71	1.01
GVMAG-M-3300020185-23	Marine		Nucleocytoviricota	Megaviricetes	Imitervirales					cultivation-independent	https://doi.org/10.1038/s41586-020-1957-x	16	312226	46124	455	28.985	No	NA	337	89	8	Medium-quality	Genome-fragment	60.51	AAI-based (medium-confidence)	0	1		89	8	No	NA	NA	NA	NA	NA	NA	516017	60.5069	medium	6.32612	2	CheckV-000616	44.26	34.95	56.2641	84.4047	75	1
GVMAG-M-3300020185-3	Marine		Nucleocytoviricota	Megaviricetes	Imitervirales					cultivation-independent	https://doi.org/10.1038/s41586-020-1957-x	12	545523	140539	638	22.526	No	NA	586	130	40	Medium-quality	Genome-fragment	60.83	AAI-based (medium-confidence)	0	1.02		130	40	No	NA	NA	NA	NA	NA	NA	896826	60.8282	medium	9.40953	31	CheckV-000616	36.15	17.22	60.2858	87.1177	102	1.02
GVMAG-M-3300020187-37	Marine		Nucleocytoviricota	Megaviricetes	Imitervirales					cultivation-independent	https://doi.org/10.1038/s41586-020-1957-x	7	377928	104977	448	23.618	No	NA	446	104	13	Low-quality	Genome-fragment	45.45	AAI-based (medium-confidence)	0	1.01		104	13	No	NA	NA	NA	NA	NA	NA	831445	45.4543	medium	7.5587	31	CheckV-000616	35.88	19.44	62.619	89.3646	85	1.01
GVMAG-M-3300020194-16	Marine		Nucleocytoviricota	Megaviricetes	Imitervirales					cultivation-independent	https://doi.org/10.1038/s41586-020-1957-x	15	298225	34313	341	31.858	No	NA	302	78	15	Medium-quality	Genome-fragment	58.27	AAI-based (medium-confidence)	0	1		78	15	No	NA	NA	NA	NA	NA	NA	511802	58.2696	medium	5.12361	2	CheckV-000616	43.34	41.13	41.8344	69.7491	68	1
GVMAG-M-3300020554-7	Freshwater		Nucleocytoviricota	Megaviricetes	Imitervirales					cultivation-independent	https://doi.org/10.1038/s41586-020-1957-x	12	227495	33924	283	20.298	No	NA	250	62	8	Low-quality	Genome-fragment	25.85	AAI-based (medium-confidence)	0	1.01		62	8	No	NA	NA	NA	NA	NA	NA	879978	25.8523	medium	9.40953	33	CheckV-000689	33.59	17.25	61.1829	88.8131	47	1.01
GVMAG-M-3300020565-3	Freshwater		Nucleocytoviricota	Megaviricetes	Imitervirales					cultivation-independent	https://doi.org/10.1038/s41586-020-1957-x	5	426872	127810	364	36.101	No	NA	356	84	12	Medium-quality	Genome-fragment	51.9	AAI-based (medium-confidence)	0	1.05		84	12	No	NA	NA	NA	NA	NA	NA	822495	51.8997	medium	7.5587	30	CheckV-000689	34.65	19.26	53.2618	84.7455	68	1.05
GVMAG-M-3300020595-13	Marine		Nucleocytoviricota	Megaviricetes	Imitervirales					cultivation-independent	https://doi.org/10.1038/s41586-020-1957-x	16	339235	40746	410	34.353	No	NA	364	85	23	Medium-quality	Genome-fragment	65.99	AAI-based (medium-confidence)	0	1.01		85	23	No	NA	NA	NA	NA	NA	NA	514067	65.9904	medium	6.32612	2	CheckV-000616	47.38	35.26	44.1374	81.0377	73	1.01
GVMAG-M-3300020716-5	Freshwater		Nucleocytoviricota	Megaviricetes	Imitervirales					cultivation-independent	https://doi.org/10.1038/s41586-020-1957-x	16	282214	38364	365	33.622	No	NA	308	72	11	Low-quality	Genome-fragment	30.5	AAI-based (medium-confidence)	0	1		72	11	No	NA	NA	NA	NA	NA	NA	925259	30.5011	medium	9.40953	31	CheckV-050294	35.49	14.51	47.866	80.6122	62	1
GVMAG-M-3300020727-4	Freshwater		Nucleocytoviricota	Megaviricetes	Imitervirales					cultivation-independent	https://doi.org/10.1038/s41586-020-1957-x	3	291623	137312	298	23.077	No	NA	289	73	6	Low-quality	Genome-fragment	34.88	AAI-based (medium-confidence)	0	1.01		73	6	No	NA	NA	NA	NA	NA	NA	836039	34.8815	medium	7.5587	32	CheckV-050294	34.43	20.72	56.4605	89.428	58	1.01
GVMAG-M-3300020810-20	Marine		Nucleocytoviricota	Megaviricetes	Imitervirales					cultivation-independent	https://doi.org/10.1038/s41586-020-1957-x	13	490001	109095	469	29.858	No	NA	467	122	10	High-quality	High-quality	95.27	AAI-based (medium-confidence)	0	1.01		122	10	No	NA	NA	NA	NA	NA	NA	514333	95.2692	medium	6.32612	2	CheckV-000616	44.84	34.32	63.4405	92.8869	101	1.01
GVMAG-M-3300021185-27	Marine		Nucleocytoviricota	Megaviricetes	Imitervirales					cultivation-independent	https://doi.org/10.1038/s41586-020-1957-x	11	280141	48735	375	30.231	No	NA	327	75	11	Low-quality	Genome-fragment	33.21	AAI-based (medium-confidence)	0	1.01		75	11	No	NA	NA	NA	NA	NA	NA	843523	33.2108	medium	7.5587	30	CheckV-000616	37.16	22.01	30.5893	72.4463	65	1.01
GVMAG-M-3300021185-45	Marine		Nucleocytoviricota	Megaviricetes	Imitervirales					cultivation-independent	https://doi.org/10.1038/s41586-020-1957-x	10	455152	126241	503	26.041	No	NA	486	116	12	Medium-quality	Genome-fragment	88.38	AAI-based (medium-confidence)	0	1.01		116	12	No	NA	NA	NA	NA	NA	NA	514978	88.3827	medium	5.12361	2	CheckV-000616	46.38	40.6	53.5197	86.9036	95	1.01
GVMAG-M-3300021340-15	Freshwater		Nucleocytoviricota	Megaviricetes	Imitervirales					cultivation-independent	https://doi.org/10.1038/s41586-020-1957-x	22	407662	42108	454	36.528	No	NA	373	91	19	Medium-quality	Genome-fragment	79.71	AAI-based (medium-confidence)	0	1.02		91	19	No	NA	NA	NA	NA	NA	NA	511439	79.7087	medium	6.32612	2	CheckV-000616	43.63	32.95	49.2948	86.658	76	1.02
GVMAG-M-3300021379-1	Marine		Nucleocytoviricota	Megaviricetes	Imitervirales					cultivation-independent	https://doi.org/10.1038/s41586-020-1957-x	14	379586	50731	404	20.069	No	NA	365	74	13	Low-quality	Genome-fragment	43.32	AAI-based (medium-confidence)	0	1.04		74	13	No	NA	NA	NA	NA	NA	NA	876241	43.3198	medium	9.62499	29	CheckV-050294	31.59	12.91	47.8101	93.1979	55	1.04
GVMAG-M-3300021389-12	Marine		Nucleocytoviricota	Megaviricetes	Pimascovirales		Pithoviridae			cultivation-independent	https://doi.org/10.1038/s41586-020-1957-x	8	193309	54169	234	31.497	No	NA	209	38	4	Medium-quality	Genome-fragment	50.4	AAI-based (medium-confidence)	0	1.01		38	4	No	NA	NA	NA	NA	NA	NA	383520	50.4039	medium	9.62499	18	CheckV-000713	29.09	14.53	75.9415	96.3277	33	1.01
GVMAG-M-3300021389-31	Marine		Nucleocytoviricota	Megaviricetes	Imitervirales					cultivation-independent	https://doi.org/10.1038/s41586-020-1957-x	8	306636	80520	258	33.377	No	NA	250	68	8	Medium-quality	Genome-fragment	60.15	AAI-based (medium-confidence)	0	1.01		68	8	No	NA	NA	NA	NA	NA	NA	509757	60.1533	medium	5.03187	2	CheckV-000616	44.68	44.71	37.2725	82.4527	58	1.01
GVMAG-M-3300021425-14	Marine		Nucleocytoviricota	Megaviricetes	Imitervirales					cultivation-independent	https://doi.org/10.1038/s41586-020-1957-x	7	355997	101178	368	25.292	No	NA	362	98	16	Medium-quality	Genome-fragment	69.4	AAI-based (medium-confidence)	0	1		98	16	No	NA	NA	NA	NA	NA	NA	512964	69.4	medium	5.03187	2	CheckV-000616	44.94	43	57.1652	88.1776	83	1
GVMAG-M-3300021425-30	Marine		Nucleocytoviricota	Megaviricetes	Imitervirales					cultivation-independent	https://doi.org/10.1038/s41586-020-1957-x	7	486091	199700	503	31.653	No	NA	508	120	17	High-quality	High-quality	94.04	AAI-based (medium-confidence)	0	1.01		120	17	No	NA	NA	NA	NA	NA	NA	516907	94.0384	medium	5.12361	2	CheckV-000616	45.63	38	54.954	93.6639	90	1.01
GVMAG-M-3300021516-3	Freshwater		Nucleocytoviricota	Megaviricetes	Pimascovirales					cultivation-independent	https://doi.org/10.1038/s41586-020-1957-x	6	223482	57547	278	36.776	No	NA	258	72	5	Medium-quality	Genome-fragment	76.64	AAI-based (medium-confidence)	0	1.03		72	5	No	NA	NA	NA	NA	NA	NA	291592	76.6421	medium	7.35081	6	CheckV-000748	36.3	26.46	52.2722	79.5628	55	1.03
GVMAG-M-3300021958-1	Marine		Nucleocytoviricota	Megaviricetes	Imitervirales					cultivation-independent	https://doi.org/10.1038/s41586-020-1957-x	8	107798	19499	273	29.306	No	NA	115	30	8	Low-quality	Genome-fragment	12.18	AAI-based (medium-confidence)	0	1		30	8	No	NA	NA	NA	NA	NA	NA	885352	12.1757	medium	7.35081	31	CheckV-000616	36.38	26.06	11.2763	44.5804	24	1
GVMAG-M-3300021962-24	Marine		Nucleocytoviricota	Megaviricetes	Imitervirales					cultivation-independent	https://doi.org/10.1038/s41586-020-1957-x	13	305227	47240	335	32.096	No	NA	284	82	4	Medium-quality	Genome-fragment	59.46	AAI-based (medium-confidence)	0	1.01		82	4	No	NA	NA	NA	NA	NA	NA	513365	59.4561	medium	5.03187	2	CheckV-000616	43.26	44.55	40.9142	80.7542	62	1.01
GVMAG-M-3300021962-46	Marine		Nucleocytoviricota	Megaviricetes	Imitervirales					cultivation-independent	https://doi.org/10.1038/s41586-020-1957-x	2	369886	254533	362	30.819	No	NA	362	113	18	Low-quality	Genome-fragment	43.87	AAI-based (medium-confidence)	0	1		113	18	No	NA	NA	NA	NA	NA	NA	843199	43.867	medium	7.5587	31	CheckV-000689	34.58	21.43	50.8478	86.8991	92	1
GVMAG-M-3300021962-60	Marine		Nucleocytoviricota	Megaviricetes	Imitervirales					cultivation-independent	https://doi.org/10.1038/s41586-020-1957-x	12	457980	89120	378	25.892	No	NA	376	90	16	Medium-quality	Genome-fragment	53.33	AAI-based (medium-confidence)	0	1.03		90	16	No	NA	NA	NA	NA	NA	NA	858734	53.332	medium	7.5587	31	CheckV-050294	34.44	18.17	55.2007	89.9775	73	1.03
GVMAG-M-3300021964-16	Marine		Nucleocytoviricota	Megaviricetes	Pimascovirales					cultivation-independent	https://doi.org/10.1038/s41586-020-1957-x	7	155125	53046	209	29.414	No	NA	171	44	6	Medium-quality	Genome-fragment	71.51	AAI-based (medium-confidence)	0	1.01		44	6	No	NA	NA	NA	NA	NA	NA	216915	71.5143	medium	6.94328	21	CheckV-000748	40.41	29.29	33.8122	77.7667	41	1.01
GVMAG-M-3300021964-29	Estuarine_water		Nucleocytoviricota	Megaviricetes	Imitervirales					cultivation-independent		16	396714	54076	441	18.253	No	NA	385	72	9	Low-quality	Genome-fragment	45.85	AAI-based (medium-confidence)	0	1.02		72	9	No	NA	NA	NA	NA	NA	NA	865204	45.8521	medium	9.40953	31	CheckV-000616	35.44	13.38	57.2838	97.3678	59	1.02
GVMAG-M-3300021964-36	Marine		Nucleocytoviricota	Megaviricetes	Imitervirales					cultivation-independent	https://doi.org/10.1038/s41586-020-1957-x	5	298994	79003	306	32.501	No	NA	292	81	9	Low-quality	Genome-fragment	34.88	AAI-based (medium-confidence)	0	1.01		81	9	No	NA	NA	NA	NA	NA	NA	857090	34.8848	medium	7.35081	31	CheckV-050294	36.36	25.77	55.9296	92.3123	73	1.01
GVMAG-M-3300021964-56	Marine		Nucleocytoviricota	Megaviricetes	Imitervirales					cultivation-independent	https://doi.org/10.1038/s41586-020-1957-x	13	321924	50763	368	26.094	No	NA	358	83	18	Low-quality	Genome-fragment	36.9	AAI-based (medium-confidence)	0	1.01		83	18	No	NA	NA	NA	NA	NA	NA	872434	36.8995	medium	9.40953	32	CheckV-050294	35.12	16.6	64.5061	89.7214	70	1.01
GVMAG-M-3300021964-8	Marine		Nucleocytoviricota	Megaviricetes	Imitervirales					cultivation-independent	https://doi.org/10.1038/s41586-020-1957-x	8	213327	59940	237	27.03	No	NA	221	63	8	Low-quality	Genome-fragment	28.07	AAI-based (medium-confidence)	0	1.01		63	8	No	NA	NA	NA	NA	NA	NA	759988	28.0698	medium	7.5587	38	CheckV-001225	33.72	21.03	33.7292	86.4687	53	1.01
GVMAG-M-3300021964-9	Marine		Nucleocytoviricota	Megaviricetes	Imitervirales					cultivation-independent	https://doi.org/10.1038/s41586-020-1957-x	11	278609	66849	340	26.474	No	NA	289	71	4	Low-quality	Genome-fragment	32.13	AAI-based (medium-confidence)	0	1.01		71	4	No	NA	NA	NA	NA	NA	NA	867063	32.1325	medium	7.35081	31	CheckV-000689	33.43	25.86	29.8959	79.4752	57	1.01
GVMAG-M-3300022920-3	Marine		Nucleocytoviricota	Megaviricetes	Imitervirales					cultivation-independent	https://doi.org/10.1038/s41586-020-1957-x	11	217551	40166	280	30.115	No	NA	225	63	4	Low-quality	Genome-fragment	24.69	AAI-based (medium-confidence)	0	1.01		63	4	No	NA	NA	NA	NA	NA	NA	880996	24.6937	medium	7.5587	31	CheckV-000616	36.59	22.44	35.9565	74.8274	56	1.01
GVMAG-M-3300023109-20	Marine		Nucleocytoviricota	Megaviricetes	Imitervirales					cultivation-independent	https://doi.org/10.1038/s41586-020-1957-x	15	261951	28375	282	21.503	No	NA	236	54	7	Low-quality	Genome-fragment	40.48	AAI-based (medium-confidence)	0	1.04		54	7	No	NA	NA	NA	NA	NA	NA	647136	40.4785	medium	9.40953	47	CheckV-000691	33.42	14.45	51.2292	89.4083	44	1.04
GVMAG-M-3300023109-49	Marine		Nucleocytoviricota	Megaviricetes	Imitervirales					cultivation-independent	https://doi.org/10.1038/s41586-020-1957-x	15	331259	49857	342	27.402	No	NA	307	72	11	Low-quality	Genome-fragment	38.08	AAI-based (medium-confidence)	0	1.01		72	11	No	NA	NA	NA	NA	NA	NA	869993	38.0761	medium	7.5587	32	CheckV-000616	35.48	20.83	35.5689	77.1071	62	1.01
GVMAG-M-3300023110-24	Marine		Nucleocytoviricota	Megaviricetes	Imitervirales					cultivation-independent	https://doi.org/10.1038/s41586-020-1957-x	4	321770	153903	359	24.825	No	NA	374	86	7	Low-quality	Genome-fragment	38.98	AAI-based (medium-confidence)	0	1.02		86	7	No	NA	NA	NA	NA	NA	NA	825522	38.9777	medium	7.35081	30	CheckV-000616	37.21	24	42.6542	82.3961	73	1.02
GVMAG-M-3300023110-7	Marine		Nucleocytoviricota	Megaviricetes	Imitervirales					cultivation-independent	https://doi.org/10.1038/s41586-020-1957-x	12	236887	30129	285	28.915	No	NA	208	59	2	Low-quality	Genome-fragment	34.35	AAI-based (medium-confidence)	0	1.01		59	2	No	NA	NA	NA	NA	NA	NA	689571	34.3528	medium	7.35081	23	CheckV-000616	35.79	22.99	28.4585	78.4741	50	1.01
GVMAG-M-3300023170-28	Marine		Nucleocytoviricota	Megaviricetes	Imitervirales					cultivation-independent	https://doi.org/10.1038/s41586-020-1957-x	12	151327	17425	230	24.177	No	NA	154	38	4	Low-quality	Genome-fragment	24.96	AAI-based (medium-confidence)	0	1.01		38	4	No	NA	NA	NA	NA	NA	NA	606171	24.9644	medium	7.5587	33	CheckV-050294	33.06	21.92	25.7372	66.5764	31	1.01
GVMAG-M-3300023174-1	Freshwater		Nucleocytoviricota	Megaviricetes	Imitervirales					cultivation-independent	https://doi.org/10.1038/s41586-020-1957-x	11	344250	82710	436	32.078	No	NA	332	85	16	Medium-quality	Genome-fragment	65.83	AAI-based (medium-confidence)	0	1.01		85	16	No	NA	NA	NA	NA	NA	NA	522935	65.8303	medium	7.23121	2	CheckV-000616	50.13	45.54	57.6414	91.5423	68	1.01
GVMAG-M-3300023174-102	Freshwater		Nucleocytoviricota	Megaviricetes	Pimascovirales					cultivation-independent	https://doi.org/10.1038/s41586-020-1957-x	6	403243	116334	406	27.987	No	NA	407	120	14	High-quality	High-quality	99.07	AAI-based (medium-confidence)	0	1.03		120	14	No	NA	NA	NA	NA	NA	NA	407023	99.0714	medium	7.28871	4	CheckV-000748	44.35	26.04	73.0765	88.3394	90	1.03
GVMAG-M-3300023174-107	Freshwater		Nucleocytoviricota	Megaviricetes	Imitervirales					cultivation-independent	https://doi.org/10.1038/s41586-020-1957-x	8	414547	171440	508	27.888	No	NA	493	98	12	Medium-quality	Genome-fragment	82.42	AAI-based (medium-confidence)	0	1.01		98	12	No	NA	NA	NA	NA	NA	NA	502948	82.4235	medium	7.78352	2	CheckV-000616	43.61	29.67	56.4263	89.5364	87	1.01
GVMAG-M-3300023174-116	Freshwater		Nucleocytoviricota	Megaviricetes	Imitervirales					cultivation-independent	https://doi.org/10.1038/s41586-020-1957-x	4	510729	251846	471	27.849	No	NA	480	115	11	High-quality	High-quality	99.85	AAI-based (medium-confidence)	0	1.02		115	11	No	NA	NA	NA	NA	NA	NA	511479	99.8533	medium	7.78352	2	CheckV-000616	44.9	30.87	55.4236	81.4876	91	1.02
GVMAG-M-3300023174-124	Freshwater		Nucleocytoviricota	Megaviricetes	Imitervirales					cultivation-independent	https://doi.org/10.1038/s41586-020-1957-x	3	315449	129629	290	35.56	No	NA	287	80	14	Medium-quality	Genome-fragment	61.84	AAI-based (medium-confidence)	0	1.01		80	14	No	NA	NA	NA	NA	NA	NA	510066	61.8447	medium	5.12361	2	CheckV-000616	44.24	40.63	39.9134	82.6442	66	1.01
GVMAG-M-3300023174-129	Freshwater		Nucleocytoviricota	Megaviricetes	Imitervirales					cultivation-independent	https://doi.org/10.1038/s41586-020-1957-x	7	450233	105065	470	31.497	No	NA	470	111	23	Medium-quality	Genome-fragment	83.78	AAI-based (medium-confidence)	0	1.01		111	23	No	NA	NA	NA	NA	NA	NA	537402	83.7795	medium	6.99617	3	CheckV-001225	40.91	37.12	55.7102	83.4277	89	1.01
GVMAG-M-3300023174-131	Freshwater		Nucleocytoviricota	Megaviricetes	Imitervirales		Mimiviridae			cultivation-independent	https://doi.org/10.1038/s41586-020-1957-x	10	455719	102906	423	23.998	No	NA	405	133	18	Low-quality	Genome-fragment	39.06	AAI-based (medium-confidence)	0	1.03		133	18	No	NA	NA	NA	NA	NA	NA	1.16657e+06	39.0649	medium	7.5587	16	CheckV-049677	35.81	21.4	48.2248	68.4175	108	1.03
GVMAG-M-3300023174-174	Freshwater		Nucleocytoviricota	Megaviricetes	Imitervirales		Mimiviridae			cultivation-independent	https://doi.org/10.1038/s41586-020-1957-x	25	699126	75062	587	25.449	No	NA	580	144	10	Medium-quality	Genome-fragment	59.42	AAI-based (medium-confidence)	0	1.03		144	10	No	NA	NA	NA	NA	NA	NA	1.17665e+06	59.4165	medium	7.5587	15	CheckV-049677	36.08	18.88	59.0486	80.5253	111	1.03
GVMAG-M-3300023174-176	Freshwater		Nucleocytoviricota	Megaviricetes	Imitervirales					cultivation-independent	https://doi.org/10.1038/s41586-020-1957-x	1	460355	460355	453	45.234	No	NA	440	106	9	Medium-quality	Genome-fragment	86.12	AAI-based (medium-confidence)	0	1.01		106	9	No	NA	NA	NA	NA	NA	NA	534573	86.1165	medium	5.12361	3	CheckV-001225	43.26	38.26	58.9845	90.2316	86	1.01
GVMAG-M-3300023174-205	Freshwater		Nucleocytoviricota	Megaviricetes	Imitervirales		Mimiviridae			cultivation-independent	https://doi.org/10.1038/s41586-020-1957-x	19	401763	55086	449	25.502	No	NA	384	120	5	Low-quality	Genome-fragment	34.88	AAI-based (medium-confidence)	0	1.01		120	5	No	NA	NA	NA	NA	NA	NA	1.152e+06	34.8754	medium	7.35081	17	CheckV-049873	34.68	23.84	41.5284	65.7158	95	1.01
GVMAG-M-3300023174-208	Freshwater		Nucleocytoviricota	Megaviricetes	Imitervirales					cultivation-independent	https://doi.org/10.1038/s41586-020-1957-x	20	452766	62514	564	28.936	No	NA	472	113	9	Medium-quality	Genome-fragment	52.39	AAI-based (medium-confidence)	0	1.02		113	9	No	NA	NA	NA	NA	NA	NA	864157	52.394	medium	9.40953	30	CheckV-000616	33.38	13.76	59.4842	90.6247	89	1.02
GVMAG-M-3300023174-3	Freshwater		Nucleocytoviricota	Megaviricetes	Imitervirales					cultivation-independent	https://doi.org/10.1038/s41586-020-1957-x	6	402144	112518	400	38.915	No	NA	374	98	13	Medium-quality	Genome-fragment	78.35	AAI-based (medium-confidence)	0	1.01		98	13	No	NA	NA	NA	NA	NA	NA	513246	78.353	medium	5.12361	2	CheckV-000616	43.95	39.78	55.5449	86.0269	80	1.01
GVMAG-M-3300023174-30	Freshwater		Nucleocytoviricota	Megaviricetes	Imitervirales					cultivation-independent	https://doi.org/10.1038/s41586-020-1957-x	3	277965	200346	285	23.461	No	NA	289	72	7	Low-quality	Genome-fragment	31.35	AAI-based (medium-confidence)	0	1.02		72	7	No	NA	NA	NA	NA	NA	NA	886646	31.3502	medium	7.5587	31	CheckV-000689	33.7	20.75	37.4008	83.4719	55	1.02
GVMAG-M-3300023174-68	Freshwater		Nucleocytoviricota	Megaviricetes	Imitervirales					cultivation-independent	https://doi.org/10.1038/s41586-020-1957-x	4	224468	130824	208	27.126	No	NA	205	74	5	High-quality	High-quality	100	AAI-based (medium-confidence)	0	1.04	contig >1.5x longer than expected genome length	74	5	No	NA	NA	NA	NA	NA	NA	117297	100	medium	7.28871	1	CheckV-001167	46.94	27.3	34.1862	78.3736	611.04
GVMAG-M-3300023174-77	Freshwater		Nucleocytoviricota	Megaviricetes	Imitervirales					cultivation-independent	https://doi.org/10.1038/s41586-020-1957-x	13	383769	63624	384	24.495	No	NA	365	93	12	Low-quality	Genome-fragment	44.67	AAI-based (medium-confidence)	0	1.02		93	12	No	NA	NA	NA	NA	NA	NA	859029	44.6747	medium	9.40953	31	CheckV-001180	34.89	15.71	75.4082	96.1091	68	1.02
GVMAG-M-3300023174-79	Freshwater		Nucleocytoviricota	Megaviricetes	Imitervirales					cultivation-independent	https://doi.org/10.1038/s41586-020-1957-x	15	280159	30153	317	40.294	No	NA	238	59	6	Medium-quality	Genome-fragment	63.04	AAI-based (medium-confidence)	0	1.01		59	6	No	NA	NA	NA	NA	NA	NA	444437	63.0369	medium	6.32612	3	CheckV-000616	43.55	37.49	31.4191	76.5022	50	1.01
GVMAG-M-3300023179-10	Freshwater		Nucleocytoviricota	Megaviricetes	Imitervirales					cultivation-independent	https://doi.org/10.1038/s41586-020-1957-x	9	329262	54103	338	39.593	No	NA	322	77	9	Medium-quality	Genome-fragment	61.56	AAI-based (medium-confidence)	0	1.01		77	9	No	NA	NA	NA	NA	NA	NA	534871	61.5591	medium	5.03187	3	CheckV-001225	44.21	43.47	37.6361	66.9288	63	1.01
GVMAG-M-3300023179-115	Freshwater		Nucleocytoviricota	Megaviricetes	Imitervirales		Mimiviridae			cultivation-independent	https://doi.org/10.1038/s41586-020-1957-x	19	424923	35207	458	23.871	Yes	420151	397	113	16	Low-quality	Genome-fragment	35.74	AAI-based (medium-confidence)	1.12	1.01		113	16	Yes	420151	4772	viral,host	420151,4772	1-420151,420152-424923	420151	1.17562e+06	35.7386	medium	7.5587	15	CheckV-049677	35.13	20.15	43.2887	67.6603	88	1.01
GVMAG-M-3300023179-117	Freshwater		Nucleocytoviricota	Megaviricetes	Imitervirales					cultivation-independent	https://doi.org/10.1038/s41586-020-1957-x	2	385664	271087	373	35.577	No	NA	367	91	14	Low-quality	Genome-fragment	43.01	AAI-based (medium-confidence)	0	1.01		91	14	No	NA	NA	NA	NA	NA	NA	896626	43.0128	medium	9.40953	31	CheckV-000616	34.25	14.9	45.9414	80.6482	72	1.01
GVMAG-M-3300023179-138	Freshwater		Nucleocytoviricota	Megaviricetes	Imitervirales					cultivation-independent	https://doi.org/10.1038/s41586-020-1957-x	2	258523	194534	297	52.061	No	NA	273	62	11	Low-quality	Genome-fragment	47.73	AAI-based (medium-confidence)	0	1.01		62	11	No	NA	NA	NA	NA	NA	NA	541629	47.7307	medium	5.54305	3	CheckV-000689	41.7	41.93	32.4695	71.0603	52	1.01
GVMAG-M-3300023179-153	Freshwater		Nucleocytoviricota	Megaviricetes	Imitervirales					cultivation-independent	https://doi.org/10.1038/s41586-020-1957-x	12	285546	62434	319	27.942	No	NA	294	77	3	Medium-quality	Genome-fragment	55.48	AAI-based (medium-confidence)	0	1.01		77	3	No	NA	NA	NA	NA	NA	NA	514643	55.4842	medium	5.03187	2	CheckV-000616	44.57	45.56	54.477	83.3103	64	1.01
GVMAG-M-3300023179-2	Freshwater		Nucleocytoviricota	Megaviricetes	Imitervirales		Mimiviridae			cultivation-independent	https://doi.org/10.1038/s41586-020-1957-x	19	800134	109662	673	20.063	No	NA	651	171	22	Medium-quality	Genome-fragment	67.98	AAI-based (medium-confidence)	0	1.03		171	22	No	NA	NA	NA	NA	NA	NA	1.17706e+06	67.9772	medium	7.5587	15	CheckV-049677	36.31	17.51	67.9214	89.444	115	1.03
GVMAG-M-3300023179-26	Freshwater		Nucleocytoviricota	Megaviricetes	Imitervirales					cultivation-independent	https://doi.org/10.1038/s41586-020-1957-x	18	360675	44205	401	20.661	No	NA	361	90	11	Low-quality	Genome-fragment	43.34	AAI-based (medium-confidence)	0	1.03		90	11	No	NA	NA	NA	NA	NA	NA	832288	43.3353	medium	9.40953	31	CheckV-050294	35.02	14.97	69.6246	92.3703	66	1.03
GVMAG-M-3300023179-34	Freshwater		Nucleocytoviricota	Megaviricetes	Imitervirales					cultivation-independent	https://doi.org/10.1038/s41586-020-1957-x	10	314421	91035	327	30.306	No	NA	309	83	12	Medium-quality	Genome-fragment	61.83	AAI-based (medium-confidence)	0	1.01		83	12	No	NA	NA	NA	NA	NA	NA	508518	61.8309	medium	6.32612	2	CheckV-000616	45.47	36.57	44.108	87.7902	62	1.01
GVMAG-M-3300023179-4	Freshwater		Nucleocytoviricota	Megaviricetes	Imitervirales		Mimiviridae			cultivation-independent	https://doi.org/10.1038/s41586-020-1957-x	16	680589	148448	653	21.918	No	NA	648	169	34	Medium-quality	Genome-fragment	57.99	AAI-based (medium-confidence)	0	1.03		169	34	No	NA	NA	NA	NA	NA	NA	1.17373e+06	57.9854	medium	7.5587	15	CheckV-049880	36.02	20.75	61.6927	83.0749	127	1.03
GVMAG-M-3300023179-54	Freshwater		Nucleocytoviricota	Megaviricetes	Imitervirales		Mimiviridae			cultivation-independent	https://doi.org/10.1038/s41586-020-1957-x	14	549528	107687	518	24.336	No	NA	514	141	21	Low-quality	Genome-fragment	46.71	AAI-based (medium-confidence)	0	1.01		141	21	No	NA	NA	NA	NA	NA	NA	1.17644e+06	46.7113	medium	7.35081	15	CheckV-049677	36.17	24.13	48.0136	72.1288	110	1.01
GVMAG-M-3300023179-61	Freshwater		Nucleocytoviricota	Megaviricetes	Imitervirales		Mimiviridae			cultivation-independent	https://doi.org/10.1038/s41586-020-1957-x	17	514844	67621	495	23.609	No	NA	475	139	13	Low-quality	Genome-fragment	44.13	AAI-based (medium-confidence)	0	1.02		139	13	No	NA	NA	NA	NA	NA	NA	1.16668e+06	44.129	medium	7.35081	16	CheckV-054001	36.16	24.38	45.8639	70.7873	110	1.02
GVMAG-M-3300023179-62	Freshwater		Nucleocytoviricota	Megaviricetes	Pimascovirales					cultivation-independent	https://doi.org/10.1038/s41586-020-1957-x	5	366550	127665	351	32.035	No	NA	348	106	15	Medium-quality	Genome-fragment	82.54	AAI-based (medium-confidence)	0	1.02		106	15	No	NA	NA	NA	NA	NA	NA	444080	82.5415	medium	7.78352	2	CheckV-000748	44.79	28.48	66.2348	84.7132	85	1.02
GVMAG-M-3300023179-71	Freshwater		Nucleocytoviricota	Megaviricetes	Imitervirales					cultivation-independent	https://doi.org/10.1038/s41586-020-1957-x	10	476766	69408	558	22.59	No	NA	572	114	6	High-quality	High-quality	92.36	AAI-based (medium-confidence)	0	1.05		114	6	No	NA	NA	NA	NA	NA	NA	516185	92.3633	medium	7.78352	2	CheckV-000616	43.88	30.37	71.3203	91.9728	80	1.05
GVMAG-M-3300023179-74	Freshwater		Nucleocytoviricota	Megaviricetes	Imitervirales					cultivation-independent	https://doi.org/10.1038/s41586-020-1957-x	11	363438	75410	419	40.644	No	NA	397	92	12	Medium-quality	Genome-fragment	67.25	AAI-based (medium-confidence)	0	1.01		92	12	No	NA	NA	NA	NA	NA	NA	540405	67.2529	medium	6.99617	3	CheckV-000689	41.81	37.12	46.4289	81.2584	76	1.01
GVMAG-M-3300023179-86	Freshwater		Nucleocytoviricota	Megaviricetes	Imitervirales					cultivation-independent	https://doi.org/10.1038/s41586-020-1957-x	4	547873	265638	551	30.144	No	NA	557	122	17	High-quality	High-quality	100	AAI-based (medium-confidence)	0	1.01		122	17	No	NA	NA	NA	NA	NA	NA	528684	100	medium	7.23121	2	CheckV-000616	50.28	44.58	64.5165	96.2642	92	1.01
GVMAG-M-3300023184-104	Freshwater		Nucleocytoviricota	Megaviricetes	Imitervirales		Mimiviridae			cultivation-independent	https://doi.org/10.1038/s41586-020-1957-x	15	455414	58801	451	23.984	No	NA	413	121	14	Low-quality	Genome-fragment	38.8	AAI-based (medium-confidence)	0	1.02		121	14	No	NA	NA	NA	NA	NA	NA	1.17367e+06	38.8025	medium	7.5587	15	CheckV-044600	34.99	18.7	47.0313	69.6444	102	1.02
GVMAG-M-3300023184-105	Freshwater		Nucleocytoviricota	Megaviricetes	Imitervirales					cultivation-independent	https://doi.org/10.1038/s41586-020-1957-x	9	408679	84114	398	34.503	No	NA	379	97	11	Medium-quality	Genome-fragment	79.8	AAI-based (medium-confidence)	0	1.01		97	11	No	NA	NA	NA	NA	NA	NA	512112	79.8026	medium	5.12361	2	CheckV-000616	45.31	37.63	53.1494	86.2875	81	1.01
GVMAG-M-3300023184-14	Freshwater		Nucleocytoviricota	Megaviricetes	Imitervirales					cultivation-independent	https://doi.org/10.1038/s41586-020-1957-x	8	347534	105295	356	32.424	No	NA	343	92	12	Medium-quality	Genome-fragment	64.84	AAI-based (medium-confidence)	0	1.01		92	12	No	NA	NA	NA	NA	NA	NA	535981	64.8407	medium	5.54305	3	CheckV-001225	41.26	41.94	44.0859	73.3016	78	1.01
GVMAG-M-3300023184-160	Freshwater		Nucleocytoviricota	Megaviricetes	Imitervirales					cultivation-independent	https://doi.org/10.1038/s41586-020-1957-x	4	287802	186495	324	42.033	No	NA	318	92	7	Medium-quality	Genome-fragment	55.2	AAI-based (medium-confidence)	0	1		92	7	No	NA	NA	NA	NA	NA	NA	521361	55.202	medium	5.12361	4	CheckV-000616	43.68	37.71	44.834	82.1865	80	1
GVMAG-M-3300023184-161	Freshwater		Nucleocytoviricota	Megaviricetes	Imitervirales					cultivation-independent	https://doi.org/10.1038/s41586-020-1957-x	5	325593	168854	340	31.629	No	NA	344	88	11	Medium-quality	Genome-fragment	64.54	AAI-based (medium-confidence)	0	1.02		88	11	No	NA	NA	NA	NA	NA	NA	504485	64.5397	medium	5.12361	2	CheckV-000616	44.09	40.51	39.3021	75.3309	70	1.02
GVMAG-M-3300023184-165	Freshwater		Nucleocytoviricota	Megaviricetes	Imitervirales					cultivation-independent	https://doi.org/10.1038/s41586-020-1957-x	4	563697	163630	546	33.209	No	NA	544	131	22	High-quality	High-quality	100	AAI-based (medium-confidence)	0	1.01		131	22	No	NA	NA	NA	NA	NA	NA	524990	100	medium	7.23121	2	CheckV-000616	51.54	45.33	61.5121	91.9082	97	1.01
GVMAG-M-3300023184-167	Freshwater		Nucleocytoviricota	Megaviricetes	Imitervirales					cultivation-independent	https://doi.org/10.1038/s41586-020-1957-x	4	377049	200961	444	29.799	No	NA	441	92	5	Medium-quality	Genome-fragment	73.55	AAI-based (medium-confidence)	0	1.01		92	5	No	NA	NA	NA	NA	NA	NA	512642	73.5502	medium	5.12361	2	CheckV-000616	47.22	39.74	46.86	81.8525	79	1.01
GVMAG-M-3300023184-17	Freshwater		Nucleocytoviricota	Megaviricetes	Imitervirales					cultivation-independent	https://doi.org/10.1038/s41586-020-1957-x	2	286277	223361	361	38.421	No	NA	337	80	7	Medium-quality	Genome-fragment	59.56	AAI-based (medium-confidence)	0	1.01		80	7	No	NA	NA	NA	NA	NA	NA	480648	59.5607	medium	7.23121	2	CheckV-001180	48.74	46.23	49.5387	84.394	69	1.01
GVMAG-M-3300023184-177	Freshwater		Nucleocytoviricota	Megaviricetes	Imitervirales		Mimiviridae			cultivation-independent	https://doi.org/10.1038/s41586-020-1957-x	11	526668	186052	505	23.196	No	NA	513	147	13	Low-quality	Genome-fragment	44.78	AAI-based (medium-confidence)	0	1.02		147	13	No	NA	NA	NA	NA	NA	NA	1.17602e+06	44.7838	medium	7.35081	15	CheckV-049677	35	24.57	48.1761	69.2276	117	1.02
GVMAG-M-3300023184-181	Freshwater		Nucleocytoviricota	Megaviricetes	Imitervirales					cultivation-independent	https://doi.org/10.1038/s41586-020-1957-x	9	300380	124255	387	30.046	No	NA	351	79	7	Medium-quality	Genome-fragment	58.58	AAI-based (medium-confidence)	0	1.01		79	7	No	NA	NA	NA	NA	NA	NA	512741	58.5831	medium	8.21957	2	CheckV-000616	47.54	39.76	42.4612	85.6033	67	1.01
GVMAG-M-3300023184-183	Freshwater		Nucleocytoviricota	Megaviricetes	Imitervirales		Mimiviridae			cultivation-independent	https://doi.org/10.1038/s41586-020-1957-x	13	512103	107472	440	22.997	No	NA	438	151	10	Low-quality	Genome-fragment	43.91	AAI-based (medium-confidence)	0	1.03		151	10	No	NA	NA	NA	NA	NA	NA	1.16616e+06	43.9135	medium	7.35081	16	CheckV-049873	35.89	25.71	47.3863	71.5389	115	1.03
GVMAG-M-3300023184-188	Freshwater		Nucleocytoviricota	Megaviricetes	Imitervirales					cultivation-independent	https://doi.org/10.1038/s41586-020-1957-x	12	374301	74165	414	39.52	Yes	365010	390	109	14	Medium-quality	Genome-fragment	71.55	AAI-based (medium-confidence)	2.48	1.01		109	14	Yes	365010	9291	viral,host	365010,9291	1-365010,365011-374301	365010	510119	71.5539	medium	6.32612	2	CheckV-000616	45.28	37.04	57.2629	86.1885	87	1.01
GVMAG-M-3300023184-24	Freshwater		Nucleocytoviricota	Megaviricetes	Pimascovirales					cultivation-independent	https://doi.org/10.1038/s41586-020-1957-x	6	235083	74013	216	24.563	No	NA	214	69	2	Low-quality	Genome-fragment	48.05	AAI-based (medium-confidence)	0	1.01		69	2	No	NA	NA	NA	NA	NA	NA	489242	48.0505	medium	7.5587	16	CheckV-002356	35.93	19.72	53.8355	86.1205	60	1.01
GVMAG-M-3300023184-27	Freshwater		Nucleocytoviricota	Megaviricetes	Imitervirales					cultivation-independent	https://doi.org/10.1038/s41586-020-1957-x	6	142311	66502	301	28.651	No	NA	130	39	0	Low-quality	Genome-fragment	27.23	AAI-based (medium-confidence)	0	1.02		39	0	No	NA	NA	NA	NA	NA	NA	522697	27.2263	medium	5.91862	2	CheckV-000616	43.99	56.38	16.2742	58.0261	32	1.02
GVMAG-M-3300023184-36	Freshwater		Nucleocytoviricota	Megaviricetes	Imitervirales					cultivation-independent	https://doi.org/10.1038/s41586-020-1957-x	12	345203	71228	360	34.409	No	NA	337	94	13	Low-quality	Genome-fragment	44.71	AAI-based (medium-confidence)	0	1.02		94	13	No	NA	NA	NA	NA	NA	NA	772031	44.7136	medium	9.40953	37	CheckV-000616	35.52	13.53	44.0434	68.5832	83	1.02
GVMAG-M-3300023184-60	Freshwater		Nucleocytoviricota	Megaviricetes	Imitervirales					cultivation-independent	https://doi.org/10.1038/s41586-020-1957-x	10	405175	94490	407	31.033	No	NA	378	90	12	Low-quality	Genome-fragment	47.25	AAI-based (medium-confidence)	0	1.01		90	12	No	NA	NA	NA	NA	NA	NA	857529	47.2491	medium	9.40953	31	CheckV-000689	35.07	16.56	54.4346	78.9601	73	1.01
GVMAG-M-3300023184-62	Freshwater		Nucleocytoviricota	Megaviricetes	Imitervirales					cultivation-independent	https://doi.org/10.1038/s41586-020-1957-x	1	420747	420747	425	39.564	Yes	410771	418	102	17	Medium-quality	Genome-fragment	76.66	AAI-based (medium-confidence)	2.37	1		102	17	Yes	410771	9976	viral,host	410771,9976	1-410771,410772-420747	410771	535824	76.6615	medium	5.12361	3	CheckV-001225	43.21	42.13	47.7349	80.3899	84	1
GVMAG-M-3300023184-70	Freshwater		Nucleocytoviricota	Megaviricetes	Imitervirales					cultivation-independent	https://doi.org/10.1038/s41586-020-1957-x	8	394236	107447	433	33.175	No	NA	406	106	10	Medium-quality	Genome-fragment	73.45	AAI-based (medium-confidence)	0	1.01		106	10	No	NA	NA	NA	NA	NA	NA	536749	73.4488	medium	5.54305	3	CheckV-001225	41.03	40.48	51.6668	79.0723	91	1.01
GVMAG-M-3300023184-81	Freshwater		Nucleocytoviricota	Megaviricetes	Imitervirales					cultivation-independent	https://doi.org/10.1038/s41586-020-1957-x	15	359889	59402	407	38.119	No	NA	350	98	14	Medium-quality	Genome-fragment	70.19	AAI-based (medium-confidence)	0	1.01		98	14	No	NA	NA	NA	NA	NA	NA	512727	70.1911	medium	6.32612	2	CheckV-000616	46.25	33.74	48.1625	80.4823	81	1.01
GVMAG-M-3300023210-27	Marine		Nucleocytoviricota	Megaviricetes	Imitervirales					cultivation-independent	https://doi.org/10.1038/s41586-020-1957-x	13	266937	54652	363	56.597	No	NA	285	74	10	Medium-quality	Genome-fragment	52.2	AAI-based (medium-confidence)	0	1		74	10	No	NA	NA	NA	NA	NA	NA	511362	52.2012	medium	8.21957	2	CheckV-000616	48.22	41.92	37.8187	81.5959	64	1
GVMAG-M-3300024252-27	Marine		Nucleocytoviricota	Megaviricetes	Imitervirales					cultivation-independent	https://doi.org/10.1038/s41586-020-1957-x	14	352711	60071	382	31.464	No	NA	349	98	20	Medium-quality	Genome-fragment	68.26	AAI-based (medium-confidence)	0	1.01		98	20	No	NA	NA	NA	NA	NA	NA	516695	68.2629	medium	5.12361	2	CheckV-000616	44.04	39.12	46.1916	82.398	74	1.01
GVMAG-M-3300024252-35	Marine		Nucleocytoviricota	Megaviricetes	Imitervirales					cultivation-independent	https://doi.org/10.1038/s41586-020-1957-x	18	387605	48687	486	29.9	No	NA	404	103	29	Low-quality	Genome-fragment	44.32	AAI-based (medium-confidence)	0	1.02		103	29	No	NA	NA	NA	NA	NA	NA	874614	44.3173	medium	7.5587	31	CheckV-000616	37.12	19.71	44.9007	73.3918	80	1.02
GVMAG-M-3300024261-33	Marine		Nucleocytoviricota	Megaviricetes	Imitervirales		Mimiviridae			cultivation-independent	https://doi.org/10.1038/s41586-020-1957-x	15	489564	125231	514	25.798	No	NA	479	140	33	Low-quality	Genome-fragment	42.04	AAI-based (medium-confidence)	0	1.01		140	33	No	NA	NA	NA	NA	NA	NA	1.16458e+06	42.0378	medium	7.5587	16	CheckV-044696	35.88	22.14	43.2058	68.7662	104	1.01
GVMAG-M-3300024277-1	Freshwater		Nucleocytoviricota	Megaviricetes	Imitervirales					cultivation-independent	https://doi.org/10.1038/s41586-020-1957-x	17	376663	47125	454	27.213	No	NA	370	104	13	Medium-quality	Genome-fragment	72.09	AAI-based (medium-confidence)	0	1.01		104	13	No	NA	NA	NA	NA	NA	NA	522499	72.0888	medium	8.21957	2	CheckV-000616	48.04	38.76	53.8614	84.1472	83	1.01
GVMAG-M-3300024314-16	Marine		Nucleocytoviricota	Megaviricetes	Imitervirales					cultivation-independent	https://doi.org/10.1038/s41586-020-1957-x	7	351740	149348	399	28.227	No	NA	383	96	23	Medium-quality	Genome-fragment	68.33	AAI-based (medium-confidence)	0	1.01		96	23	No	NA	NA	NA	NA	NA	NA	514785	68.3275	medium	5.03187	2	CheckV-000616	44.76	45.05	46.0155	87.2605	81	1.01
GVMAG-M-3300025572-1	Microbial_communities		Nucleocytoviricota	Megaviricetes	Pimascovirales		Pithoviridae			cultivation-independent	https://doi.org/10.1038/s41586-020-1957-x	3	283520	225729	326	51.562	No	NA	312	46	8	Low-quality	Genome-fragment	49.98	AAI-based (medium-confidence)	0	1.01		46	8	No	NA	NA	NA	NA	NA	NA	567284	49.9785	medium	9.62499	4	CheckV-000713	29.44	14.45	41.2064	63.1457	42	1.01
GVMAG-M-3300025676-16	Marine		Nucleocytoviricota	Megaviricetes	Pimascovirales					cultivation-independent	https://doi.org/10.1038/s41586-020-1957-x	3	211077	96023	248	27.399	No	NA	253	63	5	Low-quality	Genome-fragment	47.83	AAI-based (medium-confidence)	0	1		63	5	No	NA	NA	NA	NA	NA	NA	441267	47.8344	medium	5.12361	3	CheckV-000748	43.88	39.94	51.1611	81.5333	54	1
GVMAG-M-3300025695-21	Marine		Nucleocytoviricota	Megaviricetes	Imitervirales					cultivation-independent	https://doi.org/10.1038/s41586-020-1957-x	7	312345	89763	342	22.627	No	NA	330	93	11	Low-quality	Genome-fragment	37.14	AAI-based (medium-confidence)	0	1.01		93	11	No	NA	NA	NA	NA	NA	NA	840955	37.1417	medium	7.5587	32	CheckV-000689	34.36	21.03	51.3231	93.0768	73	1.01
GVMAG-M-3300025727-45	Marine		Nucleocytoviricota	Megaviricetes	Imitervirales					cultivation-independent	https://doi.org/10.1038/s41586-020-1957-x	7	276523	60279	299	29.118	No	NA	292	66	2	Low-quality	Genome-fragment	33.3	AAI-based (medium-confidence)	0	1.01		66	2	No	NA	NA	NA	NA	NA	NA	830403	33.2999	medium	9.40953	37	CheckV-000616	35.38	12.57	38.5871	86.4839	54	1.01
GVMAG-M-3300025880-30	Marine		Nucleocytoviricota	Megaviricetes	Imitervirales					cultivation-independent	https://doi.org/10.1038/s41586-020-1957-x	12	516746	103634	461	34.569	No	NA	461	113	25	High-quality	High-quality	100	AAI-based (medium-confidence)	0	1.02		113	25	No	NA	NA	NA	NA	NA	NA	514725	100	medium	6.94328	2	CheckV-000616	41.11	31.16	63.0901	92.5214	87	1.02
GVMAG-M-3300025880-76	Marine		Nucleocytoviricota	Megaviricetes	Imitervirales					cultivation-independent	https://doi.org/10.1038/s41586-020-1957-x	6	399149	140404	392	33.368	No	NA	384	97	22	Medium-quality	Genome-fragment	77.89	AAI-based (medium-confidence)	0	1.01		97	22	No	NA	NA	NA	NA	NA	NA	512462	77.8885	medium	5.12361	2	CheckV-000616	44.76	39.61	49.4453	89.2623	76	1.01
GVMAG-M-3300025890-48	Marine		Nucleocytoviricota	Megaviricetes	Imitervirales					cultivation-independent	https://doi.org/10.1038/s41586-020-1957-x	6	330541	105562	343	29.929	No	NA	345	95	6	Medium-quality	Genome-fragment	64.38	AAI-based (medium-confidence)	0	1		95	6	No	NA	NA	NA	NA	NA	NA	513413	64.3811	medium	5.56649	2	CheckV-000616	46.89	48.21	37.3544	80.9342	78	1
GVMAG-M-3300026093-6	Marine		Nucleocytoviricota	Megaviricetes	Imitervirales					cultivation-independent	https://doi.org/10.1038/s41586-020-1957-x	7	209641	66788	250	26.27	No	NA	219	55	12	Low-quality	Genome-fragment	21.65	AAI-based (medium-confidence)	0	1		55	12	No	NA	NA	NA	NA	NA	NA	968503	21.6459	medium	7.5587	27	CheckV-000689	35.37	17.9	31.27	64.7011	43	1
GVMAG-M-3300027707-28	Freshwater		Nucleocytoviricota	Megaviricetes	Imitervirales					cultivation-independent	https://doi.org/10.1038/s41586-020-1957-x	12	305590	53331	454	30.541	No	NA	376	71	6	Medium-quality	Genome-fragment	63.98	AAI-based (medium-confidence)	0	1.01		71	6	No	NA	NA	NA	NA	NA	NA	477647	63.9782	medium	8.21957	2	CheckV-001180	50.87	38.96	54.4004	85.0951	64	1.01
GVMAG-M-3300027708-5	Freshwater		Nucleocytoviricota	Megaviricetes	Imitervirales					cultivation-independent	https://doi.org/10.1038/s41586-020-1957-x	6	530735	168055	500	33.281	No	NA	504	118	14	High-quality	High-quality	100	AAI-based (medium-confidence)	0	1.01		118	14	No	NA	NA	NA	NA	NA	NA	512219	100	medium	6.32612	2	CheckV-000616	44.68	33.17	64.9894	95.2043	961.01
GVMAG-M-3300027712-16	Freshwater		Nucleocytoviricota	Megaviricetes	Imitervirales					cultivation-independent	https://doi.org/10.1038/s41586-020-1957-x	17	487770	54820	560	46.757	No	NA	503	101	13	Medium-quality	Genome-fragment	89.56	AAI-based (medium-confidence)	0	1.01		101	13	No	NA	NA	NA	NA	NA	NA	544658	89.5553	medium	5.03187	3	CheckV-000689	44.1	43.77	59.663	85.0922	89	1.01
GVMAG-M-3300027746-30	Freshwater		Nucleocytoviricota	Megaviricetes	Imitervirales					cultivation-independent	https://doi.org/10.1038/s41586-020-1957-x	17	323495	49193	375	33.076	No	NA	325	76	10	Low-quality	Genome-fragment	38	AAI-based (medium-confidence)	0	1.01		76	10	No	NA	NA	NA	NA	NA	NA	851202	38.0045	medium	9.40953	32	CheckV-000616	36.87	16.68	45.039	86.7724	58	1.01
GVMAG-M-3300027763-16	Freshwater		Nucleocytoviricota	Megaviricetes	Imitervirales					cultivation-independent	https://doi.org/10.1038/s41586-020-1957-x	8	522424	164421	455	29.805	No	NA	458	107	12	Medium-quality	Genome-fragment	60.9	AAI-based (medium-confidence)	0	1.02		107	12	No	NA	NA	NA	NA	NA	NA	857787	60.9037	medium	9.40953	31	CheckV-050294	34.16	16.04	65.4774	95.9041	84	1.02
GVMAG-M-3300027763-29	Freshwater		Nucleocytoviricota	Megaviricetes	Imitervirales					cultivation-independent	https://doi.org/10.1038/s41586-020-1957-x	11	205814	37192	350	24.392	No	NA	219	47	7	Low-quality	Genome-fragment	24.75	AAI-based (medium-confidence)	0	1.01		47	7	No	NA	NA	NA	NA	NA	NA	831634	24.7482	medium	7.5587	31	CheckV-000689	32.96	21	28.9592	77.5302	39	1.01
GVMAG-M-3300027769-26	Freshwater		Nucleocytoviricota	Megaviricetes	Imitervirales					cultivation-independent	https://doi.org/10.1038/s41586-020-1957-x	9	543527	170081	466	32.177	No	NA	467	96	16	Medium-quality	Genome-fragment	63	AAI-based (medium-confidence)	0	1.04		96	16	No	NA	NA	NA	NA	NA	NA	862705	63.0026	medium	9.40953	31	CheckV-002553	33.52	14.69	65.3572	95.188	74	1.04
GVMAG-M-3300027788-41	Marine		Nucleocytoviricota	Megaviricetes	Imitervirales					cultivation-independent	https://doi.org/10.1038/s41586-020-1957-x	13	233109	34632	324	26.452	Yes	226893	243	74	11	Low-quality	Genome-fragment	23.34	AAI-based (medium-confidence)	2.67	1.01		74	11	Yes	226893	6216	viral,host	226893,6216	1-226893,226894-233109	226893	971961	23.3438	medium	7.5587	28	CheckV-000616	33.17	19	23.5798	54.3498	61	1.01
GVMAG-M-3300027793-10	Freshwater		Nucleocytoviricota	Pokkesviricetes	Asfuvirales		Asfarviridae			cultivation-independent	https://doi.org/10.1038/s41586-020-1957-x	11	327776	84692	405	34.271	No	NA	367	79	1	Medium-quality	Genome-fragment	73.14	AAI-based (medium-confidence)	0	1.01		79	1	No	NA	NA	NA	NA	NA	NA	448136	73.1422	medium	7.35081	9	CheckV-001686	35.32	27.5	56.5789	79.2387	50	1.01
GVMAG-M-3300027804-47	Freshwater		Nucleocytoviricota	Megaviricetes	Imitervirales					cultivation-independent	https://doi.org/10.1038/s41586-020-1957-x	8	392890	78787	394	34.813	No	NA	378	84	11	Low-quality	Genome-fragment	45.08	AAI-based (medium-confidence)	0	1.02		84	11	No	NA	NA	NA	NA	NA	NA	871546	45.0797	medium	7.5587	31	CheckV-000616	34.97	18.58	50.7061	92.858	63	1.02
GVMAG-M-3300027833-11	Marine		Nucleocytoviricota	Megaviricetes	Imitervirales					cultivation-independent	https://doi.org/10.1038/s41586-020-1957-x	6	457946	145360	461	34.276	No	NA	455	125	15	Medium-quality	Genome-fragment	88.93	AAI-based (medium-confidence)	0	1.01		125	15	No	NA	NA	NA	NA	NA	NA	514973	88.9262	medium	5.12361	2	CheckV-000616	45.86	39.75	55.6845	91.2233	98	1.01
GVMAG-M-3300027963-21	Freshwater		Nucleocytoviricota	Megaviricetes	Imitervirales					cultivation-independent	https://doi.org/10.1038/s41586-020-1957-x	7	514909	202258	457	37.452	No	NA	458	104	10	Medium-quality	Genome-fragment	59.3	AAI-based (medium-confidence)	0	1.03		104	10	No	NA	NA	NA	NA	NA	NA	868378	59.2955	medium	9.40953	31	CheckV-000689	34.41	17.12	63.1039	95.7391	80	1.03
GVMAG-M-3300027969-16	Freshwater		Nucleocytoviricota	Megaviricetes	Imitervirales					cultivation-independent	https://doi.org/10.1038/s41586-020-1957-x	10	307759	56289	336	44.865	No	NA	301	74	11	Medium-quality	Genome-fragment	57.36	AAI-based (medium-confidence)	0	1		74	11	No	NA	NA	NA	NA	NA	NA	536501	57.3641	medium	5.03187	3	CheckV-001225	43.25	44.81	47.4838	81.9323	63	1
GVMAG-M-3300027969-2	Freshwater		Nucleocytoviricota	Megaviricetes	Imitervirales					cultivation-independent	https://doi.org/10.1038/s41586-020-1957-x	3	495842	280480	470	30.235	No	NA	475	118	21	High-quality	High-quality	97.02	AAI-based (medium-confidence)	0	1.01		118	21	No	NA	NA	NA	NA	NA	NA	511063	97.0217	medium	6.32612	2	CheckV-000616	44.68	36.3	62.0547	96.0462	83	1.01
GVMAG-S-1006664-89	Freshwater		Nucleocytoviricota	Megaviricetes	Imitervirales					cultivation-independent	https://doi.org/10.1038/s41586-020-1957-x	18	475320	76903	508	45.394	No	NA	454	98	15	Medium-quality	Genome-fragment	88.83	AAI-based (medium-confidence)	0	1		98	15	No	NA	NA	NA	NA	NA	NA	535060	88.8349	medium	6.32612	3	CheckV-001225	42.67	35.06	56.3162	85.6786	80	1
GVMAG-S-1016704-142	Marine		Nucleocytoviricota	Megaviricetes	Pimascovirales					cultivation-independent	https://doi.org/10.1038/s41586-020-1957-x	3	226571	80489	222	37.464	No	NA	219	57	11	High-quality	High-quality	100	AAI-based (medium-confidence)	0	1.02		57	11	No	NA	NA	NA	NA	NA	NA	222157	100	medium	6.94328	17	CheckV-000748	40.8	29.02	49.8661	85.1482	511.02
GVMAG-S-1016713-123	Marine		Nucleocytoviricota	Megaviricetes	Imitervirales					cultivation-independent	https://doi.org/10.1038/s41586-020-1957-x	5	409990	151541	431	33.354	No	NA	429	107	12	Medium-quality	Genome-fragment	79.41	AAI-based (medium-confidence)	0	1.01		107	12	No	NA	NA	NA	NA	NA	NA	516320	79.4062	medium	5.12361	2	CheckV-000616	45.66	41.77	53.9922	88.3652	89	1.01
GVMAG-S-1016713-169	Marine		Nucleocytoviricota	Megaviricetes	Pimascovirales					cultivation-independent	https://doi.org/10.1038/s41586-020-1957-x	6	197626	62176	215	32.953	No	NA	203	67	5	Low-quality	Genome-fragment	44.8	AAI-based (medium-confidence)	0	1.01		67	5	No	NA	NA	NA	NA	NA	NA	441098	44.8032	medium	5.56649	3	CheckV-000748	44.16	49.39	50.3036	86.1126	64	1.01
GVMAG-S-1016722-115	Marine		Nucleocytoviricota	Megaviricetes	Imitervirales					cultivation-independent	https://doi.org/10.1038/s41586-020-1957-x	10	422533	86259	412	39.05	No	NA	365	103	8	Medium-quality	Genome-fragment	81.99	AAI-based (medium-confidence)	0	1.02		103	8	No	NA	NA	NA	NA	NA	NA	515336	81.9917	medium	5.12361	2	CheckV-000616	46.07	38.27	52.4689	91.3087	80	1.02
GVMAG-S-1016728-84	Marine		Nucleocytoviricota	Megaviricetes	Imitervirales					cultivation-independent	https://doi.org/10.1038/s41586-020-1957-x	10	315694	54326	417	25.748	No	NA	330	67	12	Medium-quality	Genome-fragment	50.41	AAI-based (medium-confidence)	0	1.01		67	12	No	NA	NA	NA	NA	NA	NA	626249	50.4103	medium	6.55314	21	CheckV-000616	38.77	23.65	47.8651	76.6581	58	1.01
GVMAG-S-1017247-24	Freshwater		Nucleocytoviricota	Megaviricetes	Imitervirales					cultivation-independent		11	323172	88951	354	30.693	No	NA	317	76	13	Low-quality	Genome-fragment	36.19	AAI-based (medium-confidence)	0	1.01		76	13	No	NA	NA	NA	NA	NA	NA	892927	36.1924	medium	9.40953	31	CheckV-000689	35.32	15.94	47.8819	91.8544	58	1.01
GVMAG-S-1017394-19	Freshwater		Nucleocytoviricota	Megaviricetes	Imitervirales					cultivation-independent	https://doi.org/10.1038/s41586-020-1957-x	10	341454	70400	340	18.856	No	NA	315	80	11	Low-quality	Genome-fragment	39.71	AAI-based (medium-confidence)	0	1.01		80	11	No	NA	NA	NA	NA	NA	NA	859783	39.714	medium	9.40953	31	CheckV-050294	34.14	16.58	67.3975	93.2731	64	1.01
GVMAG-S-1017397-20	Freshwater		Nucleocytoviricota	Megaviricetes	Imitervirales					cultivation-independent	https://doi.org/10.1038/s41586-020-1957-x	14	421361	79078	491	27.909	No	NA	432	90	11	Low-quality	Genome-fragment	49.36	AAI-based (medium-confidence)	0	1.01		90	11	No	NA	NA	NA	NA	NA	NA	853627	49.3612	medium	9.40953	31	CheckV-000689	34.62	16.46	57.1857	91.4309	71	1.01
GVMAG-S-1025707-429	Thermal_spring		Nucleocytoviricota	Megaviricetes	Pimascovirales		Pithoviridae			cultivation-independent	https://doi.org/10.1038/s41586-020-1957-x	10	244496	43282	321	37.135	No	NA	260	43	2	Low-quality	Genome-fragment	47.1	AAI-based (medium-confidence)	0	1.02		43	2	No	NA	NA	NA	NA	NA	NA	519154	47.0951	medium	9.62499	7	CheckV-045057	29.78	13.88	38.1927	72.1796	31	1.02
GVMAG-S-1026894-48	Freshwater		Nucleocytoviricota	Megaviricetes	Imitervirales					cultivation-independent	https://doi.org/10.1038/s41586-020-1957-x	15	302555	50030	413	32.075	No	NA	309	80	11	Low-quality	Genome-fragment	47.08	AAI-based (medium-confidence)	0	1.01		80	11	No	NA	NA	NA	NA	NA	NA	642678	47.0772	medium	9.40953	49	CheckV-001180	36.19	15.16	47.828	89.6852	69	1.01
GVMAG-S-1029409-49	Marine		Nucleocytoviricota	Megaviricetes	Pimascovirales					cultivation-independent	https://doi.org/10.1038/s41586-020-1957-x	2	263431	161742	278	46.646	No	NA	277	70	3	Medium-quality	Genome-fragment	86.24	AAI-based (medium-confidence)	0	1.01		70	3	No	NA	NA	NA	NA	NA	NA	305462	86.2403	medium	7.5587	30	CheckV-046280	33.88	18.89	54.7696	97.6167	57	1.01
GVMAG-S-1030632-69	Marine		Nucleocytoviricota	Megaviricetes	Imitervirales					cultivation-independent	https://doi.org/10.1038/s41586-020-1957-x	15	321453	54412	450	27.948	No	NA	335	79	17	Medium-quality	Genome-fragment	62.72	AAI-based (medium-confidence)	0	1.02		79	17	No	NA	NA	NA	NA	NA	NA	512554	62.716	medium	5.03187	2	CheckV-000616	44.54	42.65	47.784	82.9641	68	1.02
GVMAG-S-1035085-42	Freshwater		Nucleocytoviricota	Megaviricetes	Imitervirales					cultivation-independent	https://doi.org/10.1038/s41586-020-1957-x	14	338304	64247	375	33.032	No	NA	333	95	17	Low-quality	Genome-fragment	43.33	AAI-based (medium-confidence)	0	1		95	17	No	NA	NA	NA	NA	NA	NA	780695	43.3337	medium	7.5587	30	CheckV-000689	35.84	20.4	48.4839	84.2781	81	1
GVMAG-S-1035085-51	Freshwater		Nucleocytoviricota	Megaviricetes	Imitervirales		Mimiviridae			cultivation-independent	https://doi.org/10.1038/s41586-020-1957-x	10	314343	68772	318	27.72	No	NA	289	109	10	Low-quality	Genome-fragment	26.74	AAI-based (medium-confidence)	0	1.01		109	10	No	NA	NA	NA	NA	NA	NA	1.1755e+06	26.7413	medium	6.12967	15	CheckV-049677	37.21	30.68	33.4235	57.3591	94	1.01
GVMAG-S-1035088-123	Freshwater		Nucleocytoviricota	Megaviricetes	Imitervirales					cultivation-independent	https://doi.org/10.1038/s41586-020-1957-x	10	277854	67402	296	25.373	No	NA	266	73	12	Medium-quality	Genome-fragment	54.54	AAI-based (medium-confidence)	0	1.02		73	12	No	NA	NA	NA	NA	NA	NA	509409	54.5444	medium	5.03187	2	CheckV-000616	44.87	43.25	32.7519	78.928	59	1.02
GVMAG-S-1035088-145	Freshwater		Nucleocytoviricota	Megaviricetes	Imitervirales					cultivation-independent	https://doi.org/10.1038/s41586-020-1957-x	7	230905	65304	328	32.832	No	NA	288	67	6	Low-quality	Genome-fragment	48.03	AAI-based (medium-confidence)	0	1.01		67	6	No	NA	NA	NA	NA	NA	NA	480735	48.0317	medium	8.40202	2	CheckV-001180	49.56	52.81	42.283	84.0358	62	1.01
GVMAG-S-1035100-100	Freshwater		Nucleocytoviricota	Megaviricetes	Imitervirales					cultivation-independent	https://doi.org/10.1038/s41586-020-1957-x	17	374769	84948	412	39.945	No	NA	391	79	10	Medium-quality	Genome-fragment	69.22	AAI-based (medium-confidence)	0	1.01		79	10	No	NA	NA	NA	NA	NA	NA	541382	69.2245	medium	5.12361	3	CheckV-002553	43.19	37.8	44.193	80.4086	66	1.01
GVMAG-S-1035100-96	Freshwater		Nucleocytoviricota	Megaviricetes	Imitervirales					cultivation-independent	https://doi.org/10.1038/s41586-020-1957-x	10	224264	62210	306	49.302	No	NA	219	46	14	Low-quality	Genome-fragment	29.03	AAI-based (medium-confidence)	0	1		46	14	No	NA	NA	NA	NA	NA	NA	772442	29.0331	medium	7.5587	27	CheckV-050294	34.73	18.87	25.6944	65.326	41	1
GVMAG-S-1035118-87	Freshwater		Nucleocytoviricota	Megaviricetes	Imitervirales					cultivation-independent	https://doi.org/10.1038/s41586-020-1957-x	4	324563	175589	465	40.956	No	NA	404	86	12	Medium-quality	Genome-fragment	67.27	AAI-based (medium-confidence)	0	1.01		86	12	No	NA	NA	NA	NA	NA	NA	482505	67.2662	medium	7.23121	2	CheckV-001180	49.42	43.92	50.7018	86.0069	76	1.01
GVMAG-S-1035124-57	Freshwater		Nucleocytoviricota	Megaviricetes	Imitervirales					cultivation-independent	https://doi.org/10.1038/s41586-020-1957-x	7	546588	202281	558	47.767	No	NA	514	120	15	High-quality	High-quality	100	AAI-based (medium-confidence)	0	1.03		120	15	No	NA	NA	NA	NA	NA	NA	432351	100	medium	6.32612	3	CheckV-000616	45.66	33.39	63.707	94.5063	851.03
GVMAG-S-1035348-10	Freshwater		Nucleocytoviricota	Megaviricetes	Imitervirales		Mimiviridae			cultivation-independent	https://doi.org/10.1038/s41586-020-1957-x	11	308581	54962	434	25.75	No	NA	289	93	10	Low-quality	Genome-fragment	26.52	AAI-based (medium-confidence)	0	1.01		93	10	No	NA	NA	NA	NA	NA	NA	1.16363e+06	26.5189	medium	7.35081	16	CheckV-049677	36.01	25.56	35.0808	60.4943	78	1.01
GVMAG-S-1040241-154	Marine		Nucleocytoviricota	Megaviricetes	Imitervirales					cultivation-independent	https://doi.org/10.1038/s41586-020-1957-x	1	513685	513685	464	22.001	No	NA	461	95	22	Medium-quality	Genome-fragment	57.09	AAI-based (medium-confidence)	0	1.02		95	22	No	NA	NA	NA	NA	NA	NA	899817	57.0877	medium	9.40953	31	CheckV-050294	34.5	12.73	60.6255	83.4252	74	1.02
GVMAG-S-1041355-65	Freshwater		Nucleocytoviricota	Megaviricetes	Pimascovirales					cultivation-independent	https://doi.org/10.1038/s41586-020-1957-x	13	297541	52034	285	32.315	No	NA	260	77	3	High-quality	High-quality	100	AAI-based (medium-confidence)	0	1.04		77	3	No	NA	NA	NA	NA	NA	NA	245565	100	medium	7.5587	10	CheckV-000748	37.22	19.85	60.0348	83.3207	631.04
GVMAG-S-1041355-83	Freshwater		Nucleocytoviricota	Megaviricetes	Pimascovirales					cultivation-independent	https://doi.org/10.1038/s41586-020-1957-x	10	153152	40469	192	36.075	No	NA	135	52	0	Medium-quality	Genome-fragment	81.15	AAI-based (medium-confidence)	0	1.03		52	0	No	NA	NA	NA	NA	NA	NA	188738	81.1453	medium	5.12361	9	CheckV-000892	45.42	39.89	40.6569	93.3677	40	1.03
GVMAG-S-1055481-12	Marine		Nucleocytoviricota	Megaviricetes	Imitervirales					cultivation-independent	https://doi.org/10.1038/s41586-020-1957-x	15	506049	57948	518	21.282	No	NA	489	86	24	Medium-quality	Genome-fragment	61.76	AAI-based (medium-confidence)	0	1.03		86	24	No	NA	NA	NA	NA	NA	NA	819390	61.7592	medium	9.40953	34	CheckV-000616	36.55	12.57	60.6861	93.5116	59	1.03
GVMAG-S-1062857-90	Freshwater		Nucleocytoviricota	Megaviricetes	Imitervirales					cultivation-independent	https://doi.org/10.1038/s41586-020-1957-x	15	248572	27044	323	40.009	No	NA	192	48	6	Low-quality	Genome-fragment	27.33	AAI-based (medium-confidence)	0	1		48	6	No	NA	NA	NA	NA	NA	NA	909619	27.327	medium	9.40953	25	CheckV-001225	36.07	13.56	65.4866	89.5655	42	1
GVMAG-S-1074260-58	Marine		Nucleocytoviricota	Megaviricetes	Imitervirales					cultivation-independent	https://doi.org/10.1038/s41586-020-1957-x	8	309533	120701	341	32.305	No	NA	330	91	4	Medium-quality	Genome-fragment	61.09	AAI-based (medium-confidence)	0	1.02		91	4	No	NA	NA	NA	NA	NA	NA	506688	61.0895	medium	5.03187	2	CheckV-000616	45.4	46.5	41.537	82.5121	78	1.02
GVMAG-S-1074264-73	Marine		Nucleocytoviricota	Megaviricetes	Algavirales		Prasinoviridae			cultivation-independent	https://doi.org/10.1038/s41586-020-1957-x	6	172535	43711	296	33.522	No	NA	237	116	2	High-quality	High-quality	90.22	AAI-based (medium-confidence)	0	1.01		116	2	No	NA	NA	NA	NA	NA	NA	191230	90.224	medium	7.00547	15	CheckV-000731	54.87	53.69	79.6861	97.3626	92	1.01
GVMAG-S-1074335-3	Marine		Nucleocytoviricota	Megaviricetes	Imitervirales					cultivation-independent	https://doi.org/10.1038/s41586-020-1957-x	15	429686	65846	411	44.426	No	NA	376	91	13	Medium-quality	Genome-fragment	83.87	AAI-based (medium-confidence)	0	1.02		91	13	No	NA	NA	NA	NA	NA	NA	512337	83.8678	medium	6.99617	2	CheckV-000616	41.94	37.32	53.2268	90.2727	80	1.02
GVMAG-S-1091229-144	Freshwater		Nucleocytoviricota	Megaviricetes	Imitervirales					cultivation-independent	https://doi.org/10.1038/s41586-020-1957-x	15	259641	25557	340	23.502	No	NA	253	56	3	Low-quality	Genome-fragment	28.31	AAI-based (medium-confidence)	0	1.04		56	3	No	NA	NA	NA	NA	NA	NA	917257	28.3063	medium	7.35081	31	CheckV-050294	33.54	22.56	58.0391	93.6162	48	1.04
GVMAG-S-1096103-95	Marine		Nucleocytoviricota	Megaviricetes	Pimascovirales		Pithoviridae			cultivation-independent	https://doi.org/10.1038/s41586-020-1957-x	23	452953	37420	520	36.648	Yes	449376	466	81	26	Low-quality	Genome-fragment	46.05	AAI-based (medium-confidence)	0.79	1.02		81	26	Yes	449376	3577	host,viral	3577,449376	1-3577,3578-452953	449376	975931	46.0459	medium	9.62499	16	CheckV-000713	30.95	13.85	57.4771	78.3251	58	1.02
GVMAG-S-1101161-73	Freshwater		Nucleocytoviricota	Megaviricetes	Imitervirales					cultivation-independent	https://doi.org/10.1038/s41586-020-1957-x	9	473030	105769	493	39.404	No	NA	473	97	15	Medium-quality	Genome-fragment	88.13	AAI-based (medium-confidence)	0	1.01		97	15	No	NA	NA	NA	NA	NA	NA	536726	88.1325	medium	6.94328	3	CheckV-001225	41.7	31.15	63.9166	96.9787	82	1.01
GVMAG-S-1101162-118	Freshwater		Nucleocytoviricota	Megaviricetes	Imitervirales					cultivation-independent	https://doi.org/10.1038/s41586-020-1957-x	14	241660	33867	366	51.135	No	NA	275	63	3	Medium-quality	Genome-fragment	50.6	AAI-based (medium-confidence)	0	1.01		63	3	No	NA	NA	NA	NA	NA	NA	477571	50.6019	medium	8.21957	2	CheckV-001180	48.6	39.32	39.1875	77.8902	55	1.01
GVMAG-S-1101162-72	Freshwater		Nucleocytoviricota	Megaviricetes	Imitervirales					cultivation-independent	https://doi.org/10.1038/s41586-020-1957-x	18	326754	33795	387	40.885	No	NA	309	87	8	Low-quality	Genome-fragment	38.16	AAI-based (medium-confidence)	0	1.01		87	8	No	NA	NA	NA	NA	NA	NA	856171	38.1646	medium	7.35081	31	CheckV-001225	34.67	23.92	41.5584	74.8808	74	1.01
GVMAG-S-1101162-81	Freshwater		Nucleocytoviricota	Megaviricetes	Imitervirales					cultivation-independent	https://doi.org/10.1038/s41586-020-1957-x	16	461666	81707	454	22.337	No	NA	472	90	13	Medium-quality	Genome-fragment	52.8	AAI-based (medium-confidence)	0	1.02		90	13	No	NA	NA	NA	NA	NA	NA	874447	52.7952	medium	9.40953	32	CheckV-000689	33.59	14.8	61.7836	90.567	68	1.02
GVMAG-S-1101164-105	Freshwater		Nucleocytoviricota	Megaviricetes	Imitervirales					cultivation-independent	https://doi.org/10.1038/s41586-020-1957-x	8	337281	119760	327	43.465	No	NA	322	80	9	Medium-quality	Genome-fragment	62.98	AAI-based (medium-confidence)	0	1.01		80	9	No	NA	NA	NA	NA	NA	NA	535513	62.9828	medium	5.12361	3	CheckV-001225	43.73	42.14	46.6122	78.0429	69	1.01
GVMAG-S-1101164-61	Freshwater		Nucleocytoviricota	Megaviricetes	Imitervirales					cultivation-independent	https://doi.org/10.1038/s41586-020-1957-x	19	516575	77913	613	36.693	Yes	508780	527	99	22	High-quality	High-quality	93.42	AAI-based (medium-confidence)	1.51	1.01		99	22	Yes	508780	7795	host,viral	7795,508780	1-7795,7796-516575	508780	544598	93.423	medium	5.12361	3	CheckV-002553	43.76	40	52.4413	84.5747	77	1.01
GVMAG-S-1101164-72	Freshwater		Nucleocytoviricota	Megaviricetes	Imitervirales					cultivation-independent	https://doi.org/10.1038/s41586-020-1957-x	4	511168	225259	513	44.966	No	NA	491	114	19	High-quality	High-quality	95.57	AAI-based (medium-confidence)	0	1		114	19	No	NA	NA	NA	NA	NA	NA	534869	95.5687	medium	6.32612	3	CheckV-001225	43.6	34.14	61.2358	87.8234	93	1
GVMAG-S-1101164-76	Freshwater		Nucleocytoviricota	Megaviricetes	Imitervirales					cultivation-independent	https://doi.org/10.1038/s41586-020-1957-x	7	470331	117328	426	29.265	No	NA	428	106	10	Medium-quality	Genome-fragment	55.35	AAI-based (medium-confidence)	0	1.01		106	10	No	NA	NA	NA	NA	NA	NA	849806	55.3457	medium	9.40953	32	CheckV-000689	33.05	13.85	63.1682	89.4238	88	1.01
GVMAG-S-1101165-58	Freshwater		Nucleocytoviricota	Megaviricetes	Imitervirales					cultivation-independent	https://doi.org/10.1038/s41586-020-1957-x	17	333855	37151	493	23.397	No	NA	356	92	8	Low-quality	Genome-fragment	30.04	AAI-based (medium-confidence)	0	1.01		92	8	No	NA	NA	NA	NA	NA	NA	1.11145e+06	30.0379	medium	9.40953	20	CheckV-049677	34.11	17.09	36.2602	62.0529	63	1.01
GVMAG-S-1101166-70	Freshwater		Nucleocytoviricota	Megaviricetes	Imitervirales					cultivation-independent	https://doi.org/10.1038/s41586-020-1957-x	16	428740	85594	413	30.662	No	NA	404	98	5	Medium-quality	Genome-fragment	84.07	AAI-based (medium-confidence)	0	1.01		98	5	No	NA	NA	NA	NA	NA	NA	509978	84.0703	medium	6.32612	2	CheckV-000616	43.92	35.01	58.0492	92.1408	86	1.01
GVMAG-S-1101168-145	Freshwater		Nucleocytoviricota	Megaviricetes	Imitervirales					cultivation-independent	https://doi.org/10.1038/s41586-020-1957-x	4	188332	75310	264	39.102	No	NA	238	63	3	Medium-quality	Genome-fragment	83.32	AAI-based (medium-confidence)	0	1		63	3	No	NA	NA	NA	NA	NA	NA	226025	83.3236	medium	5.65215	10	CheckV-000940	56.2	57.76	37.0168	71.325	57	1
GVMAG-S-1101169-102	Freshwater		Nucleocytoviricota	Megaviricetes	Imitervirales					cultivation-independent	https://doi.org/10.1038/s41586-020-1957-x	14	392060	83085	466	39.775	No	NA	399	115	13	Medium-quality	Genome-fragment	74.83	AAI-based (medium-confidence)	0	1.01		115	13	No	NA	NA	NA	NA	NA	NA	523926	74.8312	medium	7.90783	2	CheckV-000616	49.18	49.17	50.19	82.6275	85	1.01
GVMAG-S-1101171-110	Freshwater		Nucleocytoviricota	Megaviricetes	Imitervirales					cultivation-independent	https://doi.org/10.1038/s41586-020-1957-x	5	460690	230228	470	43.024	No	NA	449	100	14	Medium-quality	Genome-fragment	85.88	AAI-based (medium-confidence)	0	1.01		100	14	No	NA	NA	NA	NA	NA	NA	536440	85.8792	medium	6.99617	3	CheckV-001225	41.4	37.04	54.3164	86	84	1.01
GVMAG-S-1101171-111	Freshwater		Nucleocytoviricota	Megaviricetes	Imitervirales					cultivation-independent	https://doi.org/10.1038/s41586-020-1957-x	5	459391	159241	437	33.049	No	NA	441	109	11	Medium-quality	Genome-fragment	89.24	AAI-based (medium-confidence)	0	1.01		109	11	No	NA	NA	NA	NA	NA	NA	514794	89.2378	medium	5.12361	2	CheckV-000616	42.79	38.89	57.9482	92.3308	87	1.01
GVMAG-S-1101173-83	Freshwater		Nucleocytoviricota	Megaviricetes	Imitervirales					cultivation-independent	https://doi.org/10.1038/s41586-020-1957-x	16	421395	70541	434	26.954	No	NA	386	99	10	Medium-quality	Genome-fragment	82.43	AAI-based (medium-confidence)	0	1.02		99	10	No	NA	NA	NA	NA	NA	NA	511203	82.4321	medium	7.78352	2	CheckV-000616	45.69	32.42	53.1135	91.3979	84	1.02
GVMAG-S-1101178-73	Freshwater		Nucleocytoviricota	Megaviricetes	Imitervirales					cultivation-independent	https://doi.org/10.1038/s41586-020-1957-x	7	507327	123688	446	36.115	No	NA	442	100	14	Medium-quality	Genome-fragment	59.62	AAI-based (medium-confidence)	0	1.02		100	14	No	NA	NA	NA	NA	NA	NA	850903	59.6222	medium	9.40953	31	CheckV-000616	36.23	15.93	59.7816	90.7253	80	1.02
GVMAG-S-1101180-74	Freshwater		Nucleocytoviricota	Megaviricetes	Imitervirales					cultivation-independent	https://doi.org/10.1038/s41586-020-1957-x	20	437294	41051	503	24.326	No	NA	440	98	12	Medium-quality	Genome-fragment	51.74	AAI-based (medium-confidence)	0	1.02		98	12	No	NA	NA	NA	NA	NA	NA	845118	51.7436	medium	9.40953	31	CheckV-000616	34.57	14.7	61.8202	94.6201	71	1.02
GVMAG-S-1101182-85	Freshwater		Nucleocytoviricota	Megaviricetes	Imitervirales					cultivation-independent	https://doi.org/10.1038/s41586-020-1957-x	9	400151	92094	454	41.876	No	NA	414	86	10	Medium-quality	Genome-fragment	74.57	AAI-based (medium-confidence)	0	1.01		86	10	No	NA	NA	NA	NA	NA	NA	536608	74.5705	medium	5.54305	3	CheckV-001225	41.16	39.19	54.2743	91.7036	72	1.01
GVMAG-S-1102237-47	Marine		Nucleocytoviricota	Megaviricetes	Imitervirales					cultivation-independent	https://doi.org/10.1038/s41586-020-1957-x	14	248844	43232	345	35.393	No	NA	238	74	7	Low-quality	Genome-fragment	29.46	AAI-based (medium-confidence)	0	1.01		74	7	No	NA	NA	NA	NA	NA	NA	844563	29.4642	medium	6.55314	31	CheckV-050294	38.08	23.19	48.0219	87.0209	62	1.01
GVMAG-S-1102238-66	Marine		Nucleocytoviricota	Megaviricetes	Imitervirales					cultivation-independent	https://doi.org/10.1038/s41586-020-1957-x	9	368223	179476	384	30.937	No	NA	368	109	8	Medium-quality	Genome-fragment	71.87	AAI-based (medium-confidence)	0	1.02		109	8	No	NA	NA	NA	NA	NA	NA	512317	71.874	medium	5.56649	2	CheckV-000616	46.97	47.71	44.9712	82.5104	87	1.02
GVMAG-S-1102244-53	Marine		Nucleocytoviricota	Megaviricetes	Imitervirales					cultivation-independent	https://doi.org/10.1038/s41586-020-1957-x	15	422545	54306	469	23.246	No	NA	459	101	30	Medium-quality	Genome-fragment	82.38	AAI-based (medium-confidence)	0	1.01		101	30	No	NA	NA	NA	NA	NA	NA	512917	82.3807	medium	5.12361	2	CheckV-000616	45.95	38.58	49.9409	86.7908	80	1.01
GVMAG-S-1102244-55	Marine		Nucleocytoviricota	Megaviricetes	Imitervirales					cultivation-independent	https://doi.org/10.1038/s41586-020-1957-x	6	435832	208685	463	30.01	No	NA	448	97	21	Medium-quality	Genome-fragment	84.29	AAI-based (medium-confidence)	0	1.01		97	21	No	NA	NA	NA	NA	NA	NA	517039	84.2938	medium	7.78352	2	CheckV-000616	45.16	29.67	56.8689	86.1878	84	1.01
GVMAG-S-3300000576-45	Hypersaline_lake_water		Nucleocytoviricota	Megaviricetes	Imitervirales					cultivation-independent	https://doi.org/10.1038/s41586-020-1957-x	10	297983	79082	313	33.713	No	NA	295	89	8	Medium-quality	Genome-fragment	58.31	AAI-based (medium-confidence)	0	1		89	8	No	NA	NA	NA	NA	NA	NA	511058	58.3071	medium	5.56649	2	CheckV-000616	42.89	50.04	35.9079	78.0048	75	1
GVMAG-S-3300000576-53	Hypersaline_lake_water		Nucleocytoviricota	Megaviricetes	Imitervirales					cultivation-independent	https://doi.org/10.1038/s41586-020-1957-x	8	201959	51805	293	26.844	No	NA	215	62	5	Low-quality	Genome-fragment	39.42	AAI-based (medium-confidence)	0	1		62	5	No	NA	NA	NA	NA	NA	NA	512356	39.4177	medium	5.91862	2	CheckV-000616	43.7	52.88	27.1238	79.0293	54	1
GVMAG-S-3300002153-41	Marine		Nucleocytoviricota	Megaviricetes	Imitervirales					cultivation-independent	https://doi.org/10.1038/s41586-020-1957-x	12	309926	68233	313	29.286	No	NA	303	89	2	Medium-quality	Genome-fragment	60.88	AAI-based (medium-confidence)	0	1.01		89	2	No	NA	NA	NA	NA	NA	NA	509057	60.8824	medium	5.03187	2	CheckV-000616	46.25	44.18	37.1831	81.8961	72	1.01
GVMAG-S-3300004097-149	Marine		Nucleocytoviricota	Megaviricetes	Imitervirales					cultivation-independent	https://doi.org/10.1038/s41586-020-1957-x	17	324486	43496	444	26.631	No	NA	354	76	16	Medium-quality	Genome-fragment	63.09	AAI-based (medium-confidence)	0	1		76	16	No	NA	NA	NA	NA	NA	NA	514355	63.086	medium	7.78352	2	CheckV-000616	45.6	31.67	49.7492	83.3881	66	1
GVMAG-S-3300007519-189	Freshwater		Nucleocytoviricota	Megaviricetes	Pimascovirales		Pithoviridae			cultivation-independent	https://doi.org/10.1038/s41586-020-1957-x	7	97206	19266	281	33.576	No	NA	100	15	2	Low-quality	Genome-fragment	17.4	AAI-based (medium-confidence)	0	1.01		15	2	No	NA	NA	NA	NA	NA	NA	558801	17.3955	medium	9.40953	40	CheckV-000713	35.31	13.39	22.4982	65.2162	15	1.01
GVMAG-S-3300010157-108	Freshwater		Nucleocytoviricota	Megaviricetes	Imitervirales					cultivation-independent	https://doi.org/10.1038/s41586-020-1957-x	12	285277	41123	304	17.274	No	NA	281	67	9	Low-quality	Genome-fragment	33.11	AAI-based (medium-confidence)	0	1.01		67	9	No	NA	NA	NA	NA	NA	NA	861665	33.1076	medium	7.5587	31	CheckV-050294	35.24	21.57	60.5392	89.6995	53	1.01
GVMAG-S-3300010157-88	Freshwater		Nucleocytoviricota	Megaviricetes	Imitervirales					cultivation-independent	https://doi.org/10.1038/s41586-020-1957-x	18	456382	54711	412	41.136	No	NA	384	102	11	High-quality	High-quality	100	AAI-based (medium-confidence)	0	1.01		102	11	No	NA	NA	NA	NA	NA	NA	432220	100	medium	6.32612	3	CheckV-000616	44.17	33.63	52.9452	84.8369	82	1.01
GVMAG-S-3300010160-96	Freshwater		Nucleocytoviricota	Megaviricetes	Pimascovirales					cultivation-independent	https://doi.org/10.1038/s41586-020-1957-x	13	454539	117689	467	30.961	No	NA	451	109	18	High-quality	High-quality	100	AAI-based (medium-confidence)	0	1.03		109	18	No	NA	NA	NA	NA	NA	NA	449129	100	medium	7.28871	2	CheckV-000748	44.99	24.17	77.858	90.6512	75	1.03
GVMAG-S-3300011013-78	Marine		Nucleocytoviricota	Megaviricetes	Imitervirales					cultivation-independent	https://doi.org/10.1038/s41586-020-1957-x	8	399697	82044	437	25.461	No	NA	426	109	28	Medium-quality	Genome-fragment	77.75	AAI-based (medium-confidence)	0	1.01		109	28	No	NA	NA	NA	NA	NA	NA	514067	77.7519	medium	5.12361	2	CheckV-000616	45.89	40.76	50.9932	89.9798	81	1.01
GVMAG-S-3300012000-62	Freshwater		Nucleocytoviricota	Megaviricetes	Imitervirales					cultivation-independent	https://doi.org/10.1038/s41586-020-1957-x	11	256364	41182	294	34.653	No	NA	229	72	9	Medium-quality	Genome-fragment	50.35	AAI-based (medium-confidence)	0	1.01		72	9	No	NA	NA	NA	NA	NA	NA	509149	50.3514	medium	7.35081	18	CheckV-050294	33.43	25.39	41.7716	78.923	61	1.01
GVMAG-S-3300012000-76	Freshwater		Nucleocytoviricota	Megaviricetes	Imitervirales					cultivation-independent	https://doi.org/10.1038/s41586-020-1957-x	9	342103	99248	380	39.977	No	NA	360	98	10	Medium-quality	Genome-fragment	70.57	AAI-based (medium-confidence)	0	1		98	10	No	NA	NA	NA	NA	NA	NA	484798	70.566	medium	7.35081	18	CheckV-050294	36.39	24.86	57.8327	91.3875	83	1
GVMAG-S-3300012919-55	Marine		Nucleocytoviricota	Megaviricetes	Imitervirales					cultivation-independent	https://doi.org/10.1038/s41586-020-1957-x	8	483524	115973	556	28.305	No	NA	563	107	33	High-quality	High-quality	95.39	AAI-based (medium-confidence)	0	1		107	33	No	NA	NA	NA	NA	NA	NA	506871	95.3938	medium	7.28871	2	CheckV-000616	43.39	25.39	66.8129	94.2721	90	1
GVMAG-S-3300012919-65	Marine		Nucleocytoviricota	Megaviricetes	Imitervirales					cultivation-independent	https://doi.org/10.1038/s41586-020-1957-x	15	307305	44120	419	26.454	No	NA	332	68	27	Medium-quality	Genome-fragment	60.81	AAI-based (medium-confidence)	0	1.01		68	27	No	NA	NA	NA	NA	NA	NA	505329	60.8129	medium	7.78352	2	CheckV-000616	46.74	28.51	37.7144	84.4074	58	1.01
GVMAG-S-3300013006-138	Freshwater		Nucleocytoviricota	Megaviricetes	Imitervirales					cultivation-independent	https://doi.org/10.1038/s41586-020-1957-x	11	413488	127212	426	40.86	No	NA	419	96	17	Medium-quality	Genome-fragment	77.14	AAI-based (medium-confidence)	0	1		96	17	No	NA	NA	NA	NA	NA	NA	536007	77.1422	medium	5.54305	3	CheckV-001225	40.9	42.12	51.7869	76.5722	83	1
GVMAG-S-3300013014-113	Freshwater		Nucleocytoviricota	Megaviricetes	Imitervirales					cultivation-independent	https://doi.org/10.1038/s41586-020-1957-x	9	492662	99389	462	28.327	No	NA	466	110	14	High-quality	High-quality	96.04	AAI-based (medium-confidence)	0	1.01		110	14	No	NA	NA	NA	NA	NA	NA	512952	96.0444	medium	7.78352	2	CheckV-000616	44.99	31.38	56.1217	91.1073	88	1.01
GVMAG-S-3300013093-109	Freshwater		Nucleocytoviricota	Megaviricetes	Imitervirales					cultivation-independent	https://doi.org/10.1038/s41586-020-1957-x	7	468582	201094	502	39.939	No	NA	483	112	15	Medium-quality	Genome-fragment	87.67	AAI-based (medium-confidence)	0	1		112	15	No	NA	NA	NA	NA	NA	NA	534495	87.6681	medium	5.12361	3	CheckV-001225	43.3	38.87	53.7001	85.6751	90	1
GVMAG-S-3300013093-130	Freshwater		Nucleocytoviricota	Megaviricetes	Imitervirales					cultivation-independent	https://doi.org/10.1038/s41586-020-1957-x	9	371205	68701	467	30.421	No	NA	462	97	16	Medium-quality	Genome-fragment	77.51	AAI-based (medium-confidence)	0	1.01		97	16	No	NA	NA	NA	NA	NA	NA	478936	77.5062	medium	7.23121	2	CheckV-001180	49.57	44.72	54.6065	84.2136	84	1.01
GVMAG-S-3300013094-100	Freshwater		Nucleocytoviricota	Megaviricetes	Imitervirales					cultivation-independent	https://doi.org/10.1038/s41586-020-1957-x	10	449494	119138	414	32.209	No	NA	386	95	7	Medium-quality	Genome-fragment	51.44	AAI-based (medium-confidence)	0	1.01		95	7	No	NA	NA	NA	NA	NA	NA	873762	51.4435	medium	9.40953	31	CheckV-000689	33.42	13.67	54.4347	88.0118	82	1.01
GVMAG-S-3300013285-28	Freshwater		Nucleocytoviricota	Megaviricetes	Imitervirales					cultivation-independent	https://doi.org/10.1038/s41586-020-1957-x	19	580209	80942	581	47.126	No	NA	530	134	29	Medium-quality	Genome-fragment	66.98	AAI-based (medium-confidence)	0	1.01		134	29	No	NA	NA	NA	NA	NA	NA	866199	66.9834	medium	9.40953	31	CheckV-000689	35.55	13.85	65.8809	91.5088	100	1.01
GVMAG-S-3300013285-36	Freshwater		Nucleocytoviricota	Megaviricetes	Imitervirales					cultivation-independent	https://doi.org/10.1038/s41586-020-1957-x	12	341734	96534	390	29.599	No	NA	367	97	7	Low-quality	Genome-fragment	41.27	AAI-based (medium-confidence)	0	1.01		97	7	No	NA	NA	NA	NA	NA	NA	828073	41.2686	medium	9.40953	35	CheckV-002553	33.42	16.69	49.4724	83.7857	78	1.01
GVMAG-S-3300013286-35	Freshwater		Nucleocytoviricota	Megaviricetes	Imitervirales					cultivation-independent	https://doi.org/10.1038/s41586-020-1957-x	12	522759	143718	598	45.517	No	NA	574	94	24	High-quality	High-quality	95.99	AAI-based (medium-confidence)	0	1		94	24	No	NA	NA	NA	NA	NA	NA	544583	95.9925	medium	5.03187	3	CheckV-000689	43.83	43.79	64.6069	91.9514	77	1
GVMAG-S-403982-43	Marine		Nucleocytoviricota	Megaviricetes	Imitervirales					cultivation-independent	https://doi.org/10.1038/s41586-020-1957-x	10	332838	64769	326	28.797	No	NA	301	85	10	Low-quality	Genome-fragment	39.32	AAI-based (medium-confidence)	0	1.01		85	10	No	NA	NA	NA	NA	NA	NA	846460	39.3212	medium	7.5587	30	CheckV-050294	32.75	21.18	56.0997	91.6881	68	1.01
GVMAG-S-ERX555907-102	Marine		Nucleocytoviricota	Megaviricetes	Imitervirales					cultivation-independent	https://doi.org/10.1038/s41586-020-1957-x	11	380714	75911	398	32.115	No	NA	386	90	17	Medium-quality	Genome-fragment	74.46	AAI-based (medium-confidence)	0	1		90	17	No	NA	NA	NA	NA	NA	NA	511281	74.4628	medium	6.99617	2	CheckV-000616	42.24	34.52	50.7118	87.964	77	1
GVMAG-S-ERX555907-90	Marine		Nucleocytoviricota	Megaviricetes	Imitervirales					cultivation-independent	https://doi.org/10.1038/s41586-020-1957-x	10	395325	81043	401	29.257	No	NA	380	86	12	Low-quality	Genome-fragment	46.02	AAI-based (medium-confidence)	0	1.01		86	12	No	NA	NA	NA	NA	NA	NA	858989	46.0221	medium	7.5587	32	CheckV-000689	35.38	18.13	47.1834	82.3301	77	1.01
GVMAG-S-ERX555907-92	Marine		Nucleocytoviricota	Megaviricetes	Imitervirales					cultivation-independent	https://doi.org/10.1038/s41586-020-1957-x	11	349065	59984	391	30.842	No	NA	351	88	10	Low-quality	Genome-fragment	41.36	AAI-based (medium-confidence)	0	1.01		88	10	No	NA	NA	NA	NA	NA	NA	843894	41.3636	medium	7.5587	31	CheckV-001180	35.75	21.32	44.6042	83.0738	74	1.01
GVMAG-S-ERX555907-94	Marine		Nucleocytoviricota	Megaviricetes	Imitervirales					cultivation-independent	https://doi.org/10.1038/s41586-020-1957-x	10	400478	139638	431	33.494	No	NA	422	85	20	Low-quality	Genome-fragment	46.55	AAI-based (medium-confidence)	0	1.01	low-confidence DTR	85	20	No	NA	NA	NA	NA	NA	NA	860353	46.5481	medium	7.5587	31	CheckV-000616	36.5	17.54	44.9594	80.3304	76	1.01
GVMAG-S-ERX555927-53	Marine		Nucleocytoviricota	Megaviricetes	Imitervirales					cultivation-independent	https://doi.org/10.1038/s41586-020-1957-x	19	424407	44002	414	21.556	No	NA	381	83	9	Medium-quality	Genome-fragment	51.76	AAI-based (medium-confidence)	0	1.03		83	9	No	NA	NA	NA	NA	NA	NA	819894	51.7636	medium	9.62499	33	CheckV-050294	32.06	13.54	57.052	90.8628	69	1.03
GVMAG-S-ERX555931-87	Marine		Nucleocytoviricota	Megaviricetes	Imitervirales					cultivation-independent	https://doi.org/10.1038/s41586-020-1957-x	8	279474	92100	274	29.581	No	NA	274	69	9	Low-quality	Genome-fragment	32.39	AAI-based (medium-confidence)	0	1.01		69	9	No	NA	NA	NA	NA	NA	NA	862845	32.3898	medium	7.5587	31	CheckV-000689	35.66	18.51	41.6463	81.7006	61	1.01
GVMAG-S-ERX555935-135	Marine		Nucleocytoviricota	Megaviricetes	Imitervirales					cultivation-independent	https://doi.org/10.1038/s41586-020-1957-x	10	387608	139950	430	31.556	No	NA	406	91	15	Low-quality	Genome-fragment	45.18	AAI-based (medium-confidence)	0	1.01		91	15	No	NA	NA	NA	NA	NA	NA	857874	45.1824	medium	7.5587	31	CheckV-000689	35.73	20.81	55.7775	84.7163	77	1.01
GVMAG-S-ERX555943-30	Marine		Nucleocytoviricota	Megaviricetes	Imitervirales					cultivation-independent	https://doi.org/10.1038/s41586-020-1957-x	9	419728	112799	421	32.137	No	NA	404	103	26	Medium-quality	Genome-fragment	81.74	AAI-based (medium-confidence)	0	1.01		103	26	No	NA	NA	NA	NA	NA	NA	513489	81.7405	medium	5.12361	2	CheckV-000616	44	39.12	48.9794	77.0803	80	1.01
GVMAG-S-ERX555947-70	Marine		Nucleocytoviricota	Megaviricetes	Imitervirales					cultivation-independent	https://doi.org/10.1038/s41586-020-1957-x	10	182004	31169	317	33.596	No	NA	211	56	6	Low-quality	Genome-fragment	21.59	AAI-based (medium-confidence)	0	1		56	6	No	NA	NA	NA	NA	NA	NA	843056	21.5886	medium	7.35081	31	CheckV-000616	34.02	23.63	35.9651	78.0829	48	1
GVMAG-S-ERX555954-49	Marine		Nucleocytoviricota	Megaviricetes	Imitervirales					cultivation-independent	https://doi.org/10.1038/s41586-020-1957-x	13	226163	44111	312	27.222	No	NA	217	57	7	Low-quality	Genome-fragment	28.11	AAI-based (medium-confidence)	0	1.01		57	7	No	NA	NA	NA	NA	NA	NA	804600	28.1088	medium	7.35081	32	CheckV-001180	37.06	22.74	29.6437	70.663	45	1.01
GVMAG-S-ERX555961-93	Marine		Nucleocytoviricota	Megaviricetes	Algavirales					cultivation-independent	https://doi.org/10.1038/s41586-020-1957-x	6	166484	42993	280	40.538	No	NA	194	35	8	Low-quality	Genome-fragment	35.34	AAI-based (medium-confidence)	0	1		35	8	No	NA	NA	NA	NA	NA	NA	471158	35.3351	medium	9.40953	62	CheckV-049466	37.16	12.8	49.4895	91.564	30	1
GVMAG-S-ERX555967-113	Marine		Nucleocytoviricota	Megaviricetes	Imitervirales					cultivation-independent	https://doi.org/10.1038/s41586-020-1957-x	12	378844	54234	447	38.425	No	NA	389	85	18	Medium-quality	Genome-fragment	74.77	AAI-based (medium-confidence)	0	1		85	18	No	NA	NA	NA	NA	NA	NA	506662	74.7725	medium	7.78352	2	CheckV-000616	44.36	29.24	51.7014	88.1241	71	1
GVMAG-S-ERX555967-130	Marine		Nucleocytoviricota	Megaviricetes	Imitervirales					cultivation-independent	https://doi.org/10.1038/s41586-020-1957-x	2	327566	285820	372	36.6	No	NA	352	90	17	Low-quality	Genome-fragment	38.61	AAI-based (medium-confidence)	0	1.01		90	17	No	NA	NA	NA	NA	NA	NA	848485	38.606	medium	7.5587	31	CheckV-000616	36.51	21.62	58.6331	86.1185	81	1.01
GVMAG-S-ERX555967-140	Marine		Nucleocytoviricota	Megaviricetes	Imitervirales					cultivation-independent	https://doi.org/10.1038/s41586-020-1957-x	7	160274	43721	268	37.432	No	NA	172	50	8	Low-quality	Genome-fragment	18.79	AAI-based (medium-confidence)	0	1.01		50	8	No	NA	NA	NA	NA	NA	NA	852838	18.793	medium	7.35081	31	CheckV-000689	36.43	22.78	21.8456	65.2145	45	1.01
GVMAG-S-ERX555967-93	Marine		Nucleocytoviricota	Megaviricetes	Imitervirales		Mimiviridae			cultivation-independent	https://doi.org/10.1038/s41586-020-1957-x	22	513146	94962	512	21.029	No	NA	466	135	25	Low-quality	Genome-fragment	43.67	AAI-based (medium-confidence)	0	1.01		135	25	No	NA	NA	NA	NA	NA	NA	1.17503e+06	43.6708	medium	7.35081	15	CheckV-053999	37.07	23.96	45.4241	69.2469	109	1.01
GVMAG-S-ERX555997-40	Marine		Nucleocytoviricota	Megaviricetes	Imitervirales					cultivation-independent	https://doi.org/10.1038/s41586-020-1957-x	13	366086	88610	415	27.159	No	NA	367	93	16	Medium-quality	Genome-fragment	71.24	AAI-based (medium-confidence)	0	1.02		93	16	No	NA	NA	NA	NA	NA	NA	513858	71.2426	medium	5.12361	2	CheckV-000616	42.52	38.16	48.989	84.9341	76	1.02
GVMAG-S-ERX556019-34	Marine		Nucleocytoviricota	Megaviricetes	Imitervirales					cultivation-independent	https://doi.org/10.1038/s41586-020-1957-x	19	351587	35212	450	23.09	No	NA	378	83	24	Medium-quality	Genome-fragment	68.27	AAI-based (medium-confidence)	0	1.01		83	24	No	NA	NA	NA	NA	NA	NA	515008	68.2682	medium	5.12361	2	CheckV-000616	46.82	41.84	45.1604	88.7895	69	1.01
GVMAG-S-ERX556022-25	Marine		Nucleocytoviricota	Megaviricetes	Imitervirales					cultivation-independent	https://doi.org/10.1038/s41586-020-1957-x	11	473045	106292	506	24.623	No	NA	501	123	26	High-quality	High-quality	91.96	AAI-based (medium-confidence)	0	1.01		123	26	No	NA	NA	NA	NA	NA	NA	514384	91.9634	medium	5.12361	2	CheckV-000616	46.91	37.59	53.9287	88.1648	102	1.01
GVMAG-S-ERX556028-72	Marine		Nucleocytoviricota	Megaviricetes	Imitervirales					cultivation-independent	https://doi.org/10.1038/s41586-020-1957-x	10	452851	140407	502	28.132	No	NA	490	118	28	Medium-quality	Genome-fragment	88.36	AAI-based (medium-confidence)	0	1.01		118	28	No	NA	NA	NA	NA	NA	NA	512493	88.3624	medium	6.32612	2	CheckV-000616	47.42	36.87	53.606	85.3379	93	1.01
GVMAG-S-ERX556045-73	Marine		Nucleocytoviricota	Megaviricetes	Imitervirales					cultivation-independent	https://doi.org/10.1038/s41586-020-1957-x	14	353390	76833	482	32.972	No	NA	406	78	19	Medium-quality	Genome-fragment	69.28	AAI-based (medium-confidence)	0	1.01		78	19	No	NA	NA	NA	NA	NA	NA	510064	69.2834	medium	6.32612	2	CheckV-000616	43.26	32.92	46.1983	82.9851	66	1.01
GVMAG-S-ERX556045-99	Marine		Nucleocytoviricota	Megaviricetes	Pimascovirales					cultivation-independent	https://doi.org/10.1038/s41586-020-1957-x	9	200240	38231	242	39.994	No	NA	220	60	9	Low-quality	Genome-fragment	44.93	AAI-based (medium-confidence)	0	1.01		60	9	No	NA	NA	NA	NA	NA	NA	445654	44.9317	medium	5.03187	3	CheckV-000748	43.68	45.63	49.5622	87.1251	52	1.01
GVMAG-S-ERX556063-42	Marine		Nucleocytoviricota	Megaviricetes	Imitervirales					cultivation-independent	https://doi.org/10.1038/s41586-020-1957-x	7	337361	105915	368	30.622	No	NA	349	84	13	Low-quality	Genome-fragment	40.27	AAI-based (medium-confidence)	0	1.01		84	13	No	NA	NA	NA	NA	NA	NA	837831	40.266	medium	7.5587	32	CheckV-000616	36.52	18.89	42.6474	74.7703	72	1.01
GVMAG-S-ERX556063-48	Marine		Nucleocytoviricota	Megaviricetes	Imitervirales					cultivation-independent	https://doi.org/10.1038/s41586-020-1957-x	10	261756	50082	281	27.541	No	NA	270	69	6	Low-quality	Genome-fragment	29.25	AAI-based (medium-confidence)	0	1.01		69	6	No	NA	NA	NA	NA	NA	NA	894916	29.2492	medium	7.5587	30	CheckV-000616	35.24	21.84	51.2357	80.3757	61	1.01
GVMAG-S-ERX556091-19	Marine		Nucleocytoviricota	Megaviricetes	Imitervirales					cultivation-independent	https://doi.org/10.1038/s41586-020-1957-x	16	236530	22394	332	19.871	No	NA	209	54	12	Low-quality	Genome-fragment	30.29	AAI-based (medium-confidence)	0	1.02		54	12	No	NA	NA	NA	NA	NA	NA	781001	30.2855	medium	9.40953	39	CheckV-054001	35.33	15.69	32.5545	83.8818	45	1.02
GVMAG-S-ERX556106-38	Marine		Nucleocytoviricota	Megaviricetes	Imitervirales					cultivation-independent	https://doi.org/10.1038/s41586-020-1957-x	5	447201	188797	419	35.173	Yes	441595	412	98	19	Medium-quality	Genome-fragment	85.57	AAI-based (medium-confidence)	1.25	1		98	19	Yes	441595	5606	host,viral	5606,441595	1-5606,5607-447201	441595	516057	85.5709	medium	6.32612	2	CheckV-000616	47	36.9	46.0504	83.1137	79	1
GVMAG-S-ERX556126-94	Marine		Nucleocytoviricota	Megaviricetes	Imitervirales					cultivation-independent	https://doi.org/10.1038/s41586-020-1957-x	4	372321	195715	405	30.3	No	NA	407	92	9	Low-quality	Genome-fragment	43.74	AAI-based (medium-confidence)	0	1.01		92	9	No	NA	NA	NA	NA	NA	NA	851158	43.7429	medium	7.5587	31	CheckV-000616	37.08	21.21	43.6778	80.3717	78	1.01
GVMAG-S-ERX556126-98	Marine		Nucleocytoviricota	Megaviricetes	Imitervirales					cultivation-independent	https://doi.org/10.1038/s41586-020-1957-x	12	326038	56375	390	25.734	No	NA	394	81	7	Low-quality	Genome-fragment	38.74	AAI-based (medium-confidence)	0	1.02		81	7	No	NA	NA	NA	NA	NA	NA	841555	38.7423	medium	7.5587	31	CheckV-000616	36.77	20.05	40.7589	81.6028	70	1.02
META-ERX288947-11	Marine		Nucleocytoviricota	Megaviricetes	Imitervirales					cultivation-independent	https://doi.org/10.1038/s41467-020-15507	11	520263	120680	549	24.382	No	NA	558	119	22	High-quality	High-quality	100	AAI-based (medium-confidence)	0	1		119	22	No	NA	NA	NA	NA	NA	NA	517014	100	medium	6.32612	2	CheckV-000616	45.21	33.65	62.1748	94.3028	981
META-ERX288947-23	Marine		Nucleocytoviricota	Megaviricetes	Imitervirales		Mimiviridae			cultivation-independent	https://doi.org/10.1038/s41467-020-15507	18	492322	75520	446	21.035	No	NA	438	124	36	Low-quality	Genome-fragment	41.86	AAI-based (medium-confidence)	0	1		124	36	No	NA	NA	NA	NA	NA	NA	1.17601e+06	41.8637	medium	7.35081	15	CheckV-053999	36.53	24.15	43.7076	68.2876	103	1
META-ERX289005-28	Marine		Nucleocytoviricota	Megaviricetes	Imitervirales					cultivation-independent	https://doi.org/10.1038/s41467-020-15507	19	391185	41526	393	33.782	No	NA	389	96	17	Medium-quality	Genome-fragment	75.95	AAI-based (medium-confidence)	0	1		96	17	No	NA	NA	NA	NA	NA	NA	515026	75.9543	medium	5.12361	2	CheckV-000616	45.21	40.26	44.8831	84.4839	78	1
META-ERX552241-31	Marine		Nucleocytoviricota	Megaviricetes	Imitervirales					cultivation-independent	https://doi.org/10.1038/s41467-020-15507	10	236558	62699	248	27.495	No	NA	245	60	12	Low-quality	Genome-fragment	26.5	AAI-based (medium-confidence)	0	1		60	12	No	NA	NA	NA	NA	NA	NA	892827	26.4954	medium	7.5587	31	CheckV-000616	34.96	20.4	44.0096	71.2059	54	1
META-ERX552246-27	Marine		Nucleocytoviricota	Megaviricetes	Imitervirales					cultivation-independent	https://doi.org/10.1038/s41467-020-15507	6	381061	137362	388	25.556	No	NA	394	113	8	Medium-quality	Genome-fragment	74.34	AAI-based (medium-confidence)	0	1.01		113	8	No	NA	NA	NA	NA	NA	NA	512576	74.3424	medium	5.03187	2	CheckV-000616	44.15	45.34	45.6237	80.8399	88	1.01
META-ERX552254-13	Marine		Nucleocytoviricota	Megaviricetes	Imitervirales		Mimiviridae			cultivation-independent	https://doi.org/10.1038/s41467-020-15507	44	960936	78765	946	22.553	Yes	903494	935	167	104	Medium-quality	Genome-fragment	76.9	AAI-based (medium-confidence)	5.98	1	>1 viral region detected	167	104	Yes	903494	57442	viral,host,viral	293992,57442,609502	1-293992,293993-351434,351435-960936	903494	1.17486e+06	76.9024	medium	9.40953	15	CheckV-049880	35.94	13.11	78.1838	96.8634	119	1
META-ERX552255-28	Marine		Nucleocytoviricota	Megaviricetes	Imitervirales					cultivation-independent	https://doi.org/10.1038/s41467-020-15507	8	334241	98168	312	29.677	No	NA	315	87	9	Medium-quality	Genome-fragment	65.36	AAI-based (medium-confidence)	0	1		87	9	No	NA	NA	NA	NA	NA	NA	511385	65.36	medium	5.12361	2	CheckV-000616	46.38	42.18	45.5834	85.1101	73	1
META-ERX552255-53	Marine		Nucleocytoviricota	Megaviricetes	Imitervirales		Mimiviridae			cultivation-independent	https://doi.org/10.1038/s41467-020-15507	20	445107	47368	433	20.551	No	NA	418	114	20	Low-quality	Genome-fragment	38.22	AAI-based (medium-confidence)	0	1.01		114	20	No	NA	NA	NA	NA	NA	NA	1.16451e+06	38.2226	medium	7.35081	16	CheckV-053999	36.73	25.56	50.1267	71.5184	93	1.01
META-ERX552255-7	Marine		Nucleocytoviricota	Megaviricetes	Imitervirales					cultivation-independent	https://doi.org/10.1038/s41467-020-15507	21	417111	47493	415	30.599	No	NA	410	76	31	Medium-quality	Genome-fragment	50.32	AAI-based (medium-confidence)	0	1		76	31	No	NA	NA	NA	NA	NA	NA	828967	50.317	medium	9.40953	31	CheckV-000616	34.65	13.5	54.2713	93.0648	60	1
META-ERX552261-23	Marine		Nucleocytoviricota	Megaviricetes	Imitervirales					cultivation-independent	https://doi.org/10.1038/s41467-020-15507	17	329465	44020	352	27.059	No	NA	353	90	13	Low-quality	Genome-fragment	35.39	AAI-based (medium-confidence)	0	1		90	13	No	NA	NA	NA	NA	NA	NA	930943	35.3905	medium	9.40953	30	CheckV-000616	35.16	15.3	41.8493	73.3427	72	1
META-ERX552261-47	Marine		Nucleocytoviricota	Megaviricetes	Imitervirales					cultivation-independent		30	587519	48457	559	28.143	No	NA	559	126	26	Medium-quality	Genome-fragment	66.57	AAI-based (medium-confidence)	0	1		126	26	No	NA	NA	NA	NA	NA	NA	882538	66.5715	medium	9.40953	31	CheckV-000616	37	14.01	61.4294	85.5497	92	1
META-ERX552261-5	Marine		Nucleocytoviricota	Megaviricetes	Pimascovirales					cultivation-independent	https://doi.org/10.1038/s41467-020-15507	9	168731	37867	181	37.422	No	NA	171	55	9	Medium-quality	Genome-fragment	59.08	AAI-based (medium-confidence)	0	1		55	9	No	NA	NA	NA	NA	NA	NA	285583	59.0831	medium	5.12361	9	CheckV-000748	43.35	41.4	43.1102	81.6711	51	1
META-ERX552261-56	Marine		Nucleocytoviricota	Megaviricetes	Pimascovirales					cultivation-independent	https://doi.org/10.1038/s41467-020-15507	11	307536	45669	341	46.548	No	NA	305	79	16	Medium-quality	Genome-fragment	68.04	AAI-based (medium-confidence)	0	1		79	16	No	NA	NA	NA	NA	NA	NA	452011	68.0372	medium	6.32612	2	CheckV-000748	44.91	36.06	67.4374	87.671	73	1
META-ERX552264-38	Marine		Nucleocytoviricota	Megaviricetes	Imitervirales					cultivation-independent	https://doi.org/10.1038/s41467-020-15507	10	230741	69819	220	21.549	No	NA	216	53	6	Low-quality	Genome-fragment	27	AAI-based (medium-confidence)	0	1.01		53	6	No	NA	NA	NA	NA	NA	NA	854664	26.9979	medium	7.35081	31	CheckV-000616	36.43	23.67	28.742	75.5648	47	1.01
META-ERX552270-10	Marine		Nucleocytoviricota	Megaviricetes	Imitervirales					cultivation-independent	https://doi.org/10.1038/s41467-020-15507	18	388673	38847	405	28.755	Yes	379530	402	73	27	Low-quality	Genome-fragment	43.03	AAI-based (medium-confidence)	2.35	1		73	27	Yes	379530	9143	host,viral	9143,379530	1-9143,9144-388673	379530	881975	43.0318	medium	9.40953	31	CheckV-000616	37.2	13.73	55.0286	89.1474	58	1
META-ERX552270-117	Marine		Nucleocytoviricota	Megaviricetes	Pimascovirales					cultivation-independent	https://doi.org/10.1038/s41467-020-15507	6	155701	43673	162	27.215	No	NA	164	54	2	Medium-quality	Genome-fragment	65.96	AAI-based (medium-confidence)	0	1		54	2	No	NA	NA	NA	NA	NA	NA	236060	65.9582	medium	6.94328	22	CheckV-000748	39.52	31.67	37.5367	85.9703	50	1
META-ERX552270-122	Marine		Nucleocytoviricota	Megaviricetes	Pimascovirales					cultivation-independent	https://doi.org/10.1038/s41467-020-15507	3	100409	54533	108	46.048	No	NA	101	22	2	Low-quality	Genome-fragment	45.77	AAI-based (medium-confidence)	0	1		22	2	No	NA	NA	NA	NA	NA	NA	219384	45.7685	medium	6.55314	20	CheckV-000748	40.21	27.33	32.0919	65.0942	21	1
META-ERX552270-24	Marine		Nucleocytoviricota	Megaviricetes	Imitervirales					cultivation-independent	https://doi.org/10.1038/s41467-020-15507	10	320493	45383	343	31.949	No	NA	343	85	12	Medium-quality	Genome-fragment	63.29	AAI-based (medium-confidence)	0	1		85	12	No	NA	NA	NA	NA	NA	NA	506398	63.2887	medium	5.12361	2	CheckV-000616	46.02	40.32	40.6612	84.6327	75	1
META-ERX552270-35	Marine		Nucleocytoviricota	Megaviricetes	Imitervirales					cultivation-independent	https://doi.org/10.1038/s41467-020-15507	5	167835	56696	154	35.875	No	NA	148	44	2	Low-quality	Genome-fragment	19.64	AAI-based (medium-confidence)	0	1		44	2	No	NA	NA	NA	NA	NA	NA	854442	19.6426	medium	7.35081	30	CheckV-000616	37.35	23.52	22.976	68.5404	42	1
META-ERX552270-36	Marine		Nucleocytoviricota	Megaviricetes	Imitervirales					cultivation-independent	https://doi.org/10.1038/s41467-020-15507	8	179269	40097	197	22.836	No	NA	207	45	6	Low-quality	Genome-fragment	19.37	AAI-based (medium-confidence)	0	1.01		45	6	No	NA	NA	NA	NA	NA	NA	925458	19.3708	medium	6.55314	31	CheckV-000616	38.65	23.69	20.4821	67.5586	43	1.01
META-ERX552270-51	Marine		Nucleocytoviricota	Megaviricetes	Imitervirales					cultivation-independent	https://doi.org/10.1038/s41467-020-15507	16	459967	69133	517	25.853	No	NA	524	107	15	Medium-quality	Genome-fragment	89.61	AAI-based (medium-confidence)	0	1		107	15	No	NA	NA	NA	NA	NA	NA	513272	89.6147	medium	6.32612	2	CheckV-000616	46.05	35.65	59.251	90.1239	88	1
META-ERX552270-56	Marine		Nucleocytoviricota	Megaviricetes	Imitervirales					cultivation-independent	https://doi.org/10.1038/s41467-020-15507	17	525182	145655	555	32.933	No	NA	551	102	48	Medium-quality	Genome-fragment	60.28	AAI-based (medium-confidence)	0	1.01		102	48	No	NA	NA	NA	NA	NA	NA	871202	60.2825	medium	9.40953	31	CheckV-000616	36.28	13.67	72.4668	96.2221	83	1.01
META-ERX552270-61	Marine		Nucleocytoviricota	Megaviricetes	Imitervirales					cultivation-independent	https://doi.org/10.1038/s41467-020-15507	20	346679	38769	351	17.169	No	NA	342	61	16	Low-quality	Genome-fragment	38.3	AAI-based (medium-confidence)	0	1.01		61	16	No	NA	NA	NA	NA	NA	NA	905218	38.2979	medium	9.40953	30	CheckV-000616	36.64	12.86	52.1281	95.3955	46	1.01
META-ERX552270-76	Marine		Nucleocytoviricota	Megaviricetes	Imitervirales					cultivation-independent	https://doi.org/10.1038/s41467-020-15507	25	492224	46686	428	29.063	No	NA	426	81	19	Medium-quality	Genome-fragment	54.74	AAI-based (medium-confidence)	0	1.01		81	19	No	NA	NA	NA	NA	NA	NA	899211	54.7395	medium	9.40953	27	CheckV-000616	35.93	14.22	69.717	91.6643	65	1.01
META-ERX552270-89	Marine		Nucleocytoviricota	Megaviricetes	Imitervirales					cultivation-independent	https://doi.org/10.1038/s41467-020-15507	16	410261	57550	401	21.904	No	NA	400	91	7	Medium-quality	Genome-fragment	52.86	AAI-based (medium-confidence)	0	1.01		91	7	No	NA	NA	NA	NA	NA	NA	776171	52.857	medium	9.40953	37	CheckV-000616	35.59	12.78	65.6231	91.6539	66	1.01
META-ERX552270-97	Marine		Nucleocytoviricota	Megaviricetes	Imitervirales					cultivation-independent	https://doi.org/10.1038/s41467-020-15507	25	566362	47787	535	28.021	No	NA	530	115	25	Medium-quality	Genome-fragment	60.97	AAI-based (medium-confidence)	0	1		115	25	No	NA	NA	NA	NA	NA	NA	928903	60.9711	medium	9.40953	30	CheckV-000616	35.89	13.07	59.1909	82.5019	88	1
META-ERX552274-9	Marine		Nucleocytoviricota	Megaviricetes	Imitervirales					cultivation-independent	https://doi.org/10.1038/s41467-020-15507	32	479950	20764	503	22.993	No	NA	499	107	25	High-quality	High-quality	92.61	AAI-based (medium-confidence)	0	1		107	25	No	NA	NA	NA	NA	NA	NA	518264	92.6073	medium	5.12361	2	CheckV-000616	43.59	38.74	55.2017	91.2574	66	1
META-ERX552302-1	Marine		Nucleocytoviricota	Megaviricetes	Imitervirales					cultivation-independent	https://doi.org/10.1038/s41467-020-15507	10	173214	30609	184	33.447	No	NA	179	57	10	Low-quality	Genome-fragment	20.98	AAI-based (medium-confidence)	0	1		57	10	No	NA	NA	NA	NA	NA	NA	825555	20.9815	medium	9.40953	33	CheckV-001180	35.35	17.26	27.7009	79.2311	48	1
META-ERX552302-47	Marine		Nucleocytoviricota	Megaviricetes	Imitervirales					cultivation-independent	https://doi.org/10.1038/s41467-020-15507	10	479083	98194	496	30.041	No	NA	502	96	33	High-quality	High-quality	93.55	AAI-based (medium-confidence)	0	1		96	33	No	NA	NA	NA	NA	NA	NA	512105	93.5517	medium	7.28871	2	CheckV-000616	45.32	27.34	61.4591	97.566	82	1
META-ERX555907-104	Marine		Nucleocytoviricota	Megaviricetes	Imitervirales					cultivation-independent	https://doi.org/10.1038/s41467-020-15507	12	237279	30031	211	27.169	No	NA	210	62	11	Low-quality	Genome-fragment	25.33	AAI-based (medium-confidence)	0	1		62	11	No	NA	NA	NA	NA	NA	NA	936746	25.3301	medium	7.35081	31	CheckV-049880	32.79	23.99	27.0069	63.5436	38	1
META-ERX555913-6	Marine		Nucleocytoviricota	Megaviricetes	Imitervirales					cultivation-independent	https://doi.org/10.1038/s41467-020-15507	15	350087	63388	360	27.275	No	NA	356	97	16	Medium-quality	Genome-fragment	69.07	AAI-based (medium-confidence)	0	1		97	16	No	NA	NA	NA	NA	NA	NA	506845	69.0719	medium	5.12361	2	CheckV-000616	45.95	39	49.2341	86.454	79	1
META-ERX555915-1	Marine		Nucleocytoviricota	Megaviricetes	Imitervirales					cultivation-independent	https://doi.org/10.1038/s41467-020-15507	27	532401	54805	490	22.493	No	NA	491	99	31	Medium-quality	Genome-fragment	57.97	AAI-based (medium-confidence)	0	1.01		99	31	No	NA	NA	NA	NA	NA	NA	918408	57.97	medium	9.40953	31	CheckV-000616	37.33	15.8	53.9792	79.6113	77	1.01
META-ERX555926-27	Marine		Nucleocytoviricota	Megaviricetes	Imitervirales					cultivation-independent	https://doi.org/10.1038/s41467-020-15507	17	447520	51513	476	23.851	No	NA	482	88	40	Medium-quality	Genome-fragment	87.06	AAI-based (medium-confidence)	0	1		88	40	No	NA	NA	NA	NA	NA	NA	514034	87.0604	medium	6.32612	2	CheckV-000616	46.6	32.58	52.4436	92.9762	78	1
META-ERX555926-32	Marine		Nucleocytoviricota	Megaviricetes	Imitervirales		Mimiviridae			cultivation-independent	https://doi.org/10.1038/s41467-020-15507	54	989164	45724	949	22.408	No	NA	942	159	76	Medium-quality	Genome-fragment	85.13	AAI-based (medium-confidence)	0	1.01		159	76	No	NA	NA	NA	NA	NA	NA	1.16197e+06	85.1284	medium	9.40953	16	CheckV-049880	36.19	12.92	83.7171	99.3536	117	1.01
META-ERX555933-5	Marine		Nucleocytoviricota	Megaviricetes	Imitervirales					cultivation-independent	https://doi.org/10.1038/s41467-020-15507	21	732394	142320	717	28.092	No	NA	714	135	41	Medium-quality	Genome-fragment	80.11	AAI-based (medium-confidence)	0	1		135	41	No	NA	NA	NA	NA	NA	NA	914260	80.1078	medium	9.40953	31	CheckV-000616	37	13.4	70.6205	90.084	105	1
META-ERX555935-132	Marine		Nucleocytoviricota	Megaviricetes	Imitervirales					cultivation-independent	https://doi.org/10.1038/s41467-020-15507	9	272703	66700	249	28.443	No	NA	249	61	7	Low-quality	Genome-fragment	29.15	AAI-based (medium-confidence)	0	1		61	7	No	NA	NA	NA	NA	NA	NA	935399	29.1537	medium	7.5587	30	CheckV-000616	34.68	21.26	41.6048	82.5708	56	1
META-ERX555952-65	Marine		Nucleocytoviricota	Megaviricetes	Imitervirales		Mimiviridae			cultivation-independent	https://doi.org/10.1038/s41467-020-15507	43	752431	52218	694	24.685	No	NA	684	117	64	Medium-quality	Genome-fragment	64.1	AAI-based (medium-confidence)	0	1		117	64	No	NA	NA	NA	NA	NA	NA	1.17381e+06	64.1015	medium	9.40953	15	CheckV-044696	34.7	13	69.126	89.3298	89	1
META-ERX555958-4	Marine		Nucleocytoviricota	Megaviricetes	Imitervirales					cultivation-independent	https://doi.org/10.1038/s41467-020-15507	11	526438	129208	504	20.556	No	NA	508	93	22	Medium-quality	Genome-fragment	59.7	AAI-based (medium-confidence)	0	1		93	22	No	NA	NA	NA	NA	NA	NA	881761	59.703	medium	9.40953	31	CheckV-050294	34.54	15.25	67.8752	99.4371	69	1
META-ERX555963-2	Marine		Nucleocytoviricota	Megaviricetes	Imitervirales					cultivation-independent		21	363645	31834	380	26.074	Yes	360961	380	84	29	Low-quality	Genome-fragment	36.27	AAI-based (medium-confidence)	0.74	1		84	29	Yes	360961	2684	host,viral	2684,360961	1-2684,2685-363645	360961	995336	36.2652	medium	7.5587	25	CheckV-000616	36.99	19.39	43.777	75.7679	56	1
META-ERX555965-56	Marine		Nucleocytoviricota	Megaviricetes	Imitervirales					cultivation-independent	https://doi.org/10.1038/s41467-020-15507	13	394566	80709	370	22.036	No	NA	371	92	6	Medium-quality	Genome-fragment	77.34	AAI-based (medium-confidence)	0	1		92	6	No	NA	NA	NA	NA	NA	NA	510175	77.3394	medium	5.03187	2	CheckV-000616	46.63	42.64	43.8713	73.5315	78	1
META-ERX555967-111	Marine		Nucleocytoviricota	Megaviricetes	Algavirales		Prasinoviridae			cultivation-independent	https://doi.org/10.1038/s41467-020-15507	4	170616	72853	227	54.806	No	NA	219	107	1	High-quality	High-quality	90.75	AAI-based (medium-confidence)	0	1		107	1	No	NA	NA	NA	NA	NA	NA	188012	90.7476	medium	5.03187	24	CheckV-056621	46.88	44.94	77.7437	95.1589	93	1
META-ERX555967-32	Marine		Nucleocytoviricota	Megaviricetes	Imitervirales					cultivation-independent	https://doi.org/10.1038/s41467-020-15507	24	413621	31591	411	21.559	No	NA	407	83	22	Low-quality	Genome-fragment	47.39	AAI-based (medium-confidence)	0	1.03		83	22	No	NA	NA	NA	NA	NA	NA	872767	47.3919	medium	9.40953	16	CheckV-000616	37.41	16.76	40.7672	75.8127	52	1.03
META-ERX555967-90	Marine		Nucleocytoviricota	Megaviricetes	Imitervirales					cultivation-independent	https://doi.org/10.1038/s41467-020-15507	9	418505	78368	467	28.778	No	NA	475	100	18	Medium-quality	Genome-fragment	81.87	AAI-based (medium-confidence)	0	1		100	18	No	NA	NA	NA	NA	NA	NA	511213	81.8652	medium	5.12361	2	CheckV-000616	46.33	37.85	50.0015	88.8914	85	1
META-ERX556003-31	Marine		Nucleocytoviricota	Megaviricetes	Imitervirales					cultivation-independent	https://doi.org/10.1038/s41467-020-15507	17	444851	75027	524	27.568	No	NA	525	93	19	Medium-quality	Genome-fragment	87.78	AAI-based (medium-confidence)	0	1		93	19	No	NA	NA	NA	NA	NA	NA	506801	87.7763	medium	6.32612	2	CheckV-000616	44.73	34.57	52.2552	89.8979	74	1
META-ERX556005-37	Marine		Nucleocytoviricota	Megaviricetes	Imitervirales					cultivation-independent	https://doi.org/10.1038/s41467-020-15507	21	517469	46590	508	27.252	No	NA	509	92	41	Medium-quality	Genome-fragment	58.98	AAI-based (medium-confidence)	0	1		92	41	No	NA	NA	NA	NA	NA	NA	877417	58.9764	medium	9.40953	31	CheckV-000616	34.8	16.5	70.8858	97.9607	76	1
META-ERX556009-7	Marine		Nucleocytoviricota	Megaviricetes	Imitervirales					cultivation-independent	https://doi.org/10.1038/s41467-020-15507	17	449570	54610	491	25.921	No	NA	487	99	23	Medium-quality	Genome-fragment	88.31	AAI-based (medium-confidence)	0	1		99	23	No	NA	NA	NA	NA	NA	NA	509063	88.3132	medium	7.78352	2	CheckV-000616	44.62	30.29	61.9943	91.2072	81	1
META-ERX556037-11	Marine		Nucleocytoviricota	Megaviricetes	Algavirales		Prasinoviridae			cultivation-independent	https://doi.org/10.1038/s41467-020-15507	5	122933	42761	161	33.53	No	NA	162	88	0	Medium-quality	Genome-fragment	64.35	AAI-based (medium-confidence)	0	1		88	0	No	NA	NA	NA	NA	NA	NA	191025	64.3544	medium	7.00547	16	CheckV-050287	56.66	53.65	56.0468	72.1225	75	1
META-ERX556054-25	Marine		Nucleocytoviricota	Megaviricetes	Imitervirales					cultivation-independent	https://doi.org/10.1038/s41467-020-15507	5	424322	134219	432	26.246	No	NA	440	101	13	Medium-quality	Genome-fragment	82.42	AAI-based (medium-confidence)	0	1		101	13	No	NA	NA	NA	NA	NA	NA	514846	82.4173	medium	6.32612	2	CheckV-000616	44.78	36.89	59.0169	85.6197	84	1
META-ERX556058-46	Marine		Nucleocytoviricota	Megaviricetes	Imitervirales					cultivation-independent	https://doi.org/10.1038/s41467-020-15507	13	333509	58008	318	25.882	No	NA	314	86	12	Low-quality	Genome-fragment	37.15	AAI-based (medium-confidence)	0	1.01		86	12	No	NA	NA	NA	NA	NA	NA	897786	37.1479	medium	7.5587	31	CheckV-000616	36.33	20.62	35.0987	66.7458	69	1.01
META-ERX556059-13	Marine		Nucleocytoviricota	Megaviricetes	Imitervirales					cultivation-independent	https://doi.org/10.1038/s41467-020-15507	18	392873	58810	363	17.993	No	NA	355	72	18	Medium-quality	Genome-fragment	59.64	AAI-based (medium-confidence)	0	1.01		72	18	No	NA	NA	NA	NA	NA	NA	658686	59.6449	medium	9.40953	44	CheckV-000616	35.37	13.92	52.7259	92.769	57	1.01
META-ERX556091-17	Marine		Nucleocytoviricota	Megaviricetes	Imitervirales					cultivation-independent	https://doi.org/10.1038/s41467-020-15507	15	420497	65259	392	20.374	No	NA	387	80	16	Low-quality	Genome-fragment	48.77	AAI-based (medium-confidence)	0	1.01		80	16	No	NA	NA	NA	NA	NA	NA	862128	48.7743	medium	9.40953	31	CheckV-002553	34.11	15.93	52.3484	91.4976	64	1.01
META-ERX556094-31	Marine		Nucleocytoviricota	Megaviricetes	Imitervirales					cultivation-independent	https://doi.org/10.1038/s41467-020-15507	14	240800	29594	261	27.116	No	NA	262	61	7	Low-quality	Genome-fragment	27.28	AAI-based (medium-confidence)	0	1		61	7	No	NA	NA	NA	NA	NA	NA	882735	27.2788	medium	7.5587	30	CheckV-000616	36.42	17.91	59.5455	89.1948	52	1
META-ERX556103-23	Marine		Nucleocytoviricota	Megaviricetes	Imitervirales					cultivation-independent	https://doi.org/10.1038/s41467-020-15507	18	260954	25966	252	25.332	No	NA	255	44	19	Low-quality	Genome-fragment	26.82	AAI-based (medium-confidence)	0	1.01		44	19	No	NA	NA	NA	NA	NA	NA	972811	26.8247	medium	9.40953	23	CheckV-000616	34.8	16.82	47.6203	87.7766	36	1.01
META-ERX556133-24	Marine		Nucleocytoviricota	Megaviricetes	Imitervirales					cultivation-independent	https://doi.org/10.1038/s41467-020-15507	11	325579	52044	328	22.577	No	NA	332	81	14	Low-quality	Genome-fragment	37.11	AAI-based (medium-confidence)	0	1		81	14	No	NA	NA	NA	NA	NA	NA	877347	37.1095	medium	7.5587	31	CheckV-000616	36.69	18.25	51.1101	90.8625	63	1
META-ERX943717-70	Marine		Nucleocytoviricota	Megaviricetes	Algavirales		Prasinoviridae			cultivation-independent	https://doi.org/10.1038/s41467-020-15507	5	158645	59990	215	53.197	No	NA	205	102	0	Medium-quality	Genome-fragment	83.94	AAI-based (medium-confidence)	0	1		102	0	No	NA	NA	NA	NA	NA	NA	189002	83.9382	medium	7.23121	22	CheckV-043988	47.96	45.93	72.6512	90.4487	89	1
META-SRX327520-18	Waste		Nucleocytoviricota	Megaviricetes	Imitervirales					cultivation-independent	https://doi.org/10.1038/s41467-020-15507	5	430494	189087	390	34.491	No	NA	394	101	9	Medium-quality	Genome-fragment	84.51	AAI-based (medium-confidence)	0	1.01		101	9	No	NA	NA	NA	NA	NA	NA	509401	84.5099	medium	7.78352	2	CheckV-000616	42.67	30.19	58.86	91.4538	87	1.01
META-SRX327520-21	Waste		Nucleocytoviricota	Megaviricetes	Imitervirales		Mimiviridae			cultivation-independent	https://doi.org/10.1038/s41467-020-15507	31	591527	46814	540	22.842	No	NA	562	133	8	Medium-quality	Genome-fragment	50.38	AAI-based (medium-confidence)	0	1.01		133	8	No	NA	NA	NA	NA	NA	NA	1.1742e+06	50.377	medium	7.5587	15	CheckV-049677	35.64	21.15	55.4166	74.3726	99	1.01
META-SRX327520-331	Waste		Nucleocytoviricota	Megaviricetes	Imitervirales		Mimiviridae			cultivation-independent	https://doi.org/10.1038/s41467-020-15507	15	456320	66029	446	27.57	No	NA	448	141	9	Low-quality	Genome-fragment	38.83	AAI-based (medium-confidence)	0	1		141	9	No	NA	NA	NA	NA	NA	NA	1.17514e+06	38.831	medium	7.35081	15	CheckV-049677	34.97	25.17	41.0794	64.1545	112	1
META-SRX331703-51	Freshwater		Nucleocytoviricota	Megaviricetes	Imitervirales					cultivation-independent	https://doi.org/10.1038/s41467-020-15507	10	372235	115638	365	40.247	No	NA	354	79	10	Medium-quality	Genome-fragment	69.71	AAI-based (medium-confidence)	0	1		79	10	No	NA	NA	NA	NA	NA	NA	533969	69.7109	medium	5.03187	3	CheckV-001225	44.04	46.75	42.9815	82.2296	68	1
META-SRX331965-24	Freshwater		Nucleocytoviricota	Megaviricetes	Imitervirales					cultivation-independent	https://doi.org/10.1038/s41467-020-15507	15	263054	43294	274	27.937	No	NA	266	75	4	Medium-quality	Genome-fragment	50.37	AAI-based (medium-confidence)	0	1		75	4	No	NA	NA	NA	NA	NA	NA	522225	50.3718	medium	8.84651	2	CheckV-000616	51.67	58.4	39.3528	75.6305	61	1
META-SRX802073-13	Marine		Nucleocytoviricota	Megaviricetes	Imitervirales					cultivation-independent	https://doi.org/10.1038/s41467-020-15507	19	277701	36861	262	23.673	Yes	274118	258	46	12	Low-quality	Genome-fragment	32.68	AAI-based (medium-confidence)	1.29	1.02		46	12	Yes	274118	3583	host,viral	3583,274118	1-3583,3584-277701	274118	838856	32.6776	medium	9.40953	30	CheckV-001180	34.5	14.01	26.636	65.0413	40	1.02
META-SRX802074-61	Marine		Nucleocytoviricota	Megaviricetes	Imitervirales					cultivation-independent	https://doi.org/10.1038/s41467-020-15507	13	251814	30725	259	28.335	No	NA	259	69	10	Low-quality	Genome-fragment	29.42	AAI-based (medium-confidence)	0	1		69	10	No	NA	NA	NA	NA	NA	NA	855933	29.4198	medium	7.5587	32	CheckV-000616	36.27	22.09	29.3192	69.1405	62	1
META-SRX802077-116	Marine		Nucleocytoviricota	Megaviricetes	Algavirales					cultivation-independent	https://doi.org/10.1038/s41467-020-15507	4	137554	69658	170	46.116	Yes	133118	161	50	10	Low-quality	Genome-fragment	25.77	AAI-based (medium-confidence)	3.22	1		50	10	Yes	133118	4436	viral,host	133118,4436	1-133118,133119-137554	133118	516489	25.7736	medium	7.28871	64	CheckV-044679	43.87	24.81	47.2633	77.5127	44	1
META-SRX802077-138	Marine		Nucleocytoviricota	Megaviricetes	Imitervirales					cultivation-independent	https://doi.org/10.1038/s41467-020-15507	26	566695	48393	557	25.325	Yes	504267	562	119	55	Medium-quality	Genome-fragment	55.34	AAI-based (medium-confidence)	11.02	1.01	>1 viral region detected	119	55	Yes	504267	62428	viral,host,viral	308291,62428,195976	1-308291,308292-370719,370720-566695	504267	911221	55.3397	medium	9.40953	30	CheckV-000616	35.99	14.7	51.3056	79.0575	92	1.01
META-SRX802077-164	Marine		Nucleocytoviricota	Megaviricetes	Pimascovirales					cultivation-independent	https://doi.org/10.1038/s41467-020-15507	11	165392	19877	187	36.803	No	NA	178	46	4	Low-quality	Genome-fragment	36.67	AAI-based (medium-confidence)	0	1		46	4	No	NA	NA	NA	NA	NA	NA	451042	36.6689	medium	6.94328	2	CheckV-000748	40.25	29.99	33.2621	78.9093	43	1
META-SRX802077-94	Marine		Nucleocytoviricota	Megaviricetes	Imitervirales					cultivation-independent	https://doi.org/10.1038/s41467-020-15507	6	415665	173568	413	30.536	No	NA	411	119	10	Medium-quality	Genome-fragment	80.59	AAI-based (medium-confidence)	0	1.01		119	10	No	NA	NA	NA	NA	NA	NA	515757	80.5932	medium	5.12361	2	CheckV-000616	43.56	40.05	62.5832	92.1269	94	1.01
META-SRX802143-100	Marine		Nucleocytoviricota	Megaviricetes	Imitervirales					cultivation-independent	https://doi.org/10.1038/s41467-020-15507	14	604677	99764	512	21.573	No	NA	520	134	28	Medium-quality	Genome-fragment	66.14	AAI-based (medium-confidence)	0	1.01		134	28	No	NA	NA	NA	NA	NA	NA	914234	66.1403	medium	9.40953	31	CheckV-000616	36.96	14.98	60.5833	84.2841	97	1.01
META-SRX802143-125	Marine		Nucleocytoviricota	Megaviricetes	Pimascovirales					cultivation-independent	https://doi.org/10.1038/s41467-020-15507	12	331275	78710	357	25.392	No	NA	359	105	9	Medium-quality	Genome-fragment	74.78	AAI-based (medium-confidence)	0	1.01		105	9	No	NA	NA	NA	NA	NA	NA	442989	74.7817	medium	6.32612	3	CheckV-000748	43.68	32.54	70.9608	92.8631	86	1.01
META-SRX802143-55	Marine		Nucleocytoviricota	Megaviricetes	Imitervirales					cultivation-independent	https://doi.org/10.1038/s41467-020-15507	12	270960	35471	306	25.1	No	NA	305	77	7	Low-quality	Genome-fragment	31.23	AAI-based (medium-confidence)	0	1.01		77	7	No	NA	NA	NA	NA	NA	NA	867515	31.234	medium	7.35081	31	CheckV-000616	35.14	25.64	29.8537	69.5146	65	1.01
META-SRX802143-8	Marine		Nucleocytoviricota	Megaviricetes	Imitervirales					cultivation-independent	https://doi.org/10.1038/s41467-020-15507	20	365408	35841	376	30.158	No	NA	376	108	9	Medium-quality	Genome-fragment	70.95	AAI-based (medium-confidence)	0	1.01		108	9	No	NA	NA	NA	NA	NA	NA	515044	70.947	medium	5.03187	2	CheckV-000616	45.19	46.09	51.424	85.7524	81	1.01
META-SRX802189-61	Marine		Nucleocytoviricota	Megaviricetes	Pimascovirales					cultivation-independent	https://doi.org/10.1038/s41467-020-15507	11	280222	44605	322	36.765	No	NA	316	85	6	Medium-quality	Genome-fragment	62.29	AAI-based (medium-confidence)	0	1.01		85	6	No	NA	NA	NA	NA	NA	NA	449876	62.2887	medium	5.12361	2	CheckV-000748	46.92	41.92	63.6266	88.8293	76	1.01
META-SRX802189-96	Marine		Nucleocytoviricota	Megaviricetes	Imitervirales					cultivation-independent	https://doi.org/10.1038/s41467-020-15507	11	404325	128953	409	17.679	No	NA	406	71	10	Low-quality	Genome-fragment	46.04	AAI-based (medium-confidence)	0	1.02		71	10	No	NA	NA	NA	NA	NA	NA	878271	46.0365	medium	9.40953	31	CheckV-000616	36.07	16.09	50.5082	92.0603	58	1.02
META-SRX802202-1	Marine		Nucleocytoviricota	Megaviricetes	Imitervirales					cultivation-independent	https://doi.org/10.1038/s41467-020-15507	6	276113	105028	274	36.133	No	NA	278	76	9	Medium-quality	Genome-fragment	54.19	AAI-based (medium-confidence)	0	1.01		76	9	No	NA	NA	NA	NA	NA	NA	509486	54.1944	medium	5.03187	2	CheckV-000616	45.92	44.73	33.8083	80.6894	63	1.01
META-SRX802202-32	Marine		Nucleocytoviricota	Megaviricetes	Pimascovirales					cultivation-independent	https://doi.org/10.1038/s41467-020-15507	4	209005	150921	176	37.017	No	NA	178	49	1	High-quality	High-quality	93.2	AAI-based (medium-confidence)	0	1.02		49	1	No	NA	NA	NA	NA	NA	NA	224249	93.2024	medium	9.87391	20	CheckV-000748	32.5	22.25	57.8937	89.5939	46	1.02
META-SRX802202-37	Marine		Nucleocytoviricota	Megaviricetes	Imitervirales					cultivation-independent	https://doi.org/10.1038/s41467-020-15507	8	301802	56392	308	42.658	No	NA	290	87	3	Medium-quality	Genome-fragment	59.01	AAI-based (medium-confidence)	0	1		87	3	No	NA	NA	NA	NA	NA	NA	511407	59.0141	medium	5.54305	2	CheckV-000616	40.87	41.74	42.8844	81.8443	71	1
META-SRX803008-123	Marine		Nucleocytoviricota	Megaviricetes	Imitervirales					cultivation-independent	https://doi.org/10.1038/s41467-020-15507	11	278837	68140	291	36.535	No	NA	289	83	6	Medium-quality	Genome-fragment	54.51	AAI-based (medium-confidence)	0	1		83	6	No	NA	NA	NA	NA	NA	NA	511579	54.5052	medium	5.91862	2	CheckV-000616	46.55	53.51	31.9131	77.5581	70	1
NIOZ-UU159	Marine		Nucleocytoviricota	Megaviricetes	Imitervirales					cultivation-independent		13	214103	26307	447	24.372	No	NA	239	58	13	Low-quality	Genome-fragment	28.2	AAI-based (medium-confidence)	0	1		58	13	No	NA	NA	NA	NA	NA	NA	759357	28.1953	medium	9.40953	34	CheckV-002553	35.8	16	35.6488	76.0647	48	1
GCA_001995575	Freshwater	Cedratvirus A11 strain=A11	Nucleocytoviricota	Megaviricetes	Pimascovirales		Pithoviridae			isolate	GCA_001995575.1	1	589068	589068	682	41.494	No	NA	661	302	4	Complete	High-quality	100	DTR (high-confidence)	0	1.03		302	4	No	NA	NA	NA	NA	NA	NA	575161	100	high	2.00678	1	CheckV-061235	90.37	86.51	65.7848	92.4927	90	1.03
GCF_002892525	Freshwater	Orpheovirus IHUMI-LCC2 strain=IHUMI-LCC2	Nucleocytoviricota	Megaviricetes	Pimascovirales		Pithoviridae			isolate	GCA_002892525.1	1	1473573	1473573	1299	24.977	No	NA	1382	212	14	Complete	High-quality	100	DTR (high-confidence)	0	1.07		212	14	No	NA	NA	NA	NA	NA	NA	1.02871e+06	100	low	34.9257	18	CheckV-049880	33.76	5.03	97.9135	100	871.07
GCA_003814205	Soil	Solivirus sp.	Nucleocytoviricota	Megaviricetes	Pimascovirales		Pithoviridae			cultivation-independent	GCA_003814205.1	7	267764	74615	277	37.403	No	NA	262	66	1	Low-quality	Genome-fragment	37.43	HMM-based (lower-bound)	0	1.01		66	1	No	NA	NA	NA	NA	NA	NA	302384	88.551	low	26.0832	21	CheckV-045057	30.18	8.53	37.4257	53.0726	34	1.01
GCA_003814225	Soil	Solumvirus sp.	Nucleocytoviricota	Megaviricetes	Pimascovirales		Pithoviridae			cultivation-independent	GCA_003814225.1	6	298408	80566	285	35.161	No	NA	254	36	0	Medium-quality	Genome-fragment	63.07	HMM-based (lower-bound)	0	1.01		36	0	No	NA	NA	NA	NA	NA	NA	568261	52.5125	low	26.0832	4	CheckV-045057	30.95	10.3	63.0738	89.0399	36	1.01
GVMAG-M-3300001348-7	Coastal		Nucleocytoviricota	Megaviricetes	Imitervirales					cultivation-independent		19	779279	104006	773	24.182	Yes	773949	744	152	75	Medium-quality	Genome-fragment	74.67	HMM-based (lower-bound)	0.68	1.02	low-confidence Provirus	152	75	Yes	773949	5330	host,viral,host	2549,773949,2781	1-2549,2550-776498,776499-779279	773949	903088	85.7003	low	21.88	31	CheckV-000616	38.69	11.89	74.6746	91.5526	118	1.02
GVMAG-M-3300001351-8	Marine		Nucleocytoviricota	Megaviricetes	Imitervirales					cultivation-independent	https://doi.org/10.1038/s41586-020-1957-x	11	689879	155541	699	27.213	No	NA	697	133	67	Medium-quality	Genome-fragment	66.44	HMM-based (lower-bound)	0	1.01		133	67	No	NA	NA	NA	NA	NA	NA	969261	71.1758	low	13.0153	26	CheckV-000616	38.27	13.89	66.4446	88.2045	104	1.01
GVMAG-M-3300002404-2	Freshwater		Nucleocytoviricota	Megaviricetes	Imitervirales					cultivation-independent	https://doi.org/10.1038/s41586-020-1957-x	12	266815	36697	315	21.153	No	NA	288	60	11	Medium-quality	Genome-fragment	71.62	HMM-based (lower-bound)	0	1.02		60	11	No	NA	NA	NA	NA	NA	NA	924787	28.8515	low	17.7367	31	CheckV-050294	34.41	12.25	71.6168	88.7075	43	1.02
GVMAG-M-3300005538-5	Soil		Nucleocytoviricota	Megaviricetes	Pimascovirales					cultivation-independent		8	249986	65750	289	25.637	No	NA	281	51	2	Low-quality	Genome-fragment	34.25	HMM-based (lower-bound)	0	1.01		51	2	No	NA	NA	NA	NA	NA	NA	588993	42.4429	low	17.7367	35	CheckV-046350	35.24	10.13	34.2462	53.1946	43	1.01
GVMAG-M-3300005987-10	Waste		Nucleocytoviricota	Megaviricetes	Pimascovirales		Pithoviridae			cultivation-independent	https://doi.org/10.1038/s41586-020-1957-x	11	269338	50443	301	38.678	No	NA	251	23	6	Low-quality	Genome-fragment	48.78	HMM-based (lower-bound)	0	1.01		23	6	No	NA	NA	NA	NA	NA	NA	443534	60.7255	low	26.0832	10	CheckV-000713	28.6	10.93	48.783	83.0115	21	1.01
GVMAG-M-3300008012-32	Marine		Nucleocytoviricota	Megaviricetes	Imitervirales					cultivation-independent	https://doi.org/10.1038/s41586-020-1957-x	17	316276	39815	398	32.441	No	NA	300	73	12	Low-quality	Genome-fragment	46.91	HMM-based (lower-bound)	0	1.01		73	12	No	NA	NA	NA	NA	NA	NA	661966	47.7783	low	13.0153	44	CheckV-001180	38.24	15.38	46.9066	85.1747	61	1.01
GVMAG-M-3300009161-52	Freshwater		Nucleocytoviricota	Megaviricetes	Imitervirales					cultivation-independent		17	597672	77017	508	27.417	No	NA	491	98	13	Medium-quality	Genome-fragment	62.91	HMM-based (lower-bound)	0	1.01		98	13	No	NA	NA	NA	NA	NA	NA	896876	66.6393	low	17.7367	31	CheckV-002553	35.05	12.09	62.9117	85.3091	76	1.01
GVMAG-M-3300009182-67	Freshwater		Nucleocytoviricota	Megaviricetes	Algavirales					cultivation-independent	https://doi.org/10.1038/s41586-020-1957-x	3	214563	125144	252	32.833	No	NA	253	66	4	Medium-quality	Genome-fragment	70.25	HMM-based (lower-bound)	0	1.01		66	4	No	NA	NA	NA	NA	NA	NA	242580	88.4505	low	13.0153	40	CheckV-044049	39.6	15.63	70.2487	98.7093	61	1.01
GVMAG-M-3300009436-29	Marine		Nucleocytoviricota	Pokkesviricetes	Asfuvirales					cultivation-independent	https://doi.org/10.1038/s41586-020-1957-x	7	187349	44999	198	41.589	No	NA	160	23	4	Low-quality	Genome-fragment	29.49	HMM-based (lower-bound)	0	1		23	4	No	NA	NA	NA	NA	NA	NA	333610	56.1582	low	12.1869	24	CheckV-047397	29.11	24.15	29.4925	88.264	22	1
GVMAG-M-3300009496-9	Marine		Nucleocytoviricota	Megaviricetes	Pandoravirales		Coccolithoviridae			cultivation-independent	https://doi.org/10.1038/s41586-020-1957-x	14	369283	44244	443	32.186	No	NA	387	32	17	Medium-quality	Genome-fragment	77.08	HMM-based (lower-bound)	0	1.01		32	17	No	NA	NA	NA	NA	NA	NA	701438	52.6466	low	34.9257	41	CheckV-043205	37.47	4.94	77.0777	96.0835	26	1.01
GVMAG-M-3300010160-26	Freshwater		Nucleocytoviricota	Pokkesviricetes	Asfuvirales					cultivation-independent	https://doi.org/10.1038/s41586-020-1957-x	5	213404	67623	199	28.431	No	NA	190	28	1	Medium-quality	Genome-fragment	55.48	HMM-based (lower-bound)	0	1.02		28	1	No	NA	NA	NA	NA	NA	NA	314099	67.9416	low	12.1869	24	CheckV-047397	30.39	23	55.4783	90.6673	22	1.02
GVMAG-M-3300010354-11	Marine		Nucleocytoviricota	Megaviricetes	Imitervirales					cultivation-independent	https://doi.org/10.1038/s41586-020-1957-x	11	368029	116704	427	34.041	No	NA	383	87	22	Medium-quality	Genome-fragment	53.4	HMM-based (lower-bound)	0	1.01		87	22	No	NA	NA	NA	NA	NA	NA	850740	43.2599	low	10.2771	31	CheckV-050294	37.56	20.77	53.3959	88.8836	72	1.01
GVMAG-M-3300012920-30	Marine		Nucleocytoviricota	Megaviricetes	Imitervirales					cultivation-independent	https://doi.org/10.1038/s41586-020-1957-x	25	442703	38603	622	19.074	No	NA	475	84	27	Medium-quality	Genome-fragment	50.45	HMM-based (lower-bound)	0	1.01		84	27	No	NA	NA	NA	NA	NA	NA	1.07296e+06	41.26	low	17.7367	22	CheckV-044696	33.64	11.6	50.4536	79.4629	70	1.01
GVMAG-M-3300014838-21	Soil		Nucleocytoviricota	Megaviricetes	Pimascovirales					cultivation-independent	https://doi.org/10.1038/s41586-020-1957-x	14	251974	26948	282	35.453	No	NA	203	33	2	Low-quality	Genome-fragment	34.69	HMM-based (lower-bound)	0	1.01		33	2	No	NA	NA	NA	NA	NA	NA	601365	41.9004	low	34.9257	43	CheckV-000748	34.66	3.89	34.69	61.8475	25	1.01
GVMAG-M-3300014838-63	Soil		Nucleocytoviricota	Megaviricetes	Pimascovirales					cultivation-independent	https://doi.org/10.1038/s41586-020-1957-x	14	371530	50571	483	36.886	No	NA	444	57	7	Medium-quality	Genome-fragment	52.46	HMM-based (lower-bound)	0	1		57	7	No	NA	NA	NA	NA	NA	NA	997233	37.2561	low	33.4306	22	CheckV-049678	31.51	5.74	52.464	72.4553	44	1
GVMAG-M-3300017971-10	Hypersaline_lake_water		Nucleocytoviricota	Megaviricetes	Pandoravirales					cultivation-independent	https://doi.org/10.1038/s41586-020-1957-x	14	210431	26304	258	48.394	No	NA	217	29	7	Medium-quality	Genome-fragment	55.39	HMM-based (lower-bound)	0	1.01		29	7	No	NA	NA	NA	NA	NA	NA	754234	27.8999	low	34.9257	46	CheckV-000674	35.69	7.23	55.3923	95.1969	26	1.01
GVMAG-M-3300017971-26	Hypersaline_lake_water		Nucleocytoviricota	Megaviricetes	Algavirales					cultivation-independent	https://doi.org/10.1038/s41586-020-1957-x	9	184099	44265	281	30.147	No	NA	261	58	1	Low-quality	Genome-fragment	43.73	HMM-based (lower-bound)	0	1		58	1	No	NA	NA	NA	NA	NA	NA	481807	38.2101	low	13.0153	60	CheckV-000731	39.61	16.01	43.7314	81.7708	53	1
GVMAG-M-3300017989-29	Hypersaline_lake_water		Nucleocytoviricota	Megaviricetes	Pandoravirales					cultivation-independent	https://doi.org/10.1038/s41586-020-1957-x	10	170043	30340	232	45.536	No	NA	202	27	4	Low-quality	Genome-fragment	42.74	HMM-based (lower-bound)	0	1.01		27	4	No	NA	NA	NA	NA	NA	NA	455072	37.3662	low	34.9257	48	CheckV-043205	33.34	6.89	42.7354	86.9309	25	1.01
GVMAG-M-3300018080-19	Hypersaline_lake_water		Nucleocytoviricota	Megaviricetes	Pandoravirales					cultivation-independent	https://doi.org/10.1038/s41586-020-1957-x	7	351431	96605	452	44.851	No	NA	418	48	8	Medium-quality	Genome-fragment	60.82	HMM-based (lower-bound)	0	1.01		48	8	No	NA	NA	NA	NA	NA	NA	643199	54.638	low	33.4306	72	CheckV-049877	31.42	4.92	60.8218	84.7663	39	1.01
GVMAG-M-3300018080-53	Hypersaline_lake_water		Nucleocytoviricota	Megaviricetes	Pandoravirales					cultivation-independent	https://doi.org/10.1038/s41586-020-1957-x	26	707101	73692	762	50.358	Yes	701155	687	51	37	Medium-quality	Genome-fragment	70.27	HMM-based (lower-bound)	0.84	1.02		51	37	Yes	701155	5946	host,viral	5946,701155	1-5946,5947-707101	701155	907514	77.261	low	34.9257	28	CheckV-049880	34.41	4.61	70.2712	93.6703	40	1.02
GVMAG-M-3300020182-26	Marine		Nucleocytoviricota	Megaviricetes	Imitervirales					cultivation-independent		20	512044	106416	563	28.999	Yes	503600	503	99	27	Medium-quality	Genome-fragment	55.08	HMM-based (lower-bound)	1.65	1		99	27	Yes	503600	8444	viral,host	503600,8444	1-503600,503601-512044	503600	993055	50.7122	low	13.0153	24	CheckV-000616	37.72	14.22	55.0762	79.8795	83	1
GVMAG-M-3300020187-27	Marine		Nucleocytoviricota	Megaviricetes	Imitervirales					cultivation-independent	https://doi.org/10.1038/s41586-020-1957-x	31	950009	68212	951	22.8	No	NA	906	198	52	Medium-quality	Genome-fragment	81.33	HMM-based (lower-bound)	0	1.01		198	52	No	NA	NA	NA	NA	NA	NA	1.0782e+06	88.1108	low	13.0153	20	CheckV-000616	38.68	13.47	81.3304	97.3186	123	1.01
GVMAG-M-3300020194-44	Coastal_salt_marsh		Nucleocytoviricota	Megaviricetes	Imitervirales					cultivation-independent		19	371218	38163	412	28.066	No	NA	346	69	21	Low-quality	Genome-fragment	47.05	HMM-based (lower-bound)	0	1.01		69	21	No	NA	NA	NA	NA	NA	NA	874222	42.4627	low	17.7367	32	CheckV-000616	35.93	10.83	47.0515	67.4353	57	1.01
GVMAG-M-3300020595-32	Marine		Nucleocytoviricota	Megaviricetes	Imitervirales					cultivation-independent	https://doi.org/10.1038/s41586-020-1957-x	8	414378	140438	405	29.138	No	NA	408	92	11	Low-quality	Genome-fragment	46.16	HMM-based (lower-bound)	0	1.01		92	11	No	NA	NA	NA	NA	NA	NA	852319	48.6177	low	13.0153	31	CheckV-000616	38.27	16.01	46.158	79.4979	76	1.01
GVMAG-M-3300021079-18	Freshwater		Nucleocytoviricota	Megaviricetes	Pimascovirales					cultivation-independent	https://doi.org/10.1038/s41586-020-1957-x	5	266514	89032	284	44.591	No	NA	266	41	2	Low-quality	Genome-fragment	42.81	HMM-based (lower-bound)	0	1.01		41	2	No	NA	NA	NA	NA	NA	NA	946711	28.1516	low	33.4306	27	CheckV-045057	28.26	6.29	42.8138	77.6229	35	1.01
GVMAG-M-3300021365-13	Marine		Nucleocytoviricota	Megaviricetes	Imitervirales					cultivation-independent	https://doi.org/10.1038/s41586-020-1957-x	27	736688	64433	822	25.142	No	NA	755	122	93	Medium-quality	Genome-fragment	70.39	HMM-based (lower-bound)	0	1.02		122	93	No	NA	NA	NA	NA	NA	NA	975291	75.5352	low	21.88	27	CheckV-000616	39.87	10.37	70.3868	89.6394	99	1.02
GVMAG-M-3300021473-15	Freshwater		Nucleocytoviricota	Megaviricetes	Algavirales					cultivation-independent	https://doi.org/10.1038/s41586-020-1957-x	5	253567	101200	236	36.072	No	NA	233	47	6	Low-quality	Genome-fragment	45.86	HMM-based (lower-bound)	0	1.02		47	6	No	NA	NA	NA	NA	NA	NA	274793	92.2756	low	13.0153	1	CheckV-049466	40.59	17	45.8593	76.6363	36	1.02
GVMAG-M-3300021962-56	Marine		Nucleocytoviricota	Megaviricetes	Imitervirales					cultivation-independent	https://doi.org/10.1038/s41586-020-1957-x	10	373550	78664	394	22.73	No	NA	384	90	16	Medium-quality	Genome-fragment	56.78	HMM-based (lower-bound)	0	1.01		90	16	No	NA	NA	NA	NA	NA	NA	843114	44.306	low	13.0153	33	CheckV-000616	38.57	16.85	56.7831	91.5404	74	1.01
GVMAG-M-3300023109-37	Marine		Nucleocytoviricota	Megaviricetes	Imitervirales					cultivation-independent	https://doi.org/10.1038/s41586-020-1957-x	9	325893	65383	388	29.673	No	NA	356	82	6	Low-quality	Genome-fragment	36.21	HMM-based (lower-bound)	0	1.01		82	6	No	NA	NA	NA	NA	NA	NA	857052	38.0249	low	10.2771	31	CheckV-000616	37.73	21.04	36.2144	75.4047	71	1.01
GVMAG-M-3300023174-104	Freshwater		Nucleocytoviricota	Megaviricetes	Pimascovirales					cultivation-independent	https://doi.org/10.1038/s41586-020-1957-x	2	433752	381532	416	35.633	No	NA	409	67	14	Medium-quality	Genome-fragment	73.77	HMM-based (lower-bound)	0	1.01		67	14	No	NA	NA	NA	NA	NA	NA	255834	100	low	13.0153	15	CheckV-000748	38.34	12.64	73.7701	90.1866	59	1.01
GVMAG-M-3300023174-204	Freshwater		Nucleocytoviricota	Megaviricetes	Imitervirales					cultivation-independent	https://doi.org/10.1038/s41586-020-1957-x	32	839261	56047	733	28.209	No	NA	736	155	21	Medium-quality	Genome-fragment	72.99	HMM-based (lower-bound)	0	1.02		155	21	No	NA	NA	NA	NA	NA	NA	914216	91.8012	low	17.7367	31	CheckV-002553	34.97	8.4	72.9935	90.5655	100	1.02
GVMAG-M-3300023179-150	Freshwater		Nucleocytoviricota	Megaviricetes	Imitervirales					cultivation-independent	https://doi.org/10.1038/s41586-020-1957-x	20	1099020	117447	896	28.046	No	NA	903	264	37	Medium-quality	Genome-fragment	89.64	HMM-based (lower-bound)	0	1.09		264	37	No	NA	NA	NA	NA	NA	NA	920505	100	low	17.7367	31	CheckV-000616	34.68	8.22	89.6411	100	1.09
GVMAG-M-3300023179-27	Freshwater		Nucleocytoviricota	Megaviricetes	Imitervirales		Mimiviridae			cultivation-independent	https://doi.org/10.1038/s41586-020-1957-x	23	1033891	138022	945	27.864	No	NA	933	217	47	Medium-quality	Genome-fragment	83.9	HMM-based (lower-bound)	0	1.03		217	47	No	NA	NA	NA	NA	NA	NA	1.17558e+06	87.9473	low	13.0153	15	CheckV-049677	37.63	16.29	83.9046	99.815	149	1.03
GVMAG-M-3300023179-31	Freshwater		Nucleocytoviricota	Megaviricetes	Imitervirales					cultivation-independent	https://doi.org/10.1038/s41586-020-1957-x	16	357494	48019	390	23.859	No	NA	365	101	12	Medium-quality	Genome-fragment	58.07	HMM-based (lower-bound)	0	1.02		101	12	No	NA	NA	NA	NA	NA	NA	869288	41.1249	low	13.0153	31	CheckV-000616	37.55	15.66	58.073	90.5961	74	1.02
GVMAG-M-3300023184-110	Freshwater		Nucleocytoviricota	Pokkesviricetes	Asfuvirales		Asfarviridae			cultivation-independent	https://doi.org/10.1038/s41586-020-1957-x	12	463436	85938	372	26.364	No	NA	373	37	6	Medium-quality	Genome-fragment	57.85	HMM-based (lower-bound)	0	1.03		37	6	No	NA	NA	NA	NA	NA	NA	265673	100	low	17.7367	27	CheckV-050195	37.21	8.81	57.8524	83.2979	291.03
GVMAG-M-3300023184-13	Freshwater		Nucleocytoviricota	Megaviricetes	Imitervirales					cultivation-independent	https://doi.org/10.1038/s41586-020-1957-x	14	780958	103113	619	28.668	Yes	775406	619	134	11	Medium-quality	Genome-fragment	69.28	HMM-based (lower-bound)	0.71	1.02		134	11	Yes	775406	5552	host,viral	5552,775406	1-5552,5553-780958	775406	887287	87.3907	low	17.7367	31	CheckV-000616	35.54	11.03	69.2773	87.8686	97	1.02
GVMAG-M-3300023184-53	Freshwater		Nucleocytoviricota	Megaviricetes	Algavirales					cultivation-independent	https://doi.org/10.1038/s41586-020-1957-x	3	201658	114411	242	30.663	No	NA	243	70	13	Medium-quality	Genome-fragment	69.19	HMM-based (lower-bound)	0	1.01		70	13	No	NA	NA	NA	NA	NA	NA	434353	46.4272	low	13.0153	51	CheckV-056621	40.65	15.97	69.193	97.3137	63	1.01
GVMAG-M-3300023210-4	Marine		Nucleocytoviricota	Megaviricetes	Imitervirales					cultivation-independent	https://doi.org/10.1038/s41586-020-1957-x	12	268353	36718	354	25.983	No	NA	291	72	6	Low-quality	Genome-fragment	35.77	HMM-based (lower-bound)	0	1.01		72	6	No	NA	NA	NA	NA	NA	NA	874018	30.7034	low	10.2771	31	CheckV-000616	37.64	21.35	35.7679	78.0564	60	1.01
GVMAG-M-3300024329-18	Marine		Nucleocytoviricota	Megaviricetes	Imitervirales					cultivation-independent	https://doi.org/10.1038/s41586-020-1957-x	23	330426	24986	462	19.934	No	NA	277	49	21	Medium-quality	Genome-fragment	52.16	HMM-based (lower-bound)	0	1.02		49	21	No	NA	NA	NA	NA	NA	NA	1.09782e+06	30.0984	low	17.7367	19	CheckV-000616	35.69	12.19	52.1624	76.6785	41	1.02
GVMAG-M-3300025138-11	Marine		Nucleocytoviricota	Megaviricetes	Imitervirales					cultivation-independent	https://doi.org/10.1038/s41586-020-1957-x	10	416154	77134	423	23.728	No	NA	422	105	36	Medium-quality	Genome-fragment	58.79	HMM-based (lower-bound)	0	1.01		105	36	No	NA	NA	NA	NA	NA	NA	879098	47.3388	low	13.0153	32	CheckV-000616	39.29	15.74	58.7887	84.9036	84	1.01
GVMAG-M-3300025860-25	Marine		Nucleocytoviricota	Megaviricetes	Imitervirales					cultivation-independent	https://doi.org/10.1038/s41586-020-1957-x	11	545914	179624	476	25.267	No	NA	482	99	35	Medium-quality	Genome-fragment	61.19	HMM-based (lower-bound)	0	1.05		99	35	No	NA	NA	NA	NA	NA	NA	895633	60.9528	low	13.0153	31	CheckV-000616	38.05	14.6	61.1892	86.658	74	1.05
GVMAG-M-3300025880-56	Marine		Nucleocytoviricota	Megaviricetes	Pimascovirales					cultivation-independent	https://doi.org/10.1038/s41586-020-1957-x	5	274828	125226	311	27.096	No	NA	321	50	5	Medium-quality	Genome-fragment	50.32	HMM-based (lower-bound)	0	1.02		50	5	No	NA	NA	NA	NA	NA	NA	621726	44.204	low	17.7367	46	CheckV-000748	33.14	8.47	50.3152	81.8382	41	1.02
GVMAG-M-3300027687-8	Marine		Nucleocytoviricota	Megaviricetes	Imitervirales					cultivation-independent	https://doi.org/10.1038/s41586-020-1957-x	12	213336	24300	285	27.555	No	NA	174	48	10	Low-quality	Genome-fragment	24.7	HMM-based (lower-bound)	0	1.01		48	10	No	NA	NA	NA	NA	NA	NA	828147	25.7606	low	10.2771	32	CheckV-001180	38.84	19.29	24.7021	58.2131	41	1.01
GVMAG-M-3300027736-24	Freshwater		Nucleocytoviricota	Megaviricetes	Imitervirales					cultivation-independent	https://doi.org/10.1038/s41586-020-1957-x	9	335532	129877	449	28.11	No	NA	417	86	3	Medium-quality	Genome-fragment	53.31	HMM-based (lower-bound)	0	1.01		86	3	No	NA	NA	NA	NA	NA	NA	499656	67.1526	low	12.2561	2	CheckV-000616	45.02	19.05	53.3072	84.4894	70	1.01
GVMAG-M-3300027771-3	Marine		Nucleocytoviricota	Megaviricetes	Algavirales					cultivation-independent	https://doi.org/10.1038/s41586-020-1957-x	5	204158	55996	214	26.652	No	NA	216	37	17	Low-quality	Genome-fragment	42.73	HMM-based (lower-bound)	0	1.03		37	17	No	NA	NA	NA	NA	NA	NA	566644	36.0293	low	21.88	55	CheckV-044679	41.28	12.41	42.7313	82.2155	37	1.03
GVMAG-M-3300027779-53	Marine		Nucleocytoviricota	Megaviricetes	Imitervirales					cultivation-independent	https://doi.org/10.1038/s41586-020-1957-x	5	255253	90618	286	34.755	No	NA	287	61	10	Low-quality	Genome-fragment	36.42	HMM-based (lower-bound)	0	1.01		61	10	No	NA	NA	NA	NA	NA	NA	877039	29.1039	low	10.2771	31	CheckV-000616	37.57	18.52	36.4244	75.7479	54	1.01
GVMAG-M-3300027790-3	Marine		Nucleocytoviricota	Megaviricetes	Pimascovirales					cultivation-independent	https://doi.org/10.1038/s41586-020-1957-x	19	348349	35113	528	38.606	No	NA	453	74	14	Medium-quality	Genome-fragment	57.81	HMM-based (lower-bound)	0	1.01		74	14	No	NA	NA	NA	NA	NA	NA	606222	57.4623	low	17.7367	46	CheckV-000748	33.97	7.97	57.808	80.2619	59	1.01
GVMAG-M-3300027791-30	Marine		Nucleocytoviricota	Megaviricetes	Algavirales					cultivation-independent	https://doi.org/10.1038/s41586-020-1957-x	6	291798	171017	308	23.96	No	NA	321	72	4	Medium-quality	Genome-fragment	55.9	HMM-based (lower-bound)	0	1.01		72	4	No	NA	NA	NA	NA	NA	NA	589804	49.4738	low	21.88	56	CheckV-000616	39.12	11.94	55.8986	91.0768	62	1.01
GVMAG-S-1004280-25	Freshwater		Nucleocytoviricota	Megaviricetes	Algavirales					cultivation-independent	https://doi.org/10.1038/s41586-020-1957-x	8	158508	33014	224	32.23	No	NA	174	53	2	Low-quality	Genome-fragment	26.89	HMM-based (lower-bound)	0	1.01		53	2	No	NA	NA	NA	NA	NA	NA	505183	31.3763	low	13.0153	62	CheckV-049466	38.25	13.54	26.8882	78.827	49	1.01
GVMAG-S-1006661-62	Freshwater		Nucleocytoviricota	Megaviricetes	Imitervirales					cultivation-independent	https://doi.org/10.1038/s41586-020-1957-x	17	269158	32328	375	27.415	No	NA	271	58	9	Medium-quality	Genome-fragment	53.46	HMM-based (lower-bound)	0	1.01		58	9	No	NA	NA	NA	NA	NA	NA	826414	32.5694	low	10.2771	30	CheckV-000616	38.53	20.82	53.4628	90.949	49	1.01
GVMAG-S-1016713-165	Marine		Nucleocytoviricota	Megaviricetes	Pandoravirales					cultivation-independent	https://doi.org/10.1038/s41586-020-1957-x	8	190599	40135	216	50.06	No	NA	172	39	8	Low-quality	Genome-fragment	36.65	HMM-based (lower-bound)	0	1.01		39	8	No	NA	NA	NA	NA	NA	NA	584726	32.5963	low	26.0832	65	CheckV-000366	32.17	12.21	36.6528	83.0678	33	1.01
GVMAG-S-1017745-26	Marine		Nucleocytoviricota	Megaviricetes	Imitervirales					cultivation-independent	https://doi.org/10.1038/s41586-020-1957-x	8	417618	131492	412	24.586	No	NA	399	83	38	Medium-quality	Genome-fragment	51.19	HMM-based (lower-bound)	0	1.01		83	38	No	NA	NA	NA	NA	NA	NA	487059	85.7428	low	10.2771	5	CheckV-000616	39.62	20.01	51.1876	82.8881	591.01
GVMAG-S-1021933-23	Marine		Nucleocytoviricota	Megaviricetes	Pimascovirales		Pithoviridae			cultivation-independent	https://doi.org/10.1038/s41586-020-1957-x	8	1129963	402530	832	21.344	No	NA	891	81	9	High-quality	High-quality	94.23	HMM-based (lower-bound)	0	1.17		81	9	No	NA	NA	NA	NA	NA	NA	912951	100	low	33.4306	10	CheckV-061235	29.7	4.71	94.2278	100	501.17
GVMAG-S-1026894-114	Freshwater		Nucleocytoviricota	Megaviricetes	Algavirales		Phycodnaviridae			cultivation-independent	https://doi.org/10.1038/s41586-020-1957-x	7	178108	34872	257	51.228	No	NA	217	73	1	Low-quality	Genome-fragment	41.29	HMM-based (lower-bound)	0	1.01		73	1	No	NA	NA	NA	NA	NA	NA	292320	60.9291	low	10.2771	12	CheckV-043516	38.25	18.6	41.2912	83.6379	45	1.01
GVMAG-S-1041349-163	Freshwater		Nucleocytoviricota	Megaviricetes	Pimascovirales					cultivation-independent	https://doi.org/10.1038/s41586-020-1957-x	7	254357	82588	301	28.661	No	NA	284	36	8	Medium-quality	Genome-fragment	53.19	HMM-based (lower-bound)	0	1.01	low-confidence DTR	36	8	No	NA	NA	NA	NA	NA	NA	396250	64.1911	low	17.7367	92	CheckV-000616	32.76	10.4	53.1905	84.7683	33	1.01
GVMAG-S-1045060-49	Freshwater		Nucleocytoviricota	Megaviricetes	Imitervirales					cultivation-independent	https://doi.org/10.1038/s41586-020-1957-x	9	163463	39440	184	29.755	No	NA	172	52	7	Low-quality	Genome-fragment	37.35	HMM-based (lower-bound)	0	1.01		52	7	No	NA	NA	NA	NA	NA	NA	505425	32.3417	low	17.7367	76	CheckV-000616	36.45	12.39	37.3481	85.3575	45	1.01
GVMAG-S-1091796-13	Marine		Nucleocytoviricota	Megaviricetes	Imitervirales					cultivation-independent	https://doi.org/10.1038/s41586-020-1957-x	13	430256	131598	410	23.99	No	NA	400	116	18	Medium-quality	Genome-fragment	66.1	HMM-based (lower-bound)	0	1.17		116	18	No	NA	NA	NA	NA	NA	NA	117297	100	low	12.2561	1	CheckV-001167	46.44	19.04	66.0995	98.4166	73	1.17
GVMAG-S-1101169-75	Freshwater		Nucleocytoviricota	Megaviricetes	Pimascovirales					cultivation-independent	https://doi.org/10.1038/s41586-020-1957-x	13	615283	94506	632	42.574	No	NA	625	87	31	Medium-quality	Genome-fragment	78.88	HMM-based (lower-bound)	0	1.01		87	31	No	NA	NA	NA	NA	NA	NA	272523	100	low	21.88	12	CheckV-000748	38.35	10.46	78.884	92.5439	741.01
GVMAG-S-1101174-77	Freshwater		Nucleocytoviricota	Megaviricetes	Pimascovirales					cultivation-independent	https://doi.org/10.1038/s41586-020-1957-x	17	524898	72969	616	45.011	No	NA	562	94	34	Medium-quality	Genome-fragment	66.18	HMM-based (lower-bound)	0	1.01		94	34	No	NA	NA	NA	NA	NA	NA	300691	100	low	21.88	11	CheckV-000748	37.6	10.46	66.1811	80.5806	721.01
GVMAG-S-1102113-118	Marine		Nucleocytoviricota	Megaviricetes	Algavirales					cultivation-independent	https://doi.org/10.1038/s41586-020-1957-x	3	226346	114170	312	50.892	No	NA	276	60	5	Low-quality	Genome-fragment	42.94	HMM-based (lower-bound)	0	1.01		60	5	No	NA	NA	NA	NA	NA	NA	475901	47.5616	low	21.88	65	CheckV-045862	41.14	9.23	42.9406	92.7154	51	1.01
GVMAG-S-1102113-126	Marine		Nucleocytoviricota	Megaviricetes	Algavirales					cultivation-independent	https://doi.org/10.1038/s41586-020-1957-x	3	166173	89810	190	43.468	No	NA	186	48	2	Medium-quality	Genome-fragment	66.18	HMM-based (lower-bound)	0	1.01		48	2	No	NA	NA	NA	NA	NA	NA	451146	36.8335	low	21.88	67	CheckV-045861	40.24	12.27	66.1766	92.1608	40	1.01
GVMAG-S-1103017-68	Marine		Nucleocytoviricota	Megaviricetes	Pandoravirales					cultivation-independent	https://doi.org/10.1038/s41586-020-1957-x	8	268299	83292	298	58.775	No	NA	264	24	5	Low-quality	Genome-fragment	45.93	HMM-based (lower-bound)	0	1.01		24	5	No	NA	NA	NA	NA	NA	NA	359806	74.5677	low	34.9257	69	CheckV-000689	32.92	6.29	45.9267	95.8275	20	1.01
GVMAG-S-1104514-73	Microbial_communities		Nucleocytoviricota	Megaviricetes	Pimascovirales		Pithoviridae			cultivation-independent	https://doi.org/10.1038/s41586-020-1957-x	9	365805	71185	326	24.454	No	NA	313	57	6	Medium-quality	Genome-fragment	63.67	HMM-based (lower-bound)	0	1.07		57	6	No	NA	NA	NA	NA	NA	NA	562807	64.9965	low	26.0832	4	CheckV-000713	30.57	11.91	63.6688	95.5381	28	1.07
GVMAG-S-3300009702-144	Marine		Nucleocytoviricota	Pokkesviricetes	Asfuvirales					cultivation-independent	https://doi.org/10.1038/s41586-020-1957-x	17	505145	153399	590	27.776	Yes	500755	509	96	19	Medium-quality	Genome-fragment	70.17	HMM-based (lower-bound)	0.87	1.01		96	19	Yes	500755	4390	viral,host	500755,4390	1-500755,500756-505145	500755	321531	100	low	26.0832	26	CheckV-047397	31.65	12.32	70.1668	83.9509	73	1.01
GVMAG-S-3300009703-83	Marine		Nucleocytoviricota	Megaviricetes	Imitervirales					cultivation-independent	https://doi.org/10.1038/s41586-020-1957-x	29	611414	54303	661	25.594	No	NA	537	91	47	Medium-quality	Genome-fragment	58.56	HMM-based (lower-bound)	0	1.03		91	47	No	NA	NA	NA	NA	NA	NA	1.00792e+06	60.6607	low	17.7367	26	CheckV-000616	34.77	9.78	58.5589	84.5147	70	1.03
GVMAG-S-3300010158-109	Freshwater		Nucleocytoviricota	Megaviricetes	Pimascovirales					cultivation-independent	https://doi.org/10.1038/s41586-020-1957-x	8	374495	115566	418	38.542	No	NA	404	99	12	Medium-quality	Genome-fragment	76.72	HMM-based (lower-bound)	0	1.02		99	12	No	NA	NA	NA	NA	NA	NA	235495	100	low	10.2771	19	CheckV-000748	39.14	17.79	76.7246	89.2693	821.02
GVMAG-S-3300010160-180	Freshwater		Nucleocytoviricota	Megaviricetes	Pandoravirales					cultivation-independent	https://doi.org/10.1038/s41586-020-1957-x	5	185764	43842	191	45.258	No	NA	188	24	2	Low-quality	Genome-fragment	45.46	HMM-based (lower-bound)	0	1		24	2	No	NA	NA	NA	NA	NA	NA	310185	59.8882	low	26.0832	37	CheckV-043205	31.88	8.35	45.4616	88.1874	24	1
GVMAG-S-3300010316-21	Marine		Nucleocytoviricota	Megaviricetes	Pandoravirales		Coccolithoviridae			cultivation-independent	https://doi.org/10.1038/s41586-020-1957-x	13	443388	85429	528	52.515	No	NA	437	31	25	Medium-quality	Genome-fragment	79.79	HMM-based (lower-bound)	0	1.01		31	25	No	NA	NA	NA	NA	NA	NA	249242	100	low	34.9257	17	CheckV-043205	35.77	5.02	79.7915	94.6957	29	1.01
GVMAG-S-3300013014-136	Freshwater		Nucleocytoviricota	Megaviricetes	Pimascovirales					cultivation-independent	https://doi.org/10.1038/s41586-020-1957-x	6	289802	133872	334	35.04	No	NA	318	75	11	Medium-quality	Genome-fragment	57.73	HMM-based (lower-bound)	0	1.01		75	11	No	NA	NA	NA	NA	NA	NA	231679	100	low	10.2771	17	CheckV-000748	41.45	19.91	57.7335	82.5355	681.01
GVMAG-S-3300013131-216	Freshwater		Nucleocytoviricota	Megaviricetes	Pandoravirales					cultivation-independent	https://doi.org/10.1038/s41586-020-1957-x	13	387319	62632	328	59.578	No	NA	290	26	7	Medium-quality	Genome-fragment	75.69	HMM-based (lower-bound)	0	1.02		26	7	No	NA	NA	NA	NA	NA	NA	336038	100	low	34.9257	39	CheckV-000689	33.23	5.22	75.6907	92.2161	22	1.02
GVMAG-S-ERX555967-131	Marine		Nucleocytoviricota	Megaviricetes	Algavirales					cultivation-independent	https://doi.org/10.1038/s41586-020-1957-x	6	313789	102206	411	27.509	No	NA	403	82	14	Medium-quality	Genome-fragment	75.83	HMM-based (lower-bound)	0	1.01		82	14	No	NA	NA	NA	NA	NA	NA	519413	60.4122	low	22.9414	65	CheckV-056621	44.69	10.51	75.8349	98.3473	71	1.01
GVMAG-S-ERX556101-89	Marine		Nucleocytoviricota	Megaviricetes	Algavirales					cultivation-independent	https://doi.org/10.1038/s41586-020-1957-x	3	259977	183066	302	39.657	No	NA	294	59	12	Medium-quality	Genome-fragment	51.51	HMM-based (lower-bound)	0	1.01		59	12	No	NA	NA	NA	NA	NA	NA	502180	51.7697	low	17.7367	64	CheckV-001180	37.17	9.1	51.5054	85.9561	53	1.01
META-ERX552253-37	Marine		Nucleocytoviricota	Megaviricetes	Imitervirales					cultivation-independent	https://doi.org/10.1038/s41467-020-15507	19	492403	79507	434	22.403	No	NA	428	81	21	Medium-quality	Genome-fragment	61.02	HMM-based (lower-bound)	0	1.01		81	21	No	NA	NA	NA	NA	NA	NA	890341	55.305	low	17.7367	31	CheckV-000616	37.26	11.46	61.0185	80.8578	61	1.01
META-ERX552255-64	Marine		Nucleocytoviricota	Megaviricetes	Imitervirales					cultivation-independent	https://doi.org/10.1038/s41467-020-15507	20	479818	59185	429	22.726	No	NA	425	90	24	Medium-quality	Genome-fragment	56.3	HMM-based (lower-bound)	0	1		90	24	No	NA	NA	NA	NA	NA	NA	920335	52.1351	low	17.7367	30	CheckV-000616	35.97	12.44	56.2968	84.8271	74	1
META-ERX552256-88	Marine		Nucleocytoviricota	Megaviricetes	Imitervirales					cultivation-independent		23	484587	42992	448	20.155	No	NA	452	86	34	Medium-quality	Genome-fragment	55.7	HMM-based (lower-bound)	0	1.01		86	34	No	NA	NA	NA	NA	NA	NA	914076	53.0139	low	17.7367	32	CheckV-000616	36.27	8.66	55.6973	88.6049	67	1.01
META-ERX552261-44	Marine		Nucleocytoviricota	Megaviricetes	Algavirales					cultivation-independent	https://doi.org/10.1038/s41467-020-15507	11	261761	75250	276	31.504	No	NA	279	87	7	Medium-quality	Genome-fragment	77.15	HMM-based (lower-bound)	0	1		87	7	No	NA	NA	NA	NA	NA	NA	376151	69.5893	low	21.88	52	CheckV-044679	42.26	12.12	77.149	97.1381	67	1
META-ERX552270-107	Marine		Nucleocytoviricota	Megaviricetes	Imitervirales					cultivation-independent	https://doi.org/10.1038/s41467-020-15507	10	348622	61351	370	24.039	No	NA	372	89	11	Low-quality	Genome-fragment	45.37	HMM-based (lower-bound)	0	1		89	11	No	NA	NA	NA	NA	NA	NA	883456	39.4612	low	10.2771	31	CheckV-000616	37.59	18.15	45.3673	78.3393	79	1
META-ERX552270-116	Marine		Nucleocytoviricota	Megaviricetes	Imitervirales					cultivation-independent	https://doi.org/10.1038/s41467-020-15507	9	363035	81183	351	29.181	No	NA	354	81	12	Low-quality	Genome-fragment	41.02	HMM-based (lower-bound)	0	1.01		81	12	No	NA	NA	NA	NA	NA	NA	774235	46.8895	low	13.0153	38	CheckV-050294	38.97	16.12	41.0174	74.4357	68	1.01
META-ERX552270-119	Marine		Nucleocytoviricota	Megaviricetes	Algavirales					cultivation-independent	https://doi.org/10.1038/s41467-020-15507	5	107849	27627	128	31.38	No	NA	125	35	1	Low-quality	Genome-fragment	17.62	HMM-based (lower-bound)	0	1		35	1	No	NA	NA	NA	NA	NA	NA	437235	24.6661	low	10.2771	62	CheckV-044679	40.38	21.28	17.6205	73.5714	34	1
META-ERX552270-42	Marine		Nucleocytoviricota	Megaviricetes	Imitervirales					cultivation-independent	https://doi.org/10.1038/s41467-020-15507	23	731331	68445	734	27.375	No	NA	734	112	43	Medium-quality	Genome-fragment	78.43	HMM-based (lower-bound)	0	1		112	43	No	NA	NA	NA	NA	NA	NA	888552	82.3059	low	17.7367	31	CheckV-000616	35.5	12.25	78.4259	96.8659	87	1
META-ERX552270-50	Marine		Nucleocytoviricota	Megaviricetes	Algavirales					cultivation-independent	https://doi.org/10.1038/s41467-020-15507	8	217182	57075	237	33.12	No	NA	231	46	8	Medium-quality	Genome-fragment	58.86	HMM-based (lower-bound)	0	1		46	8	No	NA	NA	NA	NA	NA	NA	569975	38.1038	low	17.7367	47	CheckV-044049	35.59	9.28	58.8631	92.0035	42	1
META-ERX552270-64	Marine		Nucleocytoviricota	Megaviricetes	Algavirales					cultivation-independent	https://doi.org/10.1038/s41467-020-15507	9	296405	75673	342	36.267	No	NA	337	88	16	Medium-quality	Genome-fragment	82.51	HMM-based (lower-bound)	0	1		88	16	No	NA	NA	NA	NA	NA	NA	519880	57.0141	low	13.0153	54	CheckV-056621	42.06	13.6	82.5074	98.7836	80	1
META-ERX552274-3	Marine		Nucleocytoviricota	Megaviricetes	Algavirales					cultivation-independent	https://doi.org/10.1038/s41467-020-15507	7	122492	29617	151	29.759	No	NA	149	38	2	Low-quality	Genome-fragment	25.77	HMM-based (lower-bound)	0	1		38	2	No	NA	NA	NA	NA	NA	NA	422426	28.9972	low	10.2771	53	CheckV-050287	40.36	20.2	25.7698	79.9107	37	1
META-ERX552283-9	Marine		Nucleocytoviricota	Megaviricetes	Algavirales					cultivation-independent	https://doi.org/10.1038/s41467-020-15507	5	160102	59046	160	31.477	No	NA	160	44	1	Low-quality	Genome-fragment	32.57	HMM-based (lower-bound)	0	1.01		44	1	No	NA	NA	NA	NA	NA	NA	473440	33.8167	low	13.0153	66	CheckV-044049	40.88	15.14	32.5746	89.8596	41	1.01
META-ERX552287-77	Marine		Nucleocytoviricota	Megaviricetes	Imitervirales					cultivation-independent	https://doi.org/10.1038/s41467-020-15507	14	212029	26155	206	25.127	No	NA	203	60	17	Low-quality	Genome-fragment	22.01	HMM-based (lower-bound)	0	1		60	17	No	NA	NA	NA	NA	NA	NA	868405	24.4159	low	10.2771	32	CheckV-002553	37.64	19.87	22.0052	52.6635	53	1
META-ERX552287-8	Marine		Nucleocytoviricota	Megaviricetes	Imitervirales					cultivation-independent	https://doi.org/10.1038/s41467-020-15507	17	402040	52768	430	25.325	No	NA	431	90	32	Low-quality	Genome-fragment	47.13	HMM-based (lower-bound)	0	1		90	32	No	NA	NA	NA	NA	NA	NA	921699	43.6194	low	13.0153	31	CheckV-000616	37.65	16	47.1304	82.6107	75	1
META-ERX552288-49	Marine		Nucleocytoviricota	Megaviricetes	Pandoravirales					cultivation-independent	https://doi.org/10.1038/s41467-020-15507	3	274224	149792	289	55.964	No	NA	276	22	10	Low-quality	Genome-fragment	49.69	HMM-based (lower-bound)	0	1		22	10	No	NA	NA	NA	NA	NA	NA	486270	56.3933	low	33.4306	26	CheckV-000366	30.26	4.65	49.6921	88.1357	20	1
META-ERX552299-29	Marine		Nucleocytoviricota	Megaviricetes	Pandoravirales					cultivation-independent	https://doi.org/10.1038/s41467-020-15507	3	144038	100187	175	43.32	No	NA	166	33	4	Low-quality	Genome-fragment	27.72	HMM-based (lower-bound)	0	1		33	4	No	NA	NA	NA	NA	NA	NA	208651	69.0331	low	26.0832	86	CheckV-000674	31.65	10.78	27.7172	80.8137	27	1
META-ERX552302-17	Marine		Nucleocytoviricota	Megaviricetes	Imitervirales					cultivation-independent		33	489057	30142	412	20.072	No	NA	404	75	18	Medium-quality	Genome-fragment	67.27	HMM-based (lower-bound)	0	1.01		75	18	No	NA	NA	NA	NA	NA	NA	1.06093e+06	46.097	low	17.7367	20	CheckV-000616	34.99	7.85	67.2652	88.2725	54	1.01
META-ERX555917-66	Marine		Nucleocytoviricota	Megaviricetes	Algavirales					cultivation-independent	https://doi.org/10.1038/s41467-020-15507	6	136816	38717	146	31.716	No	NA	145	38	2	Medium-quality	Genome-fragment	56.62	HMM-based (lower-bound)	0	1		38	2	No	NA	NA	NA	NA	NA	NA	498462	27.4477	low	13.0153	63	CheckV-044652	41.24	15.71	56.6181	90.8889	37	1
META-ERX555931-51	Marine		Nucleocytoviricota	Megaviricetes	Imitervirales					cultivation-independent	https://doi.org/10.1038/s41467-020-15507	14	244712	36971	265	29.161	No	NA	260	47	10	Low-quality	Genome-fragment	27.05	HMM-based (lower-bound)	0	1		47	10	No	NA	NA	NA	NA	NA	NA	853631	28.6672	low	10.2771	31	CheckV-000616	38.11	21.12	27.0476	61.3628	42	1
META-ERX555933-51	Marine		Nucleocytoviricota	Megaviricetes	Imitervirales					cultivation-independent	https://doi.org/10.1038/s41467-020-15507	38	602638	43433	482	22.251	No	NA	470	105	23	Medium-quality	Genome-fragment	59.25	HMM-based (lower-bound)	0	1.01		105	23	No	NA	NA	NA	NA	NA	NA	938318	64.2253	low	17.7367	31	CheckV-000616	35.26	11.72	59.2499	82.4425	83	1.01
META-ERX555941-31	Marine		Nucleocytoviricota	Megaviricetes	Imitervirales					cultivation-independent	https://doi.org/10.1038/s41467-020-15507	15	471363	77298	460	29.064	Yes	468919	454	75	36	Medium-quality	Genome-fragment	55.76	HMM-based (lower-bound)	0.52	1		75	36	Yes	468919	2444	host,viral	2444,468919	1-2444,2445-471363	468919	895464	52.3661	low	21.88	31	CheckV-000616	37.84	12.34	55.7577	97.1017	61	1
META-ERX555957-21	Marine		Nucleocytoviricota	Megaviricetes	Imitervirales					cultivation-independent		31	565690	34304	452	19.557	No	NA	446	86	28	Medium-quality	Genome-fragment	62.07	HMM-based (lower-bound)	0	1.01		86	28	No	NA	NA	NA	NA	NA	NA	923213	61.2741	low	21.88	31	CheckV-000616	39.45	9.81	62.069	88.868	62	1.01
META-ERX556017-11	Marine		Nucleocytoviricota	Megaviricetes	Algavirales					cultivation-independent	https://doi.org/10.1038/s41467-020-15507	8	241606	47851	257	36.012	No	NA	246	51	10	Medium-quality	Genome-fragment	65.07	HMM-based (lower-bound)	0	1		51	10	No	NA	NA	NA	NA	NA	NA	294487	82.0431	low	17.7367	48	CheckV-049466	34.68	9.28	65.0664	90.245	45	1
META-ERX556034-5	Marine		Nucleocytoviricota	Megaviricetes	Algavirales					cultivation-independent	https://doi.org/10.1038/s41467-020-15507	10	202435	29496	264	35.654	No	NA	257	52	14	Medium-quality	Genome-fragment	63.64	HMM-based (lower-bound)	0	1		52	14	No	NA	NA	NA	NA	NA	NA	477028	42.4367	low	21.88	66	CheckV-045862	40.6	12.06	63.6402	95.1461	46	1
META-ERX556101-9	Marine		Nucleocytoviricota	Megaviricetes	Algavirales					cultivation-independent	https://doi.org/10.1038/s41467-020-15507	3	139710	101680	164	30.767	No	NA	163	49	0	Low-quality	Genome-fragment	26.17	HMM-based (lower-bound)	0	1		49	0	No	NA	NA	NA	NA	NA	NA	486163	28.7373	low	10.2771	66	CheckV-056621	38.85	18	26.1653	83.6794	47	1
META-ERX556315-47	Marine		Nucleocytoviricota	Megaviricetes	Imitervirales					cultivation-independent	https://doi.org/10.1038/s41467-020-15507	21	1085061	159708	1031	29.663	No	NA	1043	166	67	Medium-quality	Genome-fragment	89.66	HMM-based (lower-bound)	0	1.01		166	67	No	NA	NA	NA	NA	NA	NA	1.13149e+06	95.8968	low	26.0832	19	CheckV-049874	31.4	9.31	89.6605	99.1598	124	1.01
META-ERX633345-33	Marine		Nucleocytoviricota	Megaviricetes	Imitervirales					cultivation-independent	https://doi.org/10.1038/s41467-020-15507	10	357731	86435	386	36.733	No	NA	371	93	9	Low-quality	Genome-fragment	43.11	HMM-based (lower-bound)	0	1.01		93	9	No	NA	NA	NA	NA	NA	NA	980390	36.4887	low	26.0832	28	CheckV-054001	32.4	12.14	43.1124	75.546	74	1.01
META-ERX682739-20	Freshwater		Nucleocytoviricota	Megaviricetes	Imitervirales					cultivation-independent	https://doi.org/10.1038/s41467-020-15507	12	379423	95173	356	23.025	No	NA	356	96	18	Medium-quality	Genome-fragment	60.52	HMM-based (lower-bound)	0	1.01		96	18	No	NA	NA	NA	NA	NA	NA	117297	100	low	12.2561	1	CheckV-001167	47.38	21	60.5162	94.7282	76	1.01
META-SRX247688-42	Waste		Nucleocytoviricota	Megaviricetes	Pimascovirales					cultivation-independent	https://doi.org/10.1038/s41467-020-15507	1	410260	410260	369	41.025	No	NA	359	49	4	Medium-quality	Genome-fragment	63.63	HMM-based (lower-bound)	0	1		49	4	No	NA	NA	NA	NA	NA	NA	441923	92.8352	low	33.4306	13	CheckV-061235	27.59	5.2	63.6301	86.7889	40	1
META-SRX272783-128	Waste		Nucleocytoviricota	Megaviricetes	Algavirales		Phycodnaviridae			cultivation-independent	https://doi.org/10.1038/s41467-020-15507	4	213311	85908	246	60.185	No	NA	247	77	2	Low-quality	Genome-fragment	45.4	HMM-based (lower-bound)	0	1.01		77	2	No	NA	NA	NA	NA	NA	NA	329508	64.7361	low	13.0153	7	CheckV-043516	39.62	17.27	45.4003	84.535	48	1.01
META-SRX310217-15	Soil		Nucleocytoviricota	Megaviricetes	Imitervirales					cultivation-independent	https://doi.org/10.1038/s41467-020-15507	16	947749	173789	973	40.22	No	NA	852	139	79	Medium-quality	Genome-fragment	85.3	HMM-based (lower-bound)	0	1.01		139	79	No	NA	NA	NA	NA	NA	NA	650002	100	low	34.9257	62	CheckV-049880	34.48	5.07	85.3018	98.0978	901.01
META-SRX310217-20	Soil		Nucleocytoviricota	Megaviricetes	Imitervirales					cultivation-independent	https://doi.org/10.1038/s41467-020-15507	30	546574	44435	680	39.824	No	NA	574	92	40	Medium-quality	Genome-fragment	64.61	HMM-based (lower-bound)	0	1		92	40	No	NA	NA	NA	NA	NA	NA	663251	82.4083	low	33.4306	52	CheckV-001167	32.24	5.71	64.613	90.9622	66	1
META-SRX327520-45	Waste		Nucleocytoviricota	Megaviricetes	Algavirales		Phycodnaviridae			cultivation-independent	https://doi.org/10.1038/s41467-020-15507	5	135772	39620	185	53.798	No	NA	180	55	4	Low-quality	Genome-fragment	35.87	HMM-based (lower-bound)	0	1		55	4	No	NA	NA	NA	NA	NA	NA	314023	43.2364	low	10.2771	9	CheckV-043516	38.83	22.21	35.8661	71.6989	36	1
META-SRX330942-33	Freshwater		Nucleocytoviricota	Megaviricetes	Imitervirales					cultivation-independent	https://doi.org/10.1038/s41467-020-15507	6	322789	96611	314	39.219	No	NA	301	86	15	Low-quality	Genome-fragment	49.97	HMM-based (lower-bound)	0	1.01		86	15	No	NA	NA	NA	NA	NA	NA	117297	100	low	12.2561	1	CheckV-001167	46.73	21.03	49.9698	86.5299	77	1.01
META-SRX559902-76	Waste		Nucleocytoviricota	Megaviricetes	Imitervirales					cultivation-independent	https://doi.org/10.1038/s41467-020-15507	12	445863	76358	468	36.818	No	NA	444	96	15	Low-quality	Genome-fragment	45.18	HMM-based (lower-bound)	0	1.02		96	15	No	NA	NA	NA	NA	NA	NA	1.02698e+06	43.4149	low	17.7367	24	CheckV-049878	32.99	11.98	45.178	71.5636	73	1.02
META-SRX802073-108	Marine		Nucleocytoviricota	Megaviricetes	Pandoravirales					cultivation-independent	https://doi.org/10.1038/s41467-020-15507	3	124871	50203	131	52.708	No	NA	119	19	4	Low-quality	Genome-fragment	20.41	HMM-based (lower-bound)	0	1.01		19	4	No	NA	NA	NA	NA	NA	NA	195613	63.8358	low	26.0832	93	CheckV-000674	30.48	12.42	20.4068	53.0392	18	1.01
META-SRX802073-24	Marine		Nucleocytoviricota	Megaviricetes	Imitervirales					cultivation-independent	https://doi.org/10.1038/s41467-020-15507	15	316612	44638	334	23.917	No	NA	339	86	19	Low-quality	Genome-fragment	37.68	HMM-based (lower-bound)	0	1		86	19	No	NA	NA	NA	NA	NA	NA	522564	60.5882	low	10.2771	5	CheckV-000616	37.85	18.81	37.6773	67.896	721
META-SRX802073-62	Marine		Nucleocytoviricota	Megaviricetes	Imitervirales					cultivation-independent		17	938437	115085	883	25.005	No	NA	888	157	101	Medium-quality	Genome-fragment	81.79	HMM-based (lower-bound)	0	1.01		157	101	No	NA	NA	NA	NA	NA	NA	1.06156e+06	88.4013	low	17.7367	21	CheckV-000616	37.31	10.35	81.7949	98.0472	116	1.01
META-SRX802076-48	Marine		Nucleocytoviricota	Megaviricetes	Imitervirales					cultivation-independent	https://doi.org/10.1038/s41467-020-15507	30	893420	76908	783	33.016	Yes	891797	776	93	49	Medium-quality	Genome-fragment	83.31	HMM-based (lower-bound)	0.18	1.01		93	49	Yes	891797	1623	host,viral	1623,891797	1-1623,1624-893420	891797	886549	100	low	21.88	31	CheckV-000616	37.52	7.51	83.3084	97.8148	691.01
META-SRX802076-62	Marine		Nucleocytoviricota	Megaviricetes	Imitervirales					cultivation-independent		14	448785	93669	448	20.718	No	NA	444	86	13	Medium-quality	Genome-fragment	58.22	HMM-based (lower-bound)	0	1.01		86	13	No	NA	NA	NA	NA	NA	NA	822444	54.5672	low	13.0153	33	CheckV-000616	38.43	14.38	58.2174	88.8373	65	1.01
META-SRX802077-35	Marine		Nucleocytoviricota	Megaviricetes	Imitervirales					cultivation-independent	https://doi.org/10.1038/s41467-020-15507	6	477992	203920	480	26.755	No	NA	490	94	21	Medium-quality	Genome-fragment	51.13	HMM-based (lower-bound)	0	1.01		94	21	No	NA	NA	NA	NA	NA	NA	894717	53.4238	low	21.88	32	CheckV-000616	37.91	12	51.1261	86.7321	78	1.01
META-SRX802077-79	Marine		Nucleocytoviricota	Megaviricetes	Imitervirales		Mimiviridae			cultivation-independent	https://doi.org/10.1038/s41467-020-15507	26	815063	79453	783	23.693	Yes	811805	777	172	104	Medium-quality	Genome-fragment	69.73	HMM-based (lower-bound)	0.4	1		172	104	Yes	811805	3258	viral,host	811805,3258	1-811805,811806-815063	811805	1.17461e+06	69.1125	low	10.2771	15	CheckV-053999	37.97	19	69.7268	89.0716	125	1
META-SRX802143-131	Marine		Nucleocytoviricota	Megaviricetes	Algavirales					cultivation-independent	https://doi.org/10.1038/s41467-020-15507	1	138347	138347	155	32.591	No	NA	157	46	2	Low-quality	Genome-fragment	27.21	HMM-based (lower-bound)	0	1		46	2	No	NA	NA	NA	NA	NA	NA	460955	30.0131	low	13.0153	66	CheckV-056621	39.23	17.32	27.2149	83.2676	44	1
META-SRX802143-64	Marine		Nucleocytoviricota	Megaviricetes	Imitervirales					cultivation-independent	https://doi.org/10.1038/s41467-020-15507	32	609394	38834	608	19.614	No	NA	610	89	36	Medium-quality	Genome-fragment	65.58	HMM-based (lower-bound)	0	1.01		89	36	No	NA	NA	NA	NA	NA	NA	1.01415e+06	60.0892	low	21.88	23	CheckV-000616	38.01	8.06	65.5753	89.2312	70	1.01
META-SRX802202-24	Marine		Nucleocytoviricota	Megaviricetes	Algavirales					cultivation-independent	https://doi.org/10.1038/s41467-020-15507	9	277699	68971	325	31.205	No	NA	326	68	5	Low-quality	Genome-fragment	47.44	HMM-based (lower-bound)	0	1.01		68	5	No	NA	NA	NA	NA	NA	NA	549955	50.4949	low	21.88	65	CheckV-049466	40.41	8.05	47.4363	82.6681	53	1.01
META-SRX803008-112	Marine		Nucleocytoviricota	Megaviricetes	Imitervirales					cultivation-independent	https://doi.org/10.1038/s41467-020-15507	28	535128	47628	439	20.491	No	NA	439	91	34	Medium-quality	Genome-fragment	67.21	HMM-based (lower-bound)	0	1.01		91	34	No	NA	NA	NA	NA	NA	NA	892419	59.9638	low	17.7367	31	CheckV-000616	37.05	11.43	67.2126	86.3903	74	1.01
META-SRX803008-78	Marine		Nucleocytoviricota	Megaviricetes	Imitervirales					cultivation-independent	https://doi.org/10.1038/s41467-020-15507	24	635293	75447	633	29.418	No	NA	652	128	40	Medium-quality	Genome-fragment	61.62	HMM-based (lower-bound)	0	1.01		128	40	No	NA	NA	NA	NA	NA	NA	927743	68.4773	low	17.7367	31	CheckV-000616	36.4	11.52	61.6196	87.2816	95	1.01
GCA_002116175	Waste	Kaumoebavirus Sc	Nucleocytoviricota	Pokkesviricetes	Asfuvirales		Asfarviridae			isolate	GCA_002116175.1	1	350731	350731	469	43.7	No	NA	447	80	0	Complete	High-quality	100	ITR (high-confidence)	0	1.01		80	0	No	NA	NA	NA	NA	NA	NA	350731	100	high	0.840574	1	CheckV-047405	100	99.32	54.1593	92.5861	58	1.01
GCA_003051705	Host	Faustovirus strain=E12	Nucleocytoviricota	Pokkesviricetes	Asfuvirales		Asfarviridae			cultivation-independent	GCA_003051705.1	1	466265	466265	486	36.215	No	NA	482	59	3	Complete	High-quality	100	ITR (high-confidence)	0	1.01		59	3	No	NA	NA	NA	NA	NA	NA	468283	99.5691	high	0.840574	2	CheckV-050288	100	99.52	67.1013	100	521.01
GCF_000838605	Host	Fowlpox virus	Nucleocytoviricota	Pokkesviricetes	Chitovirales		Poxviridae			isolate	GCA_000838605.1	1	288539	288539	262	30.888	No	NA	257	171	0	Complete	High-quality	100	ITR (high-confidence)	0	1.04		171	0	No	NA	NA	NA	NA	NA	NA	304967	94.6132	high	0.840574	14	CheckV-042158	99.85	99.65	97.7907	100	106	1.04
GCF_000839105	Host	Camelpox virus	Nucleocytoviricota	Pokkesviricetes	Chitovirales		Poxviridae	Chordopoxvirinae		isolate	GCF_000839105.1	1	205719	205719	226	33.173	No	NA	215	173	1	Complete	High-quality	100	ITR (high-confidence)	0	1.05		173	1	No	NA	NA	NA	NA	NA	NA	210191	97.8726	high	1.48336	34	CheckV-053423	97.22	91.36	85.3632	100	141	1.05
GCF_000839185	Host	Cowpoxvirus	Nucleocytoviricota	Pokkesviricetes	Chitovirales		Poxviridae	Chordopoxvirinae		isolate	GCF_000839185.1	1	224499	224499	214	33.403	No	NA	210	183	0	Complete	High-quality	100	ITR (high-confidence)	0	1.06		183	0	No	NA	NA	NA	NA	NA	NA	211813	100	high	0.840574	32	CheckV-055607	99.13	99.52	93.3615	100	1471.06
GCF_000839965	Host	Swinepox virus 17077-99	Nucleocytoviricota	Pokkesviricetes	Chitovirales		Poxviridae			isolate	GCA_000839965.1	1	146454	146454	152	27.402	No	NA	153	133	0	Complete	High-quality	100	ITR (high-confidence)	0	1.03		133	0	No	NA	NA	NA	NA	NA	NA	158188	92.5821	high	0.840574	9	CheckV-042214	100	99.5	63.2124	97.101	120	1.03
GCF_000840165	Host	Goatpox virusPellor	Nucleocytoviricota	Pokkesviricetes	Chitovirales		Poxviridae	Chordopoxvirinae		isolate	GCF_000840165.1	1	149599	149599	152	25.306	No	NA	151	138	0	Complete	High-quality	100	ITR (high-confidence)	0	1.01		138	0	No	NA	NA	NA	NA	NA	NA	156552	95.5586	high	1.11873	10	CheckV-042209	97.47	99.58	65.8672	98.3421	125	1.01
GCF_000840205	Host	Sheeppox virus	Nucleocytoviricota	Pokkesviricetes	Chitovirales		Poxviridae	Chordopoxvirinae		isolate	GCF_000840205.1	1	149955	149955	150	25.008	No	NA	148	138	0	Complete	High-quality	100	ITR (high-confidence)	0	1.02		138	0	No	NA	NA	NA	NA	NA	NA	156563	95.7794	high	1.11873	10	CheckV-042209	97.14	99.82	64.7483	98.4029	124	1.02
GCF_000841685	Host	Canarypox virus strain=ATCC VR-111	Nucleocytoviricota	Pokkesviricetes	Chitovirales		Poxviridae			isolate	GCA_000841685.1	1	359853	359853	334	30.368	No	NA	329	217	1	Complete	High-quality	100	ITR (high-confidence)	0	1.04		217	1	No	NA	NA	NA	NA	NA	NA	343438	100	high	0.840574	5	CheckV-042277	100	99.56	97.835	99.6258	1151.04
GCF_000841905	Host	Ectromeliavirus	Nucleocytoviricota	Pokkesviricetes	Chitovirales		Poxviridae	Chordopoxvirinae		isolate	GCF_000841905.1	1	209771	209771	258	33.183	No	NA	223	176	0	Complete	High-quality	100	ITR (high-confidence)	0	1.06		176	0	No	NA	NA	NA	NA	NA	NA	210526	99.6416	high	1.32143	33	CheckV-042285	99.88	97.42	86.6903	100	1401.06
GCF_000843325	Host	Molluscum contagiosum virus subtype 1	Nucleocytoviricota	Pokkesviricetes	Chitovirales		Poxviridae			isolate	GCA_000843325.1	1	190289	190289	172	63.359	No	NA	155	112	0	Complete	High-quality	100	ITR (high-confidence)	0	1.04		112	0	No	NA	NA	NA	NA	NA	NA	190239	100	high	0.840574	20	CheckV-042336	100	99.77	75.7604	99.9713	971.04
GCF_000844045	Host	Bovine papular stomatitis virus strain=BV-AR02	Nucleocytoviricota	Pokkesviricetes	Chitovirales		Poxviridae			isolate	GCA_000844045.1	1	134431	134431	133	64.496	No	NA	132	100	0	Complete	High-quality	100	ITR (high-confidence)	0	1.01		100	0	No	NA	NA	NA	NA	NA	NA	137297	97.9123	high	0.840574	5	CheckV-042361	100	99.66	53.2457	91.005	89	1.01
GCF_000844845	Host	Orf virus strain=OV-SA00	Nucleocytoviricota	Pokkesviricetes	Chitovirales		Poxviridae			isolate	GCA_000844845.1	1	139962	139962	136	63.444	No	NA	132	97	0	Complete	High-quality	100	ITR (high-confidence)	0	1.03		97	0	No	NA	NA	NA	NA	NA	NA	138021	100	high	0.840574	5	CheckV-042386	100	100	55.1798	94.3809	871.03
GCF_000847965	Host	Rabbit fibroma virus strain=Kasza	Nucleocytoviricota	Pokkesviricetes	Chitovirales		Poxviridae			isolate	GCA_000847965.1	1	159857	159857	166	39.532	No	NA	156	139	0	Complete	High-quality	100	ITR (high-confidence)	0	1.09		139	0	No	NA	NA	NA	NA	NA	NA	162319	98.4831	high	0.840574	7	CheckV-042499	100	100	69.8169	99.8076	116	1.09
GCF_000861985	Host	DeerpoxvirusW-848-83	Nucleocytoviricota	Pokkesviricetes	Chitovirales		Poxviridae	Chordopoxvirinae		isolate	GCF_000861985.1	1	166259	166259	201	26.165	No	NA	174	146	0	Complete	High-quality	100	ITR (high-confidence)	0	1.04		146	0	No	NA	NA	NA	NA	NA	NA	159832	100	high	0.840574	6	CheckV-043055	100	99.37	72.4287	99.8951	1261.04
GCF_000869065	Host	Nile crocodilepox virus	Nucleocytoviricota	Pokkesviricetes	Chitovirales		Poxviridae			isolate	GCA_000869065.1	1	190054	190054	171	61.915	No	NA	172	99	0	Complete	High-quality	100	ITR (high-confidence)	0	1.02		99	0	No	NA	NA	NA	NA	NA	NA	186655	100	high	0.840574	11	CheckV-043327	100	100	74.1168	99.7492	861.02
GCF_000872425	Host	Ostreococcus taurivirus OtV5	Nucleocytoviricota	Megaviricetes	Algavirales		Phycodnaviridae			isolate	GCF_000872425.1	1	186713	186713	255	44.784	No	NA	242	146	2	Complete	High-quality	100	ITR (high-confidence)	0	1.01		146	2	No	NA	NA	NA	NA	NA	NA	190245	98.1435	high	1.48336	8	CheckV-045862	95.64	91.31	85.9737	99.9946	127	1.01
GCF_000886295	Host	Pseudocowpox virus strain=VR634	Nucleocytoviricota	Pokkesviricetes	Chitovirales		Poxviridae			isolate	GCA_000886295.1	1	145289	145289	138	64.986	No	NA	136	99	0	Complete	High-quality	100	ITR (high-confidence)	0	1.12		99	0	No	NA	NA	NA	NA	NA	NA	138266	100	high	0.840574	5	CheckV-043884	100	100	57.6419	97.7749	881.12
GCF_000888835	Host	Ostreococcus lucimarinusvirus 1	Nucleocytoviricota	Megaviricetes	Algavirales		Phycodnaviridae			isolate	GCF_000888835.1	1	194022	194022	271	40.903	No	NA	260	151	4	Complete	High-quality	100	ITR (high-confidence)	0	1.01		151	4	No	NA	NA	NA	NA	NA	NA	190582	100	high	1.32143	7	CheckV-043988	99.2	95.44	89.3222	99.9528	129	1.01
GCF_000890375	Marine	Micromonas sp. RCC1109 virus MpV1	Nucleocytoviricota	Megaviricetes	Algavirales		Prasinoviridae			isolate	GCA_000890375.1	1	184095	184095	264	40.853	No	NA	255	138	3	Complete	High-quality	100	ITR (high-confidence)	0	1.01		138	3	No	NA	NA	NA	NA	NA	NA	184095	100	high	1.32143	1	CheckV-044049	99.3	96.78	85.189	99.9877	119	1.01
GCF_000908415	Host	Mythimna separata entomopoxvirus 'L'	Nucleocytoviricota	Pokkesviricetes	Chitovirales		Poxviridae	Entomopoxvirinae		isolate	GCF_000908415.1	1	281182	281182	307	19.688	No	NA	316	133	1	Complete	High-quality	100	ITR (high-confidence)	0	1.05		133	1	No	NA	NA	NA	NA	NA	NA	281182	100	high	1.32143	2	CheckV-042085	100	95.3	92.279	99.9954	74	1.05
GCF_000909015	Host	Choristoneura biennis entomopoxvirus	Nucleocytoviricota	Pokkesviricetes	Chitovirales		Poxviridae	Entomopoxvirinae		isolate	GCF_000909015.1	1	307691	307691	326	19.727	No	NA	336	149	1	Complete	High-quality	100	ITR (high-confidence)	0	1.16		149	1	No	NA	NA	NA	NA	NA	NA	288637	100	high	0.840574	5	CheckV-042084	100	98.15	92.5221	100	731.16
GCF_000909875	Host	Choristoneura rosaceana entomopoxvirus 'L'	Nucleocytoviricota	Pokkesviricetes	Chitovirales		Poxviridae	Entomopoxvirinae		isolate	GCF_000909875.1	1	282895	282895	297	19.469	No	NA	308	122	0	Complete	High-quality	100	ITR (high-confidence)	0	1.1		122	0	No	NA	NA	NA	NA	NA	NA	286841	98.6244	high	0.840574	5	CheckV-042086	100	97.67	91.5319	100	71	1.1
GCF_000916855	Host	Anomala cuprea entomopoxvirus strain=CV6M	Nucleocytoviricota	Pokkesviricetes	Chitovirales		Poxviridae			isolate	GCA_000916855.1	1	245717	245717	275	19.978	No	NA	289	102	0	Complete	High-quality	100	ITR (high-confidence)	0	1.13		102	0	No	NA	NA	NA	NA	NA	NA	245717	100	high	0.840574	1	CheckV-045058	100	99.59	79.8442	99.2212	65	1.13
GCF_000922075	Host	Pigeon poxvirus	Nucleocytoviricota	Pokkesviricetes	Chitovirales		Poxviridae	Chordopoxvirinae		isolate	GCF_000922075.1	1	282356	282356	296	29.524	No	NA	286	182	0	Complete	High-quality	100	ITR (high-confidence)	0	1.02		182	0	No	NA	NA	NA	NA	NA	NA	306005	92.2716	high	0.840574	14	CheckV-045235	100	99.12	97.3378	100	109	1.02
GCF_000923135	Host	Penguin poxvirus PSan92	Nucleocytoviricota	Pokkesviricetes	Chitovirales		Poxviridae			isolate	GCA_000923135.1	1	306862	306862	309	29.5	No	NA	305	197	0	Complete	High-quality	100	ITR (high-confidence)	0	1.02		197	0	No	NA	NA	NA	NA	NA	NA	306213	100	high	0.840574	14	CheckV-045270	100	99.59	98.0119	100	1121.02
GCF_001271235	Host	Salmon gill poxvirus 2012-04-F277-L3G	Nucleocytoviricota	Pokkesviricetes	Chitovirales		Poxviridae			isolate	GCA_001271235.1	1	241564	241564	218	37.548	No	NA	215	50	0	Complete	High-quality	100	ITR (high-confidence)	0	1.04		50	0	No	NA	NA	NA	NA	NA	NA	241564	100	high	0.840574	1	CheckV-045802	100	98.23	86.1	100	45	1.04
GCF_001399225	Host	Ostreococcus lucimarinusvirus 7	Nucleocytoviricota	Megaviricetes	Algavirales		Phycodnaviridae			isolate	GCF_001399225.1	1	182309	182309	257	40.989	No	NA	245	145	1	Complete	High-quality	100	ITR (high-confidence)	0	1.01		145	1	No	NA	NA	NA	NA	NA	NA	190210	95.8461	high	0.840574	7	CheckV-045861	99.17	97.84	84.5121	99.9189	124	1.01
GCF_001399265	Marine	Ostreococcus mediterraneus virus 1 OmV1	Nucleocytoviricota	Megaviricetes	Algavirales		Prasinoviridae			isolate	GCA_001399265.1	1	193301	193301	262	44.62	No	NA	249	150	2	Complete	High-quality	100	ITR (high-confidence)	0	1.01		150	2	No	NA	NA	NA	NA	NA	NA	190831	100	high	1.32143	7	CheckV-045862	99.99	95.82	88.9453	100	128	1.01
GCF_001399285	Marine	Ostreococcus lucimarinus virus 2 Olv2	Nucleocytoviricota	Megaviricetes	Algavirales		Prasinoviridae			isolate	GCA_001399285.1	1	196300	196300	284	41.23	No	NA	270	156	2	Complete	High-quality	100	ITR (high-confidence)	0	1.01		156	2	No	NA	NA	NA	NA	NA	NA	190690	100	high	0.840574	7	CheckV-045863	99.23	97.73	91.2027	100	1281.01
GCF_001695465	Host	Pteropox virus strain=Australia	Nucleocytoviricota	Pokkesviricetes	Chitovirales		Poxviridae			isolate	GCA_001695465.1	1	133492	133492	143	33.759	No	NA	138	106	0	Complete	High-quality	100	ITR (high-confidence)	0	1.01		106	0	No	NA	NA	NA	NA	NA	NA	131608	100	high	0.840574	2	CheckV-046398	100	98.92	53.0808	89.3517	981.01
GCF_001745695	Host	Skunkpox virus strain=WA	Nucleocytoviricota	Pokkesviricetes	Chitovirales		Poxviridae			isolate	GCA_001745695.1	1	222832	222832	216	31.501	No	NA	212	183	0	Complete	High-quality	100	ITR (high-confidence)	0	1.02		183	0	No	NA	NA	NA	NA	NA	NA	211665	100	high	0.840574	32	CheckV-046561	99.99	99.26	92.7324	100	1471.02
GCF_002219465	Host	Seal parapoxvirus AFK76s1	Nucleocytoviricota	Pokkesviricetes	Chitovirales		Poxviridae			isolate	GCA_002219465.1	1	127941	127941	130	55.92	No	NA	120	100	0	Complete	High-quality	100	ITR (high-confidence)	0	1.02		100	0	No	NA	NA	NA	NA	NA	NA	136710	93.5854	high	0.840574	5	CheckV-047561	99.99	98.89	50.9226	86.4291	91	1.02
GCF_002270605	Host	NY_014 poxvirus	Nucleocytoviricota	Pokkesviricetes	Chitovirales		Poxviridae	Chordopoxvirinae		isolate	GCF_002270605.1	1	200223	200223	204	29.517	No	NA	205	174	0	Complete	High-quality	100	ITR (high-confidence)	0	1.01		174	0	No	NA	NA	NA	NA	NA	NA	210614	95.0661	high	0.840574	32	CheckV-047587	99.99	99.83	82.5538	99.9945	140	1.01
GCF_002937195	Freshwater	Dishui lake phycodnavirus 1 strain=1	Nucleocytoviricota	Megaviricetes	Algavirales		Prasinoviridae			cultivation-independent	GCA_002937195.1	1	181035	181035	222	52.726	No	NA	215	120	1	Complete	High-quality	100	ITR (high-confidence)	0	1.01		120	1	No	NA	NA	NA	NA	NA	NA	181035	100	high	0.840574	1	CheckV-049683	99.98	99.15	83.8671	99.8425	103	1.01
GCF_003260795	Host	Sea otter poxvirus strain=ELK	Nucleocytoviricota	Pokkesviricetes	Chitovirales		Poxviridae			isolate	GCA_003260795.1	1	127879	127879	130	31.28	No	NA	130	106	0	Complete	High-quality	100	ITR (high-confidence)	0	1.02		106	0	No	NA	NA	NA	NA	NA	NA	129804	98.5168	high	0.840574	2	CheckV-051399	100	99.65	51.1098	84.9929	97	1.02
GCF_006450895	Host	Western kangaroo poxvirus	Nucleocytoviricota	Pokkesviricetes	Chitovirales		Poxviridae	Chordopoxvirinae		isolate	GCF_006450895.1	1	170141	170141	162	53.902	No	NA	143	100	0	Complete	High-quality	100	ITR (high-confidence)	0	1.02		100	0	No	NA	NA	NA	NA	NA	NA	168802	100	high	1.32143	2	CheckV-055176	99.98	96.7	67.0715	99.4685	90	1.02
GCF_006450915	Host	Eastern kangaroo poxvirus	Nucleocytoviricota	Pokkesviricetes	Chitovirales		Poxviridae	Chordopoxvirinae		isolate	GCF_006450915.1	1	167359	167359	153	53.943	No	NA	134	100	0	Complete	High-quality	100	ITR (high-confidence)	0	1.01		100	0	No	NA	NA	NA	NA	NA	NA	168723	99.1915	high	1.32143	2	CheckV-055177	99.98	96.95	66.1362	99.3946	901.01
GCF_006452035	Host	Akhmeta virus	Nucleocytoviricota	Pokkesviricetes	Chitovirales		Poxviridae	Chordopoxvirinae		isolate	GCF_006452035.1	1	221923	221923	218	33.523	No	NA	210	185	0	Complete	High-quality	100	ITR (high-confidence)	0	1.05		185	0	No	NA	NA	NA	NA	NA	NA	211678	100	high	0.840574	32	CheckV-055183	100	99.35	92.3317	100	1481.05
GCF_014621545	Host	Monkeypox virus	Nucleocytoviricota	Pokkesviricetes	Chitovirales		Poxviridae	Chordopoxvirinae		isolate	GCF_014621545.1	1	197209	197209	213	33.03	No	NA	198	168	0	Complete	High-quality	100	ITR (high-confidence)	0	1.04		168	0	No	NA	NA	NA	NA	NA	NA	210362	93.7475	high	0.840574	33	CheckV-055209	99.66	98.54	81.8498	99.9425	143	1.04
GVMAG-M-3300025652-16	Marine		Nucleocytoviricota	Megaviricetes	Algavirales		Prasinoviridae			cultivation-independent	https://doi.org/10.1038/s41586-020-1957-x	1	200376	200376	290	39.501	No	NA	280	150	3	Complete	High-quality	100	ITR (high-confidence)	0	1.01		150	3	No	NA	NA	NA	NA	NA	NA	200376	100	high	1.32143	1	CheckV-000731	99.55	97.19	93.166	99.9903	121	1.01
GCF_000889515	Marine	Bathycoccus sp. RCC1105 virus BpV1	Nucleocytoviricota	Megaviricetes	Algavirales		Prasinoviridae			isolate	GCA_000889515.1	1	198519	198519	225	37.206	No	NA	212	123	2	Complete	High-quality	100	ITR (high-confidence)	0	1.01		123	2	No	NA	NA	NA	NA	NA	NA	191289	100	medium	7.73079	15	CheckV-045863	56.01	51.69	92.1226	99.9995	1071.01
GVMAG-M-3300023174-60	Freshwater		Nucleocytoviricota	Megaviricetes	Imitervirales					cultivation-independent	https://doi.org/10.1038/s41586-020-1957-x	2	500580	456392	519	36.196	No	NA	520	116	23	Complete	High-quality	100	ITR (high-confidence)	0	1.01		116	23	No	NA	NA	NA	NA	NA	NA	534793	93.6026	medium	5.12361	3	CheckV-001225	43.18	40.52	63.2802	91.7972	91	1.01
GCF_000837185	Host	Amsacta moorei entomopoxvirus	Nucleocytoviricota	Pokkesviricetes	Chitovirales		Poxviridae			isolate	GCA_000837185.1	1	232392	232392	262	17.781	No	NA	265	98	1	Complete	High-quality	100	ITR (medium-confidence)	0	1.06		98	1	No	NA	NA	NA	NA	NA	NA	276230	84.1298	high	1.32143	5	CheckV-042104	100	95.69	78.9818	99.7963	74	1.06
GCF_000859885	Host	Variola virus	Nucleocytoviricota	Pokkesviricetes	Chitovirales		Poxviridae	Chordopoxvirinae		isolate	GCF_000859885.1	1	185578	185578	211	32.734	No	NA	201	155	0	Complete	High-quality	100	ITR (medium-confidence)	0	1		155	0	No	NA	NA	NA	NA	NA	NA	209969	88.3834	high	1.24962	34	CheckV-053423	97.05	93.63	76.4657	98.4148	135	1
GCF_000892975	Host	Yokapox virus strain=DakArB 4268	Nucleocytoviricota	Pokkesviricetes	Chitovirales		Poxviridae			isolate	GCA_000892975.1	1	175699	175699	182	25.577	No	NA	181	151	0	Complete	High-quality	100	ITR (medium-confidence)	0	1.02		151	0	No	NA	NA	NA	NA	NA	NA	208908	84.1033	high	0.840574	33	CheckV-044147	99.99	99.76	71.8281	98.4556	131	1.02
GCF_000907395	Host	Adoxophyes honmaientomo poxvirus 'L'	Nucleocytoviricota	Pokkesviricetes	Chitovirales		Poxviridae	Entomopoxvirinae		isolate	GCF_000907395.1	1	228750	228750	251	20.996	No	NA	253	109	1	Complete	High-quality	100	ITR (medium-confidence)	0	1.04		109	1	No	NA	NA	NA	NA	NA	NA	276236	82.8097	high	0.840574	7	CheckV-044726	100	99.17	77.1665	99.758	69	1.04
[truncated: 23 more columns]

## Sheet: Budvirus_clade
Supplementary Table S6: General characteristics of NCLDV genomes.
genome	%GC	# contigs	length (Kb)	origin	Ecosystem type
GVMAG-M-3300007236-6	24.871	9	307642	Delaware bay	estuarine
GVMAG-M-3300009051-3	24.063	36	462583	Columbia river estuary	estuarine
GVMAG-M-3300010370-19	25.679	14	445624	Chesapeake Bay	estuarine
GVMAG-M-3300021962-56	22.689	12	384304	San Francisco Bay	estuarine
GVMAG-M-3300021962-60	25.934	14	473187	San Francisco Bay	estuarine
GVMAG-M-3300021964-56	26.096	15	337027	San Francisco Bay	estuarine
Budvirus	36.755	1	609674	Rimov reservoir, Czechia	freshwater
GVMAG-M-3300009164-67	26.071	19	206890	Lake Simoncouche	freshwater
GVMAG-M-3300013004-38	32.757	20	382797	Lake Mendota	freshwater
GVMAG-M-3300017788-50	22.331	17	420325	Lake Kivu	freshwater
GVMAG-M-3300020565-3	36.101	5	426872	Lake Mendota	freshwater
GVMAG-M-3300023184-60	31.064	13	426573	Lake Lanier	freshwater
GVMAG-M-3300027746-30	33.104	23	367126	Lake Montjoie	freshwater
GVMAG-M-3300027763-16	29.805	8	522424	Lake Simoncouche	freshwater
GVMAG-M-3300027763-29	24.363	29	346300	Lake Simoncouche	freshwater
GVMAG-M-3300027769-26	32.177	9	543527	Lake Michigan	freshwater
GVMAG-M-3300027804-47	34.834	9	400027	Lake Michigan	freshwater
GVMAG-M-3300027963-21	37.452	7	514909	Lake Montjoie	freshwater
GVMAG-S-1006661-62	27.32	33	374548	Lake Erie	freshwater
GVMAG-S-1017397-20	27.947	20	469892	Lake Mendota	freshwater
GVMAG-S-1091229-144	23.353	28	355118	Lake Fryxell	freshwater
GVMAG-S-1101178-73	36.115	7	507327	Lake Simoncouche	freshwater
META-ERX556133-24	22.577	11	325579	Near South Orkney Islands	marine
NIOZ-UU159	24.539	45	395363	Black Sea	marine
GVMAG-M-3300000117-10	25.533	8	298498	Delaware coastal waters	marine
GVMAG-M-3300006190-14	24.306	23	304716	Coastal waters of west Antarctic peninsula	marine
GVMAG-M-3300017956-25	23.717	31	606823	Coastal salt marsh	marine
GVMAG-M-3300025695-21	22.673	9	329228	Saanich Inlet	marine
