# Supplementary material for: Isolation of a widespread giant virus implicated in cryptophyte bloom collapse
Source: ISME J. 2024 Feb 24;18(1):wrae029. doi: 10.1093/ismejo/wrae029 (PMC10960955; doi:10.1093/ismejo/wrae029)
Supplement: Supplementary_Table_S7_wrae029 [file supplementary_table_s7_wrae029.xlsx]

## Sheet: Sheet1
Supplementary Table S7: Summary of canonical and modified bases called in “super-accuracy” mode on a subset of the raw (fast5) Nanopore MinION data.
	Canonical bases called (counts)			Modified bases called (counts)			Modified vs. Canonical bases ratios (%)
Modified base type	+ Strand	- Strand	Total	+ Strand	- Strand	Total	+ Strand	- Strand	Total
6mA	184968227	181164475	366132702	17408015	17146703	34554718	8.6	8.65	8.62
5hmCG	20946194	20894538	41840732	391457	411383	802840	1.83	1.93	1.88
* 5mC	118160286	117296709	235456995	2238589	2278791	4517380	2.68	2.75	2.72
5mCG	22702981	22588036	45291017	676797	715910	1392707	0.28	0.27	0.27
5mCHG	16905426	16419394	33324820	337438	327781	665219	0.56	0.59	0.58
5mCHH	78551879	78289279	156841158	3252824	3322482	6575306	1.84	1.89	1.87
